# Supplementary material for: A new Bayesian factor analysis method improves detection of genes and biological processes affected by perturbations in single-cell CRISPR screening
Source: Nat Methods. 2023 Sep 28;20(11):1693–703. doi: 10.1038/s41592-023-02017-4 (PMC10630124; doi:10.1038/s41592-023-02017-4)
Supplement: Supplementary file 3 — Supplementary Table 2. Full GO enrichment results in T cell GSFA factors. Table 4. Full GO enrichment results in LUHMES GSFA factors [file 41592_2023_2017_MOESM3_ESM.xlsx]

## Sheet: Table S2
Table S2. Full gene ontology enrichment results in T cell GSFA factors
factorIndex	goTerm	description	size	overlap	expect	enrichmentRatio	pValue	FDR	overlapGeneId
1	GO:0006260	DNA replication	150	31	8.93566	3.46924	4.78e-10	3.5e-07	ENSG00000166803;ENSG00000128951;ENSG00000119335;ENSG00000069275;ENSG00000132646;ENSG00000149311;ENSG00000137309;ENSG00000171848;ENSG00000106399;ENSG00000136238;ENSG00000163950;ENSG00000132780;ENSG00000149136;ENSG00000145386;ENSG00000165283;ENSG00000168496;ENSG00000092853;ENSG00000166508;ENSG00000131153;ENSG00000169689;ENSG00000112118;ENSG00000106628;ENSG00000176208;ENSG00000112312;ENSG00000012048…
1	GO:0009141	nucleoside triphosphate metabolic process	191	34	11.3781	2.9882	4.22e-09	1.54e-06	ENSG00000111640;ENSG00000198804;ENSG00000198888;ENSG00000198886;ENSG00000198763;ENSG00000067225;ENSG00000074800;ENSG00000134333;ENSG00000111669;ENSG00000132341;ENSG00000179144;ENSG00000128951;ENSG00000171314;ENSG00000176890;ENSG00000149925;ENSG00000239672;ENSG00000172115;ENSG00000164405;ENSG00000154518;ENSG00000154723;ENSG00000156467;ENSG00000131143;ENSG00000168653;ENSG00000159199;ENSG00000168393…
1	GO:0071897	DNA biosynthetic process	106	22	6.31454	3.48403	1.67e-07	3.17e-05	ENSG00000080824;ENSG00000166803;ENSG00000096384;ENSG00000122566;ENSG00000176890;ENSG00000196262;ENSG00000150991;ENSG00000132646;ENSG00000149311;ENSG00000221983;ENSG00000167900;ENSG00000106399;ENSG00000145912;ENSG00000138668;ENSG00000110958;ENSG00000120438;ENSG00000146731;ENSG00000167085;ENSG00000150753;ENSG00000106628;ENSG00000198176;ENSG00000130826
1	GO:0009123	nucleoside monophosphate metabolic process	200	32	11.9142	2.68587	1.73e-07	3.17e-05	ENSG00000111640;ENSG00000198804;ENSG00000198888;ENSG00000198886;ENSG00000198763;ENSG00000067225;ENSG00000074800;ENSG00000134333;ENSG00000111669;ENSG00000128951;ENSG00000171314;ENSG00000176890;ENSG00000149925;ENSG00000172115;ENSG00000164405;ENSG00000154518;ENSG00000154723;ENSG00000156467;ENSG00000167900;ENSG00000131143;ENSG00000168653;ENSG00000159199;ENSG00000168393;ENSG00000145494;ENSG00000004779…
1	GO:0006401	RNA catabolic process	255	35	15.1906	2.30405	1.99e-06	0.000292	ENSG00000177954;ENSG00000134419;ENSG00000065978;ENSG00000147403;ENSG00000109475;ENSG00000142541;ENSG00000198034;ENSG00000182774;ENSG00000071082;ENSG00000149273;ENSG00000233927;ENSG00000089157;ENSG00000197756;ENSG00000142676;ENSG00000108107;ENSG00000119335;ENSG00000174748;ENSG00000150991;ENSG00000136942;ENSG00000104408;ENSG00000130520;ENSG00000149311;ENSG00000221983;ENSG00000106355;ENSG00000142864…
1	GO:0009259	ribonucleotide metabolic process	256	33	15.2502	2.16391	1.57e-05	0.00191631	ENSG00000111640;ENSG00000198804;ENSG00000198888;ENSG00000198886;ENSG00000198763;ENSG00000067225;ENSG00000074800;ENSG00000134333;ENSG00000111669;ENSG00000132341;ENSG00000179144;ENSG00000171314;ENSG00000155368;ENSG00000149925;ENSG00000239672;ENSG00000172115;ENSG00000164405;ENSG00000154518;ENSG00000154723;ENSG00000156467;ENSG00000131143;ENSG00000168653;ENSG00000159199;ENSG00000145494;ENSG00000004779…
1	GO:0006414	translational elongation	106	18	6.31454	2.85057	4.28e-05	0.00432408	ENSG00000156508;ENSG00000167658;ENSG00000132507;ENSG00000204628;ENSG00000111639;ENSG00000104529;ENSG00000262814;ENSG00000182154;ENSG00000175756;ENSG00000074071;ENSG00000179271;ENSG00000174547;ENSG00000172590;ENSG00000108826;ENSG00000128626;ENSG00000114686;ENSG00000105364;ENSG00000158042
1	GO:0071826	ribonucleoprotein complex subunit organization	191	26	11.3781	2.2851	5.18e-05	0.00432408	ENSG00000177954;ENSG00000147403;ENSG00000142541;ENSG00000080824;ENSG00000096384;ENSG00000233927;ENSG00000089157;ENSG00000142676;ENSG00000105373;ENSG00000143977;ENSG00000167088;ENSG00000125835;ENSG00000104408;ENSG00000130520;ENSG00000149311;ENSG00000175390;ENSG00000182004;ENSG00000147677;ENSG00000139343;ENSG00000108561;ENSG00000170860;ENSG00000110958;ENSG00000111786;ENSG00000174547;ENSG00000141759…
1	GO:0022613	ribonucleoprotein complex biogenesis	344	39	20.4925	1.90314	5.32e-05	0.00432408	ENSG00000177954;ENSG00000147403;ENSG00000142541;ENSG00000080824;ENSG00000132341;ENSG00000182774;ENSG00000096384;ENSG00000233927;ENSG00000089157;ENSG00000142676;ENSG00000105373;ENSG00000143977;ENSG00000167088;ENSG00000125835;ENSG00000136942;ENSG00000104408;ENSG00000130520;ENSG00000149311;ENSG00000175390;ENSG00000182004;ENSG00000147677;ENSG00000139343;ENSG00000108561;ENSG00000122034;ENSG00000145912…
1	GO:0051052	regulation of DNA metabolic process	227	29	13.5226	2.14455	6.27e-05	0.00458777	ENSG00000189403;ENSG00000080824;ENSG00000096384;ENSG00000149273;ENSG00000081237;ENSG00000122566;ENSG00000069275;ENSG00000124795;ENSG00000132646;ENSG00000149311;ENSG00000136238;ENSG00000138668;ENSG00000110958;ENSG00000130816;ENSG00000188486;ENSG00000162607;ENSG00000120438;ENSG00000146731;ENSG00000145386;ENSG00000165283;ENSG00000150753;ENSG00000198176;ENSG00000130826;ENSG00000176208;ENSG00000112312…
1	GO:0090150	establishment of protein localization to membrane	207	27	12.3312	2.18957	7.9e-05	0.0048855	ENSG00000100453;ENSG00000177954;ENSG00000134419;ENSG00000147403;ENSG00000109475;ENSG00000142541;ENSG00000080824;ENSG00000198034;ENSG00000182774;ENSG00000071082;ENSG00000149273;ENSG00000233927;ENSG00000089157;ENSG00000197756;ENSG00000204628;ENSG00000142676;ENSG00000108107;ENSG00000174748;ENSG00000136942;ENSG00000221983;ENSG00000163479;ENSG00000105185;ENSG00000099800;ENSG00000128245;ENSG00000134809…
1	GO:0070972	protein localization to endoplasmic reticulum	121	19	7.2081	2.63592	8.01e-05	0.0048855	ENSG00000177954;ENSG00000134419;ENSG00000147403;ENSG00000109475;ENSG00000142541;ENSG00000198034;ENSG00000182774;ENSG00000071082;ENSG00000149273;ENSG00000233927;ENSG00000089157;ENSG00000197756;ENSG00000142676;ENSG00000108107;ENSG00000174748;ENSG00000136942;ENSG00000221983;ENSG00000186480;ENSG00000132432
1	GO:0006457	protein folding	136	20	8.10167	2.46863	0.000134	0.00751783	ENSG00000166710;ENSG00000080824;ENSG00000096384;ENSG00000115541;ENSG00000144381;ENSG00000179218;ENSG00000196262;ENSG00000123349;ENSG00000162191;ENSG00000105185;ENSG00000110958;ENSG00000143870;ENSG00000120438;ENSG00000146731;ENSG00000150753;ENSG00000086061;ENSG00000090273;ENSG00000120694;ENSG00000123131;ENSG00000108179
1	GO:0071103	DNA conformation change	140	20	8.33995	2.3981	0.000200203	0.0104678	ENSG00000164104;ENSG00000189403;ENSG00000122566;ENSG00000119335;ENSG00000137309;ENSG00000136824;ENSG00000132780;ENSG00000188486;ENSG00000119969;ENSG00000151725;ENSG00000100162;ENSG00000166508;ENSG00000131153;ENSG00000169689;ENSG00000102030;ENSG00000203760;ENSG00000105011;ENSG00000167670;ENSG00000146670;ENSG00000166582
1	GO:0006091	generation of precursor metabolites and energy	246	29	14.6545	1.97892	0.000264	0.0129045	ENSG00000111640;ENSG00000198804;ENSG00000198888;ENSG00000198886;ENSG00000198763;ENSG00000067225;ENSG00000074800;ENSG00000134333;ENSG00000111669;ENSG00000189403;ENSG00000171314;ENSG00000149925;ENSG00000105373;ENSG00000169230;ENSG00000172115;ENSG00000164405;ENSG00000154723;ENSG00000156467;ENSG00000131143;ENSG00000168653;ENSG00000138495;ENSG00000145494;ENSG00000004779;ENSG00000179091;ENSG00000250479…
1	GO:0006413	translational initiation	160	21	9.53137	2.20325	0.000459	0.0209908	ENSG00000177954;ENSG00000134419;ENSG00000147403;ENSG00000109475;ENSG00000142541;ENSG00000198034;ENSG00000182774;ENSG00000071082;ENSG00000149273;ENSG00000233927;ENSG00000089157;ENSG00000197756;ENSG00000142676;ENSG00000108107;ENSG00000174748;ENSG00000136942;ENSG00000104408;ENSG00000221983;ENSG00000175390;ENSG00000147677;ENSG00000173674
1	GO:0032200	telomere organization	97	15	5.7784	2.59588	0.000536	0.0220088	ENSG00000080824;ENSG00000096384;ENSG00000122566;ENSG00000132646;ENSG00000149311;ENSG00000106399;ENSG00000145912;ENSG00000138668;ENSG00000110958;ENSG00000120438;ENSG00000146731;ENSG00000168496;ENSG00000150753;ENSG00000106628;ENSG00000130826
1	GO:0006333	chromatin assembly or disassembly	87	14	5.18268	2.7013	0.000541	0.0220088	ENSG00000164104;ENSG00000189403;ENSG00000119335;ENSG00000137309;ENSG00000132780;ENSG00000188486;ENSG00000119969;ENSG00000151725;ENSG00000100162;ENSG00000169689;ENSG00000203760;ENSG00000105011;ENSG00000167670;ENSG00000166582
1	GO:0022616	DNA strand elongation	13	5	0.774424	6.45641	0.000628	0.0223222	ENSG00000069275;ENSG00000132646;ENSG00000168496;ENSG00000131153;ENSG00000106628
1	GO:0046939	nucleotide phosphorylation	42	9	2.50199	3.59714	0.000651	0.0223222	ENSG00000111640;ENSG00000067225;ENSG00000074800;ENSG00000134333;ENSG00000111669;ENSG00000171314;ENSG00000149925;ENSG00000239672;ENSG00000168393
1	GO:0071824	protein-DNA complex subunit organization	153	20	9.11438	2.19434	0.000659	0.0223222	ENSG00000164104;ENSG00000187514;ENSG00000189403;ENSG00000119335;ENSG00000150991;ENSG00000143401;ENSG00000137309;ENSG00000221983;ENSG00000106399;ENSG00000132780;ENSG00000188486;ENSG00000119969;ENSG00000151725;ENSG00000100162;ENSG00000169689;ENSG00000203760;ENSG00000105011;ENSG00000112312;ENSG00000167670;ENSG00000166582
1	GO:0042769	DNA damage response, detection of DNA damage	34	8	2.02542	3.9498	0.000671	0.0223222	ENSG00000149273;ENSG00000150991;ENSG00000132646;ENSG00000221983;ENSG00000106399;ENSG00000162607;ENSG00000086061;ENSG00000106628
1	GO:0034248	regulation of cellular amide metabolic process	228	26	13.5822	1.91427	0.000919	0.0292367	ENSG00000111640;ENSG00000156508;ENSG00000147403;ENSG00000142541;ENSG00000198034;ENSG00000149273;ENSG00000171314;ENSG00000167658;ENSG00000132507;ENSG00000176890;ENSG00000115053;ENSG00000204628;ENSG00000179218;ENSG00000104408;ENSG00000147677;ENSG00000108561;ENSG00000170515;ENSG00000138668;ENSG00000136717;ENSG00000265241;ENSG00000125944;ENSG00000135446;ENSG00000135316;ENSG00000137288;ENSG00000228716…
1	GO:0044843	cell cycle G1/S phase transition	147	19	8.75695	2.16971	0.00103038	0.0314266	ENSG00000176890;ENSG00000132646;ENSG00000100911;ENSG00000149311;ENSG00000171848;ENSG00000106399;ENSG00000100526;ENSG00000132780;ENSG00000126457;ENSG00000145386;ENSG00000135446;ENSG00000166508;ENSG00000112118;ENSG00000228716;ENSG00000198176;ENSG00000112312;ENSG00000091651;ENSG00000094804;ENSG00000065328
1	GO:0008334	histone mRNA metabolic process	21	6	1.25099	4.79619	0.00107571	0.0314967	ENSG00000143977;ENSG00000125835;ENSG00000149311;ENSG00000182004;ENSG00000139343;ENSG00000163950
1	GO:1901293	nucleoside phosphate biosynthetic process	161	20	9.59095	2.0853	0.00126313	0.0350437	ENSG00000111640;ENSG00000067225;ENSG00000074800;ENSG00000134333;ENSG00000111669;ENSG00000128951;ENSG00000171314;ENSG00000176890;ENSG00000149925;ENSG00000239672;ENSG00000154518;ENSG00000171848;ENSG00000154723;ENSG00000167900;ENSG00000159199;ENSG00000168393;ENSG00000179091;ENSG00000165283;ENSG00000128050;ENSG00000099194
1	GO:0051169	nuclear transport	221	25	13.1652	1.89894	0.00129259	0.0350437	ENSG00000132341;ENSG00000096384;ENSG00000132507;ENSG00000122566;ENSG00000082074;ENSG00000136810;ENSG00000179218;ENSG00000143977;ENSG00000167088;ENSG00000125835;ENSG00000112081;ENSG00000161547;ENSG00000115875;ENSG00000137309;ENSG00000182004;ENSG00000139343;ENSG00000170515;ENSG00000111786;ENSG00000163950;ENSG00000265241;ENSG00000108424;ENSG00000123136;ENSG00000166197;ENSG00000111196;ENSG00000183684
1	GO:0010608	posttranscriptional regulation of gene expression	299	31	17.8118	1.74042	0.00150573	0.039364	ENSG00000111640;ENSG00000065978;ENSG00000147403;ENSG00000142541;ENSG00000198034;ENSG00000132341;ENSG00000149273;ENSG00000167658;ENSG00000132507;ENSG00000122566;ENSG00000176890;ENSG00000115053;ENSG00000204628;ENSG00000119335;ENSG00000179218;ENSG00000150991;ENSG00000104408;ENSG00000221983;ENSG00000142864;ENSG00000147677;ENSG00000108561;ENSG00000170515;ENSG00000138668;ENSG00000265241;ENSG00000125944…
1	GO:0140053	mitochondrial gene expression	119	16	7.08896	2.25703	0.00167508	0.0420383	ENSG00000111639;ENSG00000108561;ENSG00000262814;ENSG00000182154;ENSG00000175756;ENSG00000074071;ENSG00000250479;ENSG00000179271;ENSG00000174547;ENSG00000172590;ENSG00000108826;ENSG00000137288;ENSG00000128626;ENSG00000114686;ENSG00000105364;ENSG00000158042
1	GO:0044772	mitotic cell cycle phase transition	289	30	17.216	1.74256	0.00175963	0.0420383	ENSG00000196230;ENSG00000080824;ENSG00000108106;ENSG00000123975;ENSG00000176890;ENSG00000188229;ENSG00000105373;ENSG00000173207;ENSG00000132646;ENSG00000100911;ENSG00000149311;ENSG00000171848;ENSG00000106399;ENSG00000100526;ENSG00000132780;ENSG00000126457;ENSG00000145386;ENSG00000092853;ENSG00000135446;ENSG00000166508;ENSG00000112118;ENSG00000228716;ENSG00000198176;ENSG00000176208;ENSG00000112312…
1	GO:1902600	proton transmembrane transport	77	12	4.58697	2.6161	0.00178031	0.0420383	ENSG00000198804;ENSG00000198886;ENSG00000175567;ENSG00000154518;ENSG00000154723;ENSG00000131143;ENSG00000159199;ENSG00000138495;ENSG00000179091;ENSG00000250479;ENSG00000165283;ENSG00000108179
2	GO:0044772	mitotic cell cycle phase transition	289	67	21.5774	3.10509	0	0	ENSG00000196230;ENSG00000117724;ENSG00000175063;ENSG00000108106;ENSG00000123975;ENSG00000137154;ENSG00000176890;ENSG00000188229;ENSG00000161970;ENSG00000173207;ENSG00000132646;ENSG00000198668;ENSG00000171848;ENSG00000164754;ENSG00000106399;ENSG00000100526;ENSG00000072571;ENSG00000141552;ENSG00000088325;ENSG00000138778;ENSG00000114391;ENSG00000145386;ENSG00000134057;ENSG00000127824;ENSG00000126787…
2	GO:0006605	protein targeting	261	82	19.4869	4.20796	0	0	ENSG00000177954;ENSG00000140988;ENSG00000134419;ENSG00000229117;ENSG00000147403;ENSG00000109475;ENSG00000105372;ENSG00000142541;ENSG00000198034;ENSG00000231500;ENSG00000182774;ENSG00000137818;ENSG00000167526;ENSG00000164587;ENSG00000071082;ENSG00000149273;ENSG00000112306;ENSG00000122026;ENSG00000197958;ENSG00000233927;ENSG00000137154;ENSG00000166441;ENSG00000198918;ENSG00000089157;ENSG00000186468…
2	GO:0006401	RNA catabolic process	255	91	19.0389	4.77968	0	0	ENSG00000177954;ENSG00000140988;ENSG00000134419;ENSG00000229117;ENSG00000147403;ENSG00000026025;ENSG00000109475;ENSG00000105372;ENSG00000142541;ENSG00000198034;ENSG00000231500;ENSG00000182774;ENSG00000137818;ENSG00000167526;ENSG00000164587;ENSG00000071082;ENSG00000149273;ENSG00000112306;ENSG00000122026;ENSG00000197958;ENSG00000233927;ENSG00000137154;ENSG00000166441;ENSG00000198918;ENSG00000089157…
2	GO:0048285	organelle fission	228	73	17.023	4.28831	0	0	ENSG00000148773;ENSG00000117724;ENSG00000131747;ENSG00000175063;ENSG00000108106;ENSG00000123975;ENSG00000066279;ENSG00000164611;ENSG00000113810;ENSG00000137804;ENSG00000170315;ENSG00000136824;ENSG00000164754;ENSG00000141552;ENSG00000072501;ENSG00000088325;ENSG00000108055;ENSG00000138778;ENSG00000114391;ENSG00000145386;ENSG00000134057;ENSG00000138182;ENSG00000113648;ENSG00000126787;ENSG00000101224…
2	GO:0090150	establishment of protein localization to membrane	207	82	15.4551	5.30568	0	0	ENSG00000177954;ENSG00000140988;ENSG00000134419;ENSG00000229117;ENSG00000147403;ENSG00000109475;ENSG00000105372;ENSG00000142541;ENSG00000198034;ENSG00000231500;ENSG00000182774;ENSG00000137818;ENSG00000167526;ENSG00000164587;ENSG00000071082;ENSG00000149273;ENSG00000112306;ENSG00000122026;ENSG00000197958;ENSG00000233927;ENSG00000137154;ENSG00000166441;ENSG00000198918;ENSG00000089157;ENSG00000186468…
2	GO:0007059	chromosome segregation	195	68	14.5592	4.67059	0	0	ENSG00000148773;ENSG00000117724;ENSG00000131747;ENSG00000149273;ENSG00000164611;ENSG00000113810;ENSG00000137804;ENSG00000089685;ENSG00000136824;ENSG00000164754;ENSG00000141552;ENSG00000072501;ENSG00000116560;ENSG00000108055;ENSG00000138778;ENSG00000134057;ENSG00000113648;ENSG00000126787;ENSG00000154473;ENSG00000117399;ENSG00000122952;ENSG00000203760;ENSG00000182628;ENSG00000178999;ENSG00000138180…
2	GO:0006413	translational initiation	160	82	11.946	6.86423	0	0	ENSG00000177954;ENSG00000140988;ENSG00000134419;ENSG00000229117;ENSG00000147403;ENSG00000109475;ENSG00000105372;ENSG00000142541;ENSG00000198034;ENSG00000231500;ENSG00000182774;ENSG00000137818;ENSG00000167526;ENSG00000164587;ENSG00000071082;ENSG00000149273;ENSG00000112306;ENSG00000122026;ENSG00000197958;ENSG00000233927;ENSG00000137154;ENSG00000166441;ENSG00000198918;ENSG00000089157;ENSG00000186468…
2	GO:0070972	protein localization to endoplasmic reticulum	121	75	9.03415	8.30183	0	0	ENSG00000177954;ENSG00000140988;ENSG00000134419;ENSG00000229117;ENSG00000147403;ENSG00000109475;ENSG00000105372;ENSG00000142541;ENSG00000198034;ENSG00000231500;ENSG00000182774;ENSG00000137818;ENSG00000167526;ENSG00000164587;ENSG00000071082;ENSG00000149273;ENSG00000112306;ENSG00000122026;ENSG00000197958;ENSG00000233927;ENSG00000137154;ENSG00000166441;ENSG00000198918;ENSG00000089157;ENSG00000186468…
2	GO:0002181	cytoplasmic translation	73	33	5.45036	6.05465	0	0	ENSG00000229117;ENSG00000142541;ENSG00000137818;ENSG00000071082;ENSG00000233927;ENSG00000167658;ENSG00000198918;ENSG00000089157;ENSG00000186468;ENSG00000105640;ENSG00000161970;ENSG00000142676;ENSG00000144713;ENSG00000156482;ENSG00000213741;ENSG00000174748;ENSG00000198755;ENSG00000182899;ENSG00000108298;ENSG00000089009;ENSG00000063177;ENSG00000162244;ENSG00000104408;ENSG00000130255;ENSG00000163682…
2	GO:0071103	DNA conformation change	140	43	10.4527	4.11375	1.11e-16	8.13e-15	ENSG00000164104;ENSG00000189403;ENSG00000131747;ENSG00000122566;ENSG00000124575;ENSG00000168298;ENSG00000184357;ENSG00000181163;ENSG00000187837;ENSG00000113810;ENSG00000137804;ENSG00000136938;ENSG00000136824;ENSG00000163041;ENSG00000184897;ENSG00000188486;ENSG00000151725;ENSG00000127483;ENSG00000134057;ENSG00000113648;ENSG00000100162;ENSG00000129534;ENSG00000115163;ENSG00000170312;ENSG00000203760…
2	GO:1901987	regulation of cell cycle phase transition	230	53	17.1724	3.08636	2.02e-14	1.34e-12	ENSG00000196230;ENSG00000117724;ENSG00000175063;ENSG00000188229;ENSG00000161970;ENSG00000181163;ENSG00000132646;ENSG00000164754;ENSG00000072571;ENSG00000141552;ENSG00000088325;ENSG00000138778;ENSG00000134057;ENSG00000113648;ENSG00000127824;ENSG00000126787;ENSG00000092853;ENSG00000101224;ENSG00000154473;ENSG00000117399;ENSG00000137100;ENSG00000100823;ENSG00000170312;ENSG00000119397;ENSG00000106462…
2	GO:0044839	cell cycle G2/M phase transition	119	36	8.88483	4.05185	6.79e-14	4.14e-12	ENSG00000196230;ENSG00000117724;ENSG00000188229;ENSG00000181163;ENSG00000198668;ENSG00000164754;ENSG00000072571;ENSG00000088325;ENSG00000145386;ENSG00000134057;ENSG00000113648;ENSG00000127824;ENSG00000092853;ENSG00000101224;ENSG00000137100;ENSG00000170312;ENSG00000119397;ENSG00000075218;ENSG00000167552;ENSG00000087586;ENSG00000178999;ENSG00000157456;ENSG00000176208;ENSG00000166851;ENSG00000012048…
2	GO:0051321	meiotic cell cycle	91	30	6.79428	4.41548	7.52e-13	4.23e-11	ENSG00000131747;ENSG00000123975;ENSG00000066279;ENSG00000164611;ENSG00000113810;ENSG00000170315;ENSG00000136824;ENSG00000164754;ENSG00000072501;ENSG00000108055;ENSG00000188486;ENSG00000101224;ENSG00000154473;ENSG00000117399;ENSG00000087586;ENSG00000143228;ENSG00000166851;ENSG00000163535;ENSG00000129810;ENSG00000139618;ENSG00000112029;ENSG00000169679;ENSG00000151503;ENSG00000010292;ENSG00000131462…
2	GO:1902850	microtubule cytoskeleton organization involved in mitosis	82	28	6.12232	4.57343	1.69e-12	8.84e-11	ENSG00000117632;ENSG00000137804;ENSG00000072501;ENSG00000088325;ENSG00000108055;ENSG00000138778;ENSG00000134057;ENSG00000117399;ENSG00000115163;ENSG00000087586;ENSG00000178999;ENSG00000143228;ENSG00000166851;ENSG00000204899;ENSG00000013810;ENSG00000198901;ENSG00000080986;ENSG00000160299;ENSG00000136861;ENSG00000101057;ENSG00000152253;ENSG00000237649;ENSG00000138160;ENSG00000131462;ENSG00000137807…
2	GO:0007051	spindle organization	103	31	7.69023	4.03109	4.76e-12	2.32e-10	ENSG00000196230;ENSG00000117632;ENSG00000149273;ENSG00000066279;ENSG00000072501;ENSG00000088325;ENSG00000108055;ENSG00000138778;ENSG00000134057;ENSG00000117399;ENSG00000087586;ENSG00000178999;ENSG00000143228;ENSG00000166851;ENSG00000204899;ENSG00000013810;ENSG00000198901;ENSG00000080986;ENSG00000160299;ENSG00000112029;ENSG00000101057;ENSG00000175216;ENSG00000152253;ENSG00000237649;ENSG00000138160…
2	GO:0006333	chromatin assembly or disassembly	87	28	6.49563	4.31059	8.81e-12	4.03e-10	ENSG00000164104;ENSG00000189403;ENSG00000124575;ENSG00000168298;ENSG00000184357;ENSG00000181163;ENSG00000187837;ENSG00000136938;ENSG00000163041;ENSG00000184897;ENSG00000188486;ENSG00000151725;ENSG00000127483;ENSG00000113648;ENSG00000100162;ENSG00000129534;ENSG00000115163;ENSG00000203760;ENSG00000123219;ENSG00000105011;ENSG00000102974;ENSG00000137812;ENSG00000153044;ENSG00000166451;ENSG00000149929…
2	GO:0071824	protein-DNA complex subunit organization	153	38	11.4234	3.32652	1.21e-11	5.21e-10	ENSG00000164104;ENSG00000187514;ENSG00000189403;ENSG00000117724;ENSG00000124575;ENSG00000168298;ENSG00000143947;ENSG00000184357;ENSG00000181163;ENSG00000187837;ENSG00000125691;ENSG00000170315;ENSG00000143401;ENSG00000221983;ENSG00000136938;ENSG00000106399;ENSG00000163041;ENSG00000184897;ENSG00000188486;ENSG00000151725;ENSG00000138778;ENSG00000127483;ENSG00000113648;ENSG00000100162;ENSG00000129534…
2	GO:0045787	positive regulation of cell cycle	177	40	13.2153	3.02681	8.14e-11	3.31e-09	ENSG00000134419;ENSG00000175063;ENSG00000096384;ENSG00000123975;ENSG00000161970;ENSG00000181163;ENSG00000173207;ENSG00000125691;ENSG00000137804;ENSG00000132646;ENSG00000164754;ENSG00000141552;ENSG00000116560;ENSG00000145386;ENSG00000134057;ENSG00000138182;ENSG00000113648;ENSG00000126787;ENSG00000101224;ENSG00000100823;ENSG00000170312;ENSG00000106462;ENSG00000075218;ENSG00000087586;ENSG00000077782…
2	GO:0010639	negative regulation of organelle organization	189	40	14.1112	2.83463	6.78e-10	2.61e-08	ENSG00000205542;ENSG00000034510;ENSG00000117632;ENSG00000108518;ENSG00000117724;ENSG00000131747;ENSG00000124575;ENSG00000168298;ENSG00000184357;ENSG00000181163;ENSG00000164611;ENSG00000102879;ENSG00000187837;ENSG00000164754;ENSG00000163041;ENSG00000130816;ENSG00000184897;ENSG00000233276;ENSG00000134057;ENSG00000113648;ENSG00000154473;ENSG00000117399;ENSG00000156802;ENSG00000115306;ENSG00000178999…
2	GO:0033044	regulation of chromosome organization	213	43	15.9031	2.70388	7.17e-10	2.63e-08	ENSG00000148773;ENSG00000117724;ENSG00000131747;ENSG00000122566;ENSG00000124575;ENSG00000168298;ENSG00000184357;ENSG00000164611;ENSG00000187837;ENSG00000164754;ENSG00000141552;ENSG00000163041;ENSG00000130816;ENSG00000116560;ENSG00000119403;ENSG00000184897;ENSG00000138778;ENSG00000134057;ENSG00000113648;ENSG00000126787;ENSG00000154473;ENSG00000117399;ENSG00000156802;ENSG00000178999;ENSG00000163938…
2	GO:0051383	kinetochore organization	20	12	1.49325	8.03617	1.84e-09	6.43e-08	ENSG00000117724;ENSG00000113810;ENSG00000136824;ENSG00000138778;ENSG00000115163;ENSG00000203760;ENSG00000123219;ENSG00000143228;ENSG00000167513;ENSG00000153044;ENSG00000080986;ENSG00000166451
2	GO:0061641	CENP-A containing chromatin organization	24	13	1.7919	7.25488	2.15e-09	7.14e-08	ENSG00000181163;ENSG00000151725;ENSG00000100162;ENSG00000129534;ENSG00000115163;ENSG00000203760;ENSG00000123219;ENSG00000137812;ENSG00000153044;ENSG00000166451;ENSG00000159055;ENSG00000123485;ENSG00000120334
2	GO:0010948	negative regulation of cell cycle process	166	36	12.394	2.90464	2.56e-09	8.15e-08	ENSG00000117724;ENSG00000096384;ENSG00000161970;ENSG00000181163;ENSG00000164611;ENSG00000125691;ENSG00000132646;ENSG00000171848;ENSG00000164754;ENSG00000072501;ENSG00000108055;ENSG00000134057;ENSG00000113648;ENSG00000092853;ENSG00000154473;ENSG00000117399;ENSG00000170312;ENSG00000106462;ENSG00000075218;ENSG00000087586;ENSG00000178999;ENSG00000094916;ENSG00000129355;ENSG00000164109;ENSG00000166851…
2	GO:0034502	protein localization to chromosome	58	19	4.33042	4.38756	1.56e-08	4.77e-07	ENSG00000184357;ENSG00000164754;ENSG00000113648;ENSG00000154473;ENSG00000115163;ENSG00000170312;ENSG00000106462;ENSG00000178999;ENSG00000163938;ENSG00000102974;ENSG00000166851;ENSG00000167513;ENSG00000137812;ENSG00000080986;ENSG00000171320;ENSG00000146670;ENSG00000139618;ENSG00000040275;ENSG00000156970
2	GO:0000075	cell cycle checkpoint	132	29	9.85544	2.94254	7.28e-08	2.13e-06	ENSG00000117724;ENSG00000131747;ENSG00000137154;ENSG00000161970;ENSG00000132646;ENSG00000188486;ENSG00000114391;ENSG00000134057;ENSG00000092853;ENSG00000154473;ENSG00000117399;ENSG00000170312;ENSG00000122952;ENSG00000075218;ENSG00000087586;ENSG00000178999;ENSG00000164109;ENSG00000166851;ENSG00000012048;ENSG00000167513;ENSG00000116670;ENSG00000080986;ENSG00000163781;ENSG00000136861;ENSG00000171792…
2	GO:0045930	negative regulation of mitotic cell cycle	148	31	11.05	2.80542	8.19e-08	2.31e-06	ENSG00000117724;ENSG00000131747;ENSG00000137154;ENSG00000161970;ENSG00000164611;ENSG00000132646;ENSG00000164754;ENSG00000114391;ENSG00000134057;ENSG00000092853;ENSG00000154473;ENSG00000117399;ENSG00000170312;ENSG00000106462;ENSG00000122952;ENSG00000075218;ENSG00000087586;ENSG00000178999;ENSG00000164109;ENSG00000166851;ENSG00000012048;ENSG00000167513;ENSG00000116670;ENSG00000080986;ENSG00000163781…
2	GO:0000910	cytokinesis	85	22	6.34631	3.46658	1.39e-07	3.77e-06	ENSG00000117632;ENSG00000172757;ENSG00000137804;ENSG00000198668;ENSG00000138182;ENSG00000101224;ENSG00000127445;ENSG00000115306;ENSG00000115163;ENSG00000137100;ENSG00000087586;ENSG00000178999;ENSG00000136108;ENSG00000138180;ENSG00000166851;ENSG00000167513;ENSG00000198901;ENSG00000139618;ENSG00000137807;ENSG00000118193;ENSG00000161800;ENSG00000090889
2	GO:0022613	ribonucleoprotein complex biogenesis	344	53	25.6839	2.06355	1.49e-07	3.91e-06	ENSG00000177954;ENSG00000140988;ENSG00000147403;ENSG00000105372;ENSG00000142541;ENSG00000182774;ENSG00000164587;ENSG00000096384;ENSG00000197958;ENSG00000233927;ENSG00000137154;ENSG00000089157;ENSG00000186468;ENSG00000188846;ENSG00000161970;ENSG00000142937;ENSG00000142676;ENSG00000100316;ENSG00000147604;ENSG00000198242;ENSG00000181163;ENSG00000138326;ENSG00000198755;ENSG00000182899;ENSG00000122406…
2	GO:0051052	regulation of DNA metabolic process	227	40	16.9484	2.36011	1.63e-07	4.11e-06	ENSG00000189403;ENSG00000096384;ENSG00000149273;ENSG00000122566;ENSG00000124575;ENSG00000168298;ENSG00000184357;ENSG00000181163;ENSG00000069275;ENSG00000124795;ENSG00000187837;ENSG00000132646;ENSG00000182481;ENSG00000072501;ENSG00000130816;ENSG00000184897;ENSG00000108055;ENSG00000188486;ENSG00000162607;ENSG00000145386;ENSG00000170312;ENSG00000077782;ENSG00000178999;ENSG00000006634;ENSG00000176208…
2	GO:0006310	DNA recombination	145	29	10.8261	2.67872	6.15e-07	1.5e-05	ENSG00000164104;ENSG00000189403;ENSG00000131747;ENSG00000124575;ENSG00000168298;ENSG00000184357;ENSG00000069275;ENSG00000187837;ENSG00000182481;ENSG00000164754;ENSG00000106399;ENSG00000116560;ENSG00000184897;ENSG00000188486;ENSG00000100823;ENSG00000029993;ENSG00000176208;ENSG00000012048;ENSG00000116670;ENSG00000109685;ENSG00000140451;ENSG00000139618;ENSG00000171792;ENSG00000175643;ENSG00000076248…
2	GO:0050000	chromosome localization	53	16	3.95711	4.04336	7.76e-07	1.83e-05	ENSG00000117724;ENSG00000138778;ENSG00000134057;ENSG00000126787;ENSG00000138180;ENSG00000143228;ENSG00000079616;ENSG00000167513;ENSG00000080986;ENSG00000146670;ENSG00000134690;ENSG00000179041;ENSG00000237649;ENSG00000142945;ENSG00000040275;ENSG00000118193
2	GO:0007292	female gamete generation	39	13	2.91183	4.46454	2.47e-06	5.66e-05	ENSG00000131747;ENSG00000137154;ENSG00000066279;ENSG00000170315;ENSG00000163041;ENSG00000134057;ENSG00000101224;ENSG00000087586;ENSG00000166851;ENSG00000139618;ENSG00000112029;ENSG00000121152;ENSG00000025770
2	GO:0071826	ribonucleoprotein complex subunit organization	191	32	14.2605	2.24396	9.2e-06	0.000204	ENSG00000177954;ENSG00000147403;ENSG00000105372;ENSG00000142541;ENSG00000164587;ENSG00000096384;ENSG00000197958;ENSG00000233927;ENSG00000089157;ENSG00000186468;ENSG00000142676;ENSG00000100316;ENSG00000198242;ENSG00000181163;ENSG00000122406;ENSG00000089009;ENSG00000115268;ENSG00000104408;ENSG00000130520;ENSG00000083845;ENSG00000172809;ENSG00000108561;ENSG00000170860;ENSG00000124614;ENSG00000149100…
2	GO:0031023	microtubule organizing center organization	66	16	4.92772	3.24694	1.81e-05	0.00039	ENSG00000166803;ENSG00000181163;ENSG00000170312;ENSG00000087586;ENSG00000166851;ENSG00000012048;ENSG00000129810;ENSG00000136861;ENSG00000139618;ENSG00000175216;ENSG00000138160;ENSG00000174799;ENSG00000103995;ENSG00000162063;ENSG00000156876;ENSG00000131351
2	GO:0051302	regulation of cell division	55	14	4.10643	3.40928	3.37e-05	0.000706	ENSG00000204628;ENSG00000066279;ENSG00000198668;ENSG00000138182;ENSG00000101224;ENSG00000127445;ENSG00000087586;ENSG00000178999;ENSG00000166851;ENSG00000198901;ENSG00000139618;ENSG00000137807;ENSG00000118193;ENSG00000161800
2	GO:0006260	DNA replication	150	26	11.1994	2.32156	3.56e-05	0.000708	ENSG00000166803;ENSG00000128951;ENSG00000069275;ENSG00000132646;ENSG00000171848;ENSG00000106399;ENSG00000072501;ENSG00000108055;ENSG00000145386;ENSG00000092853;ENSG00000170312;ENSG00000077782;ENSG00000006634;ENSG00000166801;ENSG00000176208;ENSG00000012048;ENSG00000167513;ENSG00000167325;ENSG00000140451;ENSG00000171320;ENSG00000139618;ENSG00000112029;ENSG00000104889;ENSG00000138376;ENSG00000175643…
2	GO:0006338	chromatin remodeling	100	20	7.46624	2.67872	3.58e-05	0.000708	ENSG00000075624;ENSG00000164104;ENSG00000187514;ENSG00000189403;ENSG00000181163;ENSG00000143401;ENSG00000163041;ENSG00000151725;ENSG00000100162;ENSG00000129534;ENSG00000115163;ENSG00000203760;ENSG00000123219;ENSG00000029993;ENSG00000137812;ENSG00000153044;ENSG00000166451;ENSG00000159055;ENSG00000123485;ENSG00000120334
2	GO:0016072	rRNA metabolic process	182	29	13.5886	2.13415	6.4e-05	0.00123319	ENSG00000177954;ENSG00000140988;ENSG00000105372;ENSG00000182774;ENSG00000164587;ENSG00000233927;ENSG00000137154;ENSG00000188846;ENSG00000161970;ENSG00000142937;ENSG00000142676;ENSG00000147604;ENSG00000138326;ENSG00000198755;ENSG00000182899;ENSG00000122406;ENSG00000148303;ENSG00000136942;ENSG00000115268;ENSG00000105193;ENSG00000171863;ENSG00000171858;ENSG00000131469;ENSG00000171490;ENSG00000113648…
2	GO:0036297	interstrand cross-link repair	27	9	2.01589	4.46454	9.15e-05	0.00171733	ENSG00000143947;ENSG00000069275;ENSG00000170315;ENSG00000221983;ENSG00000106399;ENSG00000077152;ENSG00000140525;ENSG00000111247;ENSG00000144554
2	GO:1904029	regulation of cyclin-dependent protein kinase activity	47	12	3.50913	3.41965	0.000119	0.00218623	ENSG00000075624;ENSG00000096384;ENSG00000123975;ENSG00000173207;ENSG00000100526;ENSG00000145386;ENSG00000134057;ENSG00000129355;ENSG00000157456;ENSG00000166851;ENSG00000123080;ENSG00000162063
2	GO:0031109	microtubule polymerization or depolymerization	50	12	3.73312	3.21447	0.000226	0.00403643	ENSG00000117632;ENSG00000149273;ENSG00000127445;ENSG00000182628;ENSG00000136108;ENSG00000204899;ENSG00000136861;ENSG00000112029;ENSG00000175216;ENSG00000131462;ENSG00000142945;ENSG00000118193
2	GO:0009262	deoxyribonucleotide metabolic process	25	8	1.86656	4.28596	0.000313	0.00545005	ENSG00000128951;ENSG00000176890;ENSG00000171848;ENSG00000168393;ENSG00000179958;ENSG00000106268;ENSG00000167325;ENSG00000076248
2	GO:0022406	membrane docking	91	17	6.79428	2.5021	0.000327	0.00557024	ENSG00000196230;ENSG00000188229;ENSG00000127824;ENSG00000137100;ENSG00000170312;ENSG00000119397;ENSG00000167552;ENSG00000166851;ENSG00000148019;ENSG00000160299;ENSG00000136861;ENSG00000175216;ENSG00000174799;ENSG00000103995;ENSG00000131462;ENSG00000151466;ENSG00000131351
2	GO:0072331	signal transduction by p53 class mediator	128	20	9.55679	2.09275	0.00113537	0.0188884	ENSG00000161970;ENSG00000142676;ENSG00000122406;ENSG00000125691;ENSG00000170315;ENSG00000132646;ENSG00000171863;ENSG00000088325;ENSG00000163565;ENSG00000134057;ENSG00000127445;ENSG00000170312;ENSG00000075218;ENSG00000087586;ENSG00000178999;ENSG00000176208;ENSG00000012048;ENSG00000126453;ENSG00000179041;ENSG00000139618
2	GO:0022412	cellular process involved in reproduction in multicellular organism	85	15	6.34631	2.36358	0.001344	0.0218624	ENSG00000164104;ENSG00000131747;ENSG00000137154;ENSG00000066279;ENSG00000170315;ENSG00000163041;ENSG00000134057;ENSG00000101224;ENSG00000087586;ENSG00000166851;ENSG00000137812;ENSG00000139618;ENSG00000112029;ENSG00000121152;ENSG00000025770
2	GO:1903320	regulation of protein modification by small protein conjugation or removal	122	19	9.10882	2.08589	0.00156135	0.0244612	ENSG00000140988;ENSG00000175063;ENSG00000096384;ENSG00000149273;ENSG00000108106;ENSG00000142676;ENSG00000122406;ENSG00000125691;ENSG00000170315;ENSG00000171863;ENSG00000127445;ENSG00000117399;ENSG00000163938;ENSG00000164109;ENSG00000166851;ENSG00000012048;ENSG00000116670;ENSG00000112029;ENSG00000140525
2	GO:0007018	microtubule-based movement	95	16	7.09293	2.25577	0.0015706	0.0244612	ENSG00000170315;ENSG00000116560;ENSG00000138778;ENSG00000135441;ENSG00000138182;ENSG00000126787;ENSG00000079616;ENSG00000237649;ENSG00000138160;ENSG00000137807;ENSG00000119333;ENSG00000142945;ENSG00000163808;ENSG00000118193;ENSG00000161800;ENSG00000090889
2	GO:0051098	regulation of binding	172	24	12.8419	1.86888	0.0019262	0.0293745	ENSG00000205542;ENSG00000075624;ENSG00000164104;ENSG00000117632;ENSG00000189403;ENSG00000096384;ENSG00000128951;ENSG00000142676;ENSG00000197747;ENSG00000069275;ENSG00000104408;ENSG00000198668;ENSG00000182718;ENSG00000163565;ENSG00000172531;ENSG00000127445;ENSG00000087586;ENSG00000178999;ENSG00000166851;ENSG00000142684;ENSG00000167513;ENSG00000116670;ENSG00000146670;ENSG00000123485
2	GO:0071897	DNA biosynthetic process	106	17	7.91422	2.14803	0.00196894	0.0294136	ENSG00000166803;ENSG00000117724;ENSG00000096384;ENSG00000122566;ENSG00000176890;ENSG00000143947;ENSG00000170315;ENSG00000132646;ENSG00000221983;ENSG00000167900;ENSG00000106399;ENSG00000178999;ENSG00000129355;ENSG00000172795;ENSG00000116670;ENSG00000140451;ENSG00000105486
2	GO:2001020	regulation of response to DNA damage stimulus	116	18	8.66084	2.07832	0.00214739	0.0314378	ENSG00000133112;ENSG00000189403;ENSG00000149273;ENSG00000161970;ENSG00000124795;ENSG00000132646;ENSG00000188486;ENSG00000162607;ENSG00000129355;ENSG00000176208;ENSG00000012048;ENSG00000116670;ENSG00000126453;ENSG00000109685;ENSG00000112029;ENSG00000175643;ENSG00000111247;ENSG00000185480
2	GO:0035821	modification of morphology or physiology of other organism	64	12	4.7784	2.5113	0.00235724	0.0338333	ENSG00000198830;ENSG00000105372;ENSG00000172757;ENSG00000176890;ENSG00000156482;ENSG00000069275;ENSG00000198668;ENSG00000169100;ENSG00000182481;ENSG00000182718;ENSG00000108055;ENSG00000165916
2	GO:0031099	regeneration	56	11	4.1811	2.63089	0.00241692	0.0340227	ENSG00000176890;ENSG00000108298;ENSG00000105193;ENSG00000132646;ENSG00000233276;ENSG00000145386;ENSG00000134057;ENSG00000170312;ENSG00000106462;ENSG00000087586;ENSG00000228716
2	GO:0032069	regulation of nuclease activity	14	5	1.04527	4.78343	0.0025713	0.035513	ENSG00000164104;ENSG00000189403;ENSG00000149273;ENSG00000181163;ENSG00000132646
2	GO:0032886	regulation of microtubule-based process	91	15	6.79428	2.20774	0.00271358	0.0362537	ENSG00000117632;ENSG00000149273;ENSG00000181163;ENSG00000072501;ENSG00000088325;ENSG00000108055;ENSG00000087586;ENSG00000182628;ENSG00000136108;ENSG00000166851;ENSG00000012048;ENSG00000013810;ENSG00000136861;ENSG00000138160;ENSG00000162063
2	GO:0044843	cell cycle G1/S phase transition	147	21	10.9754	1.91337	0.00272398	0.0362537	ENSG00000137154;ENSG00000176890;ENSG00000161970;ENSG00000132646;ENSG00000171848;ENSG00000106399;ENSG00000100526;ENSG00000145386;ENSG00000134057;ENSG00000100823;ENSG00000170312;ENSG00000106462;ENSG00000075218;ENSG00000087586;ENSG00000006634;ENSG00000228716;ENSG00000129355;ENSG00000167513;ENSG00000112029;ENSG00000123080;ENSG00000118193
2	GO:0051258	protein polymerization	120	18	8.95949	2.00904	0.00314793	0.041148	ENSG00000205542;ENSG00000034510;ENSG00000117632;ENSG00000108518;ENSG00000175063;ENSG00000149273;ENSG00000108106;ENSG00000163466;ENSG00000102879;ENSG00000162704;ENSG00000127445;ENSG00000115306;ENSG00000204899;ENSG00000136861;ENSG00000112029;ENSG00000175216;ENSG00000131462;ENSG00000139734
2	GO:0006284	base-excision repair	21	6	1.56791	3.82675	0.00344175	0.0434373	ENSG00000189403;ENSG00000149273;ENSG00000106399;ENSG00000100823;ENSG00000076248;ENSG00000105486
2	GO:0051653	spindle localization	21	6	1.56791	3.82675	0.00344175	0.0434373	ENSG00000066279;ENSG00000137804;ENSG00000115163;ENSG00000080986;ENSG00000136861;ENSG00000040275
2	GO:0051493	regulation of cytoskeleton organization	190	25	14.1859	1.76232	0.0035267	0.043755	ENSG00000205542;ENSG00000034510;ENSG00000117632;ENSG00000108518;ENSG00000149273;ENSG00000163466;ENSG00000172757;ENSG00000181163;ENSG00000102879;ENSG00000197747;ENSG00000162704;ENSG00000072501;ENSG00000088325;ENSG00000108055;ENSG00000115306;ENSG00000087586;ENSG00000182628;ENSG00000136108;ENSG00000166851;ENSG00000012048;ENSG00000013810;ENSG00000134152;ENSG00000136861;ENSG00000138160;ENSG00000162063
3	GO:0048871	multicellular organismal homeostasis	114	7	0.588562	11.8934	1.17e-06	0.000854	ENSG00000166710;ENSG00000075624;ENSG00000117632;ENSG00000184009;ENSG00000117450;ENSG00000102879;ENSG00000170315
3	GO:0060249	anatomical structure homeostasis	162	7	0.836378	8.36942	1.23e-05	0.004501	ENSG00000166710;ENSG00000075624;ENSG00000184009;ENSG00000117450;ENSG00000135486;ENSG00000102879;ENSG00000102144
3	GO:0032970	regulation of actin filament-based process	116	6	0.598888	10.0186	2.07e-05	0.00505851	ENSG00000117632;ENSG00000172757;ENSG00000102879;ENSG00000111348;ENSG00000130755;ENSG00000111229
3	GO:1902903	regulation of supramolecular fiber organization	119	5	0.614376	8.13833	0.000299	0.0427146	ENSG00000117632;ENSG00000172757;ENSG00000102879;ENSG00000130755;ENSG00000111229
3	GO:0051493	regulation of cytoskeleton organization	190	6	0.980937	6.1166	0.000326	0.0427146	ENSG00000117632;ENSG00000172757;ENSG00000102879;ENSG00000111348;ENSG00000130755;ENSG00000111229
3	GO:0007015	actin filament organization	127	5	0.655679	7.62568	0.000405	0.0427146	ENSG00000117632;ENSG00000172757;ENSG00000102879;ENSG00000130755;ENSG00000111229
3	GO:0034109	homotypic cell-cell adhesion	29	3	0.149722	20.0371	0.000408	0.0427146	ENSG00000075624;ENSG00000184009;ENSG00000101608
3	GO:0048013	ephrin receptor signaling pathway	31	3	0.160048	18.7444	0.000499	0.0456635	ENSG00000075624;ENSG00000184009;ENSG00000111229
3	GO:0070482	response to oxygen levels	137	5	0.707307	7.06906	0.000575	0.0467441	ENSG00000067225;ENSG00000150991;ENSG00000170315;ENSG00000102144;ENSG00000139644
4	GO:0090150	establishment of protein localization to membrane	207	54	15.4551	3.49399	0	0	ENSG00000100453;ENSG00000177954;ENSG00000134419;ENSG00000229117;ENSG00000109475;ENSG00000182774;ENSG00000137818;ENSG00000167526;ENSG00000164587;ENSG00000071082;ENSG00000122026;ENSG00000233927;ENSG00000137154;ENSG00000166441;ENSG00000198918;ENSG00000186468;ENSG00000105640;ENSG00000204628;ENSG00000161970;ENSG00000142937;ENSG00000143947;ENSG00000177600;ENSG00000147604;ENSG00000198242;ENSG00000144713…
4	GO:0006413	translational initiation	160	49	11.946	4.1018	0	0	ENSG00000271503;ENSG00000177954;ENSG00000134419;ENSG00000229117;ENSG00000109475;ENSG00000182774;ENSG00000137818;ENSG00000167526;ENSG00000164587;ENSG00000071082;ENSG00000122026;ENSG00000233927;ENSG00000137154;ENSG00000166441;ENSG00000198918;ENSG00000186468;ENSG00000105640;ENSG00000161970;ENSG00000142937;ENSG00000143947;ENSG00000177600;ENSG00000147604;ENSG00000198242;ENSG00000144713;ENSG00000118181…
4	GO:0070972	protein localization to endoplasmic reticulum	121	49	9.03415	5.42386	0	0	ENSG00000177954;ENSG00000134419;ENSG00000229117;ENSG00000109475;ENSG00000182774;ENSG00000137818;ENSG00000167526;ENSG00000164587;ENSG00000071082;ENSG00000122026;ENSG00000233927;ENSG00000137154;ENSG00000166441;ENSG00000198918;ENSG00000186468;ENSG00000105640;ENSG00000161970;ENSG00000142937;ENSG00000143947;ENSG00000177600;ENSG00000147604;ENSG00000198242;ENSG00000144713;ENSG00000118181;ENSG00000156482…
4	GO:0050900	leukocyte migration	122	35	9.10882	3.84243	8.92e-13	1.63e-10	ENSG00000271503;ENSG00000277632;ENSG00000019582;ENSG00000188404;ENSG00000111913;ENSG00000115232;ENSG00000126353;ENSG00000160593;ENSG00000102879;ENSG00000136732;ENSG00000150093;ENSG00000135046;ENSG00000026508;ENSG00000158869;ENSG00000108561;ENSG00000172349;ENSG00000217555;ENSG00000131981;ENSG00000111679;ENSG00000147065;ENSG00000107485;ENSG00000204472;ENSG00000197471;ENSG00000196839;ENSG00000147443…
4	GO:0006605	protein targeting	261	54	19.4869	2.77109	1.27e-12	1.86e-10	ENSG00000177954;ENSG00000134419;ENSG00000229117;ENSG00000109475;ENSG00000182774;ENSG00000137818;ENSG00000167526;ENSG00000164587;ENSG00000071082;ENSG00000122026;ENSG00000233927;ENSG00000137154;ENSG00000166441;ENSG00000198918;ENSG00000186468;ENSG00000105640;ENSG00000161970;ENSG00000142937;ENSG00000143947;ENSG00000177600;ENSG00000147604;ENSG00000198242;ENSG00000144713;ENSG00000118181;ENSG00000156482…
4	GO:0006401	RNA catabolic process	255	53	19.0389	2.78377	1.74e-12	2.13e-10	ENSG00000177954;ENSG00000134419;ENSG00000229117;ENSG00000026025;ENSG00000109475;ENSG00000182774;ENSG00000137818;ENSG00000167526;ENSG00000164587;ENSG00000071082;ENSG00000122026;ENSG00000233927;ENSG00000137154;ENSG00000166441;ENSG00000198918;ENSG00000186468;ENSG00000105640;ENSG00000161970;ENSG00000142937;ENSG00000143947;ENSG00000177600;ENSG00000147604;ENSG00000198242;ENSG00000144713;ENSG00000118181…
4	GO:0042110	T cell activation	216	46	16.1271	2.85234	2.48e-11	2.6e-09	ENSG00000271503;ENSG00000166710;ENSG00000100097;ENSG00000019582;ENSG00000168685;ENSG00000134460;ENSG00000223865;ENSG00000137154;ENSG00000111913;ENSG00000126353;ENSG00000231389;ENSG00000139193;ENSG00000160593;ENSG00000102879;ENSG00000135046;ENSG00000081059;ENSG00000213658;ENSG00000138795;ENSG00000158869;ENSG00000153563;ENSG00000152495;ENSG00000131981;ENSG00000114861;ENSG00000111679;ENSG00000181847…
4	GO:0002521	leukocyte differentiation	209	42	15.6044	2.69154	1.34e-09	1.22e-07	ENSG00000166710;ENSG00000100097;ENSG00000277632;ENSG00000019582;ENSG00000168685;ENSG00000134460;ENSG00000137154;ENSG00000115738;ENSG00000115232;ENSG00000126353;ENSG00000139193;ENSG00000150093;ENSG00000135046;ENSG00000149311;ENSG00000081059;ENSG00000138795;ENSG00000158869;ENSG00000153563;ENSG00000182718;ENSG00000123685;ENSG00000152495;ENSG00000131981;ENSG00000163565;ENSG00000114861;ENSG00000111679…
4	GO:0070661	leukocyte proliferation	112	28	8.36219	3.3484	6.01e-09	4.89e-07	ENSG00000271503;ENSG00000019582;ENSG00000168685;ENSG00000134460;ENSG00000223865;ENSG00000137154;ENSG00000231389;ENSG00000102879;ENSG00000135046;ENSG00000149311;ENSG00000138795;ENSG00000131981;ENSG00000111679;ENSG00000147065;ENSG00000204472;ENSG00000196352;ENSG00000182568;ENSG00000197471;ENSG00000196839;ENSG00000028137;ENSG00000010810;ENSG00000134242;ENSG00000161405;ENSG00000169508;ENSG00000105122…
4	GO:0006959	humoral immune response	36	15	2.68785	5.58067	1.24e-08	8.61e-07	ENSG00000115523;ENSG00000111640;ENSG00000198918;ENSG00000126353;ENSG00000156482;ENSG00000179344;ENSG00000108561;ENSG00000130303;ENSG00000111679;ENSG00000107485;ENSG00000196352;ENSG00000085063;ENSG00000111537;ENSG00000169508;ENSG00000110651
4	GO:0002694	regulation of leukocyte activation	208	40	15.5298	2.5757	1.29e-08	8.61e-07	ENSG00000271503;ENSG00000100097;ENSG00000019582;ENSG00000168685;ENSG00000134460;ENSG00000223865;ENSG00000111913;ENSG00000115738;ENSG00000126353;ENSG00000231389;ENSG00000139193;ENSG00000102879;ENSG00000135046;ENSG00000149311;ENSG00000213658;ENSG00000158869;ENSG00000152495;ENSG00000155307;ENSG00000131981;ENSG00000111679;ENSG00000181847;ENSG00000107485;ENSG00000204472;ENSG00000196352;ENSG00000197471…
4	GO:0060326	cell chemotaxis	76	22	5.67434	3.8771	1.5e-08	9.15e-07	ENSG00000271503;ENSG00000277632;ENSG00000019582;ENSG00000111913;ENSG00000126353;ENSG00000160593;ENSG00000102879;ENSG00000135046;ENSG00000138795;ENSG00000158869;ENSG00000108561;ENSG00000172349;ENSG00000217555;ENSG00000131981;ENSG00000204472;ENSG00000077782;ENSG00000121966;ENSG00000169508;ENSG00000172215;ENSG00000276070;ENSG00000213949;ENSG00000276085
4	GO:0002250	adaptive immune response	155	33	11.5727	2.85154	2e-08	1.13e-06	ENSG00000166710;ENSG00000019582;ENSG00000168685;ENSG00000139193;ENSG00000179344;ENSG00000135046;ENSG00000213658;ENSG00000138795;ENSG00000158869;ENSG00000153563;ENSG00000108561;ENSG00000152495;ENSG00000155307;ENSG00000111679;ENSG00000166501;ENSG00000180644;ENSG00000109861;ENSG00000107485;ENSG00000196352;ENSG00000197471;ENSG00000196839;ENSG00000028137;ENSG00000069974;ENSG00000010810;ENSG00000111537…
4	GO:0022407	regulation of cell-cell adhesion	157	33	11.722	2.81522	2.79e-08	1.46e-06	ENSG00000271503;ENSG00000100097;ENSG00000019582;ENSG00000168685;ENSG00000134460;ENSG00000223865;ENSG00000111913;ENSG00000115232;ENSG00000126353;ENSG00000231389;ENSG00000139193;ENSG00000102879;ENSG00000135046;ENSG00000026508;ENSG00000138795;ENSG00000131981;ENSG00000111679;ENSG00000181847;ENSG00000107485;ENSG00000204472;ENSG00000196352;ENSG00000197471;ENSG00000089692;ENSG00000196839;ENSG00000137312…
4	GO:0002181	cytoplasmic translation	73	21	5.45036	3.85296	3.64e-08	1.77e-06	ENSG00000229117;ENSG00000137818;ENSG00000071082;ENSG00000233927;ENSG00000198918;ENSG00000186468;ENSG00000105640;ENSG00000161970;ENSG00000144713;ENSG00000156482;ENSG00000213741;ENSG00000174748;ENSG00000198755;ENSG00000182899;ENSG00000108298;ENSG00000089009;ENSG00000162244;ENSG00000104408;ENSG00000130255;ENSG00000100129;ENSG00000117543
4	GO:0007159	leukocyte cell-cell adhesion	153	32	11.4234	2.80128	5.19e-08	2.38e-06	ENSG00000271503;ENSG00000100097;ENSG00000019582;ENSG00000168685;ENSG00000134460;ENSG00000223865;ENSG00000188404;ENSG00000111913;ENSG00000115232;ENSG00000126353;ENSG00000231389;ENSG00000139193;ENSG00000102879;ENSG00000150093;ENSG00000135046;ENSG00000026508;ENSG00000131981;ENSG00000111679;ENSG00000181847;ENSG00000147065;ENSG00000107485;ENSG00000204472;ENSG00000196352;ENSG00000197471;ENSG00000089692…
4	GO:0045785	positive regulation of cell adhesion	152	31	11.3487	2.73159	1.56e-07	6.71e-06	ENSG00000271503;ENSG00000100097;ENSG00000019582;ENSG00000168685;ENSG00000134460;ENSG00000223865;ENSG00000115232;ENSG00000126353;ENSG00000231389;ENSG00000139193;ENSG00000102879;ENSG00000197747;ENSG00000135046;ENSG00000026508;ENSG00000149311;ENSG00000108561;ENSG00000111679;ENSG00000196924;ENSG00000107485;ENSG00000204472;ENSG00000196352;ENSG00000140575;ENSG00000196839;ENSG00000137312;ENSG00000010810…
4	GO:0034341	response to interferon-gamma	87	22	6.49563	3.38689	2.17e-07	8.83e-06	ENSG00000271503;ENSG00000166710;ENSG00000111640;ENSG00000277632;ENSG00000204287;ENSG00000026025;ENSG00000196126;ENSG00000096384;ENSG00000223865;ENSG00000231389;ENSG00000196735;ENSG00000179344;ENSG00000026508;ENSG00000130303;ENSG00000198502;ENSG00000204472;ENSG00000111537;ENSG00000074966;ENSG00000276070;ENSG00000116815;ENSG00000137752;ENSG00000276085
4	GO:0010959	regulation of metal ion transport	91	21	6.79428	3.09083	2.1e-06	8.09e-05	ENSG00000271503;ENSG00000166710;ENSG00000277632;ENSG00000133872;ENSG00000102879;ENSG00000135404;ENSG00000198668;ENSG00000124942;ENSG00000182718;ENSG00000051523;ENSG00000172349;ENSG00000131981;ENSG00000111679;ENSG00000196924;ENSG00000010810;ENSG00000130402;ENSG00000066294;ENSG00000058668;ENSG00000276070;ENSG00000181104;ENSG00000171867
4	GO:0001906	cell killing	57	16	4.25576	3.75961	2.29e-06	8.39e-05	ENSG00000166710;ENSG00000115523;ENSG00000111640;ENSG00000100453;ENSG00000168685;ENSG00000096384;ENSG00000156482;ENSG00000102879;ENSG00000111679;ENSG00000180644;ENSG00000109861;ENSG00000089692;ENSG00000069974;ENSG00000111537;ENSG00000204475;ENSG00000103811
4	GO:2000147	positive regulation of cell motility	152	28	11.3487	2.46725	5.34e-06	0.000186	ENSG00000271503;ENSG00000277632;ENSG00000019582;ENSG00000111913;ENSG00000115232;ENSG00000126353;ENSG00000204628;ENSG00000102879;ENSG00000135046;ENSG00000149311;ENSG00000138795;ENSG00000108561;ENSG00000044574;ENSG00000131981;ENSG00000114861;ENSG00000196924;ENSG00000107485;ENSG00000204472;ENSG00000197471;ENSG00000140575;ENSG00000077782;ENSG00000111537;ENSG00000155366;ENSG00000130402;ENSG00000186891…
4	GO:0002449	lymphocyte mediated immunity	105	22	7.83956	2.80628	6.61e-06	0.00022	ENSG00000166710;ENSG00000100453;ENSG00000019582;ENSG00000168685;ENSG00000139193;ENSG00000179344;ENSG00000102879;ENSG00000158869;ENSG00000153563;ENSG00000108561;ENSG00000111679;ENSG00000180644;ENSG00000109861;ENSG00000107485;ENSG00000196352;ENSG00000089692;ENSG00000028137;ENSG00000069974;ENSG00000134539;ENSG00000204475;ENSG00000205809;ENSG00000103811
4	GO:0071887	leukocyte apoptotic process	49	14	3.65846	3.82675	7.92e-06	0.000252	ENSG00000271503;ENSG00000019582;ENSG00000168685;ENSG00000134460;ENSG00000137154;ENSG00000126353;ENSG00000139193;ENSG00000135046;ENSG00000158869;ENSG00000131981;ENSG00000114861;ENSG00000196839;ENSG00000131871;ENSG00000196684
4	GO:0006968	cellular defense response	21	9	1.56791	5.74012	8.6e-06	0.000262	ENSG00000115523;ENSG00000150093;ENSG00000162894;ENSG00000130592;ENSG00000180644;ENSG00000197471;ENSG00000205809;ENSG00000139187;ENSG00000108679
4	GO:0002683	negative regulation of immune system process	159	28	11.8713	2.35862	1.31e-05	0.000382	ENSG00000277632;ENSG00000019582;ENSG00000168685;ENSG00000134460;ENSG00000111913;ENSG00000115738;ENSG00000135046;ENSG00000100906;ENSG00000149311;ENSG00000158869;ENSG00000174946;ENSG00000108561;ENSG00000155307;ENSG00000131981;ENSG00000163565;ENSG00000130303;ENSG00000111679;ENSG00000181847;ENSG00000196352;ENSG00000197471;ENSG00000089692;ENSG00000136997;ENSG00000196839;ENSG00000085063;ENSG00000134242…
4	GO:0045861	negative regulation of proteolysis	118	23	8.81017	2.61062	1.45e-05	0.000408	ENSG00000111640;ENSG00000096384;ENSG00000077984;ENSG00000139193;ENSG00000105373;ENSG00000164611;ENSG00000122406;ENSG00000125691;ENSG00000026508;ENSG00000171863;ENSG00000138795;ENSG00000145779;ENSG00000163565;ENSG00000130303;ENSG00000116209;ENSG00000196352;ENSG00000166681;ENSG00000085063;ENSG00000136770;ENSG00000126709;ENSG00000167642;ENSG00000124570;ENSG00000171867
4	GO:0050866	negative regulation of cell activation	59	15	4.40508	3.40516	1.8e-05	0.000487	ENSG00000019582;ENSG00000134460;ENSG00000111913;ENSG00000115738;ENSG00000135046;ENSG00000149311;ENSG00000155307;ENSG00000131981;ENSG00000111679;ENSG00000181847;ENSG00000197471;ENSG00000089692;ENSG00000134242;ENSG00000066294;ENSG00000171867
4	GO:0002764	immune response-regulating signaling pathway	220	34	16.4257	2.06992	2.86e-05	0.000747	ENSG00000204287;ENSG00000196126;ENSG00000096384;ENSG00000223865;ENSG00000082074;ENSG00000126353;ENSG00000231389;ENSG00000143947;ENSG00000105373;ENSG00000196735;ENSG00000179344;ENSG00000198668;ENSG00000100906;ENSG00000213658;ENSG00000166598;ENSG00000158869;ENSG00000051523;ENSG00000108561;ENSG00000131981;ENSG00000111679;ENSG00000166501;ENSG00000198502;ENSG00000107485;ENSG00000196839;ENSG00000137312…
4	GO:0036230	granulocyte activation	262	38	19.5616	1.94259	4.15e-05	0.00104709	ENSG00000271503;ENSG00000166710;ENSG00000156508;ENSG00000277632;ENSG00000087086;ENSG00000096384;ENSG00000171314;ENSG00000188404;ENSG00000163191;ENSG00000135404;ENSG00000167996;ENSG00000026508;ENSG00000119655;ENSG00000145287;ENSG00000158869;ENSG00000182718;ENSG00000051523;ENSG00000131981;ENSG00000130303;ENSG00000111679;ENSG00000134996;ENSG00000156261;ENSG00000109861;ENSG00000145703;ENSG00000117984…
4	GO:1990868	response to chemokine	21	8	1.56791	5.10233	7.68e-05	0.00182624	ENSG00000271503;ENSG00000277632;ENSG00000111913;ENSG00000126353;ENSG00000121966;ENSG00000172215;ENSG00000276070;ENSG00000276085
4	GO:0001819	positive regulation of cytokine production	166	27	12.394	2.17848	8e-05	0.00182624	ENSG00000166710;ENSG00000111640;ENSG00000277632;ENSG00000019582;ENSG00000223865;ENSG00000126353;ENSG00000231389;ENSG00000105373;ENSG00000138061;ENSG00000135046;ENSG00000158869;ENSG00000051523;ENSG00000108561;ENSG00000163565;ENSG00000181847;ENSG00000107485;ENSG00000115306;ENSG00000197471;ENSG00000137312;ENSG00000111537;ENSG00000134242;ENSG00000184584;ENSG00000074966;ENSG00000077150;ENSG00000116815…
4	GO:0042113	B cell activation	114	21	8.51152	2.46725	8.2e-05	0.00182624	ENSG00000100097;ENSG00000019582;ENSG00000168685;ENSG00000115738;ENSG00000115232;ENSG00000139193;ENSG00000150093;ENSG00000149311;ENSG00000138795;ENSG00000155307;ENSG00000130303;ENSG00000111679;ENSG00000166501;ENSG00000067082;ENSG00000196839;ENSG00000161405;ENSG00000169508;ENSG00000168264;ENSG00000105369;ENSG00000110651;ENSG00000005020
4	GO:0072507	divalent inorganic cation homeostasis	131	23	9.78078	2.35155	8.23e-05	0.00182624	ENSG00000271503;ENSG00000277632;ENSG00000132507;ENSG00000126353;ENSG00000102879;ENSG00000198668;ENSG00000166598;ENSG00000182718;ENSG00000051523;ENSG00000164111;ENSG00000111679;ENSG00000166501;ENSG00000005059;ENSG00000196352;ENSG00000010810;ENSG00000121966;ENSG00000139679;ENSG00000172215;ENSG00000058668;ENSG00000125384;ENSG00000181104;ENSG00000120915;ENSG00000171867
4	GO:0001818	negative regulation of cytokine production	98	19	7.31692	2.59672	8.75e-05	0.00188459	ENSG00000096384;ENSG00000122862;ENSG00000135046;ENSG00000138795;ENSG00000108561;ENSG00000130303;ENSG00000111679;ENSG00000181847;ENSG00000107485;ENSG00000089692;ENSG00000077782;ENSG00000111537;ENSG00000134242;ENSG00000131871;ENSG00000066294;ENSG00000100784;ENSG00000117090;ENSG00000071575;ENSG00000171867
4	GO:0048017	inositol lipid-mediated signaling	47	12	3.50913	3.41965	0.000119	0.00247217	ENSG00000271503;ENSG00000105373;ENSG00000126264;ENSG00000100100;ENSG00000108561;ENSG00000111679;ENSG00000137331;ENSG00000107485;ENSG00000074842;ENSG00000010810;ENSG00000077782;ENSG00000181104
4	GO:0030099	myeloid cell differentiation	170	27	12.6926	2.12722	0.000122	0.00247217	ENSG00000166710;ENSG00000277632;ENSG00000019582;ENSG00000164587;ENSG00000137154;ENSG00000145220;ENSG00000115738;ENSG00000126353;ENSG00000100906;ENSG00000138795;ENSG00000158869;ENSG00000182718;ENSG00000174946;ENSG00000123685;ENSG00000152495;ENSG00000131981;ENSG00000163565;ENSG00000114861;ENSG00000111679;ENSG00000164466;ENSG00000166501;ENSG00000107485;ENSG00000124767;ENSG00000136997;ENSG00000111537…
4	GO:0050727	regulation of inflammatory response	101	19	7.54091	2.51959	0.000134	0.00264428	ENSG00000271503;ENSG00000277632;ENSG00000134460;ENSG00000126353;ENSG00000135046;ENSG00000100906;ENSG00000149311;ENSG00000158869;ENSG00000108561;ENSG00000114861;ENSG00000107485;ENSG00000196352;ENSG00000196839;ENSG00000028137;ENSG00000085063;ENSG00000131871;ENSG00000184584;ENSG00000110651;ENSG00000276085
4	GO:0002576	platelet degranulation	41	11	3.06116	3.59341	0.000142	0.00273084	ENSG00000122862;ENSG00000172543;ENSG00000135404;ENSG00000198668;ENSG00000158869;ENSG00000164111;ENSG00000196924;ENSG00000155657;ENSG00000130402;ENSG00000072110;ENSG00000108679
4	GO:0072511	divalent inorganic cation transport	119	21	8.88483	2.36358	0.000156	0.00291973	ENSG00000271503;ENSG00000277632;ENSG00000126353;ENSG00000133872;ENSG00000102879;ENSG00000198668;ENSG00000124942;ENSG00000182718;ENSG00000051523;ENSG00000172349;ENSG00000131981;ENSG00000164111;ENSG00000111679;ENSG00000166501;ENSG00000005059;ENSG00000010810;ENSG00000066294;ENSG00000058668;ENSG00000276070;ENSG00000181104;ENSG00000171867
4	GO:0002446	neutrophil mediated immunity	262	36	19.5616	1.84034	0.000206	0.00372281	ENSG00000166710;ENSG00000156508;ENSG00000087086;ENSG00000096384;ENSG00000171314;ENSG00000188404;ENSG00000163191;ENSG00000135404;ENSG00000167996;ENSG00000026508;ENSG00000119655;ENSG00000145287;ENSG00000158869;ENSG00000182718;ENSG00000051523;ENSG00000131981;ENSG00000130303;ENSG00000111679;ENSG00000134996;ENSG00000156261;ENSG00000109861;ENSG00000145703;ENSG00000117984;ENSG00000139278;ENSG00000196352…
4	GO:0002791	regulation of peptide secretion	139	23	10.3781	2.21621	0.000209	0.00372281	ENSG00000271503;ENSG00000111640;ENSG00000277632;ENSG00000019582;ENSG00000115687;ENSG00000126353;ENSG00000122862;ENSG00000135046;ENSG00000175567;ENSG00000169100;ENSG00000114861;ENSG00000164111;ENSG00000107485;ENSG00000115306;ENSG00000028137;ENSG00000155657;ENSG00000111537;ENSG00000213465;ENSG00000134242;ENSG00000136770;ENSG00000116815;ENSG00000137752;ENSG00000181104
4	GO:0043900	regulation of multi-organism process	168	26	12.5433	2.07282	0.00025	0.00428072	ENSG00000271503;ENSG00000100097;ENSG00000111640;ENSG00000277632;ENSG00000019582;ENSG00000134460;ENSG00000105373;ENSG00000070756;ENSG00000138795;ENSG00000182718;ENSG00000051523;ENSG00000108561;ENSG00000166794;ENSG00000163565;ENSG00000114861;ENSG00000130303;ENSG00000123240;ENSG00000180644;ENSG00000239713;ENSG00000185624;ENSG00000196352;ENSG00000196839;ENSG00000111537;ENSG00000184584;ENSG00000276070…
4	GO:0070371	ERK1 and ERK2 cascade	81	16	6.04766	2.64565	0.000251	0.00428072	ENSG00000271503;ENSG00000277632;ENSG00000019582;ENSG00000126353;ENSG00000026508;ENSG00000111679;ENSG00000136997;ENSG00000077782;ENSG00000126934;ENSG00000134242;ENSG00000169508;ENSG00000117090;ENSG00000276070;ENSG00000181104;ENSG00000276085;ENSG00000103811
4	GO:0050867	positive regulation of cell activation	141	23	10.5274	2.18477	0.000259	0.00431294	ENSG00000271503;ENSG00000100097;ENSG00000019582;ENSG00000168685;ENSG00000134460;ENSG00000223865;ENSG00000126353;ENSG00000231389;ENSG00000139193;ENSG00000102879;ENSG00000135046;ENSG00000158869;ENSG00000111679;ENSG00000107485;ENSG00000204472;ENSG00000196352;ENSG00000196839;ENSG00000010810;ENSG00000111537;ENSG00000135426;ENSG00000169508;ENSG00000105122;ENSG00000110651
4	GO:0061448	connective tissue development	45	11	3.35981	3.274	0.000347	0.00564444	ENSG00000115738;ENSG00000026508;ENSG00000182718;ENSG00000077782;ENSG00000150347;ENSG00000105835;ENSG00000213145;ENSG00000176485;ENSG00000142173;ENSG00000171310;ENSG00000178573
4	GO:0002237	response to molecule of bacterial origin	100	18	7.46624	2.41085	0.000355	0.0056507	ENSG00000271503;ENSG00000166710;ENSG00000277632;ENSG00000026025;ENSG00000126353;ENSG00000100906;ENSG00000110324;ENSG00000114861;ENSG00000196352;ENSG00000028137;ENSG00000162909;ENSG00000134242;ENSG00000131871;ENSG00000164120;ENSG00000077150;ENSG00000125384;ENSG00000137752;ENSG00000181104
4	GO:0051098	regulation of binding	172	26	12.8419	2.02462	0.000366	0.00569396	ENSG00000166710;ENSG00000145649;ENSG00000096384;ENSG00000111913;ENSG00000115738;ENSG00000115232;ENSG00000136810;ENSG00000197747;ENSG00000104964;ENSG00000104408;ENSG00000198668;ENSG00000100906;ENSG00000138795;ENSG00000182718;ENSG00000044574;ENSG00000131981;ENSG00000163565;ENSG00000107485;ENSG00000137312;ENSG00000111537;ENSG00000163564;ENSG00000184584;ENSG00000076604;ENSG00000260916;ENSG00000117318…
4	GO:0098542	defense response to other organism	154	24	11.498	2.08732	0.000388	0.00590993	ENSG00000115523;ENSG00000111640;ENSG00000134460;ENSG00000198918;ENSG00000105373;ENSG00000156482;ENSG00000145287;ENSG00000158869;ENSG00000051523;ENSG00000108561;ENSG00000163565;ENSG00000114861;ENSG00000130303;ENSG00000123240;ENSG00000196924;ENSG00000164300;ENSG00000180644;ENSG00000239713;ENSG00000197471;ENSG00000111537;ENSG00000184584;ENSG00000116977;ENSG00000126709;ENSG00000100298
4	GO:0043491	protein kinase B signaling	69	14	5.15171	2.71755	0.000457	0.0068208	ENSG00000271503;ENSG00000277632;ENSG00000096384;ENSG00000126353;ENSG00000204628;ENSG00000136810;ENSG00000105373;ENSG00000150093;ENSG00000108561;ENSG00000107485;ENSG00000074842;ENSG00000010810;ENSG00000077782;ENSG00000149212
4	GO:0033002	muscle cell proliferation	55	12	4.10643	2.92224	0.000581	0.00808694	ENSG00000271503;ENSG00000115738;ENSG00000051523;ENSG00000114861;ENSG00000204472;ENSG00000077782;ENSG00000111537;ENSG00000137193;ENSG00000164120;ENSG00000105835;ENSG00000157978;ENSG00000178607
4	GO:0043062	extracellular structure organization	55	12	4.10643	2.92224	0.000581	0.00808694	ENSG00000115232;ENSG00000150093;ENSG00000138061;ENSG00000026508;ENSG00000182718;ENSG00000185624;ENSG00000028137;ENSG00000137312;ENSG00000077150;ENSG00000167642;ENSG00000213949;ENSG00000142173
4	GO:0050920	regulation of chemotaxis	55	12	4.10643	2.92224	0.000581	0.00808694	ENSG00000271503;ENSG00000277632;ENSG00000019582;ENSG00000111913;ENSG00000126353;ENSG00000108561;ENSG00000172349;ENSG00000204472;ENSG00000077782;ENSG00000121966;ENSG00000169508;ENSG00000276070
4	GO:0003012	muscle system process	87	16	6.49563	2.46319	0.000586	0.00808694	ENSG00000026025;ENSG00000092841;ENSG00000198668;ENSG00000167460;ENSG00000051523;ENSG00000111678;ENSG00000196924;ENSG00000204472;ENSG00000196839;ENSG00000028137;ENSG00000155657;ENSG00000160789;ENSG00000058668;ENSG00000213949;ENSG00000049247;ENSG00000181104
4	GO:0048872	homeostasis of number of cells	122	20	9.10882	2.19567	0.000608	0.00824262	ENSG00000166710;ENSG00000019582;ENSG00000168685;ENSG00000182774;ENSG00000134460;ENSG00000164587;ENSG00000137154;ENSG00000145220;ENSG00000115738;ENSG00000126353;ENSG00000138326;ENSG00000102879;ENSG00000135046;ENSG00000213658;ENSG00000158869;ENSG00000164466;ENSG00000107485;ENSG00000196839;ENSG00000169508;ENSG00000181104
4	GO:0034113	heterotypic cell-cell adhesion	16	6	1.1946	5.02261	0.0007	0.00909356	ENSG00000115232;ENSG00000150093;ENSG00000026508;ENSG00000137312;ENSG00000116815;ENSG00000112378
4	GO:0050918	positive chemotaxis	11	5	0.821287	6.08801	0.000716	0.00909356	ENSG00000271503;ENSG00000277632;ENSG00000102879;ENSG00000172349;ENSG00000131981
4	GO:0035821	modification of morphology or physiology of other organism	64	13	4.7784	2.72058	0.000717	0.00909356	ENSG00000271503;ENSG00000115523;ENSG00000111640;ENSG00000277632;ENSG00000156482;ENSG00000198668;ENSG00000169100;ENSG00000138795;ENSG00000182718;ENSG00000166794;ENSG00000180644;ENSG00000111537;ENSG00000276070
4	GO:1903706	regulation of hemopoiesis	170	25	12.6926	1.96965	0.000721	0.00909356	ENSG00000166710;ENSG00000100097;ENSG00000277632;ENSG00000019582;ENSG00000168685;ENSG00000134460;ENSG00000115738;ENSG00000139193;ENSG00000135046;ENSG00000100906;ENSG00000138795;ENSG00000174946;ENSG00000152495;ENSG00000131981;ENSG00000114861;ENSG00000111679;ENSG00000166501;ENSG00000107485;ENSG00000136997;ENSG00000196839;ENSG00000111537;ENSG00000135426;ENSG00000161405;ENSG00000186891;ENSG00000057657
4	GO:0051235	maintenance of location	115	19	8.58618	2.21286	0.000751	0.00931527	ENSG00000277632;ENSG00000087086;ENSG00000126353;ENSG00000122862;ENSG00000136810;ENSG00000102879;ENSG00000167996;ENSG00000198668;ENSG00000100906;ENSG00000166598;ENSG00000051523;ENSG00000186480;ENSG00000044574;ENSG00000164111;ENSG00000111679;ENSG00000196924;ENSG00000113558;ENSG00000213465;ENSG00000181104
4	GO:0050663	cytokine secretion	65	13	4.85306	2.67872	0.000837	0.0102169	ENSG00000111640;ENSG00000277632;ENSG00000126353;ENSG00000122862;ENSG00000135046;ENSG00000114861;ENSG00000107485;ENSG00000115306;ENSG00000028137;ENSG00000134242;ENSG00000116815;ENSG00000137752;ENSG00000181104
4	GO:0007162	negative regulation of cell adhesion	82	15	6.12232	2.45005	0.000916	0.0109878	ENSG00000100097;ENSG00000019582;ENSG00000134460;ENSG00000111913;ENSG00000138061;ENSG00000135046;ENSG00000131981;ENSG00000111679;ENSG00000181847;ENSG00000197471;ENSG00000089692;ENSG00000134242;ENSG00000130402;ENSG00000167642;ENSG00000171867
4	GO:0002526	acute inflammatory response	29	8	2.16521	3.69479	0.000952	0.0112404	ENSG00000126353;ENSG00000158869;ENSG00000108561;ENSG00000107485;ENSG00000196352;ENSG00000085063;ENSG00000131871;ENSG00000110651
4	GO:0032609	interferon-gamma production	36	9	2.68785	3.3484	0.00100564	0.0114319	ENSG00000223865;ENSG00000126353;ENSG00000231389;ENSG00000108561;ENSG00000107485;ENSG00000197471;ENSG00000134242;ENSG00000074966;ENSG00000171867
4	GO:0019882	antigen processing and presentation	100	17	7.46624	2.27691	0.00101538	0.0114319	ENSG00000166710;ENSG00000019582;ENSG00000204287;ENSG00000196126;ENSG00000223865;ENSG00000126353;ENSG00000231389;ENSG00000196735;ENSG00000179344;ENSG00000158869;ENSG00000153563;ENSG00000198502;ENSG00000117984;ENSG00000127022;ENSG00000089692;ENSG00000069974;ENSG00000103811
4	GO:0007015	actin filament organization	127	20	9.48213	2.10923	0.00102694	0.0114319	ENSG00000126353;ENSG00000102879;ENSG00000197747;ENSG00000150093;ENSG00000167460;ENSG00000166598;ENSG00000196924;ENSG00000145703;ENSG00000125868;ENSG00000204472;ENSG00000115306;ENSG00000163219;ENSG00000155657;ENSG00000155366;ENSG00000130402;ENSG00000163171;ENSG00000050405;ENSG00000072110;ENSG00000146376;ENSG00000133816
4	GO:0052547	regulation of peptidase activity	155	23	11.5727	1.98744	0.00103075	0.0114319	ENSG00000111640;ENSG00000204628;ENSG00000077984;ENSG00000139193;ENSG00000164611;ENSG00000185088;ENSG00000026508;ENSG00000138795;ENSG00000145779;ENSG00000163565;ENSG00000130303;ENSG00000119632;ENSG00000121858;ENSG00000136997;ENSG00000166681;ENSG00000010810;ENSG00000126709;ENSG00000167642;ENSG00000124570;ENSG00000137752;ENSG00000181104;ENSG00000112378;ENSG00000103811
4	GO:0032103	positive regulation of response to external stimulus	85	15	6.34631	2.36358	0.001344	0.0146837	ENSG00000271503;ENSG00000277632;ENSG00000019582;ENSG00000111913;ENSG00000126353;ENSG00000100906;ENSG00000158869;ENSG00000051523;ENSG00000108561;ENSG00000172349;ENSG00000123240;ENSG00000204472;ENSG00000077782;ENSG00000276070;ENSG00000276085
4	GO:0002697	regulation of immune effector process	149	22	11.1247	1.97758	0.00141019	0.0151803	ENSG00000166710;ENSG00000019582;ENSG00000168685;ENSG00000134460;ENSG00000105373;ENSG00000135046;ENSG00000158869;ENSG00000108561;ENSG00000131981;ENSG00000130303;ENSG00000111679;ENSG00000107485;ENSG00000239713;ENSG00000196352;ENSG00000089692;ENSG00000028137;ENSG00000085063;ENSG00000111537;ENSG00000066294;ENSG00000184584;ENSG00000204475;ENSG00000110651
4	GO:0002285	lymphocyte activation involved in immune response	77	14	5.74901	2.4352	0.00143241	0.015196	ENSG00000100097;ENSG00000137154;ENSG00000102879;ENSG00000135046;ENSG00000138795;ENSG00000158869;ENSG00000131981;ENSG00000114861;ENSG00000107485;ENSG00000197471;ENSG00000196839;ENSG00000069974;ENSG00000111537;ENSG00000169508
4	GO:0031349	positive regulation of defense response	159	23	11.8713	1.93744	0.00146625	0.0153328	ENSG00000271503;ENSG00000277632;ENSG00000126353;ENSG00000143947;ENSG00000105373;ENSG00000100906;ENSG00000169100;ENSG00000166598;ENSG00000158869;ENSG00000051523;ENSG00000108561;ENSG00000163565;ENSG00000123240;ENSG00000089692;ENSG00000137312;ENSG00000010810;ENSG00000163564;ENSG00000134242;ENSG00000100784;ENSG00000184584;ENSG00000074966;ENSG00000204475;ENSG00000276085
4	GO:0003013	circulatory system process	86	15	6.42097	2.3361	0.00151977	0.015451	ENSG00000115738;ENSG00000198668;ENSG00000051523;ENSG00000196924;ENSG00000196839;ENSG00000010810;ENSG00000155657;ENSG00000105835;ENSG00000121064;ENSG00000058668;ENSG00000125384;ENSG00000213949;ENSG00000049247;ENSG00000181104;ENSG00000120915
4	GO:0031589	cell-substrate adhesion	86	15	6.42097	2.3361	0.00151977	0.015451	ENSG00000100097;ENSG00000115232;ENSG00000126353;ENSG00000102879;ENSG00000197747;ENSG00000135404;ENSG00000150093;ENSG00000026508;ENSG00000108561;ENSG00000196924;ENSG00000140575;ENSG00000213465;ENSG00000130402;ENSG00000072110;ENSG00000213949
4	GO:1990778	protein localization to cell periphery	123	19	9.18348	2.06893	0.00172286	0.0172758	ENSG00000082074;ENSG00000204628;ENSG00000197747;ENSG00000150093;ENSG00000158869;ENSG00000182718;ENSG00000100083;ENSG00000131981;ENSG00000123240;ENSG00000196924;ENSG00000116209;ENSG00000172005;ENSG00000115306;ENSG00000137312;ENSG00000111537;ENSG00000137501;ENSG00000166289;ENSG00000171867;ENSG00000157978
4	GO:0001655	urogenital system development	62	12	4.62907	2.59231	0.00177594	0.0175674	ENSG00000115738;ENSG00000135046;ENSG00000107485;ENSG00000135541;ENSG00000140575;ENSG00000136997;ENSG00000077782;ENSG00000150347;ENSG00000164120;ENSG00000213145;ENSG00000117318;ENSG00000103811
4	GO:0048568	embryonic organ development	88	15	6.57029	2.283	0.00192944	0.0188313	ENSG00000111913;ENSG00000115738;ENSG00000081059;ENSG00000138795;ENSG00000186480;ENSG00000107485;ENSG00000135541;ENSG00000196839;ENSG00000077782;ENSG00000164442;ENSG00000057657;ENSG00000117318;ENSG00000167642;ENSG00000171310;ENSG00000133816
4	GO:0032615	interleukin-12 production	19	6	1.41859	4.22956	0.00195547	0.0188343	ENSG00000126353;ENSG00000108561;ENSG00000114861;ENSG00000181847;ENSG00000111537;ENSG00000117090
4	GO:0051051	negative regulation of transport	145	21	10.8261	1.93977	0.00229715	0.0218378	ENSG00000019582;ENSG00000204628;ENSG00000122862;ENSG00000136810;ENSG00000104904;ENSG00000102879;ENSG00000135046;ENSG00000198668;ENSG00000175567;ENSG00000186480;ENSG00000131981;ENSG00000130303;ENSG00000164111;ENSG00000166501;ENSG00000196839;ENSG00000028137;ENSG00000134242;ENSG00000131871;ENSG00000066294;ENSG00000181104;ENSG00000136111
4	GO:0007229	integrin-mediated signaling pathway	33	8	2.46386	3.24694	0.00236514	0.022196	ENSG00000082074;ENSG00000115232;ENSG00000135404;ENSG00000150093;ENSG00000213658;ENSG00000158869;ENSG00000196924;ENSG00000213949
4	GO:0032612	interleukin-1 production	27	7	2.01589	3.47242	0.00292992	0.0270294	ENSG00000277632;ENSG00000126353;ENSG00000135046;ENSG00000163565;ENSG00000114861;ENSG00000137752;ENSG00000181104
4	GO:0018212	peptidyl-tyrosine modification	110	17	8.21287	2.06992	0.00295403	0.0270294	ENSG00000271503;ENSG00000019582;ENSG00000204628;ENSG00000026508;ENSG00000155307;ENSG00000111679;ENSG00000140575;ENSG00000010810;ENSG00000077782;ENSG00000155657;ENSG00000111537;ENSG00000126934;ENSG00000108798;ENSG00000074966;ENSG00000186891;ENSG00000110651;ENSG00000171867
4	GO:0009615	response to virus	149	21	11.1247	1.88769	0.00321579	0.0290612	ENSG00000271503;ENSG00000134419;ENSG00000134460;ENSG00000105373;ENSG00000119655;ENSG00000123685;ENSG00000108561;ENSG00000163565;ENSG00000130303;ENSG00000196924;ENSG00000164300;ENSG00000180644;ENSG00000107485;ENSG00000239713;ENSG00000111537;ENSG00000121966;ENSG00000184584;ENSG00000116977;ENSG00000126709;ENSG00000276070;ENSG00000100298
4	GO:0009636	response to toxic substance	170	23	12.6926	1.81208	0.00355419	0.0317277	ENSG00000271503;ENSG00000277632;ENSG00000132965;ENSG00000204628;ENSG00000136810;ENSG00000139193;ENSG00000148908;ENSG00000138061;ENSG00000135046;ENSG00000198668;ENSG00000197448;ENSG00000114942;ENSG00000167815;ENSG00000198695;ENSG00000107485;ENSG00000100823;ENSG00000196839;ENSG00000010810;ENSG00000162909;ENSG00000131871;ENSG00000164120;ENSG00000276070;ENSG00000120915
4	GO:0070555	response to interleukin-1	59	11	4.40508	2.49712	0.00371091	0.0327275	ENSG00000271503;ENSG00000277632;ENSG00000143947;ENSG00000104964;ENSG00000135046;ENSG00000100906;ENSG00000051523;ENSG00000113558;ENSG00000100784;ENSG00000276070;ENSG00000276085
4	GO:0060627	regulation of vesicle-mediated transport	172	23	12.8419	1.79101	0.00412427	0.0359401	ENSG00000166710;ENSG00000145220;ENSG00000204628;ENSG00000102879;ENSG00000135404;ENSG00000135046;ENSG00000198668;ENSG00000158869;ENSG00000182718;ENSG00000051523;ENSG00000186480;ENSG00000131981;ENSG00000166501;ENSG00000147065;ENSG00000135541;ENSG00000069974;ENSG00000137312;ENSG00000111537;ENSG00000126934;ENSG00000130402;ENSG00000066294;ENSG00000157978;ENSG00000136111
4	GO:0070670	response to interleukin-4	22	6	1.64257	3.6528	0.00444015	0.0381102	ENSG00000096384;ENSG00000102879;ENSG00000081059;ENSG00000138795;ENSG00000044574;ENSG00000107485
4	GO:0002009	morphogenesis of an epithelium	105	16	7.83956	2.04093	0.00447743	0.0381102	ENSG00000026508;ENSG00000171863;ENSG00000138795;ENSG00000114861;ENSG00000196924;ENSG00000147065;ENSG00000107485;ENSG00000135541;ENSG00000136997;ENSG00000077782;ENSG00000155366;ENSG00000143013;ENSG00000167642;ENSG00000133816;ENSG00000169554;ENSG00000103811
4	GO:0050878	regulation of body fluid levels	135	19	10.0794	1.88503	0.00504566	0.0424532	ENSG00000158869;ENSG00000182718;ENSG00000051523;ENSG00000213719;ENSG00000108561;ENSG00000165272;ENSG00000164111;ENSG00000111679;ENSG00000166501;ENSG00000196924;ENSG00000107485;ENSG00000196839;ENSG00000069974;ENSG00000010810;ENSG00000085063;ENSG00000065357;ENSG00000137501;ENSG00000072110;ENSG00000181104
4	GO:2001057	reactive nitrogen species metabolic process	23	6	1.71724	3.49399	0.00563684	0.0468883	ENSG00000096384;ENSG00000138061;ENSG00000204472;ENSG00000111537;ENSG00000131871;ENSG00000058668
4	GO:0006909	phagocytosis	89	14	6.64496	2.10686	0.00573039	0.0471308	ENSG00000096384;ENSG00000145220;ENSG00000204628;ENSG00000102879;ENSG00000150093;ENSG00000135046;ENSG00000158869;ENSG00000051523;ENSG00000204472;ENSG00000069974;ENSG00000010810;ENSG00000163219;ENSG00000117090;ENSG00000100365
4	GO:0071706	tumor necrosis factor superfamily cytokine production	54	10	4.03177	2.4803	0.00585382	0.0476111	ENSG00000277632;ENSG00000158869;ENSG00000051523;ENSG00000114861;ENSG00000111679;ENSG00000197471;ENSG00000111537;ENSG00000134242;ENSG00000131871;ENSG00000117090
4	GO:0051346	negative regulation of hydrolase activity	147	20	10.9754	1.82226	0.00598322	0.0481288	ENSG00000111640;ENSG00000145649;ENSG00000077984;ENSG00000139193;ENSG00000164611;ENSG00000135046;ENSG00000026508;ENSG00000138795;ENSG00000145779;ENSG00000131981;ENSG00000163565;ENSG00000130303;ENSG00000145703;ENSG00000140575;ENSG00000166681;ENSG00000213465;ENSG00000137501;ENSG00000126709;ENSG00000167642;ENSG00000124570
5	GO:0022613	ribonucleoprotein complex biogenesis	344	35	5.66958	6.1733	0	0	ENSG00000177954;ENSG00000140988;ENSG00000147403;ENSG00000105372;ENSG00000142541;ENSG00000080824;ENSG00000182774;ENSG00000164587;ENSG00000096384;ENSG00000197958;ENSG00000233927;ENSG00000137154;ENSG00000089157;ENSG00000186468;ENSG00000170889;ENSG00000161970;ENSG00000142937;ENSG00000168028;ENSG00000142676;ENSG00000100316;ENSG00000198242;ENSG00000181163;ENSG00000138326;ENSG00000198755;ENSG00000182899…
5	GO:0006605	protein targeting	261	71	4.30163	16.5054	0	0	ENSG00000177954;ENSG00000140988;ENSG00000134419;ENSG00000229117;ENSG00000147403;ENSG00000109475;ENSG00000105372;ENSG00000142541;ENSG00000080824;ENSG00000198034;ENSG00000231500;ENSG00000182774;ENSG00000137818;ENSG00000167526;ENSG00000164587;ENSG00000071082;ENSG00000149273;ENSG00000112306;ENSG00000122026;ENSG00000197958;ENSG00000233927;ENSG00000137154;ENSG00000166441;ENSG00000198918;ENSG00000089157…
5	GO:0006401	RNA catabolic process	255	72	4.20274	17.1317	0	0	ENSG00000177954;ENSG00000140988;ENSG00000134419;ENSG00000229117;ENSG00000147403;ENSG00000109475;ENSG00000105372;ENSG00000142541;ENSG00000198034;ENSG00000231500;ENSG00000182774;ENSG00000137818;ENSG00000167526;ENSG00000164587;ENSG00000071082;ENSG00000149273;ENSG00000112306;ENSG00000122026;ENSG00000197958;ENSG00000233927;ENSG00000137154;ENSG00000166441;ENSG00000198918;ENSG00000089157;ENSG00000186468…
5	GO:0090150	establishment of protein localization to membrane	207	70	3.41164	20.518	0	0	ENSG00000177954;ENSG00000140988;ENSG00000134419;ENSG00000229117;ENSG00000147403;ENSG00000109475;ENSG00000105372;ENSG00000142541;ENSG00000080824;ENSG00000198034;ENSG00000231500;ENSG00000182774;ENSG00000137818;ENSG00000167526;ENSG00000164587;ENSG00000071082;ENSG00000149273;ENSG00000112306;ENSG00000122026;ENSG00000197958;ENSG00000233927;ENSG00000137154;ENSG00000166441;ENSG00000198918;ENSG00000089157…
5	GO:0006413	translational initiation	160	70	2.63701	26.5452	0	0	ENSG00000177954;ENSG00000140988;ENSG00000134419;ENSG00000229117;ENSG00000147403;ENSG00000109475;ENSG00000105372;ENSG00000142541;ENSG00000198034;ENSG00000231500;ENSG00000182774;ENSG00000137818;ENSG00000167526;ENSG00000164587;ENSG00000071082;ENSG00000149273;ENSG00000112306;ENSG00000122026;ENSG00000197958;ENSG00000233927;ENSG00000137154;ENSG00000166441;ENSG00000198918;ENSG00000089157;ENSG00000186468…
5	GO:0070972	protein localization to endoplasmic reticulum	121	69	1.99424	34.5996	0	0	ENSG00000177954;ENSG00000140988;ENSG00000134419;ENSG00000229117;ENSG00000147403;ENSG00000109475;ENSG00000105372;ENSG00000142541;ENSG00000198034;ENSG00000231500;ENSG00000182774;ENSG00000137818;ENSG00000167526;ENSG00000164587;ENSG00000071082;ENSG00000149273;ENSG00000112306;ENSG00000122026;ENSG00000197958;ENSG00000233927;ENSG00000137154;ENSG00000166441;ENSG00000198918;ENSG00000089157;ENSG00000186468…
5	GO:0002181	cytoplasmic translation	73	27	1.20314	22.4413	0	0	ENSG00000229117;ENSG00000142541;ENSG00000137818;ENSG00000071082;ENSG00000233927;ENSG00000198918;ENSG00000089157;ENSG00000186468;ENSG00000105640;ENSG00000161970;ENSG00000142676;ENSG00000144713;ENSG00000156482;ENSG00000213741;ENSG00000174748;ENSG00000198755;ENSG00000182899;ENSG00000108298;ENSG00000063177;ENSG00000162244;ENSG00000130255;ENSG00000163682;ENSG00000161016;ENSG00000172809;ENSG00000171858…
5	GO:0016072	rRNA metabolic process	182	23	2.9996	7.66768	4.77e-15	4.37e-13	ENSG00000177954;ENSG00000140988;ENSG00000105372;ENSG00000182774;ENSG00000164587;ENSG00000233927;ENSG00000137154;ENSG00000115053;ENSG00000170889;ENSG00000161970;ENSG00000142937;ENSG00000168028;ENSG00000142676;ENSG00000138326;ENSG00000198755;ENSG00000182899;ENSG00000148303;ENSG00000136942;ENSG00000115268;ENSG00000105193;ENSG00000171863;ENSG00000171858;ENSG00000131469
5	GO:0071826	ribonucleoprotein complex subunit organization	191	20	3.14793	6.35337	1.43e-11	1.16e-09	ENSG00000177954;ENSG00000147403;ENSG00000105372;ENSG00000142541;ENSG00000080824;ENSG00000164587;ENSG00000096384;ENSG00000197958;ENSG00000233927;ENSG00000089157;ENSG00000186468;ENSG00000168028;ENSG00000142676;ENSG00000100316;ENSG00000198242;ENSG00000181163;ENSG00000115268;ENSG00000083845;ENSG00000172809;ENSG00000114391
5	GO:0034470	ncRNA processing	243	22	4.00496	5.49318	2.12e-11	1.55e-09	ENSG00000177954;ENSG00000140988;ENSG00000105372;ENSG00000182774;ENSG00000164587;ENSG00000233927;ENSG00000137154;ENSG00000170889;ENSG00000161970;ENSG00000142937;ENSG00000168028;ENSG00000142676;ENSG00000138326;ENSG00000198755;ENSG00000182899;ENSG00000148303;ENSG00000136942;ENSG00000115268;ENSG00000105193;ENSG00000171863;ENSG00000171858;ENSG00000131469
5	GO:0001906	cell killing	57	6	0.939436	6.38681	0.00031	0.0206147	ENSG00000166710;ENSG00000105372;ENSG00000096384;ENSG00000081237;ENSG00000117450;ENSG00000156482
6	GO:0042110	T cell activation	216	56	17.5854	3.18446	6.66e-16	4.88e-13	ENSG00000166710;ENSG00000019582;ENSG00000168685;ENSG00000149273;ENSG00000223865;ENSG00000204592;ENSG00000111913;ENSG00000173762;ENSG00000231389;ENSG00000139193;ENSG00000152518;ENSG00000102879;ENSG00000116824;ENSG00000172116;ENSG00000143184;ENSG00000135046;ENSG00000081059;ENSG00000213658;ENSG00000158869;ENSG00000152495;ENSG00000088832;ENSG00000156127;ENSG00000131981;ENSG00000111679;ENSG00000168421…
6	GO:0007159	leukocyte cell-cell adhesion	153	41	12.4563	3.2915	2.1e-12	7.69e-10	ENSG00000019582;ENSG00000168685;ENSG00000149273;ENSG00000223865;ENSG00000204592;ENSG00000188404;ENSG00000111913;ENSG00000115232;ENSG00000231389;ENSG00000139193;ENSG00000102879;ENSG00000143184;ENSG00000135046;ENSG00000026508;ENSG00000134954;ENSG00000131981;ENSG00000111679;ENSG00000147065;ENSG00000139626;ENSG00000083799;ENSG00000196776;ENSG00000204472;ENSG00000110876;ENSG00000100219;ENSG00000196352…
6	GO:0022407	regulation of cell-cell adhesion	157	40	12.782	3.12941	2.27e-11	5.55e-09	ENSG00000019582;ENSG00000168685;ENSG00000149273;ENSG00000223865;ENSG00000204592;ENSG00000089327;ENSG00000111913;ENSG00000115232;ENSG00000231389;ENSG00000139193;ENSG00000102879;ENSG00000143184;ENSG00000135046;ENSG00000026508;ENSG00000134954;ENSG00000131981;ENSG00000111679;ENSG00000083799;ENSG00000196776;ENSG00000204472;ENSG00000100219;ENSG00000196352;ENSG00000131507;ENSG00000102760;ENSG00000177885…
6	GO:0002694	regulation of leukocyte activation	208	45	16.9341	2.65736	4.55e-10	8.33e-08	ENSG00000019582;ENSG00000168685;ENSG00000149273;ENSG00000223865;ENSG00000204592;ENSG00000111913;ENSG00000115738;ENSG00000231389;ENSG00000139193;ENSG00000152518;ENSG00000102879;ENSG00000116824;ENSG00000143184;ENSG00000135046;ENSG00000213658;ENSG00000158869;ENSG00000152495;ENSG00000131981;ENSG00000111679;ENSG00000083799;ENSG00000196776;ENSG00000204472;ENSG00000100219;ENSG00000196352;ENSG00000131507…
6	GO:0045785	positive regulation of cell adhesion	152	36	12.3749	2.90911	2.15e-09	2.75e-07	ENSG00000019582;ENSG00000168685;ENSG00000149273;ENSG00000223865;ENSG00000204592;ENSG00000163466;ENSG00000115232;ENSG00000231389;ENSG00000139193;ENSG00000102879;ENSG00000197747;ENSG00000143184;ENSG00000135046;ENSG00000026508;ENSG00000134954;ENSG00000111679;ENSG00000196924;ENSG00000083799;ENSG00000196776;ENSG00000204472;ENSG00000100219;ENSG00000196352;ENSG00000177885;ENSG00000196839;ENSG00000137312…
6	GO:0070661	leukocyte proliferation	112	30	9.11835	3.29007	2.25e-09	2.75e-07	ENSG00000019582;ENSG00000168685;ENSG00000149273;ENSG00000223865;ENSG00000204592;ENSG00000231389;ENSG00000102879;ENSG00000143184;ENSG00000135046;ENSG00000131981;ENSG00000111679;ENSG00000119969;ENSG00000147065;ENSG00000204472;ENSG00000112576;ENSG00000196352;ENSG00000182568;ENSG00000131507;ENSG00000196839;ENSG00000169508;ENSG00000072274;ENSG00000107738;ENSG00000105369;ENSG00000196950;ENSG00000125735…
6	GO:0050900	leukocyte migration	122	31	9.93249	3.12107	4.89e-09	5.12e-07	ENSG00000019582;ENSG00000105372;ENSG00000188404;ENSG00000111913;ENSG00000115232;ENSG00000102879;ENSG00000116824;ENSG00000143184;ENSG00000135046;ENSG00000026508;ENSG00000158869;ENSG00000131981;ENSG00000111679;ENSG00000147065;ENSG00000136286;ENSG00000139626;ENSG00000196776;ENSG00000204472;ENSG00000110876;ENSG00000177885;ENSG00000196839;ENSG00000005844;ENSG00000143669;ENSG00000171522;ENSG00000169508…
6	GO:0002521	leukocyte differentiation	209	43	17.0155	2.52711	5.91e-09	5.41e-07	ENSG00000166710;ENSG00000019582;ENSG00000168685;ENSG00000115738;ENSG00000115232;ENSG00000139193;ENSG00000152518;ENSG00000116824;ENSG00000135046;ENSG00000081059;ENSG00000158869;ENSG00000182718;ENSG00000123685;ENSG00000152495;ENSG00000156127;ENSG00000171223;ENSG00000131981;ENSG00000111679;ENSG00000168421;ENSG00000083799;ENSG00000168214;ENSG00000100219;ENSG00000182568;ENSG00000131507;ENSG00000136997…
6	GO:0050867	positive regulation of cell activation	141	33	11.4793	2.87473	1.44e-08	1.17e-06	ENSG00000019582;ENSG00000168685;ENSG00000149273;ENSG00000223865;ENSG00000204592;ENSG00000231389;ENSG00000139193;ENSG00000102879;ENSG00000116824;ENSG00000143184;ENSG00000135046;ENSG00000158869;ENSG00000111679;ENSG00000083799;ENSG00000196776;ENSG00000204472;ENSG00000100219;ENSG00000196352;ENSG00000177885;ENSG00000196839;ENSG00000169508;ENSG00000163600;ENSG00000072274;ENSG00000107738;ENSG00000118513…
6	GO:1902532	negative regulation of intracellular signal transduction	210	42	17.0969	2.45659	2.17e-08	1.59e-06	ENSG00000205542;ENSG00000019582;ENSG00000133112;ENSG00000111913;ENSG00000026508;ENSG00000198668;ENSG00000115415;ENSG00000100100;ENSG00000116288;ENSG00000088832;ENSG00000120875;ENSG00000111679;ENSG00000123240;ENSG00000051108;ENSG00000168209;ENSG00000168421;ENSG00000137642;ENSG00000083799;ENSG00000100219;ENSG00000141480;ENSG00000136997;ENSG00000106211;ENSG00000163219;ENSG00000163162;ENSG00000145901…
6	GO:0002683	negative regulation of immune system process	159	35	12.9448	2.70379	2.8e-08	1.81e-06	ENSG00000019582;ENSG00000168685;ENSG00000105372;ENSG00000204592;ENSG00000111913;ENSG00000115738;ENSG00000143184;ENSG00000135046;ENSG00000100906;ENSG00000158869;ENSG00000054148;ENSG00000131981;ENSG00000111679;ENSG00000101347;ENSG00000169926;ENSG00000196776;ENSG00000196352;ENSG00000131507;ENSG00000141480;ENSG00000136997;ENSG00000196839;ENSG00000085063;ENSG00000101695;ENSG00000171522;ENSG00000105810…
6	GO:0002764	immune response-regulating signaling pathway	220	43	17.911	2.40075	2.97e-08	1.81e-06	ENSG00000204287;ENSG00000184009;ENSG00000196126;ENSG00000149273;ENSG00000223865;ENSG00000082074;ENSG00000163466;ENSG00000231389;ENSG00000196735;ENSG00000179344;ENSG00000198668;ENSG00000100906;ENSG00000221983;ENSG00000213658;ENSG00000158869;ENSG00000051523;ENSG00000054148;ENSG00000131981;ENSG00000111679;ENSG00000166501;ENSG00000136286;ENSG00000083799;ENSG00000198821;ENSG00000196776;ENSG00000254999…
6	GO:0002250	adaptive immune response	155	34	12.6191	2.69432	4.89e-08	2.76e-06	ENSG00000166710;ENSG00000019582;ENSG00000168685;ENSG00000204592;ENSG00000173762;ENSG00000139193;ENSG00000179344;ENSG00000172116;ENSG00000143184;ENSG00000135046;ENSG00000213658;ENSG00000158869;ENSG00000152495;ENSG00000156127;ENSG00000111679;ENSG00000166501;ENSG00000180644;ENSG00000136286;ENSG00000198821;ENSG00000163519;ENSG00000196352;ENSG00000131507;ENSG00000196839;ENSG00000101695;ENSG00000168610…
6	GO:0060326	cell chemotaxis	76	22	6.18745	3.55558	7.3e-08	3.82e-06	ENSG00000205542;ENSG00000019582;ENSG00000105372;ENSG00000111913;ENSG00000102879;ENSG00000143184;ENSG00000135046;ENSG00000158869;ENSG00000110934;ENSG00000131981;ENSG00000204472;ENSG00000172725;ENSG00000141480;ENSG00000106211;ENSG00000077782;ENSG00000143669;ENSG00000169508;ENSG00000170989;ENSG00000125735;ENSG00000168961;ENSG00000177663;ENSG00000156299
6	GO:0032103	positive regulation of response to external stimulus	85	23	6.92017	3.32362	1.45e-07	6.7e-06	ENSG00000205542;ENSG00000019582;ENSG00000105372;ENSG00000204592;ENSG00000111913;ENSG00000143184;ENSG00000100906;ENSG00000158869;ENSG00000116288;ENSG00000051523;ENSG00000134954;ENSG00000123240;ENSG00000196776;ENSG00000204472;ENSG00000106211;ENSG00000077782;ENSG00000145901;ENSG00000171522;ENSG00000170989;ENSG00000125735;ENSG00000168961;ENSG00000177663;ENSG00000156299
6	GO:0043062	extracellular structure organization	55	18	4.47776	4.01987	1.46e-07	6.7e-06	ENSG00000115232;ENSG00000042493;ENSG00000138061;ENSG00000026508;ENSG00000182718;ENSG00000134954;ENSG00000102265;ENSG00000003402;ENSG00000139626;ENSG00000196776;ENSG00000102760;ENSG00000137312;ENSG00000005844;ENSG00000108622;ENSG00000077150;ENSG00000167642;ENSG00000142173;ENSG00000147408
6	GO:0048872	homeostasis of number of cells	122	28	9.93249	2.81903	2.89e-07	1.25e-05	ENSG00000166710;ENSG00000019582;ENSG00000168685;ENSG00000105372;ENSG00000182774;ENSG00000145220;ENSG00000117450;ENSG00000115738;ENSG00000102879;ENSG00000135046;ENSG00000115415;ENSG00000127528;ENSG00000213658;ENSG00000158869;ENSG00000134954;ENSG00000164466;ENSG00000169926;ENSG00000083799;ENSG00000196839;ENSG00000168610;ENSG00000105810;ENSG00000169508;ENSG00000100644;ENSG00000125735;ENSG00000128016…
6	GO:0030099	myeloid cell differentiation	170	34	13.8403	2.45659	5.18e-07	1.99e-05	ENSG00000166710;ENSG00000019582;ENSG00000105372;ENSG00000145220;ENSG00000115738;ENSG00000100906;ENSG00000115415;ENSG00000127528;ENSG00000158869;ENSG00000182718;ENSG00000123685;ENSG00000152495;ENSG00000163041;ENSG00000156127;ENSG00000134954;ENSG00000171223;ENSG00000131981;ENSG00000111679;ENSG00000164466;ENSG00000166501;ENSG00000169926;ENSG00000168214;ENSG00000131507;ENSG00000136997;ENSG00000168610…
6	GO:1903706	regulation of hemopoiesis	170	34	13.8403	2.45659	5.18e-07	1.99e-05	ENSG00000166710;ENSG00000019582;ENSG00000168685;ENSG00000115738;ENSG00000139193;ENSG00000152518;ENSG00000116824;ENSG00000135046;ENSG00000100906;ENSG00000115415;ENSG00000152495;ENSG00000163041;ENSG00000134954;ENSG00000131981;ENSG00000111679;ENSG00000166501;ENSG00000169926;ENSG00000083799;ENSG00000100219;ENSG00000131507;ENSG00000136997;ENSG00000196839;ENSG00000168610;ENSG00000105810;ENSG00000100644…
6	GO:0051051	negative regulation of transport	145	29	11.805	2.45659	3.68e-06	0.000135	ENSG00000205542;ENSG00000019582;ENSG00000122862;ENSG00000136810;ENSG00000104904;ENSG00000102879;ENSG00000135046;ENSG00000198668;ENSG00000116288;ENSG00000089248;ENSG00000088832;ENSG00000005022;ENSG00000182054;ENSG00000136717;ENSG00000131981;ENSG00000164111;ENSG00000166501;ENSG00000113851;ENSG00000196776;ENSG00000163519;ENSG00000131507;ENSG00000102760;ENSG00000196839;ENSG00000171522;ENSG00000135272…
6	GO:0032970	regulation of actin filament-based process	116	25	9.444	2.64718	4.35e-06	0.000147	ENSG00000205542;ENSG00000163466;ENSG00000102879;ENSG00000197747;ENSG00000042493;ENSG00000111348;ENSG00000054148;ENSG00000136717;ENSG00000148700;ENSG00000196924;ENSG00000064666;ENSG00000145703;ENSG00000125868;ENSG00000196776;ENSG00000172725;ENSG00000254999;ENSG00000115306;ENSG00000102760;ENSG00000177885;ENSG00000137710;ENSG00000155366;ENSG00000171522;ENSG00000163399;ENSG00000163171;ENSG00000170989
6	GO:0072507	divalent inorganic cation homeostasis	131	27	10.6652	2.5316	4.42e-06	0.000147	ENSG00000169442;ENSG00000125148;ENSG00000133112;ENSG00000102879;ENSG00000143184;ENSG00000169715;ENSG00000198668;ENSG00000125910;ENSG00000182718;ENSG00000051523;ENSG00000088832;ENSG00000164111;ENSG00000111679;ENSG00000051108;ENSG00000166501;ENSG00000005059;ENSG00000196352;ENSG00000263001;ENSG00000171522;ENSG00000176171;ENSG00000170989;ENSG00000196950;ENSG00000182162;ENSG00000185989;ENSG00000150995…
6	GO:0002791	regulation of peptide secretion	139	28	11.3165	2.47426	4.7e-06	0.000149	ENSG00000205542;ENSG00000111640;ENSG00000019582;ENSG00000204592;ENSG00000122862;ENSG00000116824;ENSG00000135046;ENSG00000089248;ENSG00000005022;ENSG00000088986;ENSG00000182054;ENSG00000054148;ENSG00000164111;ENSG00000118418;ENSG00000115306;ENSG00000100219;ENSG00000102760;ENSG00000155657;ENSG00000171522;ENSG00000100644;ENSG00000124766;ENSG00000150995;ENSG00000168961;ENSG00000186827;ENSG00000104783…
6	GO:0001819	positive regulation of cytokine production	166	31	13.5147	2.2938	7.59e-06	0.000222	ENSG00000166710;ENSG00000227507;ENSG00000111640;ENSG00000019582;ENSG00000149273;ENSG00000223865;ENSG00000204592;ENSG00000231389;ENSG00000116824;ENSG00000138061;ENSG00000143184;ENSG00000135046;ENSG00000115415;ENSG00000158869;ENSG00000116288;ENSG00000051523;ENSG00000115306;ENSG00000100219;ENSG00000102760;ENSG00000137312;ENSG00000106211;ENSG00000101695;ENSG00000171522;ENSG00000168610;ENSG00000100644…
6	GO:0007015	actin filament organization	127	26	10.3396	2.51461	7.6e-06	0.000222	ENSG00000205542;ENSG00000163466;ENSG00000102879;ENSG00000197747;ENSG00000042493;ENSG00000136717;ENSG00000148700;ENSG00000196924;ENSG00000168421;ENSG00000145703;ENSG00000125868;ENSG00000196776;ENSG00000204472;ENSG00000172725;ENSG00000254999;ENSG00000115306;ENSG00000102760;ENSG00000177885;ENSG00000137710;ENSG00000163219;ENSG00000155657;ENSG00000155366;ENSG00000171522;ENSG00000163171;ENSG00000170989…
6	GO:0009636	response to toxic substance	170	31	13.8403	2.23983	1.26e-05	0.000354	ENSG00000125148;ENSG00000149273;ENSG00000167658;ENSG00000117450;ENSG00000136810;ENSG00000135486;ENSG00000139193;ENSG00000265972;ENSG00000148908;ENSG00000138061;ENSG00000169715;ENSG00000135046;ENSG00000167468;ENSG00000198668;ENSG00000197448;ENSG00000221983;ENSG00000115415;ENSG00000127528;ENSG00000116288;ENSG00000134954;ENSG00000196839;ENSG00000162909;ENSG00000168610;ENSG00000176171;ENSG00000115317…
6	GO:0034341	response to interferon-gamma	87	20	7.083	2.82366	1.46e-05	0.000396	ENSG00000166710;ENSG00000111640;ENSG00000125148;ENSG00000204287;ENSG00000026025;ENSG00000184009;ENSG00000196126;ENSG00000223865;ENSG00000204592;ENSG00000231389;ENSG00000196735;ENSG00000179344;ENSG00000143184;ENSG00000026508;ENSG00000115415;ENSG00000196776;ENSG00000204472;ENSG00000074966;ENSG00000137265;ENSG00000168961
6	GO:1902903	regulation of supramolecular fiber organization	119	24	9.68824	2.47723	2.23e-05	0.000555	ENSG00000205542;ENSG00000149273;ENSG00000163466;ENSG00000102879;ENSG00000197747;ENSG00000042493;ENSG00000116288;ENSG00000136717;ENSG00000148700;ENSG00000196924;ENSG00000145703;ENSG00000125868;ENSG00000196776;ENSG00000172725;ENSG00000254999;ENSG00000115306;ENSG00000102760;ENSG00000177885;ENSG00000137710;ENSG00000155366;ENSG00000171522;ENSG00000163171;ENSG00000170989;ENSG00000166503
6	GO:0001773	myeloid dendritic cell activation	17	8	1.38403	5.7802	2.27e-05	0.000555	ENSG00000116824;ENSG00000123685;ENSG00000152495;ENSG00000156127;ENSG00000168214;ENSG00000137265;ENSG00000090554;ENSG00000064201
6	GO:0140253	cell-cell fusion	17	8	1.38403	5.7802	2.27e-05	0.000555	ENSG00000111913;ENSG00000143119;ENSG00000003402;ENSG00000137312;ENSG00000162909;ENSG00000023902;ENSG00000125735;ENSG00000090554
6	GO:0002449	lymphocyte mediated immunity	105	22	8.54845	2.57357	2.63e-05	0.000622	ENSG00000166710;ENSG00000019582;ENSG00000168685;ENSG00000204592;ENSG00000117450;ENSG00000139193;ENSG00000179344;ENSG00000102879;ENSG00000143184;ENSG00000158869;ENSG00000156127;ENSG00000111679;ENSG00000180644;ENSG00000136286;ENSG00000196352;ENSG00000131507;ENSG00000141480;ENSG00000143669;ENSG00000131378;ENSG00000072274;ENSG00000026751;ENSG00000168961
6	GO:2000147	positive regulation of cell motility	152	28	12.3749	2.26264	2.75e-05	0.00063	ENSG00000205542;ENSG00000019582;ENSG00000111913;ENSG00000115232;ENSG00000102879;ENSG00000143184;ENSG00000135046;ENSG00000054148;ENSG00000134954;ENSG00000131981;ENSG00000196924;ENSG00000100242;ENSG00000204472;ENSG00000100219;ENSG00000137710;ENSG00000106211;ENSG00000077782;ENSG00000155366;ENSG00000168610;ENSG00000100644;ENSG00000107738;ENSG00000105879;ENSG00000170989;ENSG00000186891;ENSG00000125735…
6	GO:0002285	lymphocyte activation involved in immune response	77	18	6.26886	2.87133	3.08e-05	0.000684	ENSG00000102879;ENSG00000135046;ENSG00000158869;ENSG00000156127;ENSG00000131981;ENSG00000100219;ENSG00000131507;ENSG00000196839;ENSG00000100060;ENSG00000005844;ENSG00000171522;ENSG00000168610;ENSG00000169508;ENSG00000072274;ENSG00000118513;ENSG00000137265;ENSG00000242574;ENSG00000168961
6	GO:0006949	syncytium formation	18	8	1.46545	5.45908	3.8e-05	0.000819	ENSG00000111913;ENSG00000143119;ENSG00000003402;ENSG00000137312;ENSG00000162909;ENSG00000023902;ENSG00000125735;ENSG00000090554
6	GO:0050727	regulation of inflammatory response	101	21	8.2228	2.55388	4.53e-05	0.000948	ENSG00000205542;ENSG00000105372;ENSG00000204592;ENSG00000143184;ENSG00000135046;ENSG00000167468;ENSG00000100906;ENSG00000158869;ENSG00000116288;ENSG00000134954;ENSG00000083799;ENSG00000196776;ENSG00000196352;ENSG00000131507;ENSG00000196839;ENSG00000085063;ENSG00000145901;ENSG00000171522;ENSG00000163154;ENSG00000177663;ENSG00000143507
6	GO:0051271	negative regulation of cellular component movement	74	17	6.02462	2.82175	6.49e-05	0.00131932	ENSG00000111913;ENSG00000138061;ENSG00000111348;ENSG00000182054;ENSG00000136717;ENSG00000102265;ENSG00000091039;ENSG00000204472;ENSG00000172725;ENSG00000102760;ENSG00000196839;ENSG00000171522;ENSG00000168610;ENSG00000072110;ENSG00000167642;ENSG00000196220;ENSG00000143507
6	GO:0007162	negative regulation of cell adhesion	82	18	6.67593	2.69625	7.53e-05	0.00146481	ENSG00000019582;ENSG00000089327;ENSG00000111913;ENSG00000138061;ENSG00000143184;ENSG00000135046;ENSG00000111348;ENSG00000131981;ENSG00000111679;ENSG00000131507;ENSG00000102760;ENSG00000137710;ENSG00000107738;ENSG00000105879;ENSG00000163154;ENSG00000167642;ENSG00000002822;ENSG00000168961
6	GO:0055076	transition metal ion homeostasis	61	15	4.96624	3.02039	7.6e-05	0.00146481	ENSG00000166710;ENSG00000125148;ENSG00000087086;ENSG00000169715;ENSG00000136888;ENSG00000164466;ENSG00000113558;ENSG00000177556;ENSG00000131507;ENSG00000136997;ENSG00000103415;ENSG00000072274;ENSG00000100644;ENSG00000196950;ENSG00000165060
6	GO:0035690	cellular response to drug	121	23	9.85107	2.33477	8.76e-05	0.0016086	ENSG00000125148;ENSG00000026025;ENSG00000149273;ENSG00000136810;ENSG00000135486;ENSG00000148908;ENSG00000138061;ENSG00000135046;ENSG00000127528;ENSG00000116288;ENSG00000051523;ENSG00000134954;ENSG00000168209;ENSG00000003402;ENSG00000204472;ENSG00000136997;ENSG00000163162;ENSG00000113580;ENSG00000176171;ENSG00000072274;ENSG00000118513;ENSG00000165060;ENSG00000084676
6	GO:0033002	muscle cell proliferation	55	14	4.47776	3.12656	8.79e-05	0.0016086	ENSG00000115738;ENSG00000115415;ENSG00000051523;ENSG00000003402;ENSG00000204472;ENSG00000168214;ENSG00000085662;ENSG00000077782;ENSG00000168610;ENSG00000170989;ENSG00000118513;ENSG00000137193;ENSG00000164120;ENSG00000157978
6	GO:0051098	regulation of binding	172	29	14.0032	2.07096	0.000107	0.00191592	ENSG00000205542;ENSG00000166710;ENSG00000145649;ENSG00000111913;ENSG00000115738;ENSG00000115232;ENSG00000136810;ENSG00000197747;ENSG00000104964;ENSG00000198668;ENSG00000100906;ENSG00000159023;ENSG00000116288;ENSG00000182718;ENSG00000088832;ENSG00000101109;ENSG00000131981;ENSG00000051108;ENSG00000113851;ENSG00000137642;ENSG00000083799;ENSG00000141480;ENSG00000100060;ENSG00000137312;ENSG00000076604…
6	GO:0001906	cell killing	57	14	4.64059	3.01686	0.000134	0.00228094	ENSG00000166710;ENSG00000111640;ENSG00000168685;ENSG00000105372;ENSG00000204592;ENSG00000117450;ENSG00000102879;ENSG00000143184;ENSG00000111679;ENSG00000180644;ENSG00000141480;ENSG00000143669;ENSG00000026751;ENSG00000168961
6	GO:0042063	gliogenesis	71	16	5.78038	2.76798	0.000136	0.00228094	ENSG00000026025;ENSG00000167658;ENSG00000115738;ENSG00000135046;ENSG00000182054;ENSG00000136717;ENSG00000100242;ENSG00000186298;ENSG00000168610;ENSG00000105810;ENSG00000169508;ENSG00000176171;ENSG00000118513;ENSG00000124766;ENSG00000156299;ENSG00000143507
6	GO:0002697	regulation of immune effector process	149	26	12.1307	2.14333	0.000137	0.00228094	ENSG00000166710;ENSG00000019582;ENSG00000168685;ENSG00000105372;ENSG00000204592;ENSG00000143184;ENSG00000135046;ENSG00000115415;ENSG00000158869;ENSG00000131981;ENSG00000111679;ENSG00000196776;ENSG00000100219;ENSG00000196352;ENSG00000131507;ENSG00000141480;ENSG00000085063;ENSG00000101695;ENSG00000072274;ENSG00000118513;ENSG00000137265;ENSG00000242574;ENSG00000168961;ENSG00000186827;ENSG00000064201…
6	GO:0003012	muscle system process	87	18	7.083	2.5413	0.000169	0.00275015	ENSG00000026025;ENSG00000167658;ENSG00000092841;ENSG00000101608;ENSG00000198668;ENSG00000051523;ENSG00000111678;ENSG00000136717;ENSG00000196924;ENSG00000003402;ENSG00000204472;ENSG00000196465;ENSG00000196839;ENSG00000155657;ENSG00000163399;ENSG00000198825;ENSG00000215375;ENSG00000156299
6	GO:0050878	regulation of body fluid levels	135	24	10.9909	2.18363	0.000184	0.00293115	ENSG00000184009;ENSG00000101608;ENSG00000158869;ENSG00000182718;ENSG00000051523;ENSG00000213719;ENSG00000165272;ENSG00000163041;ENSG00000138185;ENSG00000164111;ENSG00000111679;ENSG00000166501;ENSG00000196924;ENSG00000100219;ENSG00000085662;ENSG00000141480;ENSG00000196839;ENSG00000106211;ENSG00000085063;ENSG00000100644;ENSG00000072110;ENSG00000150995;ENSG00000064201;ENSG00000104783
6	GO:0007229	integrin-mediated signaling pathway	33	10	2.68666	3.7221	0.000192	0.00299223	ENSG00000082074;ENSG00000115232;ENSG00000213658;ENSG00000158869;ENSG00000196924;ENSG00000102265;ENSG00000139626;ENSG00000196776;ENSG00000005844;ENSG00000064201
6	GO:0070371	ERK1 and ERK2 cascade	81	17	6.59452	2.5779	0.000213	0.00318695	ENSG00000019582;ENSG00000152518;ENSG00000143184;ENSG00000026508;ENSG00000120875;ENSG00000111679;ENSG00000003402;ENSG00000141480;ENSG00000136997;ENSG00000077782;ENSG00000145901;ENSG00000171522;ENSG00000169508;ENSG00000170955;ENSG00000168961;ENSG00000156299;ENSG00000143507
6	GO:0032613	interleukin-10 production	17	7	1.38403	5.05768	0.000213	0.00318695	ENSG00000143184;ENSG00000158869;ENSG00000196776;ENSG00000107738;ENSG00000071575;ENSG00000137265;ENSG00000168961
6	GO:0001503	ossification	89	18	7.24583	2.48419	0.000229	0.00328299	ENSG00000115738;ENSG00000122862;ENSG00000115268;ENSG00000172809;ENSG00000213719;ENSG00000092199;ENSG00000163041;ENSG00000171223;ENSG00000134996;ENSG00000168214;ENSG00000171522;ENSG00000105810;ENSG00000100644;ENSG00000170989;ENSG00000162496;ENSG00000061273;ENSG00000117318;ENSG00000147408
6	GO:0006909	phagocytosis	89	18	7.24583	2.48419	0.000229	0.00328299	ENSG00000184009;ENSG00000145220;ENSG00000163466;ENSG00000102879;ENSG00000135046;ENSG00000158869;ENSG00000110934;ENSG00000051523;ENSG00000197622;ENSG00000136286;ENSG00000198821;ENSG00000196776;ENSG00000204472;ENSG00000254999;ENSG00000177885;ENSG00000163219;ENSG00000005844;ENSG00000089012
6	GO:0001818	negative regulation of cytokine production	98	19	7.97855	2.38138	0.000275	0.00386094	ENSG00000205542;ENSG00000122862;ENSG00000143184;ENSG00000135046;ENSG00000127528;ENSG00000111679;ENSG00000083799;ENSG00000131507;ENSG00000102760;ENSG00000141480;ENSG00000077782;ENSG00000101695;ENSG00000171522;ENSG00000107738;ENSG00000071575;ENSG00000061273;ENSG00000128016;ENSG00000168961;ENSG00000186827
6	GO:0042113	B cell activation	114	21	9.28118	2.26264	0.00028	0.00386094	ENSG00000019582;ENSG00000168685;ENSG00000115738;ENSG00000115232;ENSG00000139193;ENSG00000152518;ENSG00000156127;ENSG00000111679;ENSG00000166501;ENSG00000083799;ENSG00000168214;ENSG00000100219;ENSG00000131507;ENSG00000196839;ENSG00000100060;ENSG00000169508;ENSG00000072274;ENSG00000168264;ENSG00000105369;ENSG00000196950;ENSG00000186827
6	GO:0006979	response to oxidative stress	191	30	15.55	1.92926	0.000302	0.00406609	ENSG00000198888;ENSG00000149273;ENSG00000167658;ENSG00000117450;ENSG00000136810;ENSG00000265972;ENSG00000138061;ENSG00000198840;ENSG00000135046;ENSG00000167468;ENSG00000115415;ENSG00000127528;ENSG00000116288;ENSG00000051523;ENSG00000134954;ENSG00000003402;ENSG00000184752;ENSG00000204472;ENSG00000177556;ENSG00000196839;ENSG00000106211;ENSG00000162909;ENSG00000149212;ENSG00000103415;ENSG00000176171…
6	GO:0002576	platelet degranulation	41	11	3.33797	3.29542	0.000306	0.00406609	ENSG00000205542;ENSG00000122862;ENSG00000172543;ENSG00000198668;ENSG00000158869;ENSG00000164111;ENSG00000196924;ENSG00000102265;ENSG00000127824;ENSG00000155657;ENSG00000072110
6	GO:0034109	homotypic cell-cell adhesion	29	9	2.361	3.81194	0.00033	0.00431617	ENSG00000184009;ENSG00000101608;ENSG00000213719;ENSG00000111679;ENSG00000196924;ENSG00000137710;ENSG00000106211;ENSG00000072110;ENSG00000064201
6	GO:0050920	regulation of chemotaxis	55	13	4.47776	2.90324	0.000348	0.00442426	ENSG00000205542;ENSG00000019582;ENSG00000111913;ENSG00000143184;ENSG00000204472;ENSG00000172725;ENSG00000106211;ENSG00000077782;ENSG00000169508;ENSG00000170989;ENSG00000125735;ENSG00000168961;ENSG00000156299
6	GO:0046677	response to antibiotic	124	22	10.0953	2.17923	0.000351	0.00442426	ENSG00000149273;ENSG00000167658;ENSG00000136810;ENSG00000135486;ENSG00000139193;ENSG00000265972;ENSG00000125691;ENSG00000138061;ENSG00000135046;ENSG00000115415;ENSG00000127528;ENSG00000116288;ENSG00000134954;ENSG00000196839;ENSG00000162909;ENSG00000168610;ENSG00000176171;ENSG00000118513;ENSG00000164120;ENSG00000165060;ENSG00000117318;ENSG00000171552
6	GO:1901654	response to ketone	56	13	4.55917	2.85139	0.000421	0.00515461	ENSG00000265972;ENSG00000198668;ENSG00000127528;ENSG00000116288;ENSG00000051523;ENSG00000168209;ENSG00000003402;ENSG00000147065;ENSG00000085662;ENSG00000113580;ENSG00000171522;ENSG00000125384;ENSG00000171552
6	GO:0006959	humoral immune response	36	10	2.9309	3.41192	0.000423	0.00515461	ENSG00000111640;ENSG00000105372;ENSG00000204592;ENSG00000179344;ENSG00000111679;ENSG00000168214;ENSG00000196352;ENSG00000102760;ENSG00000085063;ENSG00000169508
6	GO:0007517	muscle organ development	87	17	7.083	2.40011	0.00052	0.00613902	ENSG00000167658;ENSG00000111913;ENSG00000092841;ENSG00000088832;ENSG00000003402;ENSG00000168214;ENSG00000100219;ENSG00000141480;ENSG00000196465;ENSG00000100628;ENSG00000137312;ENSG00000077782;ENSG00000155657;ENSG00000170989;ENSG00000137193;ENSG00000117318;ENSG00000186174
6	GO:0060537	muscle tissue development	87	17	7.083	2.40011	0.00052	0.00613902	ENSG00000167658;ENSG00000111913;ENSG00000115738;ENSG00000092841;ENSG00000178127;ENSG00000088832;ENSG00000003402;ENSG00000168214;ENSG00000141480;ENSG00000196465;ENSG00000100628;ENSG00000137312;ENSG00000077782;ENSG00000155657;ENSG00000170989;ENSG00000137193;ENSG00000186174
6	GO:2000027	regulation of animal organ morphogenesis	37	10	3.01231	3.31971	0.000538	0.0062479	ENSG00000115415;ENSG00000003402;ENSG00000168214;ENSG00000100219;ENSG00000135541;ENSG00000141480;ENSG00000136997;ENSG00000077782;ENSG00000137193;ENSG00000156299
6	GO:0030048	actin filament-based movement	25	8	2.03535	3.93054	0.000565	0.00645776	ENSG00000026025;ENSG00000092841;ENSG00000136717;ENSG00000196924;ENSG00000100242;ENSG00000196465;ENSG00000155657;ENSG00000163399
6	GO:0051047	positive regulation of secretion	120	21	9.76966	2.14951	0.000576	0.00648415	ENSG00000111640;ENSG00000204592;ENSG00000116824;ENSG00000158869;ENSG00000051523;ENSG00000088986;ENSG00000054148;ENSG00000115306;ENSG00000100219;ENSG00000102760;ENSG00000077782;ENSG00000155657;ENSG00000171522;ENSG00000100644;ENSG00000118513;ENSG00000124766;ENSG00000168961;ENSG00000186827;ENSG00000104783;ENSG00000119714;ENSG00000177663
6	GO:0015850	organic hydroxy compound transport	44	11	3.58221	3.07073	0.000593	0.00657916	ENSG00000100906;ENSG00000119655;ENSG00000158869;ENSG00000116288;ENSG00000182718;ENSG00000165272;ENSG00000170571;ENSG00000091039;ENSG00000118513;ENSG00000084676;ENSG00000157978
6	GO:0042092	type 2 immune response	10	5	0.814138	6.14146	0.000624	0.00681349	ENSG00000019582;ENSG00000143184;ENSG00000135046;ENSG00000156127;ENSG00000131507
6	GO:0070972	protein localization to endoplasmic reticulum	121	21	9.85107	2.13175	0.000645	0.00694753	ENSG00000177954;ENSG00000140988;ENSG00000134419;ENSG00000109475;ENSG00000105372;ENSG00000182774;ENSG00000137818;ENSG00000149273;ENSG00000197958;ENSG00000170889;ENSG00000188846;ENSG00000177600;ENSG00000174748;ENSG00000198755;ENSG00000125691;ENSG00000148303;ENSG00000115268;ENSG00000221983;ENSG00000172809;ENSG00000106803;ENSG00000265681
6	GO:0002440	production of molecular mediator of immune response	81	16	6.59452	2.42626	0.000666	0.00706744	ENSG00000166710;ENSG00000019582;ENSG00000168685;ENSG00000204592;ENSG00000179344;ENSG00000143184;ENSG00000158869;ENSG00000152495;ENSG00000156127;ENSG00000101347;ENSG00000143641;ENSG00000100219;ENSG00000196352;ENSG00000131507;ENSG00000072274;ENSG00000186827
6	GO:1904950	negative regulation of establishment of protein localization	66	14	5.37331	2.60547	0.000681	0.00712434	ENSG00000205542;ENSG00000122862;ENSG00000136810;ENSG00000135046;ENSG00000116288;ENSG00000089248;ENSG00000182054;ENSG00000164111;ENSG00000131507;ENSG00000102760;ENSG00000171522;ENSG00000135272;ENSG00000186827;ENSG00000102471
6	GO:0050866	negative regulation of cell activation	59	13	4.80342	2.70641	0.00072	0.00736292	ENSG00000019582;ENSG00000111913;ENSG00000115738;ENSG00000143184;ENSG00000135046;ENSG00000131981;ENSG00000111679;ENSG00000131507;ENSG00000107738;ENSG00000163154;ENSG00000002822;ENSG00000168961;ENSG00000064201
6	GO:0061448	connective tissue development	45	11	3.66362	3.00249	0.000729	0.00736292	ENSG00000115738;ENSG00000026508;ENSG00000182718;ENSG00000102265;ENSG00000003402;ENSG00000100219;ENSG00000077782;ENSG00000177565;ENSG00000100644;ENSG00000142173;ENSG00000147408
6	GO:0032623	interleukin-2 production	32	9	2.60524	3.45457	0.000742	0.00736292	ENSG00000149273;ENSG00000143184;ENSG00000135046;ENSG00000158869;ENSG00000198821;ENSG00000115306;ENSG00000061273;ENSG00000128016;ENSG00000137265
6	GO:0032633	interleukin-4 production	15	6	1.22121	4.91317	0.000744	0.00736292	ENSG00000204592;ENSG00000158869;ENSG00000168214;ENSG00000131507;ENSG00000137265;ENSG00000168961
6	GO:0051235	maintenance of location	115	20	9.36259	2.13616	0.000841	0.00799753	ENSG00000205542;ENSG00000087086;ENSG00000122862;ENSG00000136810;ENSG00000102879;ENSG00000143184;ENSG00000198668;ENSG00000100906;ENSG00000116288;ENSG00000051523;ENSG00000088832;ENSG00000164111;ENSG00000111679;ENSG00000196924;ENSG00000113558;ENSG00000100242;ENSG00000137642;ENSG00000091039;ENSG00000185989;ENSG00000150995
6	GO:0032635	interleukin-6 production	39	10	3.17514	3.14947	0.000847	0.00799753	ENSG00000127528;ENSG00000158869;ENSG00000051523;ENSG00000111679;ENSG00000196776;ENSG00000100219;ENSG00000141480;ENSG00000162909;ENSG00000168610;ENSG00000168961
6	GO:1901342	regulation of vasculature development	75	15	6.10604	2.45659	0.000852	0.00799753	ENSG00000067225;ENSG00000138061;ENSG00000135046;ENSG00000115415;ENSG00000127528;ENSG00000134954;ENSG00000166501;ENSG00000003402;ENSG00000100219;ENSG00000263001;ENSG00000102760;ENSG00000106211;ENSG00000168610;ENSG00000100644;ENSG00000061273
6	GO:0009612	response to mechanical stimulus	60	13	4.88483	2.6613	0.000852	0.00799753	ENSG00000111913;ENSG00000265972;ENSG00000100906;ENSG00000115415;ENSG00000051523;ENSG00000134954;ENSG00000171223;ENSG00000064666;ENSG00000155657;ENSG00000171522;ENSG00000176171;ENSG00000163399;ENSG00000125735
6	GO:0031579	membrane raft organization	11	5	0.895552	5.58315	0.00106739	0.00976659	ENSG00000197747;ENSG00000116824;ENSG00000182718;ENSG00000137312;ENSG00000131378
6	GO:0044091	membrane biogenesis	11	5	0.895552	5.58315	0.00106739	0.00976659	ENSG00000197747;ENSG00000182718;ENSG00000115306;ENSG00000137312;ENSG00000131378
6	GO:0034113	heterotypic cell-cell adhesion	16	6	1.30262	4.6061	0.00111003	0.0100314	ENSG00000115232;ENSG00000116824;ENSG00000026508;ENSG00000139626;ENSG00000196776;ENSG00000137312
6	GO:0040013	negative regulation of locomotion	77	15	6.26886	2.39278	0.00113304	0.0101145	ENSG00000111913;ENSG00000138061;ENSG00000111348;ENSG00000182054;ENSG00000102265;ENSG00000091039;ENSG00000204472;ENSG00000172725;ENSG00000102760;ENSG00000196839;ENSG00000171522;ENSG00000168610;ENSG00000167642;ENSG00000196220;ENSG00000143507
6	GO:0002064	epithelial cell development	55	12	4.47776	2.67991	0.00125549	0.0107517	ENSG00000026025;ENSG00000111913;ENSG00000196924;ENSG00000147065;ENSG00000150977;ENSG00000100219;ENSG00000137710;ENSG00000077782;ENSG00000105810;ENSG00000100644;ENSG00000167642;ENSG00000113749
6	GO:0038061	NIK/NF-kappaB signaling	55	12	4.47776	2.67991	0.00125549	0.0107517	ENSG00000205542;ENSG00000149273;ENSG00000117450;ENSG00000139193;ENSG00000100906;ENSG00000113558;ENSG00000083799;ENSG00000125735;ENSG00000061273;ENSG00000076604;ENSG00000077150;ENSG00000168961
6	GO:0043112	receptor metabolic process	70	14	5.69897	2.45659	0.00125865	0.0107517	ENSG00000158869;ENSG00000116288;ENSG00000182718;ENSG00000123240;ENSG00000163519;ENSG00000135541;ENSG00000177885;ENSG00000141480;ENSG00000137312;ENSG00000117280;ENSG00000072274;ENSG00000100644;ENSG00000157978;ENSG00000198825
6	GO:0003007	heart morphogenesis	41	10	3.33797	2.99584	0.0012883	0.0107517	ENSG00000115738;ENSG00000088832;ENSG00000168214;ENSG00000135541;ENSG00000155657;ENSG00000100644;ENSG00000170989;ENSG00000137193;ENSG00000162496;ENSG00000124766
6	GO:0031032	actomyosin structure organization	48	11	3.90786	2.81484	0.00129855	0.0107517	ENSG00000184009;ENSG00000197747;ENSG00000159023;ENSG00000064666;ENSG00000003402;ENSG00000196776;ENSG00000102760;ENSG00000155657;ENSG00000155366;ENSG00000171522;ENSG00000170989
6	GO:0072511	divalent inorganic cation transport	119	20	9.68824	2.06436	0.00130708	0.0107517	ENSG00000133112;ENSG00000133872;ENSG00000102879;ENSG00000143184;ENSG00000198668;ENSG00000182718;ENSG00000051523;ENSG00000088832;ENSG00000136717;ENSG00000131981;ENSG00000164111;ENSG00000111679;ENSG00000166501;ENSG00000005059;ENSG00000160991;ENSG00000141480;ENSG00000196950;ENSG00000185989;ENSG00000150995;ENSG00000104783
6	GO:0055123	digestive system development	22	7	1.7911	3.9082	0.00130724	0.0107517	ENSG00000115738;ENSG00000081059;ENSG00000100219;ENSG00000135541;ENSG00000196839;ENSG00000100644;ENSG00000113749
6	GO:0051493	regulation of cytoskeleton organization	190	28	15.4686	1.81012	0.00133696	0.0108739	ENSG00000205542;ENSG00000149273;ENSG00000163466;ENSG00000102879;ENSG00000197747;ENSG00000042493;ENSG00000111348;ENSG00000054148;ENSG00000136717;ENSG00000148700;ENSG00000196924;ENSG00000145703;ENSG00000083799;ENSG00000125868;ENSG00000196776;ENSG00000172725;ENSG00000254999;ENSG00000115306;ENSG00000102760;ENSG00000177885;ENSG00000137710;ENSG00000162909;ENSG00000155366;ENSG00000197457;ENSG00000171522…
6	GO:0071887	leukocyte apoptotic process	49	11	3.98928	2.75739	0.0015548	0.0125068	ENSG00000019582;ENSG00000168685;ENSG00000139193;ENSG00000135046;ENSG00000158869;ENSG00000131981;ENSG00000196839;ENSG00000100644;ENSG00000196950;ENSG00000168961;ENSG00000186827
6	GO:0007187	G protein-coupled receptor signaling pathway, coupled to cyclic nucleotide second messenger	29	8	2.361	3.38839	0.0016769	0.0130238	ENSG00000135046;ENSG00000125910;ENSG00000196924;ENSG00000171522;ENSG00000170989;ENSG00000125384;ENSG00000113749;ENSG00000090104
6	GO:0030101	natural killer cell activation	29	8	2.361	3.38839	0.0016769	0.0130238	ENSG00000204592;ENSG00000117450;ENSG00000115738;ENSG00000102879;ENSG00000116824;ENSG00000026751;ENSG00000090554;ENSG00000103522
6	GO:1904019	epithelial cell apoptotic process	29	8	2.361	3.38839	0.0016769	0.0130238	ENSG00000115232;ENSG00000101109;ENSG00000003402;ENSG00000102760;ENSG00000141480;ENSG00000128016;ENSG00000171552;ENSG00000015475
6	GO:0048568	embryonic organ development	88	16	7.16442	2.23326	0.00169024	0.0130238	ENSG00000111913;ENSG00000115738;ENSG00000081059;ENSG00000172809;ENSG00000101109;ENSG00000171223;ENSG00000168214;ENSG00000135541;ENSG00000177885;ENSG00000196839;ENSG00000077782;ENSG00000100644;ENSG00000117318;ENSG00000167642;ENSG00000090554;ENSG00000084676
6	GO:0045730	respiratory burst	12	5	0.976966	5.11789	0.0017085	0.0130273	ENSG00000169442;ENSG00000105372;ENSG00000051523;ENSG00000196352;ENSG00000143507
6	GO:0050663	cytokine secretion	65	13	5.2919	2.45659	0.00186239	0.0140543	ENSG00000205542;ENSG00000111640;ENSG00000122862;ENSG00000116824;ENSG00000135046;ENSG00000168214;ENSG00000115306;ENSG00000100219;ENSG00000102760;ENSG00000171522;ENSG00000168961;ENSG00000186827;ENSG00000177663
6	GO:0042692	muscle cell differentiation	89	16	7.24583	2.20817	0.00191071	0.0142719	ENSG00000184009;ENSG00000111913;ENSG00000163041;ENSG00000136717;ENSG00000143119;ENSG00000003402;ENSG00000168214;ENSG00000100219;ENSG00000141480;ENSG00000131634;ENSG00000137312;ENSG00000162909;ENSG00000155657;ENSG00000023902;ENSG00000125735;ENSG00000090554
6	GO:0001525	angiogenesis	115	19	9.36259	2.02935	0.00210573	0.0155696	ENSG00000067225;ENSG00000138061;ENSG00000135046;ENSG00000115415;ENSG00000127528;ENSG00000182718;ENSG00000101109;ENSG00000134954;ENSG00000166501;ENSG00000168214;ENSG00000100219;ENSG00000263001;ENSG00000102760;ENSG00000106211;ENSG00000077782;ENSG00000168610;ENSG00000100644;ENSG00000170989;ENSG00000061273
6	GO:0070555	response to interleukin-1	59	12	4.80342	2.49822	0.00237822	0.0174086	ENSG00000104964;ENSG00000143184;ENSG00000135046;ENSG00000100906;ENSG00000221983;ENSG00000127528;ENSG00000051523;ENSG00000134954;ENSG00000113558;ENSG00000196776;ENSG00000100644;ENSG00000168961
6	GO:0010959	regulation of metal ion transport	91	16	7.40866	2.15964	0.00242428	0.01757	ENSG00000166710;ENSG00000089327;ENSG00000133872;ENSG00000102879;ENSG00000143184;ENSG00000198668;ENSG00000182718;ENSG00000051523;ENSG00000088832;ENSG00000136717;ENSG00000131981;ENSG00000111679;ENSG00000196924;ENSG00000173221;ENSG00000141480;ENSG00000163399
6	GO:0050817	coagulation	100	17	8.14138	2.0881	0.00260788	0.0187154	ENSG00000184009;ENSG00000101608;ENSG00000158869;ENSG00000182718;ENSG00000213719;ENSG00000163041;ENSG00000138185;ENSG00000164111;ENSG00000111679;ENSG00000166501;ENSG00000196924;ENSG00000141480;ENSG00000106211;ENSG00000085063;ENSG00000072110;ENSG00000150995;ENSG00000064201
6	GO:2001233	regulation of apoptotic signaling pathway	190	27	15.4686	1.74547	0.00277625	0.0197303	ENSG00000019582;ENSG00000133112;ENSG00000149273;ENSG00000026508;ENSG00000116288;ENSG00000089248;ENSG00000005022;ENSG00000101109;ENSG00000131981;ENSG00000051108;ENSG00000003402;ENSG00000135916;ENSG00000083799;ENSG00000100219;ENSG00000141480;ENSG00000106211;ENSG00000077782;ENSG00000176171;ENSG00000056558;ENSG00000181788;ENSG00000115317;ENSG00000100644;ENSG00000165060;ENSG00000168961;ENSG00000186827…
6	GO:0060627	regulation of vesicle-mediated transport	172	25	14.0032	1.78531	0.00289689	0.0203896	ENSG00000166710;ENSG00000145220;ENSG00000102879;ENSG00000135046;ENSG00000198668;ENSG00000158869;ENSG00000182718;ENSG00000051523;ENSG00000136717;ENSG00000131981;ENSG00000166501;ENSG00000147065;ENSG00000137642;ENSG00000196776;ENSG00000135541;ENSG00000141480;ENSG00000137710;ENSG00000137312;ENSG00000117280;ENSG00000105879;ENSG00000089012;ENSG00000109103;ENSG00000168961;ENSG00000157978;ENSG00000198825
6	GO:0032963	collagen metabolic process	19	6	1.54686	3.87882	0.00304742	0.0212448	ENSG00000026025;ENSG00000102760;ENSG00000141480;ENSG00000100644;ENSG00000107738;ENSG00000118513
6	GO:0051090	regulation of DNA-binding transcription factor activity	156	23	12.7006	1.81094	0.00350648	0.0238536	ENSG00000205542;ENSG00000149273;ENSG00000115738;ENSG00000138061;ENSG00000143184;ENSG00000100906;ENSG00000221983;ENSG00000116288;ENSG00000160310;ENSG00000166501;ENSG00000196924;ENSG00000003402;ENSG00000083799;ENSG00000102760;ENSG00000141480;ENSG00000168610;ENSG00000056558;ENSG00000137193;ENSG00000134107;ENSG00000077150;ENSG00000117318;ENSG00000168961;ENSG00000186827
6	GO:0071706	tumor necrosis factor superfamily cytokine production	54	11	4.39635	2.50208	0.00352873	0.0238536	ENSG00000204592;ENSG00000116824;ENSG00000158869;ENSG00000051523;ENSG00000111679;ENSG00000196776;ENSG00000141480;ENSG00000106211;ENSG00000107738;ENSG00000128016;ENSG00000168961
6	GO:0051346	negative regulation of hydrolase activity	147	22	11.9678	1.83826	0.0035359	0.0238536	ENSG00000111640;ENSG00000145649;ENSG00000139193;ENSG00000135046;ENSG00000026508;ENSG00000116288;ENSG00000088832;ENSG00000136717;ENSG00000131981;ENSG00000197622;ENSG00000051108;ENSG00000102265;ENSG00000168421;ENSG00000145703;ENSG00000003402;ENSG00000137642;ENSG00000141480;ENSG00000137710;ENSG00000181788;ENSG00000125735;ENSG00000167642;ENSG00000124570
6	GO:0034765	regulation of ion transmembrane transport	86	15	7.00159	2.14237	0.00355197	0.0238536	ENSG00000205542;ENSG00000089327;ENSG00000102879;ENSG00000143184;ENSG00000198668;ENSG00000116288;ENSG00000051523;ENSG00000213719;ENSG00000088832;ENSG00000136717;ENSG00000111679;ENSG00000196924;ENSG00000113851;ENSG00000173221;ENSG00000169583
6	GO:0035265	organ growth	33	8	2.68666	2.97768	0.00406494	0.0270503	ENSG00000182718;ENSG00000101109;ENSG00000168214;ENSG00000077782;ENSG00000170989;ENSG00000137193;ENSG00000165060;ENSG00000142173
6	GO:0031348	negative regulation of defense response	63	12	5.12907	2.33961	0.00421142	0.0277726	ENSG00000105372;ENSG00000204592;ENSG00000134954;ENSG00000101347;ENSG00000131507;ENSG00000141480;ENSG00000196839;ENSG00000101695;ENSG00000171522;ENSG00000163154;ENSG00000168961;ENSG00000143507
6	GO:0031349	positive regulation of defense response	159	23	12.9448	1.77678	0.00447023	0.0292161	ENSG00000105372;ENSG00000204592;ENSG00000100906;ENSG00000221983;ENSG00000158869;ENSG00000116288;ENSG00000051523;ENSG00000134954;ENSG00000123240;ENSG00000083799;ENSG00000196776;ENSG00000141480;ENSG00000137312;ENSG00000145901;ENSG00000101695;ENSG00000171522;ENSG00000131378;ENSG00000108622;ENSG00000074966;ENSG00000137265;ENSG00000145365;ENSG00000168961;ENSG00000177663
6	GO:1903034	regulation of response to wounding	27	7	2.19817	3.18446	0.00476784	0.0304266	ENSG00000135046;ENSG00000158869;ENSG00000182718;ENSG00000164111;ENSG00000100219;ENSG00000198825;ENSG00000143507
6	GO:0032102	negative regulation of response to external stimulus	72	13	5.8618	2.21775	0.00476868	0.0304266	ENSG00000105372;ENSG00000182718;ENSG00000134954;ENSG00000164111;ENSG00000204472;ENSG00000172725;ENSG00000131507;ENSG00000196839;ENSG00000101695;ENSG00000171522;ENSG00000163154;ENSG00000198825;ENSG00000143507
6	GO:0090150	establishment of protein localization to membrane	207	28	16.8527	1.66146	0.00478013	0.0304266	ENSG00000177954;ENSG00000140988;ENSG00000134419;ENSG00000109475;ENSG00000105372;ENSG00000182774;ENSG00000137818;ENSG00000149273;ENSG00000197958;ENSG00000170889;ENSG00000188846;ENSG00000177600;ENSG00000174748;ENSG00000198755;ENSG00000125691;ENSG00000148303;ENSG00000115268;ENSG00000198668;ENSG00000221983;ENSG00000172809;ENSG00000106803;ENSG00000265681;ENSG00000123240;ENSG00000150977;ENSG00000115306…
6	GO:0006413	translational initiation	160	23	13.0262	1.76567	0.00483694	0.0305227	ENSG00000177954;ENSG00000140988;ENSG00000134419;ENSG00000109475;ENSG00000105372;ENSG00000182774;ENSG00000137818;ENSG00000149273;ENSG00000197958;ENSG00000170889;ENSG00000188846;ENSG00000177600;ENSG00000174748;ENSG00000198755;ENSG00000173812;ENSG00000125691;ENSG00000148303;ENSG00000115268;ENSG00000221983;ENSG00000172809;ENSG00000178982;ENSG00000265681;ENSG00000106211
6	GO:0009581	detection of external stimulus	15	5	1.22121	4.09431	0.00527801	0.0326049	ENSG00000198668;ENSG00000141480;ENSG00000155657;ENSG00000152465;ENSG00000109103
6	GO:0009582	detection of abiotic stimulus	15	5	1.22121	4.09431	0.00527801	0.0326049	ENSG00000198668;ENSG00000141480;ENSG00000155657;ENSG00000152465;ENSG00000109103
6	GO:0042982	amyloid precursor protein metabolic process	21	6	1.70969	3.50941	0.00530052	0.0326049	ENSG00000136156;ENSG00000088832;ENSG00000136717;ENSG00000135916;ENSG00000137642;ENSG00000157978
6	GO:0010038	response to metal ion	107	17	8.71128	1.95149	0.00536238	0.0327105	ENSG00000166710;ENSG00000125148;ENSG00000115738;ENSG00000265972;ENSG00000169715;ENSG00000198668;ENSG00000116288;ENSG00000165272;ENSG00000171223;ENSG00000164111;ENSG00000155657;ENSG00000176171;ENSG00000166347;ENSG00000100644;ENSG00000068831;ENSG00000165060;ENSG00000140848
6	GO:0045444	fat cell differentiation	57	11	4.64059	2.37039	0.00545154	0.0329796	ENSG00000115738;ENSG00000152518;ENSG00000101109;ENSG00000091039;ENSG00000100219;ENSG00000177565;ENSG00000176171;ENSG00000071575;ENSG00000128016;ENSG00000189077;ENSG00000143507
6	GO:0098542	defense response to other organism	154	22	12.5377	1.7547	0.00624486	0.0374692	ENSG00000111640;ENSG00000105372;ENSG00000103187;ENSG00000204592;ENSG00000172183;ENSG00000115415;ENSG00000158869;ENSG00000051523;ENSG00000156127;ENSG00000123240;ENSG00000168209;ENSG00000196924;ENSG00000164300;ENSG00000180644;ENSG00000101347;ENSG00000168214;ENSG00000101695;ENSG00000143669;ENSG00000176171;ENSG00000137265;ENSG00000064201;ENSG00000177663
6	GO:0009914	hormone transport	83	14	6.75735	2.07182	0.00650114	0.0385898	ENSG00000135046;ENSG00000116288;ENSG00000005022;ENSG00000088986;ENSG00000054148;ENSG00000164111;ENSG00000118418;ENSG00000077782;ENSG00000100644;ENSG00000118513;ENSG00000124766;ENSG00000150995;ENSG00000119714;ENSG00000156299
6	GO:0045861	negative regulation of proteolysis	118	18	9.60683	1.87367	0.00653706	0.0385898	ENSG00000111640;ENSG00000139193;ENSG00000125691;ENSG00000026508;ENSG00000116288;ENSG00000136717;ENSG00000051108;ENSG00000102265;ENSG00000003402;ENSG00000137642;ENSG00000196352;ENSG00000141480;ENSG00000085063;ENSG00000181788;ENSG00000125735;ENSG00000163602;ENSG00000167642;ENSG00000124570
6	GO:0052547	regulation of peptidase activity	155	22	12.6191	1.74338	0.00674408	0.0394933	ENSG00000111640;ENSG00000149273;ENSG00000139193;ENSG00000026508;ENSG00000116288;ENSG00000136717;ENSG00000051108;ENSG00000102265;ENSG00000003402;ENSG00000137642;ENSG00000119632;ENSG00000141480;ENSG00000136997;ENSG00000168610;ENSG00000181788;ENSG00000115317;ENSG00000107738;ENSG00000125735;ENSG00000167642;ENSG00000124570;ENSG00000168961;ENSG00000015475
6	GO:0034612	response to tumor necrosis factor	101	16	8.2228	1.94581	0.00700669	0.0407056	ENSG00000205542;ENSG00000227507;ENSG00000149273;ENSG00000139193;ENSG00000152518;ENSG00000143184;ENSG00000100906;ENSG00000115415;ENSG00000127528;ENSG00000051523;ENSG00000083799;ENSG00000056558;ENSG00000186891;ENSG00000125735;ENSG00000128016;ENSG00000186827
6	GO:0032609	interferon-gamma production	36	8	2.9309	2.72954	0.0071421	0.0411655	ENSG00000223865;ENSG00000231389;ENSG00000116824;ENSG00000143184;ENSG00000196776;ENSG00000107738;ENSG00000074966;ENSG00000168961
6	GO:0051341	regulation of oxidoreductase activity	29	7	2.361	2.96484	0.0072727	0.0415908	ENSG00000145649;ENSG00000142546;ENSG00000198668;ENSG00000116288;ENSG00000051523;ENSG00000100644;ENSG00000165060
6	GO:0050673	epithelial cell proliferation	93	15	7.57149	1.98112	0.0075322	0.0427409	ENSG00000115738;ENSG00000115232;ENSG00000205581;ENSG00000115415;ENSG00000051523;ENSG00000003402;ENSG00000100219;ENSG00000102760;ENSG00000136997;ENSG00000077782;ENSG00000168610;ENSG00000105810;ENSG00000100644;ENSG00000128016;ENSG00000143507
6	GO:0003013	circulatory system process	86	14	7.00159	1.99955	0.0089177	0.0494764	ENSG00000115738;ENSG00000198668;ENSG00000115415;ENSG00000051523;ENSG00000136717;ENSG00000196924;ENSG00000196839;ENSG00000155657;ENSG00000163399;ENSG00000104490;ENSG00000150995;ENSG00000125384;ENSG00000113749;ENSG00000120915
6	GO:0033500	carbohydrate homeostasis	69	12	5.61755	2.13616	0.00892198	0.0494764	ENSG00000116288;ENSG00000051523;ENSG00000088986;ENSG00000054148;ENSG00000118418;ENSG00000100219;ENSG00000149212;ENSG00000168610;ENSG00000100644;ENSG00000124766;ENSG00000119714;ENSG00000156299
6	GO:0043491	protein kinase B signaling	69	12	5.61755	2.13616	0.00892198	0.0494764	ENSG00000136810;ENSG00000116288;ENSG00000091039;ENSG00000163519;ENSG00000177885;ENSG00000141480;ENSG00000077782;ENSG00000149212;ENSG00000163600;ENSG00000159445;ENSG00000170955;ENSG00000198825
7	GO:0044772	mitotic cell cycle phase transition	289	59	12.4529	4.73784	0	0	ENSG00000117724;ENSG00000175063;ENSG00000108106;ENSG00000123975;ENSG00000176890;ENSG00000188229;ENSG00000173207;ENSG00000132646;ENSG00000171848;ENSG00000164754;ENSG00000106399;ENSG00000100526;ENSG00000088986;ENSG00000072571;ENSG00000088325;ENSG00000132780;ENSG00000138778;ENSG00000134057;ENSG00000126787;ENSG00000092853;ENSG00000253729;ENSG00000135446;ENSG00000117399;ENSG00000166508;ENSG00000106462…
7	GO:0048285	organelle fission	228	50	9.82446	5.08934	0	0	ENSG00000117724;ENSG00000175063;ENSG00000108106;ENSG00000123975;ENSG00000066279;ENSG00000164611;ENSG00000170315;ENSG00000136824;ENSG00000164754;ENSG00000072501;ENSG00000088325;ENSG00000108055;ENSG00000138778;ENSG00000134057;ENSG00000138182;ENSG00000126787;ENSG00000117399;ENSG00000169689;ENSG00000122952;ENSG00000087586;ENSG00000157456;ENSG00000138180;ENSG00000143228;ENSG00000117748;ENSG00000166851…
7	GO:0007059	chromosome segregation	195	41	8.4025	4.8795	0	0	ENSG00000117724;ENSG00000164611;ENSG00000089685;ENSG00000136824;ENSG00000164754;ENSG00000072501;ENSG00000116560;ENSG00000108055;ENSG00000138778;ENSG00000134057;ENSG00000168496;ENSG00000126787;ENSG00000117399;ENSG00000169689;ENSG00000122952;ENSG00000138180;ENSG00000143228;ENSG00000166851;ENSG00000012048;ENSG00000163535;ENSG00000167513;ENSG00000163029;ENSG00000133302;ENSG00000171320;ENSG00000146670…
7	GO:0006260	DNA replication	150	57	6.46346	8.8188	0	0	ENSG00000166803;ENSG00000128951;ENSG00000069275;ENSG00000132646;ENSG00000171848;ENSG00000106399;ENSG00000072501;ENSG00000163950;ENSG00000108055;ENSG00000132780;ENSG00000168496;ENSG00000092853;ENSG00000092201;ENSG00000166508;ENSG00000131153;ENSG00000169689;ENSG00000035928;ENSG00000112118;ENSG00000106628;ENSG00000166801;ENSG00000176208;ENSG00000100297;ENSG00000117748;ENSG00000112312;ENSG00000012048…
7	GO:0006310	DNA recombination	145	38	6.24801	6.08193	0	0	ENSG00000164104;ENSG00000124575;ENSG00000168298;ENSG00000184357;ENSG00000069275;ENSG00000187837;ENSG00000182481;ENSG00000164754;ENSG00000106399;ENSG00000116560;ENSG00000079246;ENSG00000168496;ENSG00000253729;ENSG00000131153;ENSG00000169689;ENSG00000029993;ENSG00000176208;ENSG00000117748;ENSG00000012048;ENSG00000080345;ENSG00000163029;ENSG00000116062;ENSG00000140451;ENSG00000139618;ENSG00000101773…
7	GO:0051321	meiotic cell cycle	91	30	3.92117	7.65078	0	0	ENSG00000123975;ENSG00000066279;ENSG00000164611;ENSG00000170315;ENSG00000136824;ENSG00000164754;ENSG00000072501;ENSG00000108055;ENSG00000117399;ENSG00000169689;ENSG00000087586;ENSG00000143228;ENSG00000117748;ENSG00000166851;ENSG00000163535;ENSG00000116062;ENSG00000139618;ENSG00000112029;ENSG00000101773;ENSG00000169679;ENSG00000151503;ENSG00000168556;ENSG00000105173;ENSG00000197299;ENSG00000131462…
7	GO:0071103	DNA conformation change	140	33	6.03257	5.47031	2.22e-16	2.32e-14	ENSG00000164104;ENSG00000124575;ENSG00000168298;ENSG00000184357;ENSG00000187837;ENSG00000136824;ENSG00000132780;ENSG00000079246;ENSG00000119969;ENSG00000151725;ENSG00000134057;ENSG00000100162;ENSG00000166508;ENSG00000115163;ENSG00000131153;ENSG00000169689;ENSG00000123219;ENSG00000105011;ENSG00000029993;ENSG00000117748;ENSG00000153044;ENSG00000076003;ENSG00000167670;ENSG00000140451;ENSG00000128708…
7	GO:0044843	cell cycle G1/S phase transition	147	33	6.33419	5.20982	8.88e-16	8.13e-14	ENSG00000176890;ENSG00000132646;ENSG00000171848;ENSG00000106399;ENSG00000100526;ENSG00000132780;ENSG00000134057;ENSG00000253729;ENSG00000135446;ENSG00000166508;ENSG00000106462;ENSG00000087586;ENSG00000112118;ENSG00000228716;ENSG00000198176;ENSG00000100297;ENSG00000117748;ENSG00000112312;ENSG00000187840;ENSG00000167513;ENSG00000076003;ENSG00000112029;ENSG00000104738;ENSG00000101412;ENSG00000101773…
7	GO:0006302	double-strand break repair	122	29	5.25695	5.51651	1.15e-14	9.39e-13	ENSG00000069275;ENSG00000124795;ENSG00000164754;ENSG00000106399;ENSG00000116560;ENSG00000079246;ENSG00000168496;ENSG00000253729;ENSG00000131153;ENSG00000117748;ENSG00000012048;ENSG00000080345;ENSG00000163029;ENSG00000133302;ENSG00000171320;ENSG00000146670;ENSG00000139618;ENSG00000101773;ENSG00000138376;ENSG00000149554;ENSG00000175643;ENSG00000197299;ENSG00000095002;ENSG00000111247;ENSG00000146263…
7	GO:0051052	regulation of DNA metabolic process	227	38	9.78137	3.88493	1.24e-13	9.05e-12	ENSG00000124575;ENSG00000168298;ENSG00000184357;ENSG00000069275;ENSG00000124795;ENSG00000187837;ENSG00000132646;ENSG00000182481;ENSG00000072501;ENSG00000130816;ENSG00000108055;ENSG00000079246;ENSG00000162607;ENSG00000198176;ENSG00000176208;ENSG00000117748;ENSG00000112312;ENSG00000012048;ENSG00000080345;ENSG00000167513;ENSG00000116062;ENSG00000133302;ENSG00000140451;ENSG00000171320;ENSG00000139618…
7	GO:1901987	regulation of cell cycle phase transition	230	38	9.91064	3.83426	1.91e-13	1.27e-11	ENSG00000117724;ENSG00000175063;ENSG00000188229;ENSG00000132646;ENSG00000164754;ENSG00000088986;ENSG00000072571;ENSG00000088325;ENSG00000138778;ENSG00000134057;ENSG00000126787;ENSG00000092853;ENSG00000253729;ENSG00000135446;ENSG00000117399;ENSG00000106462;ENSG00000167552;ENSG00000087586;ENSG00000198176;ENSG00000176208;ENSG00000117748;ENSG00000166851;ENSG00000012048;ENSG00000167513;ENSG00000116062…
7	GO:0010948	negative regulation of cell cycle process	166	31	7.1529	4.33391	1.46e-12	8.93e-11	ENSG00000117724;ENSG00000164611;ENSG00000132646;ENSG00000171848;ENSG00000164754;ENSG00000072501;ENSG00000108055;ENSG00000134057;ENSG00000092853;ENSG00000253729;ENSG00000135446;ENSG00000117399;ENSG00000178691;ENSG00000106462;ENSG00000087586;ENSG00000198176;ENSG00000117748;ENSG00000166851;ENSG00000012048;ENSG00000167513;ENSG00000116062;ENSG00000163781;ENSG00000112029;ENSG00000101412;ENSG00000101773…
7	GO:0045930	negative regulation of mitotic cell cycle	148	28	6.37728	4.39058	1.42e-11	7.98e-10	ENSG00000117724;ENSG00000164611;ENSG00000132646;ENSG00000164754;ENSG00000134057;ENSG00000092853;ENSG00000253729;ENSG00000117399;ENSG00000106462;ENSG00000122952;ENSG00000087586;ENSG00000198176;ENSG00000117748;ENSG00000166851;ENSG00000012048;ENSG00000167513;ENSG00000116062;ENSG00000163781;ENSG00000112029;ENSG00000101412;ENSG00000154640;ENSG00000149554;ENSG00000169679;ENSG00000197299;ENSG00000172613…
7	GO:0071824	protein-DNA complex subunit organization	153	28	6.59273	4.2471	3.27e-11	1.71e-09	ENSG00000164104;ENSG00000117724;ENSG00000124575;ENSG00000168298;ENSG00000184357;ENSG00000187837;ENSG00000170315;ENSG00000143401;ENSG00000106399;ENSG00000132780;ENSG00000119969;ENSG00000151725;ENSG00000138778;ENSG00000100162;ENSG00000092201;ENSG00000140307;ENSG00000115163;ENSG00000169689;ENSG00000123219;ENSG00000105011;ENSG00000117748;ENSG00000112312;ENSG00000167513;ENSG00000153044;ENSG00000167670…
7	GO:0044839	cell cycle G2/M phase transition	119	24	5.12768	4.68048	1.13e-10	5.49e-09	ENSG00000117724;ENSG00000188229;ENSG00000164754;ENSG00000088986;ENSG00000072571;ENSG00000088325;ENSG00000134057;ENSG00000092853;ENSG00000135446;ENSG00000167552;ENSG00000087586;ENSG00000157456;ENSG00000176208;ENSG00000166851;ENSG00000012048;ENSG00000116062;ENSG00000163781;ENSG00000112029;ENSG00000149554;ENSG00000197299;ENSG00000103995;ENSG00000131462;ENSG00000118193;ENSG00000094804
7	GO:0006333	chromatin assembly or disassembly	87	20	3.74881	5.33503	3.76e-10	1.72e-08	ENSG00000164104;ENSG00000124575;ENSG00000168298;ENSG00000184357;ENSG00000187837;ENSG00000132780;ENSG00000119969;ENSG00000151725;ENSG00000100162;ENSG00000092201;ENSG00000115163;ENSG00000009954;ENSG00000169689;ENSG00000123219;ENSG00000105011;ENSG00000153044;ENSG00000167670;ENSG00000149929;ENSG00000128708;ENSG00000073111
7	GO:0000075	cell cycle checkpoint	132	24	5.68785	4.21952	1.07e-09	4.62e-08	ENSG00000117724;ENSG00000132646;ENSG00000134057;ENSG00000092853;ENSG00000253729;ENSG00000117399;ENSG00000122952;ENSG00000087586;ENSG00000198176;ENSG00000117748;ENSG00000166851;ENSG00000012048;ENSG00000167513;ENSG00000116062;ENSG00000163781;ENSG00000101412;ENSG00000149554;ENSG00000169679;ENSG00000197299;ENSG00000172613;ENSG00000092470;ENSG00000095002;ENSG00000094804;ENSG00000168411
7	GO:0045787	positive regulation of cell cycle	177	28	7.62689	3.67122	1.14e-09	4.63e-08	ENSG00000175063;ENSG00000123975;ENSG00000173207;ENSG00000132646;ENSG00000164754;ENSG00000116560;ENSG00000134057;ENSG00000168496;ENSG00000138182;ENSG00000126787;ENSG00000135446;ENSG00000106462;ENSG00000087586;ENSG00000198176;ENSG00000157456;ENSG00000176208;ENSG00000012048;ENSG00000187840;ENSG00000167513;ENSG00000133302;ENSG00000146670;ENSG00000139618;ENSG00000112029;ENSG00000101412;ENSG00000149554…
7	GO:0006301	postreplication repair	38	13	1.63741	7.93936	2.57e-09	9.92e-08	ENSG00000166803;ENSG00000170315;ENSG00000132646;ENSG00000106399;ENSG00000035928;ENSG00000106628;ENSG00000117748;ENSG00000012048;ENSG00000163918;ENSG00000049541;ENSG00000077514;ENSG00000095002;ENSG00000111445
7	GO:0032200	telomere organization	97	20	4.17971	4.78503	2.93e-09	1.07e-07	ENSG00000132646;ENSG00000106399;ENSG00000079246;ENSG00000168496;ENSG00000253729;ENSG00000035928;ENSG00000106628;ENSG00000117748;ENSG00000080345;ENSG00000163029;ENSG00000140451;ENSG00000139618;ENSG00000163918;ENSG00000049541;ENSG00000198056;ENSG00000105173;ENSG00000197299;ENSG00000077514;ENSG00000051180;ENSG00000111445
7	GO:0033044	regulation of chromosome organization	213	30	9.17812	3.26864	4.85e-09	1.69e-07	ENSG00000117724;ENSG00000124575;ENSG00000168298;ENSG00000184357;ENSG00000164611;ENSG00000187837;ENSG00000164754;ENSG00000130816;ENSG00000116560;ENSG00000079246;ENSG00000138778;ENSG00000134057;ENSG00000168496;ENSG00000126787;ENSG00000117399;ENSG00000156802;ENSG00000166851;ENSG00000012048;ENSG00000080345;ENSG00000167513;ENSG00000133302;ENSG00000140451;ENSG00000146670;ENSG00000112029;ENSG00000149554…
7	GO:0022616	DNA strand elongation	13	8	0.560167	14.2815	1.12e-08	3.72e-07	ENSG00000069275;ENSG00000132646;ENSG00000168496;ENSG00000131153;ENSG00000106628;ENSG00000163918;ENSG00000104889;ENSG00000105486
7	GO:0051383	kinetochore organization	20	9	0.861795	10.4433	4.83e-08	1.54e-06	ENSG00000117724;ENSG00000136824;ENSG00000138778;ENSG00000115163;ENSG00000169689;ENSG00000123219;ENSG00000143228;ENSG00000167513;ENSG00000153044
7	GO:0009314	response to radiation	186	26	8.01469	3.24404	6.65e-08	2.03e-06	ENSG00000166803;ENSG00000069275;ENSG00000132646;ENSG00000072501;ENSG00000044574;ENSG00000163565;ENSG00000079246;ENSG00000128272;ENSG00000162607;ENSG00000168496;ENSG00000253729;ENSG00000133703;ENSG00000012048;ENSG00000167325;ENSG00000116062;ENSG00000163781;ENSG00000110108;ENSG00000139618;ENSG00000149554;ENSG00000197299;ENSG00000172613;ENSG00000095002;ENSG00000111247;ENSG00000051180;ENSG00000132436…
7	GO:0060249	anatomical structure homeostasis	162	24	6.98054	3.43813	7.18e-08	2.1e-06	ENSG00000184009;ENSG00000132646;ENSG00000106399;ENSG00000079246;ENSG00000128340;ENSG00000168496;ENSG00000253729;ENSG00000035928;ENSG00000133703;ENSG00000106628;ENSG00000117748;ENSG00000080345;ENSG00000163029;ENSG00000140451;ENSG00000139618;ENSG00000163918;ENSG00000049541;ENSG00000138376;ENSG00000198056;ENSG00000105173;ENSG00000197299;ENSG00000077514;ENSG00000051180;ENSG00000111445
7	GO:0036297	interstrand cross-link repair	27	10	1.16342	8.59532	7.96e-08	2.24e-06	ENSG00000069275;ENSG00000170315;ENSG00000106399;ENSG00000169689;ENSG00000077152;ENSG00000117748;ENSG00000116062;ENSG00000111247;ENSG00000051180;ENSG00000168411
7	GO:0071897	DNA biosynthetic process	106	19	4.56751	4.15981	8.26e-08	2.24e-06	ENSG00000166803;ENSG00000117724;ENSG00000176890;ENSG00000170315;ENSG00000132646;ENSG00000167900;ENSG00000106399;ENSG00000079246;ENSG00000035928;ENSG00000106628;ENSG00000198176;ENSG00000117748;ENSG00000140451;ENSG00000163918;ENSG00000049541;ENSG00000197299;ENSG00000105486;ENSG00000077514;ENSG00000111445
7	GO:0042769	DNA damage response, detection of DNA damage	34	11	1.46505	7.50827	8.82e-08	2.3e-06	ENSG00000170315;ENSG00000132646;ENSG00000106399;ENSG00000162607;ENSG00000035928;ENSG00000106628;ENSG00000117748;ENSG00000163918;ENSG00000049541;ENSG00000077514;ENSG00000111445
7	GO:0006298	mismatch repair	18	8	0.775616	10.3144	3.15e-07	7.95e-06	ENSG00000132646;ENSG00000106399;ENSG00000117748;ENSG00000116062;ENSG00000104889;ENSG00000105486;ENSG00000077514;ENSG00000095002
7	GO:2001020	regulation of response to DNA damage stimulus	116	19	4.99841	3.80121	3.65e-07	8.9e-06	ENSG00000124795;ENSG00000132646;ENSG00000162607;ENSG00000176208;ENSG00000117748;ENSG00000012048;ENSG00000080345;ENSG00000133302;ENSG00000112029;ENSG00000149554;ENSG00000168556;ENSG00000175643;ENSG00000197299;ENSG00000172613;ENSG00000092470;ENSG00000111247;ENSG00000051180;ENSG00000132436;ENSG00000168411
7	GO:0034502	protein localization to chromosome	58	13	2.49921	5.20165	6.96e-07	1.64e-05	ENSG00000184357;ENSG00000164754;ENSG00000079246;ENSG00000115163;ENSG00000106462;ENSG00000117748;ENSG00000166851;ENSG00000167513;ENSG00000133302;ENSG00000171320;ENSG00000146670;ENSG00000139618;ENSG00000095002
7	GO:0007051	spindle organization	103	17	4.43824	3.83034	1.38e-06	3.17e-05	ENSG00000117632;ENSG00000066279;ENSG00000072501;ENSG00000088325;ENSG00000108055;ENSG00000138778;ENSG00000134057;ENSG00000117399;ENSG00000087586;ENSG00000143228;ENSG00000166851;ENSG00000204899;ENSG00000112029;ENSG00000101057;ENSG00000152253;ENSG00000128944;ENSG00000131462
7	GO:1902850	microtubule cytoskeleton organization involved in mitosis	82	15	3.53336	4.24525	1.55e-06	3.43e-05	ENSG00000117632;ENSG00000072501;ENSG00000088325;ENSG00000108055;ENSG00000138778;ENSG00000134057;ENSG00000117399;ENSG00000115163;ENSG00000087586;ENSG00000143228;ENSG00000166851;ENSG00000204899;ENSG00000101057;ENSG00000152253;ENSG00000131462
7	GO:0045023	G0 to G1 transition	30	9	1.29269	6.96221	2.82e-06	6.06e-05	ENSG00000171848;ENSG00000178691;ENSG00000106462;ENSG00000198176;ENSG00000012048;ENSG00000101412;ENSG00000101773;ENSG00000149554;ENSG00000051180
7	GO:0010639	negative regulation of organelle organization	189	22	8.14396	2.70139	1.6e-05	0.000334	ENSG00000117632;ENSG00000117724;ENSG00000124575;ENSG00000168298;ENSG00000184357;ENSG00000164611;ENSG00000187837;ENSG00000164754;ENSG00000130816;ENSG00000079246;ENSG00000134057;ENSG00000117399;ENSG00000156802;ENSG00000136108;ENSG00000166851;ENSG00000012048;ENSG00000167513;ENSG00000140451;ENSG00000112029;ENSG00000149554;ENSG00000169679;ENSG00000073111
7	GO:0006289	nucleotide-excision repair	77	13	3.31791	3.91813	1.96e-05	0.000398	ENSG00000170315;ENSG00000132646;ENSG00000106399;ENSG00000035928;ENSG00000106628;ENSG00000117748;ENSG00000139618;ENSG00000163918;ENSG00000049541;ENSG00000101773;ENSG00000105486;ENSG00000077514;ENSG00000111445
7	GO:1904029	regulation of cyclin-dependent protein kinase activity	47	10	2.02522	4.93774	2.29e-05	0.000452	ENSG00000123975;ENSG00000173207;ENSG00000100526;ENSG00000134057;ENSG00000135446;ENSG00000157456;ENSG00000166851;ENSG00000105173;ENSG00000197299;ENSG00000094804
7	GO:0061641	CENP-A containing chromatin organization	24	7	1.03415	6.76882	4.63e-05	0.000891	ENSG00000132780;ENSG00000151725;ENSG00000100162;ENSG00000115163;ENSG00000169689;ENSG00000123219;ENSG00000153044
7	GO:0022412	cellular process involved in reproduction in multicellular organism	85	13	3.66263	3.54936	5.79e-05	0.00108698	ENSG00000164104;ENSG00000066279;ENSG00000170315;ENSG00000088986;ENSG00000134057;ENSG00000087586;ENSG00000166851;ENSG00000139618;ENSG00000112029;ENSG00000168556;ENSG00000095002;ENSG00000025770;ENSG00000132436
7	GO:0050000	chromosome localization	53	10	2.28376	4.37875	6.86e-05	0.00125508	ENSG00000117724;ENSG00000138778;ENSG00000134057;ENSG00000126787;ENSG00000138180;ENSG00000143228;ENSG00000167513;ENSG00000146670;ENSG00000134690;ENSG00000118193
7	GO:0072331	signal transduction by p53 class mediator	128	16	5.51549	2.90092	0.000103	0.00184058	ENSG00000170315;ENSG00000132646;ENSG00000088325;ENSG00000163565;ENSG00000134057;ENSG00000092201;ENSG00000087586;ENSG00000198176;ENSG00000176208;ENSG00000012048;ENSG00000110108;ENSG00000139618;ENSG00000101412;ENSG00000149554;ENSG00000168556;ENSG00000095002
7	GO:0090305	nucleic acid phosphodiester bond hydrolysis	160	18	6.89436	2.61083	0.000152	0.0026543	ENSG00000164104;ENSG00000170315;ENSG00000132646;ENSG00000106399;ENSG00000168496;ENSG00000035928;ENSG00000106628;ENSG00000161980;ENSG00000176208;ENSG00000117748;ENSG00000163918;ENSG00000104889;ENSG00000049541;ENSG00000101773;ENSG00000123737;ENSG00000077514;ENSG00000172613;ENSG00000111445
7	GO:0002200	somatic diversification of immune receptors	38	8	1.63741	4.88576	0.000167	0.00283792	ENSG00000164104;ENSG00000253729;ENSG00000176208;ENSG00000080345;ENSG00000116062;ENSG00000076248;ENSG00000105486;ENSG00000095002
7	GO:0007292	female gamete generation	39	8	1.6805	4.76049	0.000202	0.00336159	ENSG00000066279;ENSG00000170315;ENSG00000134057;ENSG00000087586;ENSG00000166851;ENSG00000139618;ENSG00000112029;ENSG00000025770
7	GO:0040029	regulation of gene expression, epigenetic	150	17	6.46346	2.63017	0.000213	0.00346548	ENSG00000124575;ENSG00000168298;ENSG00000184357;ENSG00000124795;ENSG00000187837;ENSG00000173812;ENSG00000130816;ENSG00000163565;ENSG00000119969;ENSG00000156802;ENSG00000178691;ENSG00000009954;ENSG00000106462;ENSG00000012048;ENSG00000080345;ENSG00000128708;ENSG00000149554
7	GO:0006338	chromatin remodeling	100	13	4.30898	3.01696	0.000314	0.00499797	ENSG00000164104;ENSG00000143401;ENSG00000132780;ENSG00000119969;ENSG00000151725;ENSG00000100162;ENSG00000115163;ENSG00000009954;ENSG00000169689;ENSG00000123219;ENSG00000029993;ENSG00000153044;ENSG00000149554
7	GO:0051302	regulation of cell division	55	9	2.36994	3.79757	0.000489	0.00758953	ENSG00000066279;ENSG00000138182;ENSG00000087586;ENSG00000166851;ENSG00000139618;ENSG00000091651;ENSG00000197299;ENSG00000118193;ENSG00000094804
7	GO:0097327	response to antineoplastic agent	34	7	1.46505	4.77799	0.000498	0.00758953	ENSG00000132646;ENSG00000135446;ENSG00000228716;ENSG00000012048;ENSG00000187840;ENSG00000197299;ENSG00000051180
7	GO:0009262	deoxyribonucleotide metabolic process	25	6	1.07724	5.56977	0.000531	0.00793245	ENSG00000128951;ENSG00000176890;ENSG00000171848;ENSG00000179958;ENSG00000167325;ENSG00000076248
7	GO:0042770	signal transduction in response to DNA damage	80	11	3.44718	3.19101	0.000561	0.00820642	ENSG00000132646;ENSG00000134057;ENSG00000253729;ENSG00000087586;ENSG00000198176;ENSG00000176208;ENSG00000166851;ENSG00000012048;ENSG00000139618;ENSG00000101412;ENSG00000149554
7	GO:0007050	cell cycle arrest	121	14	5.21386	2.68515	0.000627	0.0090043	ENSG00000132646;ENSG00000100526;ENSG00000115241;ENSG00000134057;ENSG00000110321;ENSG00000138182;ENSG00000135446;ENSG00000087586;ENSG00000198176;ENSG00000012048;ENSG00000101412;ENSG00000138376;ENSG00000068489;ENSG00000095002
7	GO:0000910	cytokinesis	85	11	3.66263	3.00331	0.000945	0.0132959	ENSG00000117632;ENSG00000138182;ENSG00000115163;ENSG00000087586;ENSG00000136108;ENSG00000138180;ENSG00000166851;ENSG00000167513;ENSG00000139618;ENSG00000118193;ENSG00000094804
7	GO:0009112	nucleobase metabolic process	19	5	0.818705	6.1072	0.00100471	0.0138763	ENSG00000176890;ENSG00000128050;ENSG00000167325;ENSG00000163655;ENSG00000100714
7	GO:0006284	base-excision repair	21	5	0.904885	5.52557	0.00163853	0.0222111	ENSG00000106399;ENSG00000168496;ENSG00000117748;ENSG00000076248;ENSG00000105486
7	GO:0007548	sex differentiation	65	9	2.80083	3.21333	0.00169031	0.0224965	ENSG00000164104;ENSG00000066279;ENSG00000170315;ENSG00000044574;ENSG00000132780;ENSG00000167325;ENSG00000139618;ENSG00000168556;ENSG00000095002
7	GO:0000726	non-recombinational repair	55	8	2.36994	3.37562	0.00220869	0.0288707	ENSG00000124795;ENSG00000079246;ENSG00000253729;ENSG00000012048;ENSG00000080345;ENSG00000101773;ENSG00000138376;ENSG00000197299
7	GO:0104004	cellular response to environmental stimulus	146	14	6.2911	2.22536	0.00384447	0.049371	ENSG00000069275;ENSG00000132646;ENSG00000044574;ENSG00000163565;ENSG00000079246;ENSG00000128272;ENSG00000118412;ENSG00000110108;ENSG00000149554;ENSG00000197299;ENSG00000172613;ENSG00000111247;ENSG00000051180;ENSG00000132436
8	GO:0006605	protein targeting	261	62	8.91422	6.95518	0	0	ENSG00000177954;ENSG00000140988;ENSG00000229117;ENSG00000147403;ENSG00000142541;ENSG00000198034;ENSG00000231500;ENSG00000182774;ENSG00000137818;ENSG00000167526;ENSG00000164587;ENSG00000149273;ENSG00000112306;ENSG00000197958;ENSG00000233927;ENSG00000137154;ENSG00000166441;ENSG00000089157;ENSG00000144381;ENSG00000186468;ENSG00000105640;ENSG00000170889;ENSG00000188846;ENSG00000142937;ENSG00000143947…
8	GO:0006401	RNA catabolic process	255	66	8.70929	7.57811	0	0	ENSG00000177954;ENSG00000140988;ENSG00000229117;ENSG00000147403;ENSG00000026025;ENSG00000142541;ENSG00000198034;ENSG00000231500;ENSG00000182774;ENSG00000137818;ENSG00000167526;ENSG00000164587;ENSG00000149273;ENSG00000112306;ENSG00000197958;ENSG00000233927;ENSG00000137154;ENSG00000166441;ENSG00000089157;ENSG00000186468;ENSG00000105640;ENSG00000170889;ENSG00000188846;ENSG00000142937;ENSG00000143947…
8	GO:0090150	establishment of protein localization to membrane	207	60	7.0699	8.48669	0	0	ENSG00000177954;ENSG00000140988;ENSG00000229117;ENSG00000147403;ENSG00000142541;ENSG00000198034;ENSG00000231500;ENSG00000182774;ENSG00000137818;ENSG00000167526;ENSG00000164587;ENSG00000149273;ENSG00000112306;ENSG00000197958;ENSG00000233927;ENSG00000137154;ENSG00000166441;ENSG00000089157;ENSG00000186468;ENSG00000105640;ENSG00000170889;ENSG00000204628;ENSG00000188846;ENSG00000142937;ENSG00000143947…
8	GO:0006413	translational initiation	160	68	5.46465	12.4436	0	0	ENSG00000271503;ENSG00000177954;ENSG00000140988;ENSG00000229117;ENSG00000147403;ENSG00000142541;ENSG00000198034;ENSG00000231500;ENSG00000182774;ENSG00000137818;ENSG00000167526;ENSG00000164587;ENSG00000149273;ENSG00000112306;ENSG00000197958;ENSG00000233927;ENSG00000137154;ENSG00000166441;ENSG00000089157;ENSG00000186468;ENSG00000105640;ENSG00000170889;ENSG00000188846;ENSG00000142937;ENSG00000143947…
8	GO:0070972	protein localization to endoplasmic reticulum	121	57	4.13264	13.7926	0	0	ENSG00000177954;ENSG00000140988;ENSG00000229117;ENSG00000147403;ENSG00000142541;ENSG00000198034;ENSG00000231500;ENSG00000182774;ENSG00000137818;ENSG00000167526;ENSG00000164587;ENSG00000149273;ENSG00000112306;ENSG00000197958;ENSG00000233927;ENSG00000137154;ENSG00000166441;ENSG00000089157;ENSG00000186468;ENSG00000105640;ENSG00000170889;ENSG00000188846;ENSG00000142937;ENSG00000143947;ENSG00000168028…
8	GO:0002181	cytoplasmic translation	73	30	2.49325	12.0325	0	0	ENSG00000229117;ENSG00000142541;ENSG00000137818;ENSG00000233927;ENSG00000167658;ENSG00000089157;ENSG00000186468;ENSG00000105640;ENSG00000142676;ENSG00000144713;ENSG00000213741;ENSG00000174748;ENSG00000198755;ENSG00000108298;ENSG00000089009;ENSG00000063177;ENSG00000162244;ENSG00000104408;ENSG00000163682;ENSG00000161016;ENSG00000172809;ENSG00000175390;ENSG00000147677;ENSG00000197728;ENSG00000232112…
8	GO:0022613	ribonucleoprotein complex biogenesis	344	43	11.749	3.65988	1.53e-14	1.6e-12	ENSG00000177954;ENSG00000140988;ENSG00000147403;ENSG00000142541;ENSG00000182774;ENSG00000164587;ENSG00000096384;ENSG00000197958;ENSG00000233927;ENSG00000137154;ENSG00000089157;ENSG00000186468;ENSG00000170889;ENSG00000188846;ENSG00000142937;ENSG00000168028;ENSG00000142676;ENSG00000100316;ENSG00000147604;ENSG00000181163;ENSG00000138326;ENSG00000198755;ENSG00000122406;ENSG00000089009;ENSG00000148303…
8	GO:0071826	ribonucleoprotein complex subunit organization	191	28	6.52343	4.29222	2.64e-11	2.41e-09	ENSG00000177954;ENSG00000147403;ENSG00000142541;ENSG00000164587;ENSG00000096384;ENSG00000197958;ENSG00000233927;ENSG00000089157;ENSG00000186468;ENSG00000168028;ENSG00000142676;ENSG00000100316;ENSG00000181163;ENSG00000122406;ENSG00000089009;ENSG00000115268;ENSG00000104408;ENSG00000083845;ENSG00000172809;ENSG00000175390;ENSG00000147677;ENSG00000124614;ENSG00000063046;ENSG00000130741;ENSG00000107581…
8	GO:0016072	rRNA metabolic process	182	23	6.21604	3.7001	3.5e-08	2.63e-06	ENSG00000177954;ENSG00000140988;ENSG00000182774;ENSG00000164587;ENSG00000233927;ENSG00000137154;ENSG00000170889;ENSG00000188846;ENSG00000142937;ENSG00000168028;ENSG00000142676;ENSG00000147604;ENSG00000138326;ENSG00000198755;ENSG00000122406;ENSG00000148303;ENSG00000136942;ENSG00000115268;ENSG00000105193;ENSG00000171863;ENSG00000171490;ENSG00000182117;ENSG00000123144
8	GO:0034248	regulation of cellular amide metabolic process	228	26	7.78713	3.33884	3.59e-08	2.63e-06	ENSG00000271503;ENSG00000111640;ENSG00000156508;ENSG00000147403;ENSG00000026025;ENSG00000142541;ENSG00000198034;ENSG00000164587;ENSG00000149273;ENSG00000167658;ENSG00000170889;ENSG00000204628;ENSG00000181163;ENSG00000122406;ENSG00000104408;ENSG00000070756;ENSG00000172809;ENSG00000147677;ENSG00000185650;ENSG00000102317;ENSG00000063046;ENSG00000100353;ENSG00000144895;ENSG00000135842;ENSG00000138095…
8	GO:0010608	posttranscriptional regulation of gene expression	299	28	10.2121	2.74185	6.97e-07	4.64e-05	ENSG00000271503;ENSG00000111640;ENSG00000147403;ENSG00000026025;ENSG00000142541;ENSG00000198034;ENSG00000164587;ENSG00000149273;ENSG00000167658;ENSG00000170889;ENSG00000204628;ENSG00000143947;ENSG00000181163;ENSG00000122406;ENSG00000104408;ENSG00000070756;ENSG00000109971;ENSG00000172809;ENSG00000147677;ENSG00000092199;ENSG00000185650;ENSG00000102317;ENSG00000063046;ENSG00000100353;ENSG00000144895…
8	GO:0034470	ncRNA processing	243	22	8.29944	2.65078	2.13e-05	0.00129977	ENSG00000177954;ENSG00000140988;ENSG00000182774;ENSG00000164587;ENSG00000233927;ENSG00000137154;ENSG00000170889;ENSG00000188846;ENSG00000142937;ENSG00000168028;ENSG00000142676;ENSG00000147604;ENSG00000138326;ENSG00000198755;ENSG00000122406;ENSG00000148303;ENSG00000136942;ENSG00000115268;ENSG00000105193;ENSG00000171863;ENSG00000171490;ENSG00000182117
9	GO:0048285	organelle fission	228	56	16.1628	3.46474	0	0	ENSG00000148773;ENSG00000117724;ENSG00000131747;ENSG00000175063;ENSG00000108106;ENSG00000123975;ENSG00000066279;ENSG00000113810;ENSG00000137804;ENSG00000136824;ENSG00000164754;ENSG00000141552;ENSG00000088325;ENSG00000196924;ENSG00000138778;ENSG00000145386;ENSG00000134057;ENSG00000138182;ENSG00000126787;ENSG00000154473;ENSG00000117399;ENSG00000122952;ENSG00000087586;ENSG00000101421;ENSG00000178999…
9	GO:0007059	chromosome segregation	195	51	13.8235	3.68938	0	0	ENSG00000148773;ENSG00000117724;ENSG00000131747;ENSG00000113810;ENSG00000137804;ENSG00000136824;ENSG00000164754;ENSG00000005022;ENSG00000141552;ENSG00000070831;ENSG00000138778;ENSG00000134057;ENSG00000126787;ENSG00000154473;ENSG00000117399;ENSG00000166595;ENSG00000122952;ENSG00000101421;ENSG00000178999;ENSG00000110200;ENSG00000138180;ENSG00000143228;ENSG00000164109;ENSG00000166851;ENSG00000079616…
9	GO:0070972	protein localization to endoplasmic reticulum	121	47	8.57764	5.47936	0	0	ENSG00000177954;ENSG00000134419;ENSG00000147403;ENSG00000109475;ENSG00000105372;ENSG00000198034;ENSG00000231500;ENSG00000167526;ENSG00000164587;ENSG00000071082;ENSG00000112306;ENSG00000122026;ENSG00000233927;ENSG00000137154;ENSG00000166441;ENSG00000198918;ENSG00000186468;ENSG00000105640;ENSG00000161970;ENSG00000143947;ENSG00000168028;ENSG00000177600;ENSG00000142676;ENSG00000198242;ENSG00000144713…
9	GO:0090150	establishment of protein localization to membrane	207	51	14.6741	3.4755	4.44e-16	8.13e-14	ENSG00000177954;ENSG00000134419;ENSG00000147403;ENSG00000109475;ENSG00000105372;ENSG00000198034;ENSG00000231500;ENSG00000167526;ENSG00000164587;ENSG00000071082;ENSG00000112306;ENSG00000122026;ENSG00000233927;ENSG00000137154;ENSG00000166441;ENSG00000198918;ENSG00000186468;ENSG00000105640;ENSG00000204628;ENSG00000161970;ENSG00000143947;ENSG00000168028;ENSG00000177600;ENSG00000142676;ENSG00000198242…
9	GO:0006413	translational initiation	160	43	11.3423	3.79111	3.55e-15	5.2e-13	ENSG00000177954;ENSG00000134419;ENSG00000147403;ENSG00000109475;ENSG00000105372;ENSG00000198034;ENSG00000231500;ENSG00000167526;ENSG00000164587;ENSG00000071082;ENSG00000112306;ENSG00000122026;ENSG00000233927;ENSG00000137154;ENSG00000166441;ENSG00000198918;ENSG00000186468;ENSG00000105640;ENSG00000161970;ENSG00000143947;ENSG00000168028;ENSG00000177600;ENSG00000142676;ENSG00000198242;ENSG00000144713…
9	GO:0006605	protein targeting	261	53	18.5022	2.86453	5.5e-13	6.71e-11	ENSG00000177954;ENSG00000134419;ENSG00000147403;ENSG00000109475;ENSG00000105372;ENSG00000198034;ENSG00000231500;ENSG00000167526;ENSG00000164587;ENSG00000071082;ENSG00000112306;ENSG00000122026;ENSG00000233927;ENSG00000137154;ENSG00000166441;ENSG00000198918;ENSG00000186468;ENSG00000105640;ENSG00000161970;ENSG00000143947;ENSG00000168028;ENSG00000177600;ENSG00000142676;ENSG00000198242;ENSG00000144713…
9	GO:0006401	RNA catabolic process	255	52	18.0768	2.87661	7.88e-13	8.24e-11	ENSG00000177954;ENSG00000134419;ENSG00000065978;ENSG00000147403;ENSG00000026025;ENSG00000109475;ENSG00000105372;ENSG00000198034;ENSG00000231500;ENSG00000167526;ENSG00000164587;ENSG00000071082;ENSG00000112306;ENSG00000122026;ENSG00000233927;ENSG00000137154;ENSG00000166441;ENSG00000198918;ENSG00000186468;ENSG00000105640;ENSG00000161970;ENSG00000143947;ENSG00000168028;ENSG00000177600;ENSG00000142676…
9	GO:0044772	mitotic cell cycle phase transition	289	54	20.4871	2.63581	1.08e-11	9.85e-10	ENSG00000196230;ENSG00000117724;ENSG00000175063;ENSG00000108106;ENSG00000123975;ENSG00000137154;ENSG00000188229;ENSG00000161970;ENSG00000105373;ENSG00000173207;ENSG00000185088;ENSG00000100911;ENSG00000198668;ENSG00000171848;ENSG00000164754;ENSG00000106399;ENSG00000100526;ENSG00000072571;ENSG00000141552;ENSG00000088325;ENSG00000138778;ENSG00000145386;ENSG00000134057;ENSG00000143420;ENSG00000127824…
9	GO:0009141	nucleoside triphosphate metabolic process	191	42	13.5399	3.10194	1.21e-11	9.85e-10	ENSG00000205542;ENSG00000111640;ENSG00000198938;ENSG00000067225;ENSG00000198727;ENSG00000109971;ENSG00000164405;ENSG00000154518;ENSG00000116288;ENSG00000154723;ENSG00000168653;ENSG00000111775;ENSG00000178741;ENSG00000112695;ENSG00000145494;ENSG00000189043;ENSG00000166136;ENSG00000130770;ENSG00000124172;ENSG00000135940;ENSG00000241468;ENSG00000090266;ENSG00000134057;ENSG00000143774;ENSG00000131495…
9	GO:0009123	nucleoside monophosphate metabolic process	200	41	14.1779	2.89182	2.26e-10	1.65e-08	ENSG00000205542;ENSG00000111640;ENSG00000198938;ENSG00000067225;ENSG00000198727;ENSG00000109971;ENSG00000164405;ENSG00000154518;ENSG00000116288;ENSG00000154723;ENSG00000168653;ENSG00000111775;ENSG00000178741;ENSG00000112695;ENSG00000145494;ENSG00000189043;ENSG00000166136;ENSG00000130770;ENSG00000124172;ENSG00000135940;ENSG00000241468;ENSG00000090266;ENSG00000134057;ENSG00000143774;ENSG00000131495…
9	GO:0006091	generation of precursor metabolites and energy	246	46	17.4388	2.63779	4.29e-10	2.86e-08	ENSG00000111640;ENSG00000198938;ENSG00000067225;ENSG00000198727;ENSG00000142669;ENSG00000105373;ENSG00000169230;ENSG00000176340;ENSG00000164405;ENSG00000116288;ENSG00000154723;ENSG00000168653;ENSG00000182054;ENSG00000111775;ENSG00000178741;ENSG00000112695;ENSG00000131174;ENSG00000145494;ENSG00000164919;ENSG00000189043;ENSG00000166136;ENSG00000130770;ENSG00000172531;ENSG00000124172;ENSG00000135940…
9	GO:1901987	regulation of cell cycle phase transition	230	41	16.3046	2.51463	1.81e-08	1.1e-06	ENSG00000196230;ENSG00000117724;ENSG00000175063;ENSG00000188229;ENSG00000161970;ENSG00000105373;ENSG00000185088;ENSG00000100911;ENSG00000164754;ENSG00000072571;ENSG00000141552;ENSG00000088325;ENSG00000138778;ENSG00000134057;ENSG00000127824;ENSG00000126787;ENSG00000154473;ENSG00000137210;ENSG00000117399;ENSG00000167797;ENSG00000137100;ENSG00000170312;ENSG00000075218;ENSG00000087586;ENSG00000178999…
9	GO:1902850	microtubule cytoskeleton organization involved in mitosis	82	22	5.81295	3.78466	2.68e-08	1.51e-06	ENSG00000137804;ENSG00000088325;ENSG00000196924;ENSG00000138778;ENSG00000134057;ENSG00000117399;ENSG00000115163;ENSG00000087586;ENSG00000101421;ENSG00000178999;ENSG00000143228;ENSG00000166851;ENSG00000013810;ENSG00000198901;ENSG00000080986;ENSG00000152253;ENSG00000237649;ENSG00000138160;ENSG00000137807;ENSG00000040275;ENSG00000161800;ENSG00000090889
9	GO:0007051	spindle organization	103	24	7.30163	3.28694	1.2e-07	6.27e-06	ENSG00000196230;ENSG00000066279;ENSG00000088325;ENSG00000196924;ENSG00000138778;ENSG00000134057;ENSG00000117399;ENSG00000100345;ENSG00000087586;ENSG00000101421;ENSG00000178999;ENSG00000143228;ENSG00000166851;ENSG00000013810;ENSG00000198901;ENSG00000080986;ENSG00000175216;ENSG00000152253;ENSG00000237649;ENSG00000138160;ENSG00000128944;ENSG00000137807;ENSG00000161800;ENSG00000090889
9	GO:1902600	proton transmembrane transport	77	20	5.4585	3.66401	2.1e-07	1.03e-05	ENSG00000205542;ENSG00000198938;ENSG00000198727;ENSG00000176340;ENSG00000154518;ENSG00000116288;ENSG00000154723;ENSG00000111775;ENSG00000178741;ENSG00000112695;ENSG00000131174;ENSG00000164919;ENSG00000189043;ENSG00000124172;ENSG00000135940;ENSG00000241468;ENSG00000241837;ENSG00000165629;ENSG00000167283;ENSG00000126267
9	GO:0050000	chromosome localization	53	16	3.75715	4.25855	3.83e-07	1.68e-05	ENSG00000117724;ENSG00000138778;ENSG00000134057;ENSG00000126787;ENSG00000101421;ENSG00000138180;ENSG00000143228;ENSG00000079616;ENSG00000167513;ENSG00000080986;ENSG00000146670;ENSG00000134690;ENSG00000237649;ENSG00000142945;ENSG00000040275;ENSG00000118193
9	GO:0009259	ribonucleotide metabolic process	256	41	18.1477	2.25923	3.98e-07	1.68e-05	ENSG00000205542;ENSG00000111640;ENSG00000198938;ENSG00000067225;ENSG00000198727;ENSG00000155368;ENSG00000109971;ENSG00000164405;ENSG00000154518;ENSG00000116288;ENSG00000154723;ENSG00000168653;ENSG00000111775;ENSG00000178741;ENSG00000112695;ENSG00000145494;ENSG00000189043;ENSG00000166136;ENSG00000130770;ENSG00000124172;ENSG00000135940;ENSG00000241468;ENSG00000090266;ENSG00000169567;ENSG00000134057…
9	GO:0002181	cytoplasmic translation	73	19	5.17494	3.67154	4.12e-07	1.68e-05	ENSG00000071082;ENSG00000233927;ENSG00000198918;ENSG00000186468;ENSG00000105640;ENSG00000161970;ENSG00000142676;ENSG00000144713;ENSG00000156482;ENSG00000213741;ENSG00000182899;ENSG00000089009;ENSG00000063177;ENSG00000162244;ENSG00000130255;ENSG00000172809;ENSG00000171858;ENSG00000232112;ENSG00000241343
9	GO:0010639	negative regulation of organelle organization	189	33	13.3981	2.46303	8.06e-07	3.1e-05	ENSG00000205542;ENSG00000034510;ENSG00000108518;ENSG00000117724;ENSG00000131747;ENSG00000184357;ENSG00000135486;ENSG00000169230;ENSG00000102879;ENSG00000042493;ENSG00000164754;ENSG00000092199;ENSG00000005022;ENSG00000130755;ENSG00000178913;ENSG00000134057;ENSG00000077549;ENSG00000154473;ENSG00000117399;ENSG00000101421;ENSG00000178999;ENSG00000136108;ENSG00000110200;ENSG00000164109;ENSG00000166851…
9	GO:0000910	cytokinesis	85	20	6.02562	3.31916	1.18e-06	4.12e-05	ENSG00000172757;ENSG00000137804;ENSG00000198668;ENSG00000070831;ENSG00000138182;ENSG00000115163;ENSG00000137100;ENSG00000100345;ENSG00000087586;ENSG00000101421;ENSG00000178999;ENSG00000136108;ENSG00000138180;ENSG00000166851;ENSG00000167513;ENSG00000198901;ENSG00000137807;ENSG00000118193;ENSG00000161800;ENSG00000090889
9	GO:0000075	cell cycle checkpoint	132	26	9.35743	2.77854	1.21e-06	4.12e-05	ENSG00000117724;ENSG00000131747;ENSG00000137154;ENSG00000161970;ENSG00000105373;ENSG00000185088;ENSG00000188486;ENSG00000134057;ENSG00000154473;ENSG00000117399;ENSG00000170312;ENSG00000122952;ENSG00000075218;ENSG00000087586;ENSG00000178999;ENSG00000105393;ENSG00000110200;ENSG00000164109;ENSG00000166851;ENSG00000167513;ENSG00000080986;ENSG00000116062;ENSG00000101412;ENSG00000169679;ENSG00000040275…
9	GO:0010948	negative regulation of cell cycle process	166	30	11.7677	2.54936	1.24e-06	4.12e-05	ENSG00000117724;ENSG00000161970;ENSG00000105373;ENSG00000185862;ENSG00000185088;ENSG00000125691;ENSG00000171848;ENSG00000164754;ENSG00000134057;ENSG00000154473;ENSG00000117399;ENSG00000167797;ENSG00000170312;ENSG00000240972;ENSG00000075218;ENSG00000087586;ENSG00000178999;ENSG00000105393;ENSG00000110200;ENSG00000129355;ENSG00000164109;ENSG00000166851;ENSG00000167513;ENSG00000080986;ENSG00000116062…
9	GO:0045930	negative regulation of mitotic cell cycle	148	27	10.4917	2.57347	3.57e-06	0.000109	ENSG00000133639;ENSG00000117724;ENSG00000131747;ENSG00000137154;ENSG00000161970;ENSG00000105373;ENSG00000185088;ENSG00000164754;ENSG00000134057;ENSG00000154473;ENSG00000117399;ENSG00000167797;ENSG00000170312;ENSG00000122952;ENSG00000075218;ENSG00000087586;ENSG00000178999;ENSG00000110200;ENSG00000164109;ENSG00000166851;ENSG00000167513;ENSG00000080986;ENSG00000116062;ENSG00000101412;ENSG00000169679…
9	GO:0051321	meiotic cell cycle	91	20	6.45095	3.10032	3.7e-06	0.000109	ENSG00000131747;ENSG00000123975;ENSG00000066279;ENSG00000113810;ENSG00000136824;ENSG00000164754;ENSG00000188486;ENSG00000154473;ENSG00000117399;ENSG00000100345;ENSG00000087586;ENSG00000143228;ENSG00000166851;ENSG00000163535;ENSG00000116062;ENSG00000129810;ENSG00000169679;ENSG00000121152;ENSG00000156970;ENSG00000066923
9	GO:0051302	regulation of cell division	55	15	3.89893	3.84721	3.72e-06	0.000109	ENSG00000065978;ENSG00000204628;ENSG00000066279;ENSG00000185862;ENSG00000198668;ENSG00000070831;ENSG00000138182;ENSG00000167797;ENSG00000087586;ENSG00000178999;ENSG00000166851;ENSG00000198901;ENSG00000137807;ENSG00000118193;ENSG00000161800
9	GO:0032970	regulation of actin filament-based process	116	23	8.22319	2.79697	4.52e-06	0.000127	ENSG00000205542;ENSG00000034510;ENSG00000108518;ENSG00000163466;ENSG00000172757;ENSG00000102879;ENSG00000197747;ENSG00000042493;ENSG00000130429;ENSG00000111348;ENSG00000162704;ENSG00000054148;ENSG00000130755;ENSG00000070831;ENSG00000196924;ENSG00000064666;ENSG00000077549;ENSG00000111229;ENSG00000103490;ENSG00000241553;ENSG00000146386;ENSG00000116030;ENSG00000100345
9	GO:0045787	positive regulation of cell cycle	177	30	12.5475	2.39092	4.93e-06	0.000134	ENSG00000134419;ENSG00000175063;ENSG00000123975;ENSG00000161970;ENSG00000185862;ENSG00000173207;ENSG00000125691;ENSG00000137804;ENSG00000164754;ENSG00000141552;ENSG00000070831;ENSG00000145386;ENSG00000134057;ENSG00000138182;ENSG00000126787;ENSG00000170312;ENSG00000240972;ENSG00000075218;ENSG00000087586;ENSG00000178999;ENSG00000157456;ENSG00000164109;ENSG00000167513;ENSG00000080986;ENSG00000146670…
9	GO:0044839	cell cycle G2/M phase transition	119	23	8.43586	2.72646	7.09e-06	0.000185	ENSG00000196230;ENSG00000117724;ENSG00000188229;ENSG00000105373;ENSG00000198668;ENSG00000164754;ENSG00000072571;ENSG00000088325;ENSG00000145386;ENSG00000134057;ENSG00000143420;ENSG00000127824;ENSG00000137100;ENSG00000170312;ENSG00000075218;ENSG00000087586;ENSG00000178999;ENSG00000105393;ENSG00000157456;ENSG00000166851;ENSG00000116062;ENSG00000175216;ENSG00000118193
9	GO:0007015	actin filament organization	127	23	9.00298	2.55471	2.17e-05	0.000549	ENSG00000205542;ENSG00000034510;ENSG00000108518;ENSG00000163466;ENSG00000172757;ENSG00000102879;ENSG00000197747;ENSG00000042493;ENSG00000130429;ENSG00000167460;ENSG00000162704;ENSG00000130755;ENSG00000070831;ENSG00000136167;ENSG00000143549;ENSG00000196924;ENSG00000128340;ENSG00000077549;ENSG00000111229;ENSG00000103490;ENSG00000241553;ENSG00000131236;ENSG00000139734
9	GO:0070671	response to interleukin-12	36	11	2.55203	4.3103	2.33e-05	0.000568	ENSG00000122566;ENSG00000172757;ENSG00000196262;ENSG00000100911;ENSG00000182718;ENSG00000142168;ENSG00000070831;ENSG00000136167;ENSG00000064666;ENSG00000147065;ENSG00000240972
9	GO:0043270	positive regulation of ion transport	57	14	4.04071	3.46474	2.91e-05	0.000688	ENSG00000205542;ENSG00000169230;ENSG00000198668;ENSG00000170540;ENSG00000116288;ENSG00000182718;ENSG00000128272;ENSG00000196924;ENSG00000170759;ENSG00000173221;ENSG00000118640;ENSG00000240972;ENSG00000069849;ENSG00000116030
9	GO:0048013	ephrin receptor signaling pathway	31	10	2.19758	4.55047	3.26e-05	0.000745	ENSG00000075624;ENSG00000184009;ENSG00000163466;ENSG00000130429;ENSG00000162704;ENSG00000070831;ENSG00000111229;ENSG00000241553;ENSG00000042753;ENSG00000161203
9	GO:0051383	kinetochore organization	20	8	1.41779	5.64258	3.49e-05	0.000773	ENSG00000117724;ENSG00000113810;ENSG00000136824;ENSG00000138778;ENSG00000115163;ENSG00000143228;ENSG00000167513;ENSG00000080986
9	GO:0034502	protein localization to chromosome	58	14	4.1116	3.405	3.6e-05	0.000774	ENSG00000184357;ENSG00000164754;ENSG00000154473;ENSG00000115163;ENSG00000170312;ENSG00000178999;ENSG00000166851;ENSG00000167513;ENSG00000137812;ENSG00000080986;ENSG00000171320;ENSG00000146670;ENSG00000040275;ENSG00000156970
9	GO:0051493	regulation of cytoskeleton organization	190	29	13.469	2.15309	5.54e-05	0.00115945	ENSG00000205542;ENSG00000034510;ENSG00000108518;ENSG00000163466;ENSG00000172757;ENSG00000102879;ENSG00000197747;ENSG00000042493;ENSG00000130429;ENSG00000111348;ENSG00000162704;ENSG00000054148;ENSG00000088325;ENSG00000130755;ENSG00000070831;ENSG00000196924;ENSG00000077549;ENSG00000111229;ENSG00000103490;ENSG00000241553;ENSG00000167797;ENSG00000087586;ENSG00000101421;ENSG00000136108;ENSG00000166851…
9	GO:1902903	regulation of supramolecular fiber organization	119	21	8.43586	2.48937	7.39e-05	0.001502	ENSG00000205542;ENSG00000034510;ENSG00000108518;ENSG00000163466;ENSG00000172757;ENSG00000102879;ENSG00000197747;ENSG00000042493;ENSG00000130429;ENSG00000109971;ENSG00000116288;ENSG00000162704;ENSG00000130755;ENSG00000070831;ENSG00000196924;ENSG00000077549;ENSG00000111229;ENSG00000103490;ENSG00000241553;ENSG00000136108;ENSG00000004478
9	GO:0010498	proteasomal protein catabolic process	265	36	18.7857	1.91635	9.02e-05	0.00178487	ENSG00000175063;ENSG00000108106;ENSG00000204628;ENSG00000143947;ENSG00000142676;ENSG00000105373;ENSG00000101182;ENSG00000150991;ENSG00000100911;ENSG00000116288;ENSG00000106803;ENSG00000141552;ENSG00000204264;ENSG00000044574;ENSG00000277791;ENSG00000142507;ENSG00000134057;ENSG00000008018;ENSG00000099341;ENSG00000154473;ENSG00000117399;ENSG00000106588;ENSG00000103035;ENSG00000170312;ENSG00000116030…
9	GO:0010257	NADH dehydrogenase complex assembly	57	13	4.04071	3.21726	0.000128	0.0024672	ENSG00000168653;ENSG00000145494;ENSG00000166136;ENSG00000090266;ENSG00000131495;ENSG00000184983;ENSG00000099795;ENSG00000184752;ENSG00000119013;ENSG00000125356;ENSG00000065518;ENSG00000165264;ENSG00000109390
9	GO:0019882	antigen processing and presentation	100	18	7.08896	2.53916	0.000186	0.0034948	ENSG00000019582;ENSG00000204592;ENSG00000231389;ENSG00000204264;ENSG00000138778;ENSG00000077549;ENSG00000103490;ENSG00000042753;ENSG00000161203;ENSG00000137100;ENSG00000118640;ENSG00000079616;ENSG00000138160;ENSG00000137807;ENSG00000142945;ENSG00000163808;ENSG00000161800;ENSG00000090889
9	GO:0030048	actin filament-based movement	25	8	1.77224	4.51406	0.000218	0.0039975	ENSG00000026025;ENSG00000092841;ENSG00000167460;ENSG00000143549;ENSG00000196924;ENSG00000116030;ENSG00000100345;ENSG00000196465
9	GO:0007018	microtubule-based movement	95	17	6.73451	2.52431	0.000301	0.00538116	ENSG00000109971;ENSG00000142168;ENSG00000070831;ENSG00000138778;ENSG00000135441;ENSG00000138182;ENSG00000126787;ENSG00000170759;ENSG00000079616;ENSG00000237649;ENSG00000138160;ENSG00000137807;ENSG00000142945;ENSG00000163808;ENSG00000118193;ENSG00000161800;ENSG00000090889
9	GO:0043254	regulation of protein complex assembly	211	29	14.9577	1.9388	0.000365	0.00635778	ENSG00000205542;ENSG00000034510;ENSG00000108518;ENSG00000163466;ENSG00000204628;ENSG00000105373;ENSG00000102879;ENSG00000042493;ENSG00000130429;ENSG00000109971;ENSG00000116288;ENSG00000106399;ENSG00000162704;ENSG00000113387;ENSG00000130755;ENSG00000070831;ENSG00000136167;ENSG00000178913;ENSG00000077549;ENSG00000147065;ENSG00000111229;ENSG00000103490;ENSG00000241553;ENSG00000116030;ENSG00000167513…
9	GO:0033044	regulation of chromosome organization	213	29	15.0995	1.9206	0.000428	0.00729428	ENSG00000148773;ENSG00000117724;ENSG00000131747;ENSG00000122566;ENSG00000184357;ENSG00000135486;ENSG00000164754;ENSG00000092199;ENSG00000141552;ENSG00000138778;ENSG00000178913;ENSG00000134057;ENSG00000126787;ENSG00000154473;ENSG00000117399;ENSG00000178999;ENSG00000171148;ENSG00000110200;ENSG00000164109;ENSG00000166851;ENSG00000167513;ENSG00000013810;ENSG00000004897;ENSG00000080986;ENSG00000140451…
9	GO:0051258	protein polymerization	120	19	8.50675	2.23352	0.000681	0.0112357	ENSG00000205542;ENSG00000034510;ENSG00000108518;ENSG00000175063;ENSG00000108106;ENSG00000163466;ENSG00000102879;ENSG00000042493;ENSG00000130429;ENSG00000167468;ENSG00000162704;ENSG00000130755;ENSG00000077549;ENSG00000111229;ENSG00000103490;ENSG00000241553;ENSG00000004478;ENSG00000175216;ENSG00000139734
9	GO:0048144	fibroblast proliferation	36	9	2.55203	3.52661	0.000691	0.0112357	ENSG00000019582;ENSG00000197956;ENSG00000084207;ENSG00000167996;ENSG00000182718;ENSG00000145386;ENSG00000134057;ENSG00000240972;ENSG00000101412
9	GO:1904029	regulation of cyclin-dependent protein kinase activity	47	10	3.33181	3.00137	0.00136696	0.0217524	ENSG00000075624;ENSG00000123975;ENSG00000173207;ENSG00000100526;ENSG00000145386;ENSG00000134057;ENSG00000129355;ENSG00000157456;ENSG00000166851;ENSG00000162063
9	GO:0072331	signal transduction by p53 class mediator	128	19	9.07387	2.09393	0.00151586	0.0236086	ENSG00000019582;ENSG00000161970;ENSG00000142676;ENSG00000105373;ENSG00000185088;ENSG00000125691;ENSG00000171863;ENSG00000088325;ENSG00000178913;ENSG00000169567;ENSG00000134057;ENSG00000103490;ENSG00000170312;ENSG00000240972;ENSG00000075218;ENSG00000087586;ENSG00000178999;ENSG00000101412;ENSG00000141682
9	GO:0033108	mitochondrial respiratory chain complex assembly	82	14	5.81295	2.40842	0.00163389	0.0249169	ENSG00000168653;ENSG00000145494;ENSG00000166136;ENSG00000090266;ENSG00000131495;ENSG00000184983;ENSG00000184076;ENSG00000099795;ENSG00000184752;ENSG00000119013;ENSG00000125356;ENSG00000065518;ENSG00000165264;ENSG00000109390
9	GO:0009636	response to toxic substance	170	23	12.0512	1.90852	0.00182236	0.0272238	ENSG00000075624;ENSG00000125148;ENSG00000198727;ENSG00000117450;ENSG00000204628;ENSG00000136810;ENSG00000135486;ENSG00000084207;ENSG00000169715;ENSG00000167468;ENSG00000198668;ENSG00000115415;ENSG00000114942;ENSG00000116288;ENSG00000142168;ENSG00000167815;ENSG00000128272;ENSG00000134057;ENSG00000165672;ENSG00000187193;ENSG00000170312;ENSG00000196839;ENSG00000123131
9	GO:0061351	neural precursor cell proliferation	41	9	2.90647	3.09654	0.00187432	0.0274401	ENSG00000066279;ENSG00000196924;ENSG00000174021;ENSG00000114353;ENSG00000137210;ENSG00000163507;ENSG00000118193;ENSG00000161800;ENSG00000171241
9	GO:0051653	spindle localization	21	6	1.48868	4.03041	0.00264689	0.0379906	ENSG00000066279;ENSG00000137804;ENSG00000115163;ENSG00000100345;ENSG00000080986;ENSG00000040275
9	GO:0051656	establishment of organelle localization	229	28	16.2337	1.72481	0.00285842	0.0402378	ENSG00000117724;ENSG00000137804;ENSG00000198668;ENSG00000070831;ENSG00000128340;ENSG00000138778;ENSG00000135441;ENSG00000164924;ENSG00000134057;ENSG00000126787;ENSG00000170759;ENSG00000115163;ENSG00000170043;ENSG00000118640;ENSG00000100345;ENSG00000101421;ENSG00000138180;ENSG00000143228;ENSG00000079616;ENSG00000167513;ENSG00000080986;ENSG00000146670;ENSG00000134690;ENSG00000237649;ENSG00000137807…
9	GO:0007163	establishment or maintenance of cell polarity	79	13	5.60028	2.32131	0.00332389	0.0458623	ENSG00000172757;ENSG00000204628;ENSG00000162704;ENSG00000070831;ENSG00000147065;ENSG00000138182;ENSG00000131236;ENSG00000115163;ENSG00000100345;ENSG00000080986;ENSG00000175216;ENSG00000142945;ENSG00000040275
9	GO:0034109	homotypic cell-cell adhesion	29	7	2.0558	3.405	0.00338328	0.0458623	ENSG00000100097;ENSG00000075624;ENSG00000184009;ENSG00000196924;ENSG00000172500;ENSG00000137076;ENSG00000100345
9	GO:0090066	regulation of anatomical structure size	138	19	9.78276	1.94219	0.00365634	0.048178	ENSG00000205542;ENSG00000034510;ENSG00000108518;ENSG00000163466;ENSG00000172757;ENSG00000102879;ENSG00000042493;ENSG00000130429;ENSG00000142168;ENSG00000162704;ENSG00000130755;ENSG00000172531;ENSG00000077549;ENSG00000147065;ENSG00000111229;ENSG00000103490;ENSG00000241553;ENSG00000159210;ENSG00000161203
9	GO:0034764	positive regulation of transmembrane transport	45	9	3.19003	2.82129	0.00368575	0.048178	ENSG00000205542;ENSG00000198668;ENSG00000170540;ENSG00000116288;ENSG00000196924;ENSG00000170759;ENSG00000173221;ENSG00000069849;ENSG00000116030
10	GO:0006413	translational initiation	160	43	8.57824	5.01269	0	0	ENSG00000271503;ENSG00000140988;ENSG00000134419;ENSG00000229117;ENSG00000142541;ENSG00000198034;ENSG00000231500;ENSG00000137818;ENSG00000164587;ENSG00000071082;ENSG00000149273;ENSG00000122026;ENSG00000197958;ENSG00000233927;ENSG00000137154;ENSG00000198918;ENSG00000089157;ENSG00000186468;ENSG00000105640;ENSG00000170889;ENSG00000142937;ENSG00000168028;ENSG00000100316;ENSG00000147604;ENSG00000138326…
10	GO:0070972	protein localization to endoplasmic reticulum	121	42	6.48729	6.4742	0	0	ENSG00000140988;ENSG00000134419;ENSG00000229117;ENSG00000142541;ENSG00000198034;ENSG00000231500;ENSG00000137818;ENSG00000164587;ENSG00000071082;ENSG00000149273;ENSG00000122026;ENSG00000197958;ENSG00000233927;ENSG00000137154;ENSG00000198918;ENSG00000089157;ENSG00000186468;ENSG00000105640;ENSG00000170889;ENSG00000142937;ENSG00000168028;ENSG00000100316;ENSG00000147604;ENSG00000138326;ENSG00000213741…
10	GO:0090150	establishment of protein localization to membrane	207	44	11.0981	3.96464	4.44e-16	1.08e-13	ENSG00000100453;ENSG00000140988;ENSG00000134419;ENSG00000229117;ENSG00000142541;ENSG00000198034;ENSG00000231500;ENSG00000137818;ENSG00000164587;ENSG00000071082;ENSG00000149273;ENSG00000122026;ENSG00000197958;ENSG00000233927;ENSG00000137154;ENSG00000198918;ENSG00000089157;ENSG00000186468;ENSG00000105640;ENSG00000170889;ENSG00000142937;ENSG00000168028;ENSG00000100316;ENSG00000147604;ENSG00000138326…
10	GO:0006401	RNA catabolic process	255	48	13.6716	3.51094	2.89e-15	5.28e-13	ENSG00000140988;ENSG00000134419;ENSG00000229117;ENSG00000065978;ENSG00000142541;ENSG00000198034;ENSG00000231500;ENSG00000137818;ENSG00000164587;ENSG00000071082;ENSG00000149273;ENSG00000122026;ENSG00000197958;ENSG00000233927;ENSG00000137154;ENSG00000198918;ENSG00000089157;ENSG00000186468;ENSG00000105640;ENSG00000170889;ENSG00000142937;ENSG00000168028;ENSG00000100316;ENSG00000147604;ENSG00000119335…
10	GO:0006605	protein targeting	261	45	13.9932	3.21584	6.67e-13	9.77e-11	ENSG00000140988;ENSG00000134419;ENSG00000229117;ENSG00000142541;ENSG00000198034;ENSG00000231500;ENSG00000137818;ENSG00000164587;ENSG00000071082;ENSG00000149273;ENSG00000122026;ENSG00000197958;ENSG00000233927;ENSG00000137154;ENSG00000198918;ENSG00000089157;ENSG00000186468;ENSG00000105640;ENSG00000170889;ENSG00000142937;ENSG00000168028;ENSG00000100316;ENSG00000147604;ENSG00000138326;ENSG00000213741…
10	GO:0002181	cytoplasmic translation	73	21	3.91382	5.3656	8.37e-11	1.02e-08	ENSG00000229117;ENSG00000142541;ENSG00000137818;ENSG00000071082;ENSG00000233927;ENSG00000167658;ENSG00000198918;ENSG00000089157;ENSG00000186468;ENSG00000105640;ENSG00000213741;ENSG00000174748;ENSG00000198755;ENSG00000089009;ENSG00000162244;ENSG00000130255;ENSG00000161016;ENSG00000197728;ENSG00000241343;ENSG00000130741;ENSG00000100129
10	GO:0042110	T cell activation	216	29	11.5806	2.50418	3.08e-06	0.000322	ENSG00000271503;ENSG00000166710;ENSG00000100097;ENSG00000168685;ENSG00000134460;ENSG00000149273;ENSG00000137154;ENSG00000173762;ENSG00000139193;ENSG00000116824;ENSG00000172116;ENSG00000167286;ENSG00000213658;ENSG00000142168;ENSG00000088832;ENSG00000185650;ENSG00000114861;ENSG00000107485;ENSG00000137078;ENSG00000204472;ENSG00000100219;ENSG00000028137;ENSG00000197635;ENSG00000125735;ENSG00000168036…
10	GO:0006091	generation of precursor metabolites and energy	246	31	13.189	2.35044	5.36e-06	0.000491	ENSG00000111640;ENSG00000198938;ENSG00000198804;ENSG00000198888;ENSG00000198886;ENSG00000067225;ENSG00000074800;ENSG00000134333;ENSG00000111669;ENSG00000198899;ENSG00000171314;ENSG00000142669;ENSG00000149925;ENSG00000105373;ENSG00000102144;ENSG00000051523;ENSG00000168653;ENSG00000182054;ENSG00000189043;ENSG00000168209;ENSG00000135940;ENSG00000137714;ENSG00000105379;ENSG00000184752;ENSG00000213639…
10	GO:0034341	response to interferon-gamma	87	16	4.66442	3.43023	1.13e-05	0.000916	ENSG00000271503;ENSG00000166710;ENSG00000111640;ENSG00000204287;ENSG00000142541;ENSG00000184009;ENSG00000196126;ENSG00000196735;ENSG00000179344;ENSG00000115415;ENSG00000185201;ENSG00000130303;ENSG00000198502;ENSG00000204472;ENSG00000204642;ENSG00000185338
10	GO:0006090	pyruvate metabolic process	47	11	2.51986	4.36533	2.66e-05	0.00194351	ENSG00000111640;ENSG00000067225;ENSG00000074800;ENSG00000134333;ENSG00000111669;ENSG00000171314;ENSG00000149925;ENSG00000102144;ENSG00000168209;ENSG00000109107;ENSG00000141526
10	GO:0072524	pyridine-containing compound metabolic process	66	13	3.53852	3.67385	3.57e-05	0.00222682	ENSG00000111640;ENSG00000067225;ENSG00000074800;ENSG00000134333;ENSG00000111669;ENSG00000171314;ENSG00000149925;ENSG00000102144;ENSG00000182054;ENSG00000168209;ENSG00000163931;ENSG00000147813;ENSG00000109107
10	GO:0009615	response to virus	149	21	7.98848	2.62878	3.65e-05	0.00222682	ENSG00000271503;ENSG00000133112;ENSG00000134419;ENSG00000074800;ENSG00000134460;ENSG00000105373;ENSG00000172183;ENSG00000115415;ENSG00000023445;ENSG00000123685;ENSG00000185201;ENSG00000130303;ENSG00000168209;ENSG00000244509;ENSG00000187608;ENSG00000107485;ENSG00000104765;ENSG00000121966;ENSG00000176171;ENSG00000115758;ENSG00000169245
10	GO:0046939	nucleotide phosphorylation	42	10	2.25179	4.44092	5.3e-05	0.002986	ENSG00000111640;ENSG00000067225;ENSG00000074800;ENSG00000134333;ENSG00000111669;ENSG00000171314;ENSG00000149925;ENSG00000102144;ENSG00000168209;ENSG00000109107
10	GO:0002694	regulation of leukocyte activation	208	25	11.1517	2.24181	0.000102	0.00526652	ENSG00000271503;ENSG00000100097;ENSG00000168685;ENSG00000134460;ENSG00000149273;ENSG00000115738;ENSG00000139193;ENSG00000116824;ENSG00000213658;ENSG00000142168;ENSG00000155307;ENSG00000185650;ENSG00000107485;ENSG00000137078;ENSG00000204472;ENSG00000100219;ENSG00000028137;ENSG00000161405;ENSG00000197635;ENSG00000125735;ENSG00000168036;ENSG00000185338;ENSG00000057657;ENSG00000144554;ENSG00000163599
10	GO:0070482	response to oxygen levels	137	19	7.34512	2.58675	0.000108	0.00526652	ENSG00000198886;ENSG00000067225;ENSG00000074800;ENSG00000134333;ENSG00000198899;ENSG00000106153;ENSG00000105373;ENSG00000102144;ENSG00000175567;ENSG00000051523;ENSG00000185650;ENSG00000168209;ENSG00000114023;ENSG00000198625;ENSG00000104765;ENSG00000121966;ENSG00000176171;ENSG00000197635;ENSG00000135245
10	GO:0046434	organophosphate catabolic process	75	13	4.02105	3.23299	0.000143	0.00655426	ENSG00000111640;ENSG00000067225;ENSG00000074800;ENSG00000134333;ENSG00000111669;ENSG00000171314;ENSG00000149925;ENSG00000102144;ENSG00000168209;ENSG00000169567;ENSG00000125877;ENSG00000109107;ENSG00000198825
10	GO:1901615	organic hydroxy compound metabolic process	131	18	7.02343	2.56285	0.000185	0.00796458	ENSG00000134333;ENSG00000111669;ENSG00000138061;ENSG00000160752;ENSG00000147155;ENSG00000142168;ENSG00000186480;ENSG00000120437;ENSG00000137714;ENSG00000107485;ENSG00000099977;ENSG00000104549;ENSG00000079459;ENSG00000162496;ENSG00000112972;ENSG00000099194;ENSG00000169554;ENSG00000172893
10	GO:1903706	regulation of hemopoiesis	170	21	9.11438	2.30405	0.000252	0.00974115	ENSG00000166710;ENSG00000100097;ENSG00000168685;ENSG00000134460;ENSG00000115738;ENSG00000139193;ENSG00000116824;ENSG00000115415;ENSG00000142168;ENSG00000185650;ENSG00000114861;ENSG00000187608;ENSG00000107485;ENSG00000169926;ENSG00000100219;ENSG00000161405;ENSG00000168036;ENSG00000185338;ENSG00000057657;ENSG00000144554;ENSG00000163599
10	GO:0009132	nucleoside diphosphate metabolic process	50	10	2.6807	3.73037	0.000253	0.00974115	ENSG00000111640;ENSG00000067225;ENSG00000074800;ENSG00000134333;ENSG00000111669;ENSG00000171314;ENSG00000149925;ENSG00000102144;ENSG00000168209;ENSG00000109107
10	GO:0002521	leukocyte differentiation	209	24	11.2053	2.14184	0.000284	0.0104102	ENSG00000166710;ENSG00000100097;ENSG00000168685;ENSG00000134460;ENSG00000137154;ENSG00000115738;ENSG00000115232;ENSG00000139193;ENSG00000116824;ENSG00000167286;ENSG00000078596;ENSG00000123685;ENSG00000142168;ENSG00000185650;ENSG00000114861;ENSG00000107485;ENSG00000100219;ENSG00000161405;ENSG00000168036;ENSG00000086300;ENSG00000185338;ENSG00000057657;ENSG00000144554;ENSG00000163599
10	GO:0045861	negative regulation of proteolysis	118	16	6.32645	2.52906	0.00049	0.0170952	ENSG00000111640;ENSG00000139193;ENSG00000105373;ENSG00000122406;ENSG00000125691;ENSG00000023445;ENSG00000136717;ENSG00000130303;ENSG00000051108;ENSG00000102265;ENSG00000153113;ENSG00000108953;ENSG00000107742;ENSG00000166681;ENSG00000129355;ENSG00000125735
10	GO:0016053	organic acid biosynthetic process	132	17	7.07705	2.40213	0.000605	0.0201434	ENSG00000111640;ENSG00000067225;ENSG00000074800;ENSG00000134333;ENSG00000111669;ENSG00000171314;ENSG00000149925;ENSG00000102144;ENSG00000186480;ENSG00000168209;ENSG00000100219;ENSG00000143198;ENSG00000149485;ENSG00000109107;ENSG00000099194;ENSG00000134824;ENSG00000165996
10	GO:0048872	homeostasis of number of cells	122	16	6.54091	2.44614	0.000714	0.0227228	ENSG00000166710;ENSG00000168685;ENSG00000134460;ENSG00000164587;ENSG00000137154;ENSG00000115738;ENSG00000138326;ENSG00000115415;ENSG00000213658;ENSG00000142168;ENSG00000185650;ENSG00000187608;ENSG00000107485;ENSG00000137078;ENSG00000169926;ENSG00000125735
10	GO:0016052	carbohydrate catabolic process	57	10	3.056	3.27225	0.000762	0.0227228	ENSG00000111640;ENSG00000067225;ENSG00000074800;ENSG00000134333;ENSG00000111669;ENSG00000171314;ENSG00000149925;ENSG00000102144;ENSG00000168209;ENSG00000109107
10	GO:0051346	negative regulation of hydrolase activity	147	18	7.88125	2.2839	0.000776	0.0227228	ENSG00000111640;ENSG00000139193;ENSG00000119335;ENSG00000023445;ENSG00000088832;ENSG00000136717;ENSG00000197622;ENSG00000130303;ENSG00000051108;ENSG00000102265;ENSG00000153113;ENSG00000108953;ENSG00000107742;ENSG00000137880;ENSG00000166681;ENSG00000213465;ENSG00000129355;ENSG00000125735
10	GO:0045785	positive regulation of cell adhesion	152	18	8.14932	2.20877	0.0011531	0.0324641	ENSG00000271503;ENSG00000100097;ENSG00000168685;ENSG00000134460;ENSG00000149273;ENSG00000163466;ENSG00000115232;ENSG00000139193;ENSG00000197747;ENSG00000107485;ENSG00000204472;ENSG00000100219;ENSG00000107742;ENSG00000213465;ENSG00000197635;ENSG00000125735;ENSG00000185338;ENSG00000163599
10	GO:0051188	cofactor biosynthetic process	129	16	6.9162	2.31341	0.00131635	0.0356877	ENSG00000111640;ENSG00000067225;ENSG00000074800;ENSG00000134333;ENSG00000111669;ENSG00000171314;ENSG00000149925;ENSG00000102144;ENSG00000051523;ENSG00000142168;ENSG00000182054;ENSG00000168209;ENSG00000147813;ENSG00000109107;ENSG00000099194;ENSG00000165996
11	GO:0042110	T cell activation	216	32	8.83558	3.62172	9.28e-11	5.34e-08	ENSG00000166710;ENSG00000019582;ENSG00000134460;ENSG00000223865;ENSG00000204592;ENSG00000173762;ENSG00000231389;ENSG00000160593;ENSG00000116824;ENSG00000172116;ENSG00000143184;ENSG00000167286;ENSG00000081059;ENSG00000158869;ENSG00000153563;ENSG00000070831;ENSG00000136167;ENSG00000131981;ENSG00000103490;ENSG00000089692;ENSG00000028137;ENSG00000111537;ENSG00000135077;ENSG00000124766;ENSG00000197635…
11	GO:0034341	response to interferon-gamma	87	20	3.55878	5.61991	1.46e-10	5.34e-08	ENSG00000166710;ENSG00000204287;ENSG00000026025;ENSG00000142541;ENSG00000196126;ENSG00000223865;ENSG00000204592;ENSG00000231389;ENSG00000196735;ENSG00000179344;ENSG00000196405;ENSG00000143184;ENSG00000026508;ENSG00000115415;ENSG00000162645;ENSG00000130303;ENSG00000198502;ENSG00000204642;ENSG00000111537;ENSG00000185338
11	GO:0002449	lymphocyte mediated immunity	105	18	4.29508	4.19085	1.69e-07	3.21e-05	ENSG00000166710;ENSG00000100453;ENSG00000019582;ENSG00000204592;ENSG00000117450;ENSG00000179344;ENSG00000143184;ENSG00000153283;ENSG00000158869;ENSG00000153563;ENSG00000109861;ENSG00000204642;ENSG00000089692;ENSG00000028137;ENSG00000028277;ENSG00000143669;ENSG00000135077;ENSG00000204475
11	GO:0043062	extracellular structure organization	55	13	2.2498	5.77829	1.96e-07	3.21e-05	ENSG00000115232;ENSG00000150093;ENSG00000042493;ENSG00000026508;ENSG00000136167;ENSG00000003402;ENSG00000028137;ENSG00000197635;ENSG00000077150;ENSG00000167642;ENSG00000213949;ENSG00000142173;ENSG00000136738
11	GO:0002250	adaptive immune response	155	22	6.34035	3.46984	2.25e-07	3.21e-05	ENSG00000166710;ENSG00000019582;ENSG00000204592;ENSG00000173762;ENSG00000179344;ENSG00000172116;ENSG00000143184;ENSG00000167286;ENSG00000158869;ENSG00000153563;ENSG00000155307;ENSG00000109861;ENSG00000103490;ENSG00000163519;ENSG00000204642;ENSG00000028137;ENSG00000111537;ENSG00000028277;ENSG00000135077;ENSG00000077150;ENSG00000057657;ENSG00000167613
11	GO:0022407	regulation of cell-cell adhesion	157	22	6.42216	3.42564	2.83e-07	3.21e-05	ENSG00000019582;ENSG00000134460;ENSG00000223865;ENSG00000204592;ENSG00000115232;ENSG00000231389;ENSG00000143184;ENSG00000026508;ENSG00000070831;ENSG00000131981;ENSG00000103490;ENSG00000089692;ENSG00000111537;ENSG00000164442;ENSG00000135077;ENSG00000197635;ENSG00000089012;ENSG00000242574;ENSG00000185338;ENSG00000167642;ENSG00000154127;ENSG00000167664
11	GO:0001906	cell killing	57	13	2.33161	5.57554	3.07e-07	3.21e-05	ENSG00000166710;ENSG00000100453;ENSG00000105372;ENSG00000204592;ENSG00000117450;ENSG00000143184;ENSG00000109861;ENSG00000204642;ENSG00000089692;ENSG00000111537;ENSG00000143669;ENSG00000135077;ENSG00000204475
11	GO:0019882	antigen processing and presentation	100	17	4.09055	4.15592	4.28e-07	3.92e-05	ENSG00000166710;ENSG00000019582;ENSG00000204287;ENSG00000196126;ENSG00000223865;ENSG00000204592;ENSG00000231389;ENSG00000196735;ENSG00000179344;ENSG00000158869;ENSG00000153563;ENSG00000198502;ENSG00000103490;ENSG00000117984;ENSG00000204642;ENSG00000089692;ENSG00000242574
11	GO:0007159	leukocyte cell-cell adhesion	153	21	6.25854	3.35542	7.65e-07	6.18e-05	ENSG00000019582;ENSG00000134460;ENSG00000223865;ENSG00000204592;ENSG00000115232;ENSG00000231389;ENSG00000150093;ENSG00000143184;ENSG00000026508;ENSG00000070831;ENSG00000131981;ENSG00000103490;ENSG00000092820;ENSG00000089692;ENSG00000111537;ENSG00000135077;ENSG00000197635;ENSG00000089012;ENSG00000242574;ENSG00000185338;ENSG00000167664
11	GO:0002694	regulation of leukocyte activation	208	25	8.50834	2.93829	8.45e-07	6.18e-05	ENSG00000019582;ENSG00000134460;ENSG00000223865;ENSG00000204592;ENSG00000231389;ENSG00000116824;ENSG00000143184;ENSG00000158869;ENSG00000155307;ENSG00000070831;ENSG00000131981;ENSG00000103490;ENSG00000089692;ENSG00000028137;ENSG00000111537;ENSG00000135077;ENSG00000197635;ENSG00000089012;ENSG00000204482;ENSG00000242574;ENSG00000004468;ENSG00000185338;ENSG00000057657;ENSG00000186827;ENSG00000167664
11	GO:0002697	regulation of immune effector process	149	20	6.09492	3.28142	2.04e-06	0.000136	ENSG00000166710;ENSG00000019582;ENSG00000105372;ENSG00000134460;ENSG00000204592;ENSG00000143184;ENSG00000115415;ENSG00000153283;ENSG00000158869;ENSG00000131981;ENSG00000130303;ENSG00000103490;ENSG00000204642;ENSG00000089692;ENSG00000028137;ENSG00000111537;ENSG00000135077;ENSG00000204475;ENSG00000242574;ENSG00000186827
11	GO:0050867	positive regulation of cell activation	141	19	5.76767	3.29422	3.51e-06	0.000214	ENSG00000019582;ENSG00000134460;ENSG00000223865;ENSG00000204592;ENSG00000231389;ENSG00000116824;ENSG00000143184;ENSG00000158869;ENSG00000070831;ENSG00000103490;ENSG00000111537;ENSG00000135077;ENSG00000197635;ENSG00000089012;ENSG00000242574;ENSG00000004468;ENSG00000185338;ENSG00000186827;ENSG00000167664
11	GO:0050900	leukocyte migration	122	17	4.99047	3.40649	7.42e-06	0.000418	ENSG00000019582;ENSG00000105372;ENSG00000115232;ENSG00000160593;ENSG00000116824;ENSG00000150093;ENSG00000143184;ENSG00000026508;ENSG00000158869;ENSG00000217555;ENSG00000131981;ENSG00000103490;ENSG00000121966;ENSG00000143669;ENSG00000089012;ENSG00000213949;ENSG00000169245
11	GO:0002440	production of molecular mediator of immune response	81	13	3.31334	3.92353	1.97e-05	0.0010303	ENSG00000166710;ENSG00000019582;ENSG00000204592;ENSG00000179344;ENSG00000143184;ENSG00000153283;ENSG00000158869;ENSG00000130303;ENSG00000143641;ENSG00000028137;ENSG00000028277;ENSG00000186827;ENSG00000167664
11	GO:0045785	positive regulation of cell adhesion	152	18	6.21763	2.89499	3.91e-05	0.00190966	ENSG00000019582;ENSG00000134460;ENSG00000223865;ENSG00000204592;ENSG00000115232;ENSG00000231389;ENSG00000143184;ENSG00000026508;ENSG00000070831;ENSG00000103490;ENSG00000111537;ENSG00000164442;ENSG00000135077;ENSG00000197635;ENSG00000089012;ENSG00000242574;ENSG00000185338;ENSG00000167664
11	GO:0070661	leukocyte proliferation	112	15	4.58141	3.2741	4.2e-05	0.00192349	ENSG00000019582;ENSG00000134460;ENSG00000223865;ENSG00000204592;ENSG00000231389;ENSG00000143184;ENSG00000131981;ENSG00000103490;ENSG00000028137;ENSG00000135077;ENSG00000204482;ENSG00000242574;ENSG00000004468;ENSG00000186827;ENSG00000167664
11	GO:0060326	cell chemotaxis	76	12	3.10882	3.85999	4.9e-05	0.0021096	ENSG00000019582;ENSG00000105372;ENSG00000160593;ENSG00000143184;ENSG00000158869;ENSG00000217555;ENSG00000131981;ENSG00000077782;ENSG00000121966;ENSG00000143669;ENSG00000213949;ENSG00000169245
11	GO:0002683	negative regulation of immune system process	159	18	6.50397	2.76754	7.16e-05	0.00291003	ENSG00000019582;ENSG00000105372;ENSG00000134460;ENSG00000204592;ENSG00000143184;ENSG00000100906;ENSG00000153283;ENSG00000158869;ENSG00000155307;ENSG00000131981;ENSG00000130303;ENSG00000092820;ENSG00000089692;ENSG00000135077;ENSG00000204482;ENSG00000185338;ENSG00000186827;ENSG00000154127
11	GO:0006959	humoral immune response	36	8	1.4726	5.43258	7.7e-05	0.00293134	ENSG00000105372;ENSG00000204592;ENSG00000179344;ENSG00000130303;ENSG00000168214;ENSG00000111537;ENSG00000028277;ENSG00000169245
11	GO:0002009	morphogenesis of an epithelium	105	14	4.29508	3.25955	8.01e-05	0.00293134	ENSG00000108518;ENSG00000026508;ENSG00000115415;ENSG00000070831;ENSG00000136167;ENSG00000092820;ENSG00000168214;ENSG00000135541;ENSG00000077782;ENSG00000155366;ENSG00000124766;ENSG00000167642;ENSG00000133816;ENSG00000169245
11	GO:2000027	regulation of animal organ morphogenesis	37	8	1.5135	5.28575	9.48e-05	0.00330414	ENSG00000108518;ENSG00000115415;ENSG00000070831;ENSG00000003402;ENSG00000168214;ENSG00000135541;ENSG00000077782;ENSG00000164442
11	GO:0002521	leukocyte differentiation	209	21	8.54925	2.45636	0.000104	0.00346179	ENSG00000166710;ENSG00000019582;ENSG00000134460;ENSG00000115232;ENSG00000116824;ENSG00000150093;ENSG00000167286;ENSG00000081059;ENSG00000158869;ENSG00000153563;ENSG00000123685;ENSG00000070831;ENSG00000171223;ENSG00000131981;ENSG00000168214;ENSG00000111537;ENSG00000028277;ENSG00000124766;ENSG00000185338;ENSG00000057657;ENSG00000154127
11	GO:0050866	negative regulation of cell activation	59	10	2.41342	4.14349	0.000114	0.00363961	ENSG00000019582;ENSG00000134460;ENSG00000143184;ENSG00000155307;ENSG00000131981;ENSG00000089692;ENSG00000135077;ENSG00000204482;ENSG00000185338;ENSG00000154127
11	GO:0030101	natural killer cell activation	29	7	1.18626	5.9009	0.000125	0.00381956	ENSG00000204592;ENSG00000117450;ENSG00000116824;ENSG00000135077;ENSG00000204475;ENSG00000057657;ENSG00000103522
11	GO:0002791	regulation of peptide secretion	139	16	5.68586	2.814	0.00015	0.00438717	ENSG00000019582;ENSG00000115687;ENSG00000204592;ENSG00000116824;ENSG00000103490;ENSG00000092820;ENSG00000120742;ENSG00000028137;ENSG00000111537;ENSG00000135077;ENSG00000124766;ENSG00000197635;ENSG00000198355;ENSG00000004468;ENSG00000185338;ENSG00000186827
11	GO:0002237	response to molecule of bacterial origin	100	13	4.09055	3.17806	0.000188	0.00528284	ENSG00000166710;ENSG00000026025;ENSG00000100906;ENSG00000153283;ENSG00000171223;ENSG00000189067;ENSG00000103490;ENSG00000028137;ENSG00000135077;ENSG00000077150;ENSG00000125384;ENSG00000102575;ENSG00000169245
11	GO:0007229	integrin-mediated signaling pathway	33	7	1.34988	5.18564	0.000298	0.00808324	ENSG00000115232;ENSG00000135404;ENSG00000150093;ENSG00000158869;ENSG00000070831;ENSG00000033170;ENSG00000213949
11	GO:0001773	myeloid dendritic cell activation	17	5	0.695393	7.19018	0.000451	0.0117978	ENSG00000116824;ENSG00000123685;ENSG00000103490;ENSG00000168214;ENSG00000135077
11	GO:0032609	interferon-gamma production	36	7	1.4726	4.75351	0.000525	0.0132476	ENSG00000223865;ENSG00000231389;ENSG00000116824;ENSG00000143184;ENSG00000153283;ENSG00000103490;ENSG00000135077
11	GO:0002764	immune response-regulating signaling pathway	220	20	8.99921	2.22242	0.000582	0.0142015	ENSG00000075624;ENSG00000204287;ENSG00000196126;ENSG00000223865;ENSG00000231389;ENSG00000196735;ENSG00000179344;ENSG00000167286;ENSG00000100906;ENSG00000158869;ENSG00000070831;ENSG00000131981;ENSG00000198502;ENSG00000092820;ENSG00000163519;ENSG00000072736;ENSG00000135077;ENSG00000204475;ENSG00000004468;ENSG00000145365
11	GO:0003170	heart valve development	11	4	0.44996	8.88967	0.000715	0.0168938	ENSG00000168214;ENSG00000028137;ENSG00000124766;ENSG00000057657
11	GO:0051047	positive regulation of secretion	120	13	4.90866	2.64838	0.00112248	0.0256768	ENSG00000204592;ENSG00000116824;ENSG00000158869;ENSG00000103490;ENSG00000092820;ENSG00000120742;ENSG00000077782;ENSG00000111537;ENSG00000135077;ENSG00000124766;ENSG00000004468;ENSG00000186827;ENSG00000136738
11	GO:0038061	NIK/NF-kappaB signaling	55	8	2.2498	3.55587	0.00158713	0.0352055	ENSG00000117450;ENSG00000100906;ENSG00000189067;ENSG00000113558;ENSG00000092820;ENSG00000135077;ENSG00000076604;ENSG00000077150
11	GO:0007162	negative regulation of cell adhesion	82	10	3.35425	2.98129	0.00171373	0.0368956	ENSG00000019582;ENSG00000134460;ENSG00000143184;ENSG00000131981;ENSG00000135535;ENSG00000089692;ENSG00000135077;ENSG00000185338;ENSG00000167642;ENSG00000154127
11	GO:0007585	respiratory gaseous exchange	14	4	0.572677	6.98474	0.00196972	0.0409965	ENSG00000115687;ENSG00000135940;ENSG00000033170;ENSG00000076604
11	GO:0001818	negative regulation of cytokine production	98	11	4.00874	2.74401	0.00201622	0.0409965	ENSG00000143184;ENSG00000153283;ENSG00000130303;ENSG00000103490;ENSG00000092820;ENSG00000089692;ENSG00000077782;ENSG00000111537;ENSG00000135077;ENSG00000102575;ENSG00000186827
11	GO:0072507	divalent inorganic cation homeostasis	131	13	5.35862	2.426	0.00250392	0.0495371	ENSG00000169442;ENSG00000133112;ENSG00000143184;ENSG00000169715;ENSG00000051108;ENSG00000070961;ENSG00000121966;ENSG00000140030;ENSG00000004468;ENSG00000125384;ENSG00000120915;ENSG00000169245;ENSG00000154127
12	GO:0022407	regulation of cell-cell adhesion	157	35	8.38622	4.17351	1.22e-13	8.91e-11	ENSG00000100097;ENSG00000019582;ENSG00000134460;ENSG00000223865;ENSG00000115232;ENSG00000231389;ENSG00000139193;ENSG00000102879;ENSG00000143184;ENSG00000026508;ENSG00000070831;ENSG00000197971;ENSG00000182866;ENSG00000076641;ENSG00000181847;ENSG00000020633;ENSG00000196352;ENSG00000131507;ENSG00000102760;ENSG00000089692;ENSG00000196839;ENSG00000010810;ENSG00000111537;ENSG00000077238;ENSG00000107738…
12	GO:0002694	regulation of leukocyte activation	208	40	11.1104	3.60023	3.4e-13	1.24e-10	ENSG00000100097;ENSG00000019582;ENSG00000134460;ENSG00000223865;ENSG00000115738;ENSG00000231389;ENSG00000139193;ENSG00000102879;ENSG00000116824;ENSG00000143184;ENSG00000213658;ENSG00000158869;ENSG00000070831;ENSG00000185650;ENSG00000182866;ENSG00000076641;ENSG00000181847;ENSG00000160255;ENSG00000020633;ENSG00000196352;ENSG00000131507;ENSG00000089692;ENSG00000196839;ENSG00000010810;ENSG00000111537…
12	GO:0007159	leukocyte cell-cell adhesion	153	33	8.17256	4.0379	1.75e-12	4.27e-10	ENSG00000100097;ENSG00000019582;ENSG00000134460;ENSG00000223865;ENSG00000115232;ENSG00000231389;ENSG00000139193;ENSG00000102879;ENSG00000143184;ENSG00000026508;ENSG00000070831;ENSG00000182866;ENSG00000076641;ENSG00000181847;ENSG00000139626;ENSG00000160255;ENSG00000020633;ENSG00000196352;ENSG00000131507;ENSG00000089692;ENSG00000196839;ENSG00000010810;ENSG00000005844;ENSG00000111537;ENSG00000077238…
12	GO:0042110	T cell activation	216	39	11.5377	3.38021	5.63e-12	1.03e-09	ENSG00000100097;ENSG00000019582;ENSG00000134460;ENSG00000223865;ENSG00000231389;ENSG00000139193;ENSG00000102879;ENSG00000116824;ENSG00000143184;ENSG00000167286;ENSG00000213658;ENSG00000158869;ENSG00000070831;ENSG00000185650;ENSG00000182866;ENSG00000076641;ENSG00000181847;ENSG00000020633;ENSG00000196352;ENSG00000131507;ENSG00000089692;ENSG00000196839;ENSG00000010810;ENSG00000005844;ENSG00000111537…
12	GO:0050867	positive regulation of cell activation	141	30	7.53157	3.98323	2.81e-11	4.11e-09	ENSG00000100097;ENSG00000019582;ENSG00000134460;ENSG00000223865;ENSG00000231389;ENSG00000139193;ENSG00000102879;ENSG00000116824;ENSG00000143184;ENSG00000158869;ENSG00000070831;ENSG00000182866;ENSG00000160255;ENSG00000020633;ENSG00000196352;ENSG00000196839;ENSG00000010810;ENSG00000111537;ENSG00000150637;ENSG00000077238;ENSG00000107738;ENSG00000135077;ENSG00000168884;ENSG00000118513;ENSG00000197635…
12	GO:0045785	positive regulation of cell adhesion	152	30	8.11914	3.69497	2.04e-10	2.49e-08	ENSG00000100097;ENSG00000019582;ENSG00000134460;ENSG00000223865;ENSG00000115232;ENSG00000231389;ENSG00000139193;ENSG00000102879;ENSG00000143184;ENSG00000026508;ENSG00000070831;ENSG00000182866;ENSG00000020633;ENSG00000196352;ENSG00000196839;ENSG00000010810;ENSG00000111537;ENSG00000105810;ENSG00000131669;ENSG00000077238;ENSG00000107738;ENSG00000135077;ENSG00000118513;ENSG00000197635;ENSG00000186891…
12	GO:0002521	leukocyte differentiation	209	35	11.1638	3.13513	6.75e-10	7.06e-08	ENSG00000100097;ENSG00000277632;ENSG00000019582;ENSG00000134460;ENSG00000115738;ENSG00000115232;ENSG00000139193;ENSG00000185862;ENSG00000116824;ENSG00000167286;ENSG00000158869;ENSG00000123685;ENSG00000070831;ENSG00000171223;ENSG00000185650;ENSG00000182866;ENSG00000168214;ENSG00000020633;ENSG00000131507;ENSG00000136997;ENSG00000196839;ENSG00000111537;ENSG00000028277;ENSG00000161405;ENSG00000105810…
12	GO:0034341	response to interferon-gamma	87	21	4.64714	4.51891	2.76e-09	2.53e-07	ENSG00000277632;ENSG00000125148;ENSG00000204287;ENSG00000142541;ENSG00000184009;ENSG00000196126;ENSG00000096384;ENSG00000223865;ENSG00000231389;ENSG00000196735;ENSG00000179344;ENSG00000143184;ENSG00000026508;ENSG00000115415;ENSG00000108702;ENSG00000198502;ENSG00000111537;ENSG00000143185;ENSG00000276070;ENSG00000185338;ENSG00000168961
12	GO:0007162	negative regulation of cell adhesion	82	20	4.38006	4.56614	5.52e-09	4.49e-07	ENSG00000100097;ENSG00000019582;ENSG00000134460;ENSG00000138061;ENSG00000143184;ENSG00000111348;ENSG00000197971;ENSG00000076641;ENSG00000181847;ENSG00000020633;ENSG00000131507;ENSG00000102760;ENSG00000089692;ENSG00000077238;ENSG00000107738;ENSG00000135077;ENSG00000010278;ENSG00000185338;ENSG00000167642;ENSG00000168961
12	GO:0001819	positive regulation of cytokine production	166	28	8.86696	3.15779	3.38e-08	2.47e-06	ENSG00000227507;ENSG00000277632;ENSG00000019582;ENSG00000223865;ENSG00000231389;ENSG00000116824;ENSG00000138061;ENSG00000143184;ENSG00000115415;ENSG00000023445;ENSG00000158869;ENSG00000116288;ENSG00000197971;ENSG00000108702;ENSG00000124831;ENSG00000181847;ENSG00000102760;ENSG00000106211;ENSG00000111537;ENSG00000150637;ENSG00000077238;ENSG00000135077;ENSG00000118513;ENSG00000077150;ENSG00000168961…
12	GO:0050866	negative regulation of cell activation	59	16	3.15151	5.07693	3.87e-08	2.58e-06	ENSG00000019582;ENSG00000134460;ENSG00000115738;ENSG00000143184;ENSG00000076641;ENSG00000181847;ENSG00000020633;ENSG00000131507;ENSG00000089692;ENSG00000077238;ENSG00000107738;ENSG00000135077;ENSG00000010278;ENSG00000204482;ENSG00000185338;ENSG00000168961
12	GO:0002449	lymphocyte mediated immunity	105	21	5.60862	3.74424	9.7e-08	5.92e-06	ENSG00000100453;ENSG00000019582;ENSG00000117450;ENSG00000139193;ENSG00000179344;ENSG00000102879;ENSG00000143184;ENSG00000158869;ENSG00000136286;ENSG00000196352;ENSG00000131507;ENSG00000089692;ENSG00000028277;ENSG00000143669;ENSG00000134539;ENSG00000150637;ENSG00000077238;ENSG00000135077;ENSG00000168961;ENSG00000170542;ENSG00000109943
12	GO:0070371	ERK1 and ERK2 cascade	81	18	4.32665	4.16026	1.54e-07	8.69e-06	ENSG00000277632;ENSG00000019582;ENSG00000084207;ENSG00000143184;ENSG00000026508;ENSG00000185650;ENSG00000120875;ENSG00000108702;ENSG00000003402;ENSG00000136997;ENSG00000109062;ENSG00000135077;ENSG00000143185;ENSG00000170955;ENSG00000117090;ENSG00000276070;ENSG00000177606;ENSG00000168961
12	GO:0002683	negative regulation of immune system process	159	26	8.49305	3.06133	2.05e-07	1.07e-05	ENSG00000277632;ENSG00000019582;ENSG00000134460;ENSG00000115738;ENSG00000143184;ENSG00000100906;ENSG00000158869;ENSG00000185650;ENSG00000120690;ENSG00000076641;ENSG00000181847;ENSG00000020633;ENSG00000196352;ENSG00000131507;ENSG00000089692;ENSG00000136997;ENSG00000196839;ENSG00000105810;ENSG00000077238;ENSG00000107738;ENSG00000135077;ENSG00000204482;ENSG00000185338;ENSG00000168961;ENSG00000186827…
12	GO:1903706	regulation of hemopoiesis	170	27	9.08062	2.97337	2.19e-07	1.07e-05	ENSG00000100097;ENSG00000277632;ENSG00000019582;ENSG00000134460;ENSG00000115738;ENSG00000139193;ENSG00000185862;ENSG00000116824;ENSG00000100906;ENSG00000115415;ENSG00000185650;ENSG00000166501;ENSG00000020633;ENSG00000131507;ENSG00000136997;ENSG00000196839;ENSG00000111537;ENSG00000161405;ENSG00000105810;ENSG00000077238;ENSG00000107738;ENSG00000118513;ENSG00000186891;ENSG00000185338;ENSG00000177606…
12	GO:0050900	leukocyte migration	122	22	6.51668	3.37595	3.27e-07	1.49e-05	ENSG00000277632;ENSG00000019582;ENSG00000115232;ENSG00000102879;ENSG00000116824;ENSG00000143184;ENSG00000026508;ENSG00000158869;ENSG00000108702;ENSG00000182866;ENSG00000136286;ENSG00000139626;ENSG00000160255;ENSG00000196839;ENSG00000010810;ENSG00000005844;ENSG00000143669;ENSG00000143185;ENSG00000186891;ENSG00000125735;ENSG00000276070;ENSG00000168961
12	GO:0002764	immune response-regulating signaling pathway	220	31	11.7514	2.63799	4.28e-07	1.84e-05	ENSG00000204287;ENSG00000080824;ENSG00000184009;ENSG00000196126;ENSG00000096384;ENSG00000223865;ENSG00000231389;ENSG00000196735;ENSG00000179344;ENSG00000167286;ENSG00000100906;ENSG00000213658;ENSG00000023445;ENSG00000158869;ENSG00000070831;ENSG00000120690;ENSG00000166501;ENSG00000198502;ENSG00000182866;ENSG00000076641;ENSG00000136286;ENSG00000160255;ENSG00000196839;ENSG00000010810;ENSG00000150637…
12	GO:0043062	extracellular structure organization	55	14	2.93785	4.76539	6.62e-07	2.69e-05	ENSG00000115232;ENSG00000138061;ENSG00000026508;ENSG00000102265;ENSG00000003402;ENSG00000139626;ENSG00000160255;ENSG00000102760;ENSG00000005844;ENSG00000083457;ENSG00000197635;ENSG00000077150;ENSG00000167642;ENSG00000142173
12	GO:0002791	regulation of peptide secretion	139	23	7.42474	3.09775	8.67e-07	3.34e-05	ENSG00000205542;ENSG00000277632;ENSG00000019582;ENSG00000122862;ENSG00000116824;ENSG00000175567;ENSG00000089248;ENSG00000197971;ENSG00000108702;ENSG00000102760;ENSG00000155657;ENSG00000111537;ENSG00000156675;ENSG00000077238;ENSG00000135077;ENSG00000197635;ENSG00000198355;ENSG00000185338;ENSG00000150995;ENSG00000168961;ENSG00000186827;ENSG00000104783;ENSG00000109943
12	GO:0001906	cell killing	57	14	3.04468	4.59819	1.06e-06	3.89e-05	ENSG00000115523;ENSG00000100453;ENSG00000096384;ENSG00000117450;ENSG00000102879;ENSG00000143184;ENSG00000089692;ENSG00000111537;ENSG00000143669;ENSG00000150637;ENSG00000135077;ENSG00000168961;ENSG00000170542;ENSG00000109943
12	GO:0002250	adaptive immune response	155	24	8.27939	2.89876	1.72e-06	6e-05	ENSG00000019582;ENSG00000139193;ENSG00000179344;ENSG00000143184;ENSG00000167286;ENSG00000213658;ENSG00000158869;ENSG00000166501;ENSG00000076641;ENSG00000136286;ENSG00000168394;ENSG00000196352;ENSG00000131507;ENSG00000196839;ENSG00000010810;ENSG00000111537;ENSG00000028277;ENSG00000150637;ENSG00000077238;ENSG00000135077;ENSG00000113263;ENSG00000117090;ENSG00000077150;ENSG00000109943
12	GO:0051051	negative regulation of transport	145	23	7.74523	2.96957	1.86e-06	6.2e-05	ENSG00000205542;ENSG00000019582;ENSG00000122862;ENSG00000102879;ENSG00000175567;ENSG00000116288;ENSG00000089248;ENSG00000134308;ENSG00000186480;ENSG00000166501;ENSG00000165527;ENSG00000131507;ENSG00000102760;ENSG00000196839;ENSG00000109062;ENSG00000156675;ENSG00000135272;ENSG00000198355;ENSG00000151150;ENSG00000168961;ENSG00000186827;ENSG00000102471;ENSG00000136111
12	GO:0034612	response to tumor necrosis factor	101	18	5.39496	3.33645	4.77e-06	0.000152	ENSG00000205542;ENSG00000227507;ENSG00000277632;ENSG00000139193;ENSG00000084207;ENSG00000143184;ENSG00000100906;ENSG00000115415;ENSG00000023445;ENSG00000125726;ENSG00000185650;ENSG00000108702;ENSG00000056558;ENSG00000143185;ENSG00000186891;ENSG00000125735;ENSG00000276070;ENSG00000186827
12	GO:0070661	leukocyte proliferation	112	19	5.98253	3.17592	5.52e-06	0.000167	ENSG00000019582;ENSG00000134460;ENSG00000223865;ENSG00000231389;ENSG00000102879;ENSG00000084207;ENSG00000143184;ENSG00000196352;ENSG00000131507;ENSG00000196839;ENSG00000010810;ENSG00000161405;ENSG00000107738;ENSG00000135077;ENSG00000125735;ENSG00000204482;ENSG00000168961;ENSG00000186827;ENSG00000109943
12	GO:0050663	cytokine secretion	65	14	3.472	4.03226	5.72e-06	0.000167	ENSG00000205542;ENSG00000277632;ENSG00000122862;ENSG00000116824;ENSG00000197971;ENSG00000108702;ENSG00000168214;ENSG00000102760;ENSG00000077238;ENSG00000135077;ENSG00000185338;ENSG00000168961;ENSG00000186827;ENSG00000109943
12	GO:0042116	macrophage activation	21	8	1.12172	7.13188	6.62e-06	0.000186	ENSG00000019582;ENSG00000160255;ENSG00000077238;ENSG00000135077;ENSG00000168884;ENSG00000105835;ENSG00000177606;ENSG00000164400
12	GO:0060326	cell chemotaxis	76	15	4.05957	3.69497	8.3e-06	0.000225	ENSG00000205542;ENSG00000277632;ENSG00000019582;ENSG00000102879;ENSG00000084207;ENSG00000143184;ENSG00000158869;ENSG00000108702;ENSG00000160255;ENSG00000106211;ENSG00000143669;ENSG00000143185;ENSG00000125735;ENSG00000276070;ENSG00000168961
12	GO:0034113	heterotypic cell-cell adhesion	16	7	0.854647	8.19052	8.67e-06	0.000227	ENSG00000115232;ENSG00000116824;ENSG00000026508;ENSG00000197971;ENSG00000182866;ENSG00000139626;ENSG00000160255
12	GO:0052547	regulation of peptidase activity	155	22	8.27939	2.6572	2e-05	0.000504	ENSG00000139193;ENSG00000026508;ENSG00000023445;ENSG00000116288;ENSG00000204264;ENSG00000240065;ENSG00000145779;ENSG00000197971;ENSG00000089220;ENSG00000102265;ENSG00000182866;ENSG00000003402;ENSG00000121858;ENSG00000136997;ENSG00000010810;ENSG00000181788;ENSG00000107738;ENSG00000125735;ENSG00000167642;ENSG00000141682;ENSG00000168961;ENSG00000170542
12	GO:0032103	positive regulation of response to external stimulus	85	15	4.54031	3.30374	3.4e-05	0.000812	ENSG00000205542;ENSG00000277632;ENSG00000019582;ENSG00000143184;ENSG00000100906;ENSG00000158869;ENSG00000116288;ENSG00000108702;ENSG00000160255;ENSG00000106211;ENSG00000135077;ENSG00000143185;ENSG00000125735;ENSG00000276070;ENSG00000168961
12	GO:1904950	negative regulation of establishment of protein localization	66	13	3.52542	3.68751	3.44e-05	0.000812	ENSG00000205542;ENSG00000122862;ENSG00000175567;ENSG00000116288;ENSG00000089248;ENSG00000186480;ENSG00000131507;ENSG00000102760;ENSG00000156675;ENSG00000135272;ENSG00000198355;ENSG00000186827;ENSG00000102471
12	GO:0007229	integrin-mediated signaling pathway	33	9	1.76271	5.10578	3.84e-05	0.000879	ENSG00000115232;ENSG00000213658;ENSG00000158869;ENSG00000070831;ENSG00000102265;ENSG00000139626;ENSG00000160255;ENSG00000005844;ENSG00000083457
12	GO:2000147	positive regulation of cell motility	152	21	8.11914	2.58648	4.68e-05	0.00103736	ENSG00000205542;ENSG00000277632;ENSG00000019582;ENSG00000115232;ENSG00000054654;ENSG00000102879;ENSG00000143184;ENSG00000108702;ENSG00000165527;ENSG00000106211;ENSG00000111537;ENSG00000107738;ENSG00000176973;ENSG00000143185;ENSG00000186891;ENSG00000034152;ENSG00000125735;ENSG00000276070;ENSG00000133818;ENSG00000177606;ENSG00000168961
12	GO:0001818	negative regulation of cytokine production	98	16	5.23471	3.05652	5.04e-05	0.00108575	ENSG00000205542;ENSG00000096384;ENSG00000122862;ENSG00000084207;ENSG00000143184;ENSG00000181847;ENSG00000131507;ENSG00000102760;ENSG00000089692;ENSG00000111537;ENSG00000162924;ENSG00000107738;ENSG00000135077;ENSG00000117090;ENSG00000168961;ENSG00000186827
12	GO:0019882	antigen processing and presentation	100	16	5.34154	2.99539	6.5e-05	0.00135935	ENSG00000019582;ENSG00000204287;ENSG00000196126;ENSG00000223865;ENSG00000231389;ENSG00000196735;ENSG00000179344;ENSG00000158869;ENSG00000204264;ENSG00000198502;ENSG00000068796;ENSG00000168394;ENSG00000089692;ENSG00000115073;ENSG00000134594;ENSG00000101350
12	GO:0048872	homeostasis of number of cells	122	18	6.51668	2.76214	6.9e-05	0.001403	ENSG00000019582;ENSG00000134460;ENSG00000117450;ENSG00000115738;ENSG00000138326;ENSG00000102879;ENSG00000115415;ENSG00000213658;ENSG00000158869;ENSG00000185650;ENSG00000164466;ENSG00000106462;ENSG00000196839;ENSG00000105810;ENSG00000125735;ENSG00000141682;ENSG00000168961;ENSG00000186827
12	GO:0032633	interleukin-4 production	15	6	0.801231	7.48848	7.31e-05	0.00144547	ENSG00000158869;ENSG00000168214;ENSG00000131507;ENSG00000135077;ENSG00000113263;ENSG00000168961
12	GO:0032609	interferon-gamma production	36	9	1.92295	4.6803	8.14e-05	0.00156867	ENSG00000223865;ENSG00000231389;ENSG00000116824;ENSG00000143184;ENSG00000150637;ENSG00000107738;ENSG00000135077;ENSG00000113263;ENSG00000168961
12	GO:1904951	positive regulation of establishment of protein localization	195	24	10.416	2.30415	9.09e-05	0.00170525	ENSG00000100453;ENSG00000277632;ENSG00000096384;ENSG00000116824;ENSG00000134308;ENSG00000070831;ENSG00000197971;ENSG00000108702;ENSG00000164924;ENSG00000160255;ENSG00000102760;ENSG00000010810;ENSG00000155657;ENSG00000111537;ENSG00000077238;ENSG00000135077;ENSG00000134072;ENSG00000141682;ENSG00000151150;ENSG00000168961;ENSG00000186827;ENSG00000104783;ENSG00000109943;ENSG00000173846
12	GO:0038061	NIK/NF-kappaB signaling	55	11	2.93785	3.74424	0.00012	0.00214596	ENSG00000205542;ENSG00000117450;ENSG00000139193;ENSG00000100906;ENSG00000023445;ENSG00000162924;ENSG00000135077;ENSG00000125735;ENSG00000076604;ENSG00000077150;ENSG00000168961
12	GO:0050920	regulation of chemotaxis	55	11	2.93785	3.74424	0.00012	0.00214596	ENSG00000205542;ENSG00000277632;ENSG00000019582;ENSG00000084207;ENSG00000143184;ENSG00000108702;ENSG00000106211;ENSG00000143185;ENSG00000125735;ENSG00000276070;ENSG00000168961
12	GO:0097191	extrinsic apoptotic signaling pathway	97	15	5.18129	2.89503	0.000164	0.00280814	ENSG00000139193;ENSG00000084207;ENSG00000116288;ENSG00000125726;ENSG00000003402;ENSG00000121858;ENSG00000010810;ENSG00000111537;ENSG00000160789;ENSG00000056558;ENSG00000181788;ENSG00000141682;ENSG00000186827;ENSG00000171552;ENSG00000164400
12	GO:0001773	myeloid dendritic cell activation	17	6	0.908062	6.60748	0.000165	0.00280814	ENSG00000116824;ENSG00000123685;ENSG00000168214;ENSG00000135077;ENSG00000117090;ENSG00000164400
12	GO:0051090	regulation of DNA-binding transcription factor activity	156	20	8.3328	2.40015	0.000204	0.00339096	ENSG00000205542;ENSG00000115738;ENSG00000138061;ENSG00000143184;ENSG00000100906;ENSG00000116288;ENSG00000124831;ENSG00000166501;ENSG00000003402;ENSG00000160255;ENSG00000106462;ENSG00000102760;ENSG00000056558;ENSG00000135077;ENSG00000134107;ENSG00000077150;ENSG00000106785;ENSG00000177606;ENSG00000168961;ENSG00000186827
12	GO:0030099	myeloid cell differentiation	170	21	9.08062	2.31262	0.00024	0.00390026	ENSG00000277632;ENSG00000019582;ENSG00000115738;ENSG00000185862;ENSG00000100906;ENSG00000115415;ENSG00000158869;ENSG00000123685;ENSG00000070831;ENSG00000171223;ENSG00000185650;ENSG00000164466;ENSG00000166501;ENSG00000168214;ENSG00000131507;ENSG00000136997;ENSG00000111537;ENSG00000105810;ENSG00000177606;ENSG00000168961;ENSG00000164400
12	GO:0002697	regulation of immune effector process	149	19	7.9589	2.38727	0.000315	0.00502049	ENSG00000019582;ENSG00000134460;ENSG00000143184;ENSG00000115415;ENSG00000023445;ENSG00000158869;ENSG00000160255;ENSG00000196352;ENSG00000131507;ENSG00000089692;ENSG00000111537;ENSG00000150637;ENSG00000077238;ENSG00000135077;ENSG00000118513;ENSG00000168961;ENSG00000186827;ENSG00000170542;ENSG00000109943
12	GO:0032602	chemokine production	19	6	1.01489	5.91195	0.00033	0.00514358	ENSG00000019582;ENSG00000084207;ENSG00000197971;ENSG00000077238;ENSG00000135077;ENSG00000168961
12	GO:0051235	maintenance of location	115	16	6.14277	2.60469	0.00035	0.00533716	ENSG00000205542;ENSG00000277632;ENSG00000087086;ENSG00000122862;ENSG00000054654;ENSG00000102879;ENSG00000167996;ENSG00000143184;ENSG00000100906;ENSG00000116288;ENSG00000186480;ENSG00000182866;ENSG00000147872;ENSG00000150995;ENSG00000151150;ENSG00000135245
12	GO:2001233	regulation of apoptotic signaling pathway	190	22	10.1489	2.16772	0.000432	0.00646054	ENSG00000100453;ENSG00000019582;ENSG00000084207;ENSG00000026508;ENSG00000116288;ENSG00000089248;ENSG00000134308;ENSG00000182866;ENSG00000164924;ENSG00000003402;ENSG00000121858;ENSG00000109062;ENSG00000010810;ENSG00000106211;ENSG00000160789;ENSG00000056558;ENSG00000181788;ENSG00000141682;ENSG00000168961;ENSG00000186827;ENSG00000171552;ENSG00000164400
12	GO:0071706	tumor necrosis factor superfamily cytokine production	54	10	2.88443	3.46689	0.000473	0.00692227	ENSG00000277632;ENSG00000084207;ENSG00000116824;ENSG00000158869;ENSG00000106211;ENSG00000111537;ENSG00000107738;ENSG00000135077;ENSG00000117090;ENSG00000168961
12	GO:0048144	fibroblast proliferation	36	8	1.92295	4.16026	0.000488	0.00692674	ENSG00000019582;ENSG00000084207;ENSG00000167996;ENSG00000136104;ENSG00000136997;ENSG00000105810;ENSG00000118513;ENSG00000177606
12	GO:0001667	ameboidal-type cell migration	107	15	5.71545	2.62447	0.000492	0.00692674	ENSG00000205542;ENSG00000115232;ENSG00000138061;ENSG00000115415;ENSG00000111348;ENSG00000102265;ENSG00000139626;ENSG00000165527;ENSG00000160255;ENSG00000102760;ENSG00000106211;ENSG00000111537;ENSG00000197635;ENSG00000034152;ENSG00000177606
12	GO:0051047	positive regulation of secretion	120	16	6.40985	2.49616	0.00057	0.00786585	ENSG00000277632;ENSG00000116824;ENSG00000158869;ENSG00000197971;ENSG00000108702;ENSG00000160255;ENSG00000102760;ENSG00000155657;ENSG00000111537;ENSG00000077238;ENSG00000135077;ENSG00000118513;ENSG00000168961;ENSG00000186827;ENSG00000104783;ENSG00000109943
12	GO:1904019	epithelial cell apoptotic process	29	7	1.54905	4.51891	0.000648	0.00879	ENSG00000115232;ENSG00000185650;ENSG00000003402;ENSG00000165527;ENSG00000102760;ENSG00000168884;ENSG00000171552
12	GO:0007249	I-kappaB kinase/NF-kappaB signaling	122	16	6.51668	2.45524	0.000686	0.00912709	ENSG00000100097;ENSG00000019582;ENSG00000084207;ENSG00000100906;ENSG00000115415;ENSG00000023445;ENSG00000166501;ENSG00000003402;ENSG00000121858;ENSG00000131507;ENSG00000010810;ENSG00000106211;ENSG00000162924;ENSG00000168884;ENSG00000168961;ENSG00000102471
12	GO:0050727	regulation of inflammatory response	101	14	5.39496	2.59502	0.000847	0.0110764	ENSG00000205542;ENSG00000277632;ENSG00000134460;ENSG00000084207;ENSG00000143184;ENSG00000100906;ENSG00000023445;ENSG00000158869;ENSG00000116288;ENSG00000108702;ENSG00000160255;ENSG00000196352;ENSG00000131507;ENSG00000196839
12	GO:0042113	B cell activation	114	15	6.08936	2.46331	0.00097	0.0124625	ENSG00000100097;ENSG00000019582;ENSG00000115738;ENSG00000115232;ENSG00000139193;ENSG00000185650;ENSG00000166501;ENSG00000168214;ENSG00000131507;ENSG00000196839;ENSG00000028277;ENSG00000161405;ENSG00000153551;ENSG00000168884;ENSG00000186827
12	GO:0009612	response to mechanical stimulus	60	10	3.20492	3.1202	0.00112178	0.0141577	ENSG00000100906;ENSG00000115415;ENSG00000171223;ENSG00000064666;ENSG00000010810;ENSG00000155657;ENSG00000159388;ENSG00000125735;ENSG00000130522;ENSG00000177606
12	GO:0003007	heart morphogenesis	41	8	2.19003	3.65292	0.00122089	0.0151473	ENSG00000115738;ENSG00000174021;ENSG00000168214;ENSG00000135541;ENSG00000155657;ENSG00000162496;ENSG00000177606;ENSG00000133816
12	GO:0042092	type 2 immune response	10	4	0.534154	7.48848	0.00129419	0.0157891	ENSG00000019582;ENSG00000143184;ENSG00000131507;ENSG00000077238
12	GO:0048511	rhythmic process	83	12	4.43348	2.70668	0.00135835	0.0163002	ENSG00000115738;ENSG00000106462;ENSG00000196839;ENSG00000181788;ENSG00000095794;ENSG00000170955;ENSG00000134107;ENSG00000105835;ENSG00000077150;ENSG00000130522;ENSG00000177606;ENSG00000164400
12	GO:0043900	regulation of multi-organism process	168	19	8.97379	2.11728	0.00141271	0.0166791	ENSG00000100097;ENSG00000277632;ENSG00000019582;ENSG00000134460;ENSG00000115415;ENSG00000111348;ENSG00000023445;ENSG00000102265;ENSG00000196352;ENSG00000196839;ENSG00000111537;ENSG00000160208;ENSG00000135272;ENSG00000135077;ENSG00000276070;ENSG00000106785;ENSG00000177606;ENSG00000168961;ENSG00000112685
12	GO:0032613	interleukin-10 production	17	5	0.908062	5.50623	0.00152416	0.0177093	ENSG00000143184;ENSG00000158869;ENSG00000181847;ENSG00000107738;ENSG00000168961
12	GO:0033002	muscle cell proliferation	55	9	2.93785	3.06347	0.00225285	0.025767	ENSG00000115738;ENSG00000084207;ENSG00000115415;ENSG00000003402;ENSG00000168214;ENSG00000111537;ENSG00000118513;ENSG00000105835;ENSG00000177606
12	GO:0002285	lymphocyte activation involved in immune response	77	11	4.11299	2.67446	0.00235765	0.0265097	ENSG00000100097;ENSG00000102879;ENSG00000158869;ENSG00000131507;ENSG00000196839;ENSG00000005844;ENSG00000111537;ENSG00000077238;ENSG00000135077;ENSG00000118513;ENSG00000168961
12	GO:0070482	response to oxygen levels	137	16	7.31791	2.18642	0.00239022	0.0265097	ENSG00000067225;ENSG00000175567;ENSG00000185650;ENSG00000003402;ENSG00000168214;ENSG00000102760;ENSG00000136997;ENSG00000196839;ENSG00000160789;ENSG00000118513;ENSG00000197635;ENSG00000105835;ENSG00000150995;ENSG00000141682;ENSG00000135245;ENSG00000173846
12	GO:0006959	humoral immune response	36	7	1.92295	3.64023	0.00251588	0.0274261	ENSG00000115523;ENSG00000179344;ENSG00000168214;ENSG00000196352;ENSG00000102760;ENSG00000111537;ENSG00000028277
12	GO:0002448	mast cell mediated immunity	19	5	1.01489	4.92663	0.00262271	0.0274261	ENSG00000213658;ENSG00000158869;ENSG00000077238;ENSG00000168961;ENSG00000170542
12	GO:0010927	cellular component assembly involved in morphogenesis	19	5	1.01489	4.92663	0.00262271	0.0274261	ENSG00000184009;ENSG00000003402;ENSG00000155657;ENSG00000010278;ENSG00000173744
12	GO:0032615	interleukin-12 production	19	5	1.01489	4.92663	0.00262271	0.0274261	ENSG00000227507;ENSG00000181847;ENSG00000111537;ENSG00000117090;ENSG00000168961
12	GO:0071604	transforming growth factor beta production	12	4	0.640985	6.2404	0.00280171	0.0288853	ENSG00000096384;ENSG00000143184;ENSG00000118513;ENSG00000168961
12	GO:2000027	regulation of animal organ morphogenesis	37	7	1.97637	3.54185	0.00296429	0.030112	ENSG00000115415;ENSG00000070831;ENSG00000174021;ENSG00000003402;ENSG00000168214;ENSG00000135541;ENSG00000136997
12	GO:0001525	angiogenesis	115	14	6.14277	2.2791	0.00300297	0.030112	ENSG00000067225;ENSG00000138061;ENSG00000115415;ENSG00000070831;ENSG00000173821;ENSG00000166501;ENSG00000160255;ENSG00000168214;ENSG00000102760;ENSG00000106211;ENSG00000027869;ENSG00000140105;ENSG00000177606;ENSG00000132329
12	GO:0043491	protein kinase B signaling	69	10	3.68566	2.71322	0.00331079	0.03275	ENSG00000277632;ENSG00000080824;ENSG00000096384;ENSG00000116288;ENSG00000185650;ENSG00000182866;ENSG00000109062;ENSG00000010810;ENSG00000170955;ENSG00000173846
12	GO:0030101	natural killer cell activation	29	6	1.54905	3.87335	0.00368224	0.0351136	ENSG00000117450;ENSG00000115738;ENSG00000102879;ENSG00000116824;ENSG00000160255;ENSG00000135077
12	GO:0034109	homotypic cell-cell adhesion	29	6	1.54905	3.87335	0.00368224	0.0351136	ENSG00000100097;ENSG00000184009;ENSG00000213719;ENSG00000106211;ENSG00000010278;ENSG00000151150
12	GO:0070555	response to interleukin-1	59	9	3.15151	2.85577	0.00369365	0.0351136	ENSG00000277632;ENSG00000143184;ENSG00000100906;ENSG00000108702;ENSG00000168884;ENSG00000143185;ENSG00000276070;ENSG00000168961;ENSG00000107968
12	GO:0045861	negative regulation of proteolysis	118	14	6.30302	2.22116	0.00381241	0.035778	ENSG00000096384;ENSG00000139193;ENSG00000026508;ENSG00000023445;ENSG00000116288;ENSG00000145779;ENSG00000089220;ENSG00000102265;ENSG00000003402;ENSG00000196352;ENSG00000181788;ENSG00000125735;ENSG00000167642;ENSG00000170542
12	GO:0090130	tissue migration	82	11	4.38006	2.51138	0.00389986	0.0361354	ENSG00000205542;ENSG00000138061;ENSG00000115415;ENSG00000165527;ENSG00000160255;ENSG00000102760;ENSG00000106211;ENSG00000111537;ENSG00000197635;ENSG00000034152;ENSG00000177606
12	GO:0071887	leukocyte apoptotic process	49	8	2.61736	3.05652	0.00397855	0.0364037	ENSG00000019582;ENSG00000134460;ENSG00000139193;ENSG00000158869;ENSG00000196839;ENSG00000196684;ENSG00000168961;ENSG00000186827
12	GO:0008037	cell recognition	39	7	2.0832	3.36021	0.0040421	0.0365286	ENSG00000102879;ENSG00000164924;ENSG00000150637;ENSG00000135077;ENSG00000010278;ENSG00000122986;ENSG00000109943
12	GO:0033627	cell adhesion mediated by integrin	21	5	1.12172	4.45743	0.00420395	0.0370758	ENSG00000138061;ENSG00000139626;ENSG00000160255;ENSG00000196839;ENSG00000197635
12	GO:1990868	response to chemokine	21	5	1.12172	4.45743	0.00420395	0.0370758	ENSG00000277632;ENSG00000143184;ENSG00000108702;ENSG00000143185;ENSG00000276070
12	GO:0097696	STAT cascade	50	8	2.67077	2.99539	0.00452269	0.039412	ENSG00000138061;ENSG00000115415;ENSG00000010810;ENSG00000111537;ENSG00000159110;ENSG00000186891;ENSG00000185338;ENSG00000164400
12	GO:0045088	regulation of innate immune response	160	17	8.54647	1.98913	0.00479737	0.0413138	ENSG00000096384;ENSG00000100906;ENSG00000115415;ENSG00000023445;ENSG00000158869;ENSG00000160255;ENSG00000089692;ENSG00000010810;ENSG00000111537;ENSG00000150637;ENSG00000159110;ENSG00000135077;ENSG00000168884;ENSG00000185338;ENSG00000168961;ENSG00000170542;ENSG00000109943
12	GO:0072593	reactive oxygen species metabolic process	97	12	5.18129	2.31602	0.00513655	0.0433146	ENSG00000080824;ENSG00000096384;ENSG00000117450;ENSG00000084207;ENSG00000138061;ENSG00000116288;ENSG00000164543;ENSG00000003402;ENSG00000160255;ENSG00000010810;ENSG00000111537;ENSG00000141682
12	GO:0045576	mast cell activation	22	5	1.17514	4.25482	0.00520722	0.0433146	ENSG00000213658;ENSG00000158869;ENSG00000150637;ENSG00000077238;ENSG00000168961
12	GO:0070670	response to interleukin-4	22	5	1.17514	4.25482	0.00520722	0.0433146	ENSG00000096384;ENSG00000102879;ENSG00000143184;ENSG00000147168;ENSG00000077238
12	GO:0002576	platelet degranulation	41	7	2.19003	3.1963	0.00539357	0.0434626	ENSG00000205542;ENSG00000122862;ENSG00000172543;ENSG00000158869;ENSG00000102265;ENSG00000155657;ENSG00000010278
12	GO:0018212	peptidyl-tyrosine modification	110	13	5.87569	2.2125	0.00540852	0.0434626	ENSG00000019582;ENSG00000080824;ENSG00000026508;ENSG00000182866;ENSG00000160255;ENSG00000010810;ENSG00000155657;ENSG00000111537;ENSG00000113263;ENSG00000186891;ENSG00000034152;ENSG00000185338;ENSG00000164400
12	GO:0051271	negative regulation of cellular component movement	74	10	3.95274	2.52989	0.0055311	0.0434626	ENSG00000084207;ENSG00000138061;ENSG00000111348;ENSG00000102265;ENSG00000102760;ENSG00000196839;ENSG00000109062;ENSG00000010278;ENSG00000167642;ENSG00000196220
12	GO:0009615	response to virus	149	16	7.9589	2.01033	0.00554656	0.0434626	ENSG00000134460;ENSG00000143184;ENSG00000137309;ENSG00000115415;ENSG00000023445;ENSG00000123685;ENSG00000106211;ENSG00000111537;ENSG00000143669;ENSG00000105810;ENSG00000160208;ENSG00000159110;ENSG00000276070;ENSG00000141682;ENSG00000168961;ENSG00000171552
12	GO:0003013	circulatory system process	86	11	4.59373	2.39457	0.00564063	0.0434626	ENSG00000115738;ENSG00000115415;ENSG00000089220;ENSG00000196839;ENSG00000010810;ENSG00000155657;ENSG00000143185;ENSG00000034152;ENSG00000105835;ENSG00000150995;ENSG00000113749
12	GO:0031589	cell-substrate adhesion	86	11	4.59373	2.39457	0.00564063	0.0434626	ENSG00000100097;ENSG00000115232;ENSG00000102879;ENSG00000026508;ENSG00000070831;ENSG00000136286;ENSG00000139626;ENSG00000160255;ENSG00000005844;ENSG00000105810;ENSG00000131669
12	GO:0034765	regulation of ion transmembrane transport	86	11	4.59373	2.39457	0.00564063	0.0434626	ENSG00000205542;ENSG00000102879;ENSG00000143184;ENSG00000116288;ENSG00000213719;ENSG00000134308;ENSG00000138495;ENSG00000109062;ENSG00000010810;ENSG00000151150;ENSG00000122986
12	GO:0001505	regulation of neurotransmitter levels	75	10	4.00616	2.49616	0.00608971	0.046434	ENSG00000080824;ENSG00000096384;ENSG00000138061;ENSG00000116288;ENSG00000166501;ENSG00000089220;ENSG00000160255;ENSG00000111537;ENSG00000092621;ENSG00000155093
12	GO:2001057	reactive nitrogen species metabolic process	23	5	1.22855	4.06982	0.00636887	0.048062	ENSG00000080824;ENSG00000096384;ENSG00000138061;ENSG00000160255;ENSG00000111537
12	GO:0002237	response to molecule of bacterial origin	100	12	5.34154	2.24654	0.00656509	0.0490372	ENSG00000277632;ENSG00000084207;ENSG00000100906;ENSG00000171223;ENSG00000196352;ENSG00000135077;ENSG00000168884;ENSG00000077150;ENSG00000130522;ENSG00000177606;ENSG00000168961;ENSG00000164400
12	GO:0048568	embryonic organ development	88	11	4.70056	2.34015	0.00671514	0.0496514	ENSG00000115738;ENSG00000186480;ENSG00000171223;ENSG00000185650;ENSG00000168214;ENSG00000135541;ENSG00000196839;ENSG00000109062;ENSG00000167642;ENSG00000133816;ENSG00000164400
12	GO:0090150	establishment of protein localization to membrane	207	20	11.057	1.80881	0.00678934	0.049698	ENSG00000100453;ENSG00000140988;ENSG00000142541;ENSG00000080824;ENSG00000231500;ENSG00000197958;ENSG00000108107;ENSG00000138326;ENSG00000089009;ENSG00000148303;ENSG00000197728;ENSG00000134308;ENSG00000106803;ENSG00000164924;ENSG00000150977;ENSG00000160255;ENSG00000010810;ENSG00000141682;ENSG00000151150;ENSG00000006530
12	GO:0031098	stress-activated protein kinase signaling cascade	126	14	6.73034	2.08013	0.00686827	0.049778	ENSG00000117450;ENSG00000139193;ENSG00000084207;ENSG00000070831;ENSG00000185650;ENSG00000136997;ENSG00000135272;ENSG00000168884;ENSG00000104814;ENSG00000117090;ENSG00000034152;ENSG00000076604;ENSG00000168961;ENSG00000107968
13	GO:0060326	cell chemotaxis	76	16	2.06751	7.73876	1.01e-10	7.38e-08	ENSG00000271503;ENSG00000205542;ENSG00000277632;ENSG00000126353;ENSG00000160593;ENSG00000135046;ENSG00000138795;ENSG00000172349;ENSG00000108702;ENSG00000128340;ENSG00000169508;ENSG00000143185;ENSG00000172215;ENSG00000276070;ENSG00000276085;ENSG00000169245
13	GO:1990868	response to chemokine	21	9	0.571287	15.7539	1.4e-09	5.12e-07	ENSG00000271503;ENSG00000277632;ENSG00000126353;ENSG00000108702;ENSG00000143185;ENSG00000172215;ENSG00000276070;ENSG00000276085;ENSG00000169245
13	GO:0042110	T cell activation	216	23	5.87609	3.91417	1.12e-08	2.72e-06	ENSG00000271503;ENSG00000134460;ENSG00000126353;ENSG00000139193;ENSG00000160593;ENSG00000135046;ENSG00000167286;ENSG00000081059;ENSG00000213658;ENSG00000138795;ENSG00000136167;ENSG00000128340;ENSG00000168421;ENSG00000112576;ENSG00000020633;ENSG00000089692;ENSG00000111537;ENSG00000169508;ENSG00000137265;ENSG00000185338;ENSG00000134352;ENSG00000171791;ENSG00000109943
13	GO:0032103	positive regulation of response to external stimulus	85	14	2.31235	6.05444	4.56e-08	8.35e-06	ENSG00000271503;ENSG00000205542;ENSG00000277632;ENSG00000126353;ENSG00000172349;ENSG00000108702;ENSG00000128340;ENSG00000150593;ENSG00000143185;ENSG00000276070;ENSG00000134352;ENSG00000276085;ENSG00000169245;ENSG00000099985
13	GO:0034341	response to interferon-gamma	87	14	2.36676	5.91526	6.2e-08	9.07e-06	ENSG00000271503;ENSG00000277632;ENSG00000125148;ENSG00000026025;ENSG00000142541;ENSG00000184009;ENSG00000026508;ENSG00000108702;ENSG00000111537;ENSG00000143185;ENSG00000137265;ENSG00000276070;ENSG00000185338;ENSG00000276085
13	GO:0002791	regulation of peptide secretion	139	17	3.78137	4.49572	1.48e-07	1.8e-05	ENSG00000271503;ENSG00000205542;ENSG00000277632;ENSG00000115687;ENSG00000126353;ENSG00000122862;ENSG00000135046;ENSG00000182054;ENSG00000108702;ENSG00000111537;ENSG00000156675;ENSG00000198355;ENSG00000135821;ENSG00000004468;ENSG00000185338;ENSG00000109943;ENSG00000099985
13	GO:0050920	regulation of chemotaxis	55	11	1.49623	7.35182	1.74e-07	1.82e-05	ENSG00000271503;ENSG00000205542;ENSG00000277632;ENSG00000126353;ENSG00000172349;ENSG00000108702;ENSG00000128340;ENSG00000169508;ENSG00000143185;ENSG00000276070;ENSG00000169245
13	GO:0050900	leukocyte migration	122	15	3.3189	4.51956	7.89e-07	7.22e-05	ENSG00000271503;ENSG00000277632;ENSG00000126353;ENSG00000160593;ENSG00000150093;ENSG00000135046;ENSG00000026508;ENSG00000172349;ENSG00000108702;ENSG00000128340;ENSG00000169508;ENSG00000143185;ENSG00000276070;ENSG00000276085;ENSG00000169245
13	GO:0019216	regulation of lipid metabolic process	125	15	3.40052	4.41109	1.08e-06	8.81e-05	ENSG00000115738;ENSG00000126353;ENSG00000135046;ENSG00000160752;ENSG00000186480;ENSG00000100300;ENSG00000139278;ENSG00000079459;ENSG00000111537;ENSG00000149809;ENSG00000149485;ENSG00000185338;ENSG00000112972;ENSG00000099194;ENSG00000114737
13	GO:0002521	leukocyte differentiation	209	19	5.68566	3.34174	2.81e-06	0.000206	ENSG00000277632;ENSG00000134460;ENSG00000115738;ENSG00000126353;ENSG00000139193;ENSG00000150093;ENSG00000135046;ENSG00000167286;ENSG00000081059;ENSG00000138795;ENSG00000123685;ENSG00000168421;ENSG00000020633;ENSG00000111537;ENSG00000169508;ENSG00000137265;ENSG00000185338;ENSG00000171791;ENSG00000164400
13	GO:0050727	regulation of inflammatory response	101	12	2.74762	4.36742	1.52e-05	0.00101429	ENSG00000271503;ENSG00000205542;ENSG00000277632;ENSG00000134460;ENSG00000126353;ENSG00000135046;ENSG00000023445;ENSG00000108702;ENSG00000150593;ENSG00000134352;ENSG00000276085;ENSG00000099985
13	GO:0062012	regulation of small molecule metabolic process	125	13	3.40052	3.82295	2.86e-05	0.00174228	ENSG00000205542;ENSG00000115687;ENSG00000135046;ENSG00000160752;ENSG00000186480;ENSG00000100300;ENSG00000079459;ENSG00000111537;ENSG00000196937;ENSG00000115758;ENSG00000149809;ENSG00000112972;ENSG00000099194
13	GO:0002694	regulation of leukocyte activation	208	17	5.65846	3.00435	4e-05	0.00225055	ENSG00000271503;ENSG00000134460;ENSG00000115738;ENSG00000126353;ENSG00000139193;ENSG00000135046;ENSG00000213658;ENSG00000128340;ENSG00000020633;ENSG00000089692;ENSG00000111537;ENSG00000169508;ENSG00000137265;ENSG00000004468;ENSG00000185338;ENSG00000134352;ENSG00000171791
13	GO:0072507	divalent inorganic cation homeostasis	131	13	3.56374	3.64785	4.71e-05	0.00246293	ENSG00000271503;ENSG00000169442;ENSG00000277632;ENSG00000125148;ENSG00000126353;ENSG00000169715;ENSG00000108702;ENSG00000051108;ENSG00000139679;ENSG00000172215;ENSG00000004468;ENSG00000171791;ENSG00000169245
13	GO:0050663	cytokine secretion	65	9	1.76827	5.08972	5.5e-05	0.00264606	ENSG00000205542;ENSG00000277632;ENSG00000126353;ENSG00000122862;ENSG00000135046;ENSG00000108702;ENSG00000185338;ENSG00000109943;ENSG00000099985
13	GO:0070371	ERK1 and ERK2 cascade	81	10	2.20353	4.53816	5.78e-05	0.00264606	ENSG00000271503;ENSG00000277632;ENSG00000126353;ENSG00000026508;ENSG00000120875;ENSG00000108702;ENSG00000169508;ENSG00000143185;ENSG00000276070;ENSG00000276085
13	GO:0008202	steroid metabolic process	87	10	2.36676	4.22519	0.000107	0.00453709	ENSG00000160752;ENSG00000186480;ENSG00000120437;ENSG00000100300;ENSG00000079459;ENSG00000111537;ENSG00000133935;ENSG00000149809;ENSG00000112972;ENSG00000099194
13	GO:0042063	gliogenesis	71	9	1.93149	4.65961	0.000112	0.00453709	ENSG00000277632;ENSG00000026025;ENSG00000115738;ENSG00000135046;ENSG00000138795;ENSG00000182054;ENSG00000100300;ENSG00000169508;ENSG00000134352
13	GO:0070555	response to interleukin-1	59	8	1.60504	4.98429	0.000168	0.00647841	ENSG00000271503;ENSG00000277632;ENSG00000135046;ENSG00000108702;ENSG00000143185;ENSG00000276070;ENSG00000004468;ENSG00000276085
13	GO:0070661	leukocyte proliferation	112	11	3.04686	3.61027	0.000203	0.00742028	ENSG00000271503;ENSG00000134460;ENSG00000135046;ENSG00000138795;ENSG00000128340;ENSG00000112576;ENSG00000169508;ENSG00000004468;ENSG00000134352;ENSG00000171791;ENSG00000109943
13	GO:2000147	positive regulation of cell motility	152	13	4.13503	3.14387	0.000218	0.00759171	ENSG00000271503;ENSG00000205542;ENSG00000277632;ENSG00000126353;ENSG00000135046;ENSG00000138795;ENSG00000108702;ENSG00000128340;ENSG00000111537;ENSG00000143185;ENSG00000276070;ENSG00000171791;ENSG00000169245
13	GO:0007159	leukocyte cell-cell adhesion	153	13	4.16223	3.12332	0.000233	0.00773719	ENSG00000271503;ENSG00000134460;ENSG00000126353;ENSG00000139193;ENSG00000150093;ENSG00000135046;ENSG00000026508;ENSG00000128340;ENSG00000020633;ENSG00000089692;ENSG00000111537;ENSG00000185338;ENSG00000134352
13	GO:0022407	regulation of cell-cell adhesion	157	13	4.27105	3.04375	0.0003	0.00956059	ENSG00000271503;ENSG00000134460;ENSG00000126353;ENSG00000139193;ENSG00000135046;ENSG00000026508;ENSG00000138795;ENSG00000020633;ENSG00000089692;ENSG00000111537;ENSG00000185338;ENSG00000134352;ENSG00000167642
13	GO:0034612	response to tumor necrosis factor	101	10	2.74762	3.63952	0.000372	0.0109358	ENSG00000271503;ENSG00000205542;ENSG00000277632;ENSG00000139193;ENSG00000023445;ENSG00000125726;ENSG00000108702;ENSG00000143185;ENSG00000276070;ENSG00000276085
13	GO:0009914	hormone transport	83	9	2.25794	3.98593	0.000373	0.0109358	ENSG00000271503;ENSG00000115687;ENSG00000135046;ENSG00000111537;ENSG00000156675;ENSG00000198355;ENSG00000135821;ENSG00000004468;ENSG00000099985
13	GO:0050867	positive regulation of cell activation	141	12	3.83578	3.12844	0.000402	0.0113063	ENSG00000271503;ENSG00000134460;ENSG00000126353;ENSG00000139193;ENSG00000135046;ENSG00000020633;ENSG00000111537;ENSG00000169508;ENSG00000004468;ENSG00000185338;ENSG00000134352;ENSG00000171791
13	GO:0007015	actin filament organization	127	11	3.45492	3.18386	0.000607	0.0164496	ENSG00000205542;ENSG00000034510;ENSG00000126353;ENSG00000150093;ENSG00000167460;ENSG00000130755;ENSG00000136167;ENSG00000128340;ENSG00000168421;ENSG00000072110;ENSG00000171791
13	GO:0002576	platelet degranulation	41	6	1.11537	5.37938	0.000746	0.019494	ENSG00000205542;ENSG00000122862;ENSG00000102265;ENSG00000127824;ENSG00000196937;ENSG00000072110
13	GO:0071216	cellular response to biotic stimulus	74	8	2.01311	3.97396	0.000811	0.0204738	ENSG00000271503;ENSG00000277632;ENSG00000026025;ENSG00000265972;ENSG00000100300;ENSG00000150593;ENSG00000169245;ENSG00000164400
13	GO:0031349	positive regulation of defense response	159	12	4.32546	2.77427	0.00118161	0.0288312	ENSG00000271503;ENSG00000277632;ENSG00000126353;ENSG00000023445;ENSG00000108702;ENSG00000150593;ENSG00000089692;ENSG00000137265;ENSG00000134352;ENSG00000276085;ENSG00000109943;ENSG00000099985
13	GO:0002237	response to molecule of bacterial origin	100	9	2.72041	3.30832	0.00146236	0.0345305	ENSG00000271503;ENSG00000277632;ENSG00000026025;ENSG00000126353;ENSG00000110324;ENSG00000100300;ENSG00000150593;ENSG00000169245;ENSG00000164400
13	GO:0070972	protein localization to endoplasmic reticulum	121	10	3.2917	3.03794	0.00154496	0.035341	ENSG00000142541;ENSG00000182774;ENSG00000137818;ENSG00000100316;ENSG00000147604;ENSG00000122406;ENSG00000089009;ENSG00000171863;ENSG00000106803;ENSG00000186480
13	GO:0001819	positive regulation of cytokine production	166	12	4.51589	2.65729	0.0017154	0.0380508	ENSG00000277632;ENSG00000126353;ENSG00000135046;ENSG00000023445;ENSG00000108702;ENSG00000111537;ENSG00000137265;ENSG00000134352;ENSG00000135245;ENSG00000109943;ENSG00000164400;ENSG00000099985
13	GO:1904950	negative regulation of establishment of protein localization	66	7	1.79547	3.89869	0.00193063	0.0415654	ENSG00000205542;ENSG00000122862;ENSG00000135046;ENSG00000182054;ENSG00000186480;ENSG00000156675;ENSG00000198355
13	GO:0097696	STAT cascade	50	6	1.36021	4.41109	0.00215678	0.0451075	ENSG00000271503;ENSG00000111537;ENSG00000185338;ENSG00000134352;ENSG00000164400;ENSG00000099985
13	GO:0043491	protein kinase B signaling	69	7	1.87708	3.72919	0.00249977	0.0494637	ENSG00000271503;ENSG00000277632;ENSG00000126353;ENSG00000150093;ENSG00000128340;ENSG00000149212;ENSG00000099985
13	GO:0070670	response to interleukin-4	22	4	0.598491	6.68348	0.00261887	0.0494637	ENSG00000123416;ENSG00000100316;ENSG00000081059;ENSG00000138795
13	GO:0006959	humoral immune response	36	5	0.979349	5.10543	0.00264822	0.0494637	ENSG00000126353;ENSG00000111537;ENSG00000169508;ENSG00000171791;ENSG00000169245
13	GO:0001503	ossification	89	8	2.42117	3.30419	0.00270054	0.0494637	ENSG00000277632;ENSG00000115738;ENSG00000122862;ENSG00000167460;ENSG00000138795;ENSG00000213719;ENSG00000134352;ENSG00000171791
13	GO:0050918	positive chemotaxis	11	3	0.299245	10.0252	0.00276886	0.0494637	ENSG00000271503;ENSG00000277632;ENSG00000172349
13	GO:1901615	organic hydroxy compound metabolic process	131	10	3.56374	2.80604	0.00279663	0.0494637	ENSG00000160752;ENSG00000186480;ENSG00000120437;ENSG00000079459;ENSG00000111537;ENSG00000133935;ENSG00000149809;ENSG00000112972;ENSG00000171791;ENSG00000099194
13	GO:0023061	signal release	110	9	2.99245	3.00756	0.00283808	0.0494637	ENSG00000271503;ENSG00000115687;ENSG00000135046;ENSG00000111537;ENSG00000156675;ENSG00000198355;ENSG00000135821;ENSG00000004468;ENSG00000099985
14	GO:0042110	T cell activation	216	35	8.14932	4.29483	5.86e-14	4.29e-11	ENSG00000271503;ENSG00000100097;ENSG00000134460;ENSG00000081237;ENSG00000173762;ENSG00000139193;ENSG00000116824;ENSG00000172116;ENSG00000143184;ENSG00000153563;ENSG00000142168;ENSG00000136167;ENSG00000181847;ENSG00000107485;ENSG00000196776;ENSG00000204472;ENSG00000131507;ENSG00000113811;ENSG00000089692;ENSG00000196839;ENSG00000069974;ENSG00000010810;ENSG00000111537;ENSG00000135426;ENSG00000134242…
14	GO:0050900	leukocyte migration	122	25	4.60286	5.43141	1.52e-12	5.56e-10	ENSG00000271503;ENSG00000277632;ENSG00000105372;ENSG00000188404;ENSG00000115232;ENSG00000116824;ENSG00000150093;ENSG00000143184;ENSG00000186810;ENSG00000107485;ENSG00000196776;ENSG00000204472;ENSG00000113811;ENSG00000196839;ENSG00000010810;ENSG00000143669;ENSG00000169508;ENSG00000261371;ENSG00000143185;ENSG00000186891;ENSG00000180549;ENSG00000276070;ENSG00000213949;ENSG00000276085;ENSG00000169245
14	GO:0007159	leukocyte cell-cell adhesion	153	26	5.77244	4.50416	4.76e-11	1.16e-08	ENSG00000271503;ENSG00000100097;ENSG00000134460;ENSG00000081237;ENSG00000188404;ENSG00000115232;ENSG00000139193;ENSG00000150093;ENSG00000143184;ENSG00000181847;ENSG00000107485;ENSG00000196776;ENSG00000204472;ENSG00000131507;ENSG00000113811;ENSG00000089692;ENSG00000196839;ENSG00000010810;ENSG00000111537;ENSG00000135426;ENSG00000134242;ENSG00000261371;ENSG00000077238;ENSG00000110448;ENSG00000242574…
14	GO:0002694	regulation of leukocyte activation	208	30	7.8475	3.82287	9.72e-11	1.78e-08	ENSG00000271503;ENSG00000100097;ENSG00000134460;ENSG00000081237;ENSG00000139193;ENSG00000116824;ENSG00000143184;ENSG00000142168;ENSG00000181847;ENSG00000107485;ENSG00000196776;ENSG00000204472;ENSG00000131507;ENSG00000113811;ENSG00000089692;ENSG00000196839;ENSG00000010810;ENSG00000111537;ENSG00000135426;ENSG00000134242;ENSG00000161405;ENSG00000169508;ENSG00000077238;ENSG00000110448;ENSG00000186891…
14	GO:0001906	cell killing	57	16	2.15052	7.44007	1.34e-10	1.96e-08	ENSG00000115523;ENSG00000100453;ENSG00000105372;ENSG00000081237;ENSG00000117450;ENSG00000143184;ENSG00000180644;ENSG00000109861;ENSG00000197540;ENSG00000089692;ENSG00000069974;ENSG00000111537;ENSG00000143669;ENSG00000204475;ENSG00000026751;ENSG00000109943
14	GO:0022407	regulation of cell-cell adhesion	157	25	5.92335	4.22058	4.94e-10	6.03e-08	ENSG00000271503;ENSG00000100097;ENSG00000134460;ENSG00000081237;ENSG00000089327;ENSG00000115232;ENSG00000139193;ENSG00000143184;ENSG00000181847;ENSG00000107485;ENSG00000196776;ENSG00000204472;ENSG00000131507;ENSG00000113811;ENSG00000089692;ENSG00000196839;ENSG00000010810;ENSG00000111537;ENSG00000135426;ENSG00000134242;ENSG00000077238;ENSG00000110448;ENSG00000010278;ENSG00000242574;ENSG00000167664
14	GO:0002449	lymphocyte mediated immunity	105	20	3.96148	5.04862	1.21e-09	1.26e-07	ENSG00000100453;ENSG00000081237;ENSG00000117450;ENSG00000139193;ENSG00000143184;ENSG00000153563;ENSG00000180644;ENSG00000109861;ENSG00000107485;ENSG00000197540;ENSG00000131507;ENSG00000089692;ENSG00000069974;ENSG00000143669;ENSG00000134539;ENSG00000077238;ENSG00000204475;ENSG00000026751;ENSG00000205809;ENSG00000109943
14	GO:0050867	positive regulation of cell activation	141	22	5.3197	4.13557	8.77e-09	8.03e-07	ENSG00000271503;ENSG00000100097;ENSG00000134460;ENSG00000081237;ENSG00000139193;ENSG00000116824;ENSG00000143184;ENSG00000107485;ENSG00000196776;ENSG00000204472;ENSG00000113811;ENSG00000196839;ENSG00000010810;ENSG00000111537;ENSG00000135426;ENSG00000169508;ENSG00000077238;ENSG00000110448;ENSG00000242574;ENSG00000186827;ENSG00000110651;ENSG00000167664
14	GO:1990868	response to chemokine	21	9	0.792295	11.3594	2.55e-08	1.88e-06	ENSG00000271503;ENSG00000277632;ENSG00000143184;ENSG00000186810;ENSG00000143185;ENSG00000172215;ENSG00000276070;ENSG00000276085;ENSG00000169245
14	GO:0050727	regulation of inflammatory response	101	18	3.81056	4.72371	2.57e-08	1.88e-06	ENSG00000271503;ENSG00000205542;ENSG00000277632;ENSG00000105372;ENSG00000134460;ENSG00000081237;ENSG00000143184;ENSG00000167468;ENSG00000023445;ENSG00000107485;ENSG00000196776;ENSG00000131507;ENSG00000196839;ENSG00000154451;ENSG00000184584;ENSG00000110651;ENSG00000276085;ENSG00000147324
14	GO:0002521	leukocyte differentiation	209	26	7.88523	3.29731	4.76e-08	3.17e-06	ENSG00000100097;ENSG00000277632;ENSG00000134460;ENSG00000081237;ENSG00000115232;ENSG00000139193;ENSG00000116824;ENSG00000150093;ENSG00000078596;ENSG00000153563;ENSG00000142168;ENSG00000107485;ENSG00000131507;ENSG00000196839;ENSG00000111537;ENSG00000135426;ENSG00000134242;ENSG00000161405;ENSG00000169508;ENSG00000077238;ENSG00000105369;ENSG00000186891;ENSG00000180549;ENSG00000177606;ENSG00000128590…
14	GO:0060326	cell chemotaxis	76	15	2.86736	5.2313	9.66e-08	5.89e-06	ENSG00000271503;ENSG00000205542;ENSG00000277632;ENSG00000105372;ENSG00000143184;ENSG00000186810;ENSG00000204472;ENSG00000143669;ENSG00000169508;ENSG00000143185;ENSG00000172215;ENSG00000276070;ENSG00000213949;ENSG00000276085;ENSG00000169245
14	GO:0070661	leukocyte proliferation	112	18	4.22558	4.25977	1.35e-07	7.63e-06	ENSG00000271503;ENSG00000134460;ENSG00000081237;ENSG00000143184;ENSG00000204472;ENSG00000131507;ENSG00000113811;ENSG00000196839;ENSG00000010810;ENSG00000134242;ENSG00000161405;ENSG00000169508;ENSG00000105369;ENSG00000242574;ENSG00000186827;ENSG00000110651;ENSG00000109943;ENSG00000167664
14	GO:0045785	positive regulation of cell adhesion	152	21	5.73471	3.66191	1.73e-07	9.03e-06	ENSG00000271503;ENSG00000100097;ENSG00000134460;ENSG00000081237;ENSG00000115232;ENSG00000139193;ENSG00000143184;ENSG00000107485;ENSG00000196776;ENSG00000204472;ENSG00000107742;ENSG00000113811;ENSG00000196839;ENSG00000010810;ENSG00000111537;ENSG00000135426;ENSG00000077238;ENSG00000110448;ENSG00000186891;ENSG00000242574;ENSG00000167664
14	GO:0002250	adaptive immune response	155	21	5.8479	3.59104	2.43e-07	1.18e-05	ENSG00000081237;ENSG00000173762;ENSG00000139193;ENSG00000172116;ENSG00000143184;ENSG00000153563;ENSG00000166501;ENSG00000180644;ENSG00000109861;ENSG00000107485;ENSG00000197540;ENSG00000131507;ENSG00000196839;ENSG00000069974;ENSG00000010810;ENSG00000111537;ENSG00000169508;ENSG00000077238;ENSG00000105369;ENSG00000026751;ENSG00000109943
14	GO:0002697	regulation of immune effector process	149	19	5.62153	3.37987	2.41e-06	0.00011	ENSG00000105372;ENSG00000134460;ENSG00000081237;ENSG00000143184;ENSG00000023445;ENSG00000107485;ENSG00000239713;ENSG00000196776;ENSG00000131507;ENSG00000113811;ENSG00000089692;ENSG00000111537;ENSG00000077238;ENSG00000184584;ENSG00000204475;ENSG00000242574;ENSG00000186827;ENSG00000110651;ENSG00000109943
14	GO:2000147	positive regulation of cell motility	152	19	5.73471	3.31316	3.27e-06	0.000141	ENSG00000271503;ENSG00000205542;ENSG00000277632;ENSG00000081237;ENSG00000115232;ENSG00000054654;ENSG00000143184;ENSG00000044574;ENSG00000107485;ENSG00000204472;ENSG00000107742;ENSG00000113811;ENSG00000111537;ENSG00000143185;ENSG00000186891;ENSG00000276070;ENSG00000177606;ENSG00000181104;ENSG00000169245
14	GO:0050663	cytokine secretion	65	12	2.45234	4.89328	4.09e-06	0.000166	ENSG00000205542;ENSG00000277632;ENSG00000122862;ENSG00000116824;ENSG00000107485;ENSG00000113811;ENSG00000154451;ENSG00000134242;ENSG00000077238;ENSG00000181104;ENSG00000186827;ENSG00000109943
14	GO:0043062	extracellular structure organization	55	11	2.07506	5.30105	4.62e-06	0.000178	ENSG00000115232;ENSG00000150093;ENSG00000042493;ENSG00000136167;ENSG00000102265;ENSG00000185624;ENSG00000196776;ENSG00000107742;ENSG00000261371;ENSG00000213949;ENSG00000147408
14	GO:0042113	B cell activation	114	15	4.30103	3.48753	2e-05	0.000732	ENSG00000100097;ENSG00000081237;ENSG00000115232;ENSG00000139193;ENSG00000150093;ENSG00000078596;ENSG00000166501;ENSG00000131507;ENSG00000196839;ENSG00000161405;ENSG00000169508;ENSG00000105369;ENSG00000186827;ENSG00000110651;ENSG00000128590
14	GO:0002285	lymphocyte activation involved in immune response	77	12	2.90508	4.13069	2.51e-05	0.000875	ENSG00000100097;ENSG00000081237;ENSG00000078596;ENSG00000136167;ENSG00000107485;ENSG00000131507;ENSG00000196839;ENSG00000069974;ENSG00000111537;ENSG00000169508;ENSG00000077238;ENSG00000242574
14	GO:0009615	response to virus	149	17	5.62153	3.02409	3.72e-05	0.00123785	ENSG00000271503;ENSG00000134460;ENSG00000081237;ENSG00000143184;ENSG00000137309;ENSG00000023445;ENSG00000164300;ENSG00000180644;ENSG00000107485;ENSG00000239713;ENSG00000113811;ENSG00000111537;ENSG00000143669;ENSG00000184584;ENSG00000276070;ENSG00000100298;ENSG00000169245
14	GO:0070371	ERK1 and ERK2 cascade	81	12	3.056	3.92671	4.23e-05	0.00131765	ENSG00000271503;ENSG00000277632;ENSG00000081237;ENSG00000143184;ENSG00000134242;ENSG00000169508;ENSG00000143185;ENSG00000276070;ENSG00000177606;ENSG00000181104;ENSG00000276085;ENSG00000147324
14	GO:0006959	humoral immune response	36	8	1.35822	5.89006	4.32e-05	0.00131765	ENSG00000115523;ENSG00000105372;ENSG00000081237;ENSG00000107485;ENSG00000111537;ENSG00000169508;ENSG00000110651;ENSG00000169245
14	GO:0001818	negative regulation of cytokine production	98	13	3.69738	3.516	6.67e-05	0.00194027	ENSG00000205542;ENSG00000081237;ENSG00000122862;ENSG00000143184;ENSG00000181847;ENSG00000107485;ENSG00000100300;ENSG00000131507;ENSG00000089692;ENSG00000111537;ENSG00000134242;ENSG00000100784;ENSG00000186827
14	GO:0032103	positive regulation of response to external stimulus	85	12	3.20691	3.74192	6.89e-05	0.00194027	ENSG00000271503;ENSG00000205542;ENSG00000277632;ENSG00000105372;ENSG00000143184;ENSG00000196776;ENSG00000204472;ENSG00000154451;ENSG00000143185;ENSG00000276070;ENSG00000276085;ENSG00000169245
14	GO:0030101	natural killer cell activation	29	7	1.09412	6.39782	7.5e-05	0.00203456	ENSG00000081237;ENSG00000117450;ENSG00000116824;ENSG00000069974;ENSG00000134242;ENSG00000204475;ENSG00000026751
14	GO:0031349	positive regulation of defense response	159	17	5.99881	2.8339	8.56e-05	0.00209669	ENSG00000271503;ENSG00000277632;ENSG00000105372;ENSG00000166598;ENSG00000023445;ENSG00000196776;ENSG00000089692;ENSG00000010810;ENSG00000163564;ENSG00000154451;ENSG00000134242;ENSG00000100784;ENSG00000184584;ENSG00000204475;ENSG00000276085;ENSG00000109943;ENSG00000147324
14	GO:0034341	response to interferon-gamma	87	12	3.28237	3.6559	8.7e-05	0.00209669	ENSG00000271503;ENSG00000277632;ENSG00000026025;ENSG00000143184;ENSG00000162645;ENSG00000196776;ENSG00000204472;ENSG00000111537;ENSG00000154451;ENSG00000143185;ENSG00000276070;ENSG00000276085
14	GO:0006968	cellular defense response	21	6	0.792295	7.57293	9e-05	0.00209669	ENSG00000115523;ENSG00000150093;ENSG00000180644;ENSG00000205809;ENSG00000139187;ENSG00000186827
14	GO:0042116	macrophage activation	21	6	0.792295	7.57293	9e-05	0.00209669	ENSG00000081237;ENSG00000204472;ENSG00000077238;ENSG00000105835;ENSG00000177606;ENSG00000147324
14	GO:0034612	response to tumor necrosis factor	101	13	3.81056	3.41157	9.17e-05	0.00209669	ENSG00000271503;ENSG00000205542;ENSG00000277632;ENSG00000139193;ENSG00000143184;ENSG00000023445;ENSG00000162645;ENSG00000107485;ENSG00000143185;ENSG00000186891;ENSG00000276070;ENSG00000186827;ENSG00000276085
14	GO:0051047	positive regulation of secretion	120	14	4.5274	3.09228	0.000145	0.00315421	ENSG00000277632;ENSG00000116824;ENSG00000120742;ENSG00000107485;ENSG00000113811;ENSG00000069974;ENSG00000111537;ENSG00000134242;ENSG00000137501;ENSG00000077238;ENSG00000181104;ENSG00000186827;ENSG00000109943;ENSG00000115839
14	GO:0001819	positive regulation of cytokine production	166	17	6.26291	2.71439	0.000147	0.00315421	ENSG00000277632;ENSG00000081237;ENSG00000116824;ENSG00000143184;ENSG00000023445;ENSG00000142168;ENSG00000181847;ENSG00000107485;ENSG00000113811;ENSG00000111537;ENSG00000154451;ENSG00000134242;ENSG00000077238;ENSG00000184584;ENSG00000181104;ENSG00000109943;ENSG00000167664
14	GO:0043900	regulation of multi-organism process	168	17	6.33836	2.68208	0.00017	0.00355065	ENSG00000271503;ENSG00000100097;ENSG00000277632;ENSG00000134460;ENSG00000023445;ENSG00000166794;ENSG00000102265;ENSG00000180644;ENSG00000239713;ENSG00000185624;ENSG00000113811;ENSG00000196839;ENSG00000111537;ENSG00000184584;ENSG00000276070;ENSG00000100298;ENSG00000177606
14	GO:0050920	regulation of chemotaxis	55	9	2.07506	4.33722	0.000181	0.00368027	ENSG00000271503;ENSG00000205542;ENSG00000277632;ENSG00000143184;ENSG00000204472;ENSG00000169508;ENSG00000143185;ENSG00000276070;ENSG00000169245
14	GO:0098542	defense response to other organism	154	16	5.81017	2.75379	0.000195	0.00377957	ENSG00000115523;ENSG00000105372;ENSG00000134460;ENSG00000103187;ENSG00000081237;ENSG00000023445;ENSG00000164300;ENSG00000180644;ENSG00000239713;ENSG00000113811;ENSG00000111537;ENSG00000143669;ENSG00000077238;ENSG00000184584;ENSG00000100298;ENSG00000169245
14	GO:1903706	regulation of hemopoiesis	170	17	6.41382	2.65053	0.000196	0.00377957	ENSG00000100097;ENSG00000277632;ENSG00000134460;ENSG00000081237;ENSG00000139193;ENSG00000116824;ENSG00000142168;ENSG00000166501;ENSG00000107485;ENSG00000131507;ENSG00000196839;ENSG00000111537;ENSG00000135426;ENSG00000161405;ENSG00000077238;ENSG00000186891;ENSG00000177606
14	GO:0007162	negative regulation of cell adhesion	82	11	3.09373	3.55558	0.000222	0.00412842	ENSG00000100097;ENSG00000134460;ENSG00000081237;ENSG00000089327;ENSG00000143184;ENSG00000181847;ENSG00000131507;ENSG00000089692;ENSG00000134242;ENSG00000077238;ENSG00000010278
14	GO:0034113	heterotypic cell-cell adhesion	16	5	0.603654	8.28289	0.000226	0.00412842	ENSG00000081237;ENSG00000115232;ENSG00000116824;ENSG00000150093;ENSG00000196776
14	GO:0043270	positive regulation of ion transport	57	9	2.15052	4.18504	0.00024	0.0042834	ENSG00000271503;ENSG00000205542;ENSG00000277632;ENSG00000143184;ENSG00000100300;ENSG00000276070;ENSG00000181104;ENSG00000115839;ENSG00000169245
14	GO:0050866	negative regulation of cell activation	59	9	2.22597	4.04318	0.000314	0.00534443	ENSG00000134460;ENSG00000081237;ENSG00000143184;ENSG00000181847;ENSG00000131507;ENSG00000089692;ENSG00000134242;ENSG00000077238;ENSG00000010278
14	GO:0070555	response to interleukin-1	59	9	2.22597	4.04318	0.000314	0.00534443	ENSG00000271503;ENSG00000277632;ENSG00000143184;ENSG00000162645;ENSG00000196776;ENSG00000100784;ENSG00000143185;ENSG00000276070;ENSG00000276085
14	GO:0003013	circulatory system process	86	11	3.24464	3.39021	0.000339	0.00548899	ENSG00000142168;ENSG00000196839;ENSG00000010810;ENSG00000143185;ENSG00000105835;ENSG00000121064;ENSG00000125384;ENSG00000213949;ENSG00000049247;ENSG00000181104;ENSG00000169245
14	GO:0042092	type 2 immune response	10	4	0.377284	10.6021	0.000345	0.00548899	ENSG00000143184;ENSG00000107485;ENSG00000131507;ENSG00000077238
14	GO:0051235	maintenance of location	115	13	4.33876	2.99625	0.000345	0.00548899	ENSG00000205542;ENSG00000277632;ENSG00000081237;ENSG00000122862;ENSG00000054654;ENSG00000167996;ENSG00000143184;ENSG00000166598;ENSG00000044574;ENSG00000100300;ENSG00000131018;ENSG00000181104;ENSG00000169245
14	GO:0007568	aging	119	13	4.48967	2.89553	0.000483	0.00752145	ENSG00000167468;ENSG00000137309;ENSG00000142168;ENSG00000102265;ENSG00000109861;ENSG00000120742;ENSG00000100300;ENSG00000196839;ENSG00000145354;ENSG00000118705;ENSG00000160789;ENSG00000105835;ENSG00000177606
14	GO:0008037	cell recognition	39	7	1.47141	4.75735	0.000537	0.00818818	ENSG00000180644;ENSG00000261371;ENSG00000110448;ENSG00000010278;ENSG00000204475;ENSG00000109943;ENSG00000147408
14	GO:0035821	modification of morphology or physiology of other organism	64	9	2.41461	3.7273	0.000585	0.00873449	ENSG00000271503;ENSG00000115523;ENSG00000277632;ENSG00000105372;ENSG00000166794;ENSG00000180644;ENSG00000111537;ENSG00000276070;ENSG00000177606
14	GO:0002791	regulation of peptide secretion	139	14	5.24424	2.66959	0.000676	0.00990172	ENSG00000271503;ENSG00000205542;ENSG00000277632;ENSG00000122862;ENSG00000116824;ENSG00000120742;ENSG00000107485;ENSG00000113811;ENSG00000111537;ENSG00000134242;ENSG00000077238;ENSG00000181104;ENSG00000186827;ENSG00000109943
14	GO:0002576	platelet degranulation	41	7	1.54686	4.52529	0.000736	0.0105676	ENSG00000205542;ENSG00000122862;ENSG00000172543;ENSG00000142168;ENSG00000102265;ENSG00000261371;ENSG00000010278
14	GO:0034976	response to endoplasmic reticulum stress	157	15	5.92335	2.53235	0.000763	0.0107455	ENSG00000166598;ENSG00000106803;ENSG00000044574;ENSG00000143870;ENSG00000167004;ENSG00000120742;ENSG00000185624;ENSG00000074842;ENSG00000135842;ENSG00000113811;ENSG00000160789;ENSG00000177606;ENSG00000128590;ENSG00000105327;ENSG00000178607
14	GO:0071706	tumor necrosis factor superfamily cytokine production	54	8	2.03733	3.92671	0.00083	0.0114591	ENSG00000277632;ENSG00000081237;ENSG00000116824;ENSG00000100300;ENSG00000196776;ENSG00000113811;ENSG00000111537;ENSG00000134242
14	GO:0032637	interleukin-8 production	21	5	0.792295	6.31078	0.000901	0.0119909	ENSG00000205542;ENSG00000081237;ENSG00000116824;ENSG00000134242;ENSG00000181104
14	GO:0048678	response to axon injury	21	5	0.792295	6.31078	0.000901	0.0119909	ENSG00000100097;ENSG00000142168;ENSG00000100300;ENSG00000204472;ENSG00000177606
14	GO:0045088	regulation of innate immune response	160	15	6.03654	2.48487	0.00093	0.0121575	ENSG00000271503;ENSG00000105372;ENSG00000166598;ENSG00000023445;ENSG00000089692;ENSG00000010810;ENSG00000111537;ENSG00000163564;ENSG00000154451;ENSG00000134242;ENSG00000100784;ENSG00000184584;ENSG00000204475;ENSG00000109943;ENSG00000147324
14	GO:0019233	sensory perception of pain	13	4	0.490469	8.15547	0.00107376	0.0137893	ENSG00000277632;ENSG00000164687;ENSG00000010810;ENSG00000181104
14	GO:0072507	divalent inorganic cation homeostasis	131	13	4.94241	2.63029	0.0012071	0.0152344	ENSG00000271503;ENSG00000277632;ENSG00000081237;ENSG00000143184;ENSG00000166598;ENSG00000186810;ENSG00000166501;ENSG00000113811;ENSG00000010810;ENSG00000172215;ENSG00000125384;ENSG00000181104;ENSG00000169245
14	GO:0032102	negative regulation of response to external stimulus	72	9	2.71644	3.31316	0.00139317	0.0172847	ENSG00000105372;ENSG00000134460;ENSG00000081237;ENSG00000107485;ENSG00000204472;ENSG00000131507;ENSG00000196839;ENSG00000010278;ENSG00000147324
14	GO:0072511	divalent inorganic cation transport	119	12	4.48967	2.6728	0.00161626	0.0197184	ENSG00000271503;ENSG00000277632;ENSG00000081237;ENSG00000133872;ENSG00000143184;ENSG00000166501;ENSG00000100300;ENSG00000113811;ENSG00000010810;ENSG00000276070;ENSG00000181104;ENSG00000169245
14	GO:0006909	phagocytosis	89	10	3.35782	2.97812	0.00175005	0.0210006	ENSG00000081237;ENSG00000145220;ENSG00000150093;ENSG00000115935;ENSG00000196776;ENSG00000204472;ENSG00000069974;ENSG00000010810;ENSG00000163219;ENSG00000261371
14	GO:0048872	homeostasis of number of cells	122	12	4.60286	2.60708	0.00200293	0.0236475	ENSG00000105372;ENSG00000134460;ENSG00000145220;ENSG00000117450;ENSG00000138326;ENSG00000142168;ENSG00000107485;ENSG00000196839;ENSG00000169508;ENSG00000181104;ENSG00000186827;ENSG00000147324
14	GO:0010959	regulation of metal ion transport	91	10	3.43328	2.91267	0.00207207	0.0236993	ENSG00000271503;ENSG00000277632;ENSG00000089327;ENSG00000133872;ENSG00000143184;ENSG00000100300;ENSG00000010810;ENSG00000276070;ENSG00000181104;ENSG00000169245
14	GO:0019932	second-messenger-mediated signaling	91	10	3.43328	2.91267	0.00207207	0.0236993	ENSG00000277632;ENSG00000081237;ENSG00000186810;ENSG00000113811;ENSG00000196839;ENSG00000172215;ENSG00000276070;ENSG00000125384;ENSG00000156052;ENSG00000169245
14	GO:0097696	STAT cascade	50	7	1.88642	3.71074	0.0024561	0.0276594	ENSG00000271503;ENSG00000081237;ENSG00000010810;ENSG00000111537;ENSG00000261371;ENSG00000186891;ENSG00000181104
14	GO:0002683	negative regulation of immune system process	159	14	5.99881	2.3338	0.00249828	0.0277082	ENSG00000277632;ENSG00000105372;ENSG00000134460;ENSG00000081237;ENSG00000143184;ENSG00000181847;ENSG00000196776;ENSG00000131507;ENSG00000089692;ENSG00000196839;ENSG00000134242;ENSG00000077238;ENSG00000186827;ENSG00000147324
14	GO:0018212	peptidyl-tyrosine modification	110	11	4.15012	2.65053	0.00268786	0.0293659	ENSG00000271503;ENSG00000081237;ENSG00000010810;ENSG00000111537;ENSG00000108798;ENSG00000114423;ENSG00000261371;ENSG00000128294;ENSG00000186891;ENSG00000137601;ENSG00000110651
14	GO:0002440	production of molecular mediator of immune response	81	9	3.056	2.94503	0.00318967	0.0343358	ENSG00000081237;ENSG00000143184;ENSG00000078596;ENSG00000107485;ENSG00000131507;ENSG00000077238;ENSG00000186827;ENSG00000128590;ENSG00000167664
14	GO:0002764	immune response-regulating signaling pathway	220	17	8.30024	2.04813	0.00360348	0.0382282	ENSG00000081237;ENSG00000166598;ENSG00000023445;ENSG00000166501;ENSG00000115935;ENSG00000107485;ENSG00000196776;ENSG00000027075;ENSG00000196839;ENSG00000010810;ENSG00000135426;ENSG00000134242;ENSG00000105369;ENSG00000100784;ENSG00000204475;ENSG00000177606;ENSG00000147324
14	GO:0043491	protein kinase B signaling	69	8	2.60326	3.07307	0.00411623	0.043044	ENSG00000271503;ENSG00000277632;ENSG00000150093;ENSG00000107485;ENSG00000074842;ENSG00000010810;ENSG00000159445;ENSG00000147324
14	GO:0043087	regulation of GTPase activity	169	14	6.37609	2.1957	0.00436831	0.0450367	ENSG00000271503;ENSG00000277632;ENSG00000150093;ENSG00000143184;ENSG00000142168;ENSG00000163219;ENSG00000143185;ENSG00000047365;ENSG00000276070;ENSG00000177606;ENSG00000181104;ENSG00000156052;ENSG00000276085;ENSG00000115839
14	GO:0042063	gliogenesis	71	8	2.67871	2.98651	0.00491241	0.0499428	ENSG00000277632;ENSG00000026025;ENSG00000054654;ENSG00000142168;ENSG00000100300;ENSG00000027075;ENSG00000169508;ENSG00000010278
15	GO:0007015	actin filament organization	127	26	3.60624	7.20974	4.44e-16	3.25e-13	ENSG00000205542;ENSG00000034510;ENSG00000117632;ENSG00000108518;ENSG00000163466;ENSG00000172757;ENSG00000126353;ENSG00000102879;ENSG00000197747;ENSG00000042493;ENSG00000130429;ENSG00000167460;ENSG00000162704;ENSG00000070831;ENSG00000136717;ENSG00000115091;ENSG00000196924;ENSG00000128340;ENSG00000077549;ENSG00000103490;ENSG00000071127;ENSG00000254999;ENSG00000139725;ENSG00000155366;ENSG00000100092…
15	GO:0032970	regulation of actin filament-based process	116	24	3.29388	7.28623	5.33e-15	1.95e-12	ENSG00000205542;ENSG00000034510;ENSG00000117632;ENSG00000108518;ENSG00000163466;ENSG00000172757;ENSG00000126353;ENSG00000102879;ENSG00000197747;ENSG00000042493;ENSG00000130429;ENSG00000162704;ENSG00000070831;ENSG00000136717;ENSG00000115091;ENSG00000196924;ENSG00000064666;ENSG00000077549;ENSG00000103490;ENSG00000071127;ENSG00000254999;ENSG00000139725;ENSG00000155366;ENSG00000100092
15	GO:1902903	regulation of supramolecular fiber organization	119	22	3.37907	6.51067	9.41e-13	2.3e-10	ENSG00000205542;ENSG00000034510;ENSG00000117632;ENSG00000108518;ENSG00000163466;ENSG00000172757;ENSG00000126353;ENSG00000102879;ENSG00000197747;ENSG00000042493;ENSG00000130429;ENSG00000162704;ENSG00000070831;ENSG00000136717;ENSG00000115091;ENSG00000196924;ENSG00000077549;ENSG00000103490;ENSG00000071127;ENSG00000254999;ENSG00000155366;ENSG00000100092
15	GO:0050900	leukocyte migration	122	19	3.46426	5.48458	8.46e-10	1.55e-07	ENSG00000019582;ENSG00000189403;ENSG00000126353;ENSG00000102879;ENSG00000213654;ENSG00000131981;ENSG00000111679;ENSG00000186810;ENSG00000128340;ENSG00000103490;ENSG00000071127;ENSG00000136286;ENSG00000139626;ENSG00000196839;ENSG00000147443;ENSG00000121966;ENSG00000143669;ENSG00000186891;ENSG00000276070
15	GO:0090066	regulation of anatomical structure size	138	20	3.91859	5.10388	1.09e-09	1.6e-07	ENSG00000205542;ENSG00000034510;ENSG00000108518;ENSG00000163466;ENSG00000172757;ENSG00000126353;ENSG00000102879;ENSG00000042493;ENSG00000130429;ENSG00000142168;ENSG00000162704;ENSG00000136717;ENSG00000115091;ENSG00000077549;ENSG00000103490;ENSG00000071127;ENSG00000254999;ENSG00000109062;ENSG00000100092;ENSG00000113749
15	GO:0051493	regulation of cytoskeleton organization	190	23	5.39515	4.26308	2.12e-09	2.59e-07	ENSG00000205542;ENSG00000034510;ENSG00000117632;ENSG00000108518;ENSG00000163466;ENSG00000172757;ENSG00000126353;ENSG00000102879;ENSG00000197747;ENSG00000042493;ENSG00000130429;ENSG00000162704;ENSG00000070831;ENSG00000136717;ENSG00000115091;ENSG00000196924;ENSG00000077549;ENSG00000103490;ENSG00000071127;ENSG00000254999;ENSG00000139725;ENSG00000155366;ENSG00000100092
15	GO:0060326	cell chemotaxis	76	14	2.15806	6.4873	1.78e-08	1.74e-06	ENSG00000205542;ENSG00000164104;ENSG00000019582;ENSG00000189403;ENSG00000126353;ENSG00000102879;ENSG00000213654;ENSG00000131981;ENSG00000186810;ENSG00000128340;ENSG00000121966;ENSG00000143669;ENSG00000172215;ENSG00000276070
15	GO:0006909	phagocytosis	89	15	2.5272	5.93541	1.9e-08	1.74e-06	ENSG00000075624;ENSG00000189403;ENSG00000184009;ENSG00000163466;ENSG00000102879;ENSG00000130429;ENSG00000051523;ENSG00000162704;ENSG00000070831;ENSG00000160654;ENSG00000115091;ENSG00000103490;ENSG00000136286;ENSG00000254999;ENSG00000100092
15	GO:0002576	platelet degranulation	41	10	1.16422	8.58946	1.31e-07	1.07e-05	ENSG00000205542;ENSG00000122862;ENSG00000172543;ENSG00000135404;ENSG00000198668;ENSG00000142168;ENSG00000196924;ENSG00000102265;ENSG00000071127;ENSG00000164081
15	GO:0008277	regulation of G protein-coupled receptor signaling pathway	32	9	0.908658	9.90472	1.5e-07	1.1e-05	ENSG00000117632;ENSG00000148908;ENSG00000198668;ENSG00000114353;ENSG00000196839;ENSG00000198055;ENSG00000169220;ENSG00000090104;ENSG00000185527
15	GO:0051258	protein polymerization	120	16	3.40747	4.69557	1.91e-07	1.27e-05	ENSG00000205542;ENSG00000034510;ENSG00000117632;ENSG00000108518;ENSG00000163466;ENSG00000126353;ENSG00000102879;ENSG00000042493;ENSG00000130429;ENSG00000167468;ENSG00000162704;ENSG00000136717;ENSG00000115091;ENSG00000077549;ENSG00000103490;ENSG00000254999
15	GO:0072507	divalent inorganic cation homeostasis	131	16	3.71982	4.30129	6.53e-07	3.99e-05	ENSG00000169442;ENSG00000189403;ENSG00000126353;ENSG00000102879;ENSG00000169715;ENSG00000198668;ENSG00000125910;ENSG00000182718;ENSG00000051523;ENSG00000111679;ENSG00000186810;ENSG00000166501;ENSG00000197043;ENSG00000198417;ENSG00000121966;ENSG00000172215
15	GO:0002764	immune response-regulating signaling pathway	220	21	6.24702	3.3616	7.28e-07	4.1e-05	ENSG00000075624;ENSG00000189403;ENSG00000184009;ENSG00000163466;ENSG00000126353;ENSG00000170315;ENSG00000130429;ENSG00000198668;ENSG00000051523;ENSG00000162704;ENSG00000070831;ENSG00000160654;ENSG00000131981;ENSG00000111679;ENSG00000115091;ENSG00000166501;ENSG00000136286;ENSG00000254999;ENSG00000196839;ENSG00000137312;ENSG00000105369
15	GO:0010959	regulation of metal ion transport	91	13	2.584	5.03097	1.29e-06	6.77e-05	ENSG00000102879;ENSG00000135404;ENSG00000198668;ENSG00000182718;ENSG00000051523;ENSG00000136717;ENSG00000131981;ENSG00000111679;ENSG00000196924;ENSG00000114353;ENSG00000109062;ENSG00000088992;ENSG00000276070
15	GO:0007163	establishment or maintenance of cell polarity	79	12	2.24325	5.34938	1.73e-06	8.45e-05	ENSG00000172757;ENSG00000126353;ENSG00000162704;ENSG00000070831;ENSG00000160654;ENSG00000115091;ENSG00000071127;ENSG00000139725;ENSG00000109062;ENSG00000155366;ENSG00000100092;ENSG00000276070
15	GO:0031589	cell-substrate adhesion	86	12	2.44202	4.91397	4.36e-06	0.000188	ENSG00000100097;ENSG00000163466;ENSG00000126353;ENSG00000102879;ENSG00000197747;ENSG00000135404;ENSG00000070831;ENSG00000196924;ENSG00000128340;ENSG00000136286;ENSG00000139626;ENSG00000159840
15	GO:0034765	regulation of ion transmembrane transport	86	12	2.44202	4.91397	4.36e-06	0.000188	ENSG00000205542;ENSG00000102879;ENSG00000135404;ENSG00000198668;ENSG00000051523;ENSG00000213719;ENSG00000136717;ENSG00000111679;ENSG00000196924;ENSG00000071127;ENSG00000109062;ENSG00000088992
15	GO:2000147	positive regulation of cell motility	152	16	4.31612	3.70703	4.85e-06	0.000197	ENSG00000205542;ENSG00000019582;ENSG00000108518;ENSG00000189403;ENSG00000126353;ENSG00000102879;ENSG00000213654;ENSG00000044574;ENSG00000131981;ENSG00000196924;ENSG00000128340;ENSG00000114353;ENSG00000103490;ENSG00000155366;ENSG00000186891;ENSG00000276070
15	GO:0031032	actomyosin structure organization	48	9	1.36299	6.60315	6.09e-06	0.000227	ENSG00000117632;ENSG00000108518;ENSG00000184009;ENSG00000197747;ENSG00000070831;ENSG00000064666;ENSG00000071127;ENSG00000155366;ENSG00000159840
15	GO:0043254	regulation of protein complex assembly	211	19	5.99146	3.17118	6.2e-06	0.000227	ENSG00000205542;ENSG00000034510;ENSG00000117632;ENSG00000108518;ENSG00000189403;ENSG00000163466;ENSG00000126353;ENSG00000102879;ENSG00000042493;ENSG00000130429;ENSG00000162704;ENSG00000070831;ENSG00000136717;ENSG00000115091;ENSG00000077549;ENSG00000103490;ENSG00000254999;ENSG00000155366;ENSG00000141682
15	GO:0034109	homotypic cell-cell adhesion	29	7	0.823471	8.5006	1.19e-05	0.000414	ENSG00000100097;ENSG00000075624;ENSG00000184009;ENSG00000101608;ENSG00000213719;ENSG00000111679;ENSG00000196924
15	GO:0048013	ephrin receptor signaling pathway	31	7	0.880262	7.95218	1.91e-05	0.000635	ENSG00000075624;ENSG00000184009;ENSG00000163466;ENSG00000130429;ENSG00000162704;ENSG00000070831;ENSG00000115091
15	GO:0050878	regulation of body fluid levels	135	14	3.8334	3.65211	2.34e-05	0.000745	ENSG00000075624;ENSG00000117632;ENSG00000184009;ENSG00000101608;ENSG00000182718;ENSG00000051523;ENSG00000213719;ENSG00000070831;ENSG00000111679;ENSG00000166501;ENSG00000196924;ENSG00000114353;ENSG00000077549;ENSG00000196839
15	GO:0003012	muscle system process	87	11	2.47041	4.4527	2.9e-05	0.000866	ENSG00000026025;ENSG00000092841;ENSG00000101608;ENSG00000198668;ENSG00000167460;ENSG00000051523;ENSG00000142168;ENSG00000136717;ENSG00000196924;ENSG00000197043;ENSG00000196839
15	GO:0007229	integrin-mediated signaling pathway	33	7	0.937053	7.47023	2.96e-05	0.000866	ENSG00000135404;ENSG00000070831;ENSG00000196924;ENSG00000102265;ENSG00000139626;ENSG00000033170;ENSG00000159840
15	GO:0019932	second-messenger-mediated signaling	91	11	2.584	4.25697	4.44e-05	0.00125107	ENSG00000126353;ENSG00000198668;ENSG00000125910;ENSG00000186810;ENSG00000114353;ENSG00000175463;ENSG00000196839;ENSG00000109062;ENSG00000121966;ENSG00000172215;ENSG00000276070
15	GO:0070371	ERK1 and ERK2 cascade	81	10	2.30004	4.34775	8.33e-05	0.00222367	ENSG00000019582;ENSG00000189403;ENSG00000126353;ENSG00000111679;ENSG00000114353;ENSG00000103490;ENSG00000175463;ENSG00000109062;ENSG00000169220;ENSG00000276070
15	GO:0051235	maintenance of location	115	12	3.26549	3.67479	8.67e-05	0.00222367	ENSG00000205542;ENSG00000034510;ENSG00000126353;ENSG00000122862;ENSG00000102879;ENSG00000198668;ENSG00000051523;ENSG00000044574;ENSG00000111679;ENSG00000196924;ENSG00000197043;ENSG00000091039
15	GO:0045785	positive regulation of cell adhesion	152	14	4.31612	3.24365	8.81e-05	0.00222367	ENSG00000100097;ENSG00000019582;ENSG00000189403;ENSG00000163466;ENSG00000126353;ENSG00000102879;ENSG00000197747;ENSG00000070831;ENSG00000111679;ENSG00000196924;ENSG00000103490;ENSG00000196839;ENSG00000137312;ENSG00000186891
15	GO:0042110	T cell activation	216	17	6.13344	2.77169	0.000111	0.00271846	ENSG00000100097;ENSG00000019582;ENSG00000189403;ENSG00000173762;ENSG00000126353;ENSG00000102879;ENSG00000142168;ENSG00000070831;ENSG00000160654;ENSG00000131981;ENSG00000111679;ENSG00000128340;ENSG00000103490;ENSG00000137078;ENSG00000112576;ENSG00000196839;ENSG00000186891
15	GO:0072511	divalent inorganic cation transport	119	12	3.37907	3.55127	0.000121	0.00285656	ENSG00000126353;ENSG00000102879;ENSG00000198668;ENSG00000182718;ENSG00000051523;ENSG00000136717;ENSG00000131981;ENSG00000111679;ENSG00000166501;ENSG00000114353;ENSG00000197043;ENSG00000276070
15	GO:0007187	G protein-coupled receptor signaling pathway, coupled to cyclic nucleotide second messenger	29	6	0.823471	7.28623	0.000131	0.0029884	ENSG00000125910;ENSG00000196924;ENSG00000114353;ENSG00000109062;ENSG00000113749;ENSG00000090104
15	GO:0050920	regulation of chemotaxis	55	8	1.56176	5.12244	0.000137	0.0029884	ENSG00000205542;ENSG00000019582;ENSG00000189403;ENSG00000126353;ENSG00000213654;ENSG00000128340;ENSG00000121966;ENSG00000276070
15	GO:0034330	cell junction organization	70	9	1.98769	4.52787	0.000139	0.0029884	ENSG00000075624;ENSG00000184009;ENSG00000197747;ENSG00000070831;ENSG00000196924;ENSG00000071127;ENSG00000137312;ENSG00000155366;ENSG00000100092
15	GO:0050918	positive chemotaxis	11	4	0.312351	12.8061	0.000176	0.00359766	ENSG00000164104;ENSG00000189403;ENSG00000102879;ENSG00000131981
15	GO:0043270	positive regulation of ion transport	57	8	1.61855	4.94271	0.000177	0.00359766	ENSG00000205542;ENSG00000198668;ENSG00000182718;ENSG00000131981;ENSG00000196924;ENSG00000109062;ENSG00000088992;ENSG00000276070
15	GO:0051051	negative regulation of transport	145	13	4.11736	3.15737	0.000209	0.00413105	ENSG00000205542;ENSG00000019582;ENSG00000189403;ENSG00000164687;ENSG00000122862;ENSG00000102879;ENSG00000198668;ENSG00000136717;ENSG00000131981;ENSG00000166501;ENSG00000114353;ENSG00000196839;ENSG00000109062
15	GO:0097581	lamellipodium organization	32	6	0.908658	6.60315	0.000232	0.00439396	ENSG00000163466;ENSG00000162704;ENSG00000070831;ENSG00000128340;ENSG00000077549;ENSG00000254999
15	GO:0002694	regulation of leukocyte activation	208	16	5.90627	2.70898	0.000234	0.00439396	ENSG00000100097;ENSG00000019582;ENSG00000189403;ENSG00000126353;ENSG00000102879;ENSG00000142168;ENSG00000070831;ENSG00000131981;ENSG00000111679;ENSG00000128340;ENSG00000103490;ENSG00000137078;ENSG00000175463;ENSG00000196839;ENSG00000161405;ENSG00000186891
15	GO:1990868	response to chemokine	21	5	0.596307	8.38495	0.000243	0.00441683	ENSG00000126353;ENSG00000186810;ENSG00000121966;ENSG00000172215;ENSG00000276070
15	GO:0002521	leukocyte differentiation	209	16	5.93467	2.69602	0.000247	0.00441683	ENSG00000100097;ENSG00000019582;ENSG00000189403;ENSG00000126353;ENSG00000182718;ENSG00000123685;ENSG00000142168;ENSG00000070831;ENSG00000160654;ENSG00000131981;ENSG00000111679;ENSG00000196839;ENSG00000161405;ENSG00000088992;ENSG00000105369;ENSG00000186891
15	GO:0070661	leukocyte proliferation	112	11	3.1803	3.45879	0.000296	0.00515319	ENSG00000019582;ENSG00000189403;ENSG00000102879;ENSG00000131981;ENSG00000111679;ENSG00000128340;ENSG00000103490;ENSG00000112576;ENSG00000196839;ENSG00000161405;ENSG00000105369
15	GO:0060491	regulation of cell projection assembly	65	8	1.84571	4.33437	0.000446	0.00756924	ENSG00000108518;ENSG00000163466;ENSG00000126353;ENSG00000070831;ENSG00000128340;ENSG00000077549;ENSG00000175463;ENSG00000254999
15	GO:0070671	response to interleukin-12	36	6	1.02224	5.86946	0.000455	0.00756924	ENSG00000122566;ENSG00000172757;ENSG00000182718;ENSG00000142168;ENSG00000070831;ENSG00000064666
15	GO:0050817	coagulation	100	10	2.83956	3.52168	0.000485	0.00788133	ENSG00000075624;ENSG00000184009;ENSG00000101608;ENSG00000182718;ENSG00000213719;ENSG00000070831;ENSG00000111679;ENSG00000166501;ENSG00000196924;ENSG00000077549
15	GO:0030048	actin filament-based movement	25	5	0.709889	7.04336	0.000578	0.00919751	ENSG00000026025;ENSG00000092841;ENSG00000167460;ENSG00000136717;ENSG00000196924
15	GO:0007249	I-kappaB kinase/NF-kappaB signaling	122	11	3.46426	3.17528	0.00062	0.00965796	ENSG00000100097;ENSG00000019582;ENSG00000196154;ENSG00000126353;ENSG00000170315;ENSG00000161011;ENSG00000166501;ENSG00000196924;ENSG00000103490;ENSG00000155366;ENSG00000165233
15	GO:0046847	filopodium assembly	15	4	0.425933	9.39114	0.000667	0.0101677	ENSG00000126353;ENSG00000070831;ENSG00000077549;ENSG00000100092
15	GO:0030099	myeloid cell differentiation	170	13	4.82724	2.69305	0.000975	0.0142807	ENSG00000164104;ENSG00000019582;ENSG00000189403;ENSG00000126353;ENSG00000182718;ENSG00000123685;ENSG00000070831;ENSG00000131981;ENSG00000111679;ENSG00000166501;ENSG00000071127;ENSG00000169926;ENSG00000088992
15	GO:1903706	regulation of hemopoiesis	170	13	4.82724	2.69305	0.000975	0.0142807	ENSG00000100097;ENSG00000164104;ENSG00000019582;ENSG00000189403;ENSG00000142168;ENSG00000131981;ENSG00000111679;ENSG00000166501;ENSG00000169926;ENSG00000196839;ENSG00000161405;ENSG00000088992;ENSG00000186891
15	GO:0001906	cell killing	57	7	1.61855	4.32487	0.00103546	0.0144759	ENSG00000111640;ENSG00000196230;ENSG00000198830;ENSG00000102879;ENSG00000183918;ENSG00000111679;ENSG00000143669
15	GO:0022604	regulation of cell morphogenesis	130	11	3.69142	2.97988	0.00105758	0.0144759	ENSG00000163466;ENSG00000172757;ENSG00000102879;ENSG00000197747;ENSG00000070831;ENSG00000196924;ENSG00000077549;ENSG00000071127;ENSG00000139725;ENSG00000109062;ENSG00000155366
15	GO:0002446	neutrophil mediated immunity	262	17	7.43963	2.28506	0.0010824	0.0144759	ENSG00000196230;ENSG00000189403;ENSG00000103187;ENSG00000164687;ENSG00000135404;ENSG00000182718;ENSG00000051523;ENSG00000162704;ENSG00000131981;ENSG00000111679;ENSG00000064666;ENSG00000103490;ENSG00000071127;ENSG00000175463;ENSG00000139725;ENSG00000013364;ENSG00000155093
15	GO:0051098	regulation of binding	172	13	4.88403	2.66173	0.00108767	0.0144759	ENSG00000205542;ENSG00000075624;ENSG00000164104;ENSG00000117632;ENSG00000189403;ENSG00000132341;ENSG00000197747;ENSG00000198668;ENSG00000182718;ENSG00000044574;ENSG00000131981;ENSG00000137312;ENSG00000163564
15	GO:0060627	regulation of vesicle-mediated transport	172	13	4.88403	2.66173	0.00108767	0.0144759	ENSG00000189403;ENSG00000102879;ENSG00000135404;ENSG00000198668;ENSG00000182718;ENSG00000051523;ENSG00000136717;ENSG00000131981;ENSG00000166501;ENSG00000128340;ENSG00000114353;ENSG00000103490;ENSG00000137312
15	GO:0097366	response to bronchodilator	17	4	0.482724	8.2863	0.00111216	0.0145376	ENSG00000126353;ENSG00000148908;ENSG00000198668;ENSG00000142168
15	GO:0007159	leukocyte cell-cell adhesion	153	12	4.34452	2.7621	0.00122914	0.0157847	ENSG00000100097;ENSG00000019582;ENSG00000189403;ENSG00000126353;ENSG00000102879;ENSG00000070831;ENSG00000131981;ENSG00000111679;ENSG00000128340;ENSG00000103490;ENSG00000139626;ENSG00000196839
15	GO:0002250	adaptive immune response	155	12	4.40131	2.72646	0.00137625	0.0173692	ENSG00000019582;ENSG00000189403;ENSG00000173762;ENSG00000183918;ENSG00000160654;ENSG00000111679;ENSG00000166501;ENSG00000103490;ENSG00000136286;ENSG00000137078;ENSG00000196839;ENSG00000105369
15	GO:0034764	positive regulation of transmembrane transport	45	6	1.2778	4.69557	0.00154237	0.0191359	ENSG00000205542;ENSG00000198668;ENSG00000196924;ENSG00000091039;ENSG00000109062;ENSG00000088992
15	GO:0099177	regulation of trans-synaptic signaling	79	8	2.24325	3.56626	0.00165108	0.0201432	ENSG00000164687;ENSG00000198668;ENSG00000161011;ENSG00000166501;ENSG00000114353;ENSG00000137312;ENSG00000169220;ENSG00000113749
15	GO:0070972	protein localization to endoplasmic reticulum	121	10	3.43586	2.91048	0.00213175	0.0255811	ENSG00000177954;ENSG00000140988;ENSG00000109475;ENSG00000197958;ENSG00000161970;ENSG00000168028;ENSG00000108107;ENSG00000182899;ENSG00000185088;ENSG00000197728;ENSG00000044574
15	GO:0048872	homeostasis of number of cells	122	10	3.46426	2.88662	0.00226672	0.0267619	ENSG00000164104;ENSG00000019582;ENSG00000189403;ENSG00000126353;ENSG00000102879;ENSG00000142168;ENSG00000137078;ENSG00000169926;ENSG00000196839;ENSG00000141682
15	GO:0033627	cell adhesion mediated by integrin	21	4	0.596307	6.70796	0.00256035	0.0297488	ENSG00000111679;ENSG00000139626;ENSG00000196839;ENSG00000088992
15	GO:0032103	positive regulation of response to external stimulus	85	8	2.41362	3.31452	0.00264001	0.0301952	ENSG00000205542;ENSG00000019582;ENSG00000189403;ENSG00000126353;ENSG00000051523;ENSG00000213654;ENSG00000128340;ENSG00000276070
15	GO:0043900	regulation of multi-organism process	168	12	4.77045	2.51548	0.00273006	0.030678	ENSG00000100097;ENSG00000111640;ENSG00000019582;ENSG00000172757;ENSG00000182718;ENSG00000051523;ENSG00000185201;ENSG00000161011;ENSG00000102265;ENSG00000103490;ENSG00000196839;ENSG00000276070
15	GO:0003013	circulatory system process	86	8	2.44202	3.27598	0.00284233	0.030678	ENSG00000198668;ENSG00000051523;ENSG00000142168;ENSG00000136717;ENSG00000196924;ENSG00000114353;ENSG00000196839;ENSG00000113749
15	GO:0036230	granulocyte activation	262	16	7.43963	2.15064	0.00284289	0.030678	ENSG00000196230;ENSG00000189403;ENSG00000103187;ENSG00000164687;ENSG00000135404;ENSG00000182718;ENSG00000051523;ENSG00000162704;ENSG00000131981;ENSG00000111679;ENSG00000064666;ENSG00000103490;ENSG00000175463;ENSG00000139725;ENSG00000013364;ENSG00000155093
15	GO:0019058	viral life cycle	147	11	4.17415	2.63527	0.00284987	0.030678	ENSG00000100097;ENSG00000019582;ENSG00000132341;ENSG00000168028;ENSG00000170315;ENSG00000182718;ENSG00000185201;ENSG00000070831;ENSG00000139626;ENSG00000121966;ENSG00000172215
15	GO:0031579	membrane raft organization	11	3	0.312351	9.60458	0.00312903	0.0327208	ENSG00000197747;ENSG00000182718;ENSG00000137312
15	GO:0044091	membrane biogenesis	11	3	0.312351	9.60458	0.00312903	0.0327208	ENSG00000197747;ENSG00000182718;ENSG00000137312
15	GO:0006959	humoral immune response	36	5	1.02224	4.89122	0.00319128	0.0329017	ENSG00000111640;ENSG00000198830;ENSG00000126353;ENSG00000183918;ENSG00000111679
15	GO:0045730	respiratory burst	12	3	0.340747	8.8042	0.0040859	0.04154	ENSG00000169442;ENSG00000051523;ENSG00000128340
15	GO:0051702	interaction with symbiont	39	5	1.10743	4.51497	0.00455291	0.0456538	ENSG00000111640;ENSG00000172757;ENSG00000198668;ENSG00000182718;ENSG00000276070
15	GO:0022407	regulation of cell-cell adhesion	157	11	4.4581	2.46742	0.00473104	0.0467989	ENSG00000100097;ENSG00000019582;ENSG00000189403;ENSG00000126353;ENSG00000102879;ENSG00000070831;ENSG00000131981;ENSG00000111679;ENSG00000103490;ENSG00000196839;ENSG00000137312
15	GO:0048871	multicellular organismal homeostasis	114	9	3.23709	2.78027	0.00480413	0.0468883	ENSG00000075624;ENSG00000117632;ENSG00000184009;ENSG00000164687;ENSG00000102879;ENSG00000170315;ENSG00000142168;ENSG00000128340;ENSG00000121966
16	GO:0090150	establishment of protein localization to membrane	207	14	2.09631	6.67841	8.54e-09	6.25e-06	ENSG00000140988;ENSG00000105372;ENSG00000080824;ENSG00000137818;ENSG00000089157;ENSG00000186468;ENSG00000168028;ENSG00000108107;ENSG00000198755;ENSG00000185088;ENSG00000198668;ENSG00000087088;ENSG00000141682;ENSG00000105327
16	GO:0006413	translational initiation	160	11	1.62033	6.78873	3.75e-07	0.000137	ENSG00000140988;ENSG00000105372;ENSG00000137818;ENSG00000089157;ENSG00000186468;ENSG00000168028;ENSG00000108107;ENSG00000198755;ENSG00000173812;ENSG00000185088;ENSG00000128272
16	GO:0006401	RNA catabolic process	255	13	2.58241	5.03406	8.98e-07	0.000219	ENSG00000140988;ENSG00000105372;ENSG00000137818;ENSG00000089157;ENSG00000186468;ENSG00000168028;ENSG00000108107;ENSG00000198755;ENSG00000185088;ENSG00000138668;ENSG00000099783;ENSG00000153187;ENSG00000204392
16	GO:0070972	protein localization to endoplasmic reticulum	121	9	1.22538	7.34468	2.58e-06	0.000472	ENSG00000140988;ENSG00000105372;ENSG00000137818;ENSG00000089157;ENSG00000186468;ENSG00000168028;ENSG00000108107;ENSG00000198755;ENSG00000185088
16	GO:0097193	intrinsic apoptotic signaling pathway	164	10	1.66084	6.02104	4.11e-06	0.000602	ENSG00000074800;ENSG00000185088;ENSG00000087088;ENSG00000116560;ENSG00000128272;ENSG00000233276;ENSG00000169567;ENSG00000170855;ENSG00000141682;ENSG00000105327
16	GO:0060249	anatomical structure homeostasis	162	9	1.64059	5.48584	2.82e-05	0.00343545	ENSG00000075624;ENSG00000080824;ENSG00000096384;ENSG00000122566;ENSG00000102879;ENSG00000087088;ENSG00000138668;ENSG00000153187;ENSG00000150753
16	GO:0051235	maintenance of location	115	7	1.16461	6.01057	0.000136	0.0142211	ENSG00000087086;ENSG00000102879;ENSG00000167996;ENSG00000198668;ENSG00000166598;ENSG00000087088;ENSG00000153187
16	GO:0006605	protein targeting	261	10	2.64317	3.78334	0.000228	0.0208217	ENSG00000140988;ENSG00000105372;ENSG00000080824;ENSG00000137818;ENSG00000089157;ENSG00000186468;ENSG00000168028;ENSG00000108107;ENSG00000198755;ENSG00000185088
16	GO:0032200	telomere organization	97	6	0.982327	6.10794	0.000391	0.030736	ENSG00000080824;ENSG00000096384;ENSG00000122566;ENSG00000138668;ENSG00000153187;ENSG00000150753
16	GO:0070671	response to interleukin-12	36	4	0.364575	10.9717	0.000433	0.030736	ENSG00000122566;ENSG00000089157;ENSG00000100911;ENSG00000136167
16	GO:0008637	apoptotic mitochondrial changes	67	5	0.678515	7.36904	0.000525	0.030736	ENSG00000087088;ENSG00000233276;ENSG00000170855;ENSG00000141682;ENSG00000105327
16	GO:2001233	regulation of apoptotic signaling pathway	190	8	1.92415	4.15769	0.000559	0.030736	ENSG00000074800;ENSG00000087088;ENSG00000116560;ENSG00000233276;ENSG00000167004;ENSG00000170855;ENSG00000141682;ENSG00000105327
16	GO:0071826	ribonucleoprotein complex subunit organization	191	8	1.93427	4.13592	0.000579	0.030736	ENSG00000105372;ENSG00000080824;ENSG00000096384;ENSG00000089157;ENSG00000186468;ENSG00000168028;ENSG00000185088;ENSG00000185088
16	GO:0044843	cell cycle G1/S phase transition	147	7	1.48868	4.70215	0.000617	0.030736	ENSG00000185088;ENSG00000100911;ENSG00000087088;ENSG00000132780;ENSG00000166508;ENSG00000170855;ENSG00000116717
16	GO:0071897	DNA biosynthetic process	106	6	1.07347	5.58935	0.00063	0.030736	ENSG00000080824;ENSG00000096384;ENSG00000122566;ENSG00000138668;ENSG00000153187;ENSG00000150753
16	GO:0052547	regulation of peptidase activity	155	7	1.5697	4.45946	0.000847	0.0387569	ENSG00000185088;ENSG00000100911;ENSG00000087088;ENSG00000233276;ENSG00000170855;ENSG00000141682;ENSG00000105327
16	GO:0042770	signal transduction in response to DNA damage	80	5	0.810167	6.17157	0.00118271	0.0491025	ENSG00000185088;ENSG00000087088;ENSG00000170855;ENSG00000141682;ENSG00000116717
16	GO:1904029	regulation of cyclin-dependent protein kinase activity	47	4	0.475973	8.40384	0.00120744	0.0491025	ENSG00000075624;ENSG00000096384;ENSG00000113328;ENSG00000116717
17	GO:0006090	pyruvate metabolic process	47	16	0.923948	17.317	1.11e-16	8.13e-14	ENSG00000111640;ENSG00000067225;ENSG00000074800;ENSG00000134333;ENSG00000111669;ENSG00000171314;ENSG00000149925;ENSG00000111716;ENSG00000102144;ENSG00000213585;ENSG00000168209;ENSG00000105220;ENSG00000067057;ENSG00000109107;ENSG00000141526;ENSG00000079739
17	GO:0046939	nucleotide phosphorylation	42	13	0.825655	15.7451	4.68e-13	1.71e-10	ENSG00000111640;ENSG00000067225;ENSG00000074800;ENSG00000134333;ENSG00000111669;ENSG00000171314;ENSG00000149925;ENSG00000102144;ENSG00000168209;ENSG00000105220;ENSG00000067057;ENSG00000109107;ENSG00000079739
17	GO:0009132	nucleoside diphosphate metabolic process	50	13	0.982923	13.2259	5.72e-12	1.4e-09	ENSG00000111640;ENSG00000067225;ENSG00000074800;ENSG00000134333;ENSG00000111669;ENSG00000171314;ENSG00000149925;ENSG00000102144;ENSG00000168209;ENSG00000105220;ENSG00000067057;ENSG00000109107;ENSG00000079739
17	GO:0016052	carbohydrate catabolic process	57	13	1.12053	11.6016	3.53e-11	6.45e-09	ENSG00000111640;ENSG00000067225;ENSG00000074800;ENSG00000134333;ENSG00000111669;ENSG00000171314;ENSG00000149925;ENSG00000102144;ENSG00000168209;ENSG00000105220;ENSG00000067057;ENSG00000109107;ENSG00000079739
17	GO:0006091	generation of precursor metabolites and energy	246	23	4.83598	4.75602	1.75e-10	2.33e-08	ENSG00000111640;ENSG00000198938;ENSG00000198804;ENSG00000198886;ENSG00000067225;ENSG00000074800;ENSG00000134333;ENSG00000111669;ENSG00000171314;ENSG00000142669;ENSG00000149925;ENSG00000102144;ENSG00000166136;ENSG00000168209;ENSG00000213639;ENSG00000176171;ENSG00000105220;ENSG00000170955;ENSG00000067057;ENSG00000109107;ENSG00000079739;ENSG00000161513;ENSG00000164776
17	GO:0046390	ribose phosphate biosynthetic process	127	17	2.49662	6.80919	2.23e-10	2.33e-08	ENSG00000205542;ENSG00000111640;ENSG00000067225;ENSG00000074800;ENSG00000134333;ENSG00000111669;ENSG00000171314;ENSG00000149925;ENSG00000102144;ENSG00000168209;ENSG00000178035;ENSG00000128050;ENSG00000105220;ENSG00000067057;ENSG00000109107;ENSG00000079739;ENSG00000099194
17	GO:0072522	purine-containing compound biosynthetic process	128	17	2.51628	6.756	2.53e-10	2.33e-08	ENSG00000205542;ENSG00000111640;ENSG00000067225;ENSG00000074800;ENSG00000134333;ENSG00000111669;ENSG00000171314;ENSG00000149925;ENSG00000102144;ENSG00000168209;ENSG00000178035;ENSG00000128050;ENSG00000105220;ENSG00000067057;ENSG00000109107;ENSG00000079739;ENSG00000099194
17	GO:0072524	pyridine-containing compound metabolic process	66	13	1.29746	10.0196	2.55e-10	2.33e-08	ENSG00000111640;ENSG00000067225;ENSG00000074800;ENSG00000134333;ENSG00000111669;ENSG00000171314;ENSG00000149925;ENSG00000102144;ENSG00000168209;ENSG00000105220;ENSG00000067057;ENSG00000109107;ENSG00000079739
17	GO:0034404	nucleobase-containing small molecule biosynthetic process	87	14	1.71029	8.18577	8.42e-10	6.84e-08	ENSG00000111640;ENSG00000067225;ENSG00000074800;ENSG00000134333;ENSG00000111669;ENSG00000171314;ENSG00000149925;ENSG00000102144;ENSG00000168209;ENSG00000178035;ENSG00000105220;ENSG00000067057;ENSG00000109107;ENSG00000079739
17	GO:0009123	nucleoside monophosphate metabolic process	200	20	3.93169	5.08687	1.01e-09	7.37e-08	ENSG00000205542;ENSG00000111640;ENSG00000198938;ENSG00000198804;ENSG00000198886;ENSG00000067225;ENSG00000074800;ENSG00000134333;ENSG00000111669;ENSG00000171314;ENSG00000149925;ENSG00000102144;ENSG00000166136;ENSG00000168209;ENSG00000178035;ENSG00000128050;ENSG00000105220;ENSG00000067057;ENSG00000109107;ENSG00000079739
17	GO:0046434	organophosphate catabolic process	75	13	1.47438	8.81724	1.36e-09	9.08e-08	ENSG00000111640;ENSG00000067225;ENSG00000074800;ENSG00000134333;ENSG00000111669;ENSG00000171314;ENSG00000149925;ENSG00000102144;ENSG00000168209;ENSG00000105220;ENSG00000067057;ENSG00000109107;ENSG00000079739
17	GO:0009141	nucleoside triphosphate metabolic process	191	19	3.75477	5.06024	3.08e-09	1.88e-07	ENSG00000205542;ENSG00000111640;ENSG00000198938;ENSG00000198804;ENSG00000198886;ENSG00000067225;ENSG00000074800;ENSG00000134333;ENSG00000111669;ENSG00000171314;ENSG00000149925;ENSG00000102144;ENSG00000166136;ENSG00000168209;ENSG00000178035;ENSG00000105220;ENSG00000067057;ENSG00000109107;ENSG00000079739
17	GO:0016051	carbohydrate biosynthetic process	70	12	1.37609	8.72035	7.03e-09	3.96e-07	ENSG00000111640;ENSG00000074800;ENSG00000111669;ENSG00000171314;ENSG00000149925;ENSG00000102144;ENSG00000128272;ENSG00000105220;ENSG00000109107;ENSG00000079739;ENSG00000086062;ENSG00000164776
17	GO:1901293	nucleoside phosphate biosynthetic process	161	17	3.16501	5.37123	9.38e-09	4.9e-07	ENSG00000205542;ENSG00000111640;ENSG00000067225;ENSG00000074800;ENSG00000134333;ENSG00000111669;ENSG00000171314;ENSG00000149925;ENSG00000102144;ENSG00000168209;ENSG00000178035;ENSG00000128050;ENSG00000105220;ENSG00000067057;ENSG00000109107;ENSG00000079739;ENSG00000099194
17	GO:0009259	ribonucleotide metabolic process	256	21	5.03257	4.17282	1.36e-08	6.64e-07	ENSG00000205542;ENSG00000111640;ENSG00000198938;ENSG00000198804;ENSG00000198886;ENSG00000067225;ENSG00000074800;ENSG00000134333;ENSG00000111669;ENSG00000171314;ENSG00000149925;ENSG00000102144;ENSG00000166136;ENSG00000168209;ENSG00000178035;ENSG00000128050;ENSG00000105220;ENSG00000067057;ENSG00000109107;ENSG00000079739;ENSG00000099194
17	GO:0051188	cofactor biosynthetic process	129	15	2.53594	5.91496	2.06e-08	9.43e-07	ENSG00000111640;ENSG00000067225;ENSG00000074800;ENSG00000134333;ENSG00000111669;ENSG00000171314;ENSG00000149925;ENSG00000102144;ENSG00000168209;ENSG00000105220;ENSG00000067057;ENSG00000109107;ENSG00000079739;ENSG00000099194;ENSG00000161513
17	GO:0005996	monosaccharide metabolic process	95	13	1.86755	6.96098	2.72e-08	1.15e-06	ENSG00000111640;ENSG00000067225;ENSG00000074800;ENSG00000111669;ENSG00000171314;ENSG00000149925;ENSG00000102144;ENSG00000128272;ENSG00000105220;ENSG00000067057;ENSG00000109107;ENSG00000079739;ENSG00000086062
17	GO:0016053	organic acid biosynthetic process	132	15	2.59492	5.78053	2.83e-08	1.15e-06	ENSG00000111640;ENSG00000067225;ENSG00000074800;ENSG00000134333;ENSG00000111669;ENSG00000171314;ENSG00000149925;ENSG00000102144;ENSG00000186480;ENSG00000168209;ENSG00000105220;ENSG00000067057;ENSG00000109107;ENSG00000079739;ENSG00000099194
17	GO:0006732	coenzyme metabolic process	153	15	3.00774	4.98713	2.08e-07	8.01e-06	ENSG00000111640;ENSG00000067225;ENSG00000074800;ENSG00000134333;ENSG00000111669;ENSG00000171314;ENSG00000149925;ENSG00000102144;ENSG00000168209;ENSG00000105220;ENSG00000067057;ENSG00000109107;ENSG00000079739;ENSG00000099194;ENSG00000161513
17	GO:0070482	response to oxygen levels	137	13	2.69321	4.82696	2.11e-06	7.74e-05	ENSG00000198886;ENSG00000067225;ENSG00000074800;ENSG00000134333;ENSG00000144381;ENSG00000102144;ENSG00000128272;ENSG00000168209;ENSG00000114023;ENSG00000198625;ENSG00000104765;ENSG00000176171;ENSG00000135245
17	GO:0070997	neuron death	133	12	2.61458	4.58966	9.12e-06	0.000318	ENSG00000111640;ENSG00000096384;ENSG00000144381;ENSG00000119335;ENSG00000087088;ENSG00000044574;ENSG00000128272;ENSG00000168209;ENSG00000114023;ENSG00000176171;ENSG00000105220;ENSG00000168036
17	GO:0051098	regulation of binding	172	13	3.38125	3.84473	2.61e-05	0.000868	ENSG00000205542;ENSG00000166710;ENSG00000075624;ENSG00000117632;ENSG00000096384;ENSG00000115738;ENSG00000197747;ENSG00000069275;ENSG00000087088;ENSG00000044574;ENSG00000131981;ENSG00000168036;ENSG00000134072
17	GO:0044282	small molecule catabolic process	150	12	2.94877	4.06949	3.11e-05	0.000989	ENSG00000111640;ENSG00000067225;ENSG00000074800;ENSG00000111669;ENSG00000171314;ENSG00000149925;ENSG00000102144;ENSG00000244509;ENSG00000105220;ENSG00000067057;ENSG00000109107;ENSG00000079739
17	GO:0072347	response to anesthetic	23	5	0.452145	11.0584	6.74e-05	0.00205573	ENSG00000096384;ENSG00000144381;ENSG00000044574;ENSG00000204472;ENSG00000105220
17	GO:0060359	response to ammonium ion	37	6	0.727363	8.24898	7.04e-05	0.00206057	ENSG00000096384;ENSG00000144381;ENSG00000044574;ENSG00000128272;ENSG00000204472;ENSG00000105220
17	GO:0070972	protein localization to endoplasmic reticulum	121	10	2.37867	4.20402	0.000113	0.00318701	ENSG00000147403;ENSG00000105372;ENSG00000142541;ENSG00000164587;ENSG00000166441;ENSG00000197756;ENSG00000185088;ENSG00000008988;ENSG00000186480;ENSG00000044574
17	GO:0006413	translational initiation	160	11	3.14535	3.49722	0.000265	0.00719133	ENSG00000147403;ENSG00000105372;ENSG00000142541;ENSG00000164587;ENSG00000166441;ENSG00000197756;ENSG00000181163;ENSG00000173812;ENSG00000185088;ENSG00000008988;ENSG00000128272
17	GO:0008637	apoptotic mitochondrial changes	67	7	1.31712	5.31464	0.000304	0.00794178	ENSG00000100453;ENSG00000144381;ENSG00000087088;ENSG00000114023;ENSG00000104765;ENSG00000176171;ENSG00000105327
17	GO:0048871	multicellular organismal homeostasis	114	9	2.24106	4.01595	0.000358	0.00902843	ENSG00000166710;ENSG00000075624;ENSG00000117632;ENSG00000184009;ENSG00000145287;ENSG00000087088;ENSG00000128272;ENSG00000168036;ENSG00000099194
17	GO:0043279	response to alkaloid	33	5	0.648729	7.70738	0.000407	0.00992572	ENSG00000096384;ENSG00000144381;ENSG00000044574;ENSG00000204472;ENSG00000105220
17	GO:0002446	neutrophil mediated immunity	262	14	5.15052	2.71817	0.00053	0.0121351	ENSG00000166710;ENSG00000156508;ENSG00000067225;ENSG00000080824;ENSG00000096384;ENSG00000171314;ENSG00000149925;ENSG00000145287;ENSG00000131981;ENSG00000178035;ENSG00000105220;ENSG00000109107;ENSG00000079739;ENSG00000086062
17	GO:0036230	granulocyte activation	262	14	5.15052	2.71817	0.00053	0.0121351	ENSG00000166710;ENSG00000156508;ENSG00000067225;ENSG00000080824;ENSG00000096384;ENSG00000171314;ENSG00000149925;ENSG00000145287;ENSG00000131981;ENSG00000178035;ENSG00000105220;ENSG00000109107;ENSG00000079739;ENSG00000086062
17	GO:0035690	cellular response to drug	121	9	2.37867	3.78362	0.000556	0.0123442	ENSG00000075624;ENSG00000026025;ENSG00000096384;ENSG00000044574;ENSG00000128272;ENSG00000168209;ENSG00000204472;ENSG00000176171;ENSG00000168036
17	GO:0072593	reactive oxygen species metabolic process	97	8	1.90687	4.19536	0.000574	0.0123634	ENSG00000080824;ENSG00000096384;ENSG00000144381;ENSG00000168209;ENSG00000204472;ENSG00000137880;ENSG00000176171;ENSG00000116717
17	GO:0090150	establishment of protein localization to membrane	207	12	4.0693	2.94891	0.000665	0.0139147	ENSG00000100453;ENSG00000147403;ENSG00000105372;ENSG00000142541;ENSG00000080824;ENSG00000164587;ENSG00000166441;ENSG00000197756;ENSG00000185088;ENSG00000008988;ENSG00000087088;ENSG00000105327
17	GO:0030902	hindbrain development	37	5	0.727363	6.87415	0.000702	0.0142755	ENSG00000198804;ENSG00000198886;ENSG00000044574;ENSG00000204472;ENSG00000168036
17	GO:0007015	actin filament organization	127	9	2.49662	3.60487	0.000792	0.015671	ENSG00000205542;ENSG00000034510;ENSG00000117632;ENSG00000108518;ENSG00000172757;ENSG00000126353;ENSG00000149925;ENSG00000197747;ENSG00000204472
17	GO:0044262	cellular carbohydrate metabolic process	79	7	1.55302	4.50735	0.000836	0.0160951	ENSG00000111669;ENSG00000171314;ENSG00000168209;ENSG00000213639;ENSG00000079739;ENSG00000086062;ENSG00000164776
17	GO:2001057	reactive nitrogen species metabolic process	23	4	0.452145	8.84673	0.000934	0.0175264	ENSG00000080824;ENSG00000096384;ENSG00000204472;ENSG00000137880
17	GO:0051131	chaperone-mediated protein complex assembly	11	3	0.216243	13.8733	0.00108443	0.019845	ENSG00000080824;ENSG00000096384;ENSG00000144381
17	GO:0048511	rhythmic process	83	7	1.63165	4.29013	0.00112258	0.0200421	ENSG00000115738;ENSG00000044574;ENSG00000108654;ENSG00000128272;ENSG00000178035;ENSG00000213639;ENSG00000170955
17	GO:0045730	respiratory burst	12	3	0.235902	12.7172	0.00142536	0.0248419	ENSG00000169442;ENSG00000105372;ENSG00000171314
17	GO:0034341	response to interferon-gamma	87	7	1.71029	4.09288	0.00148204	0.0252292	ENSG00000166710;ENSG00000111640;ENSG00000026025;ENSG00000142541;ENSG00000184009;ENSG00000096384;ENSG00000204472
17	GO:0009410	response to xenobiotic stimulus	66	6	1.29746	4.62443	0.00173764	0.028273	ENSG00000096384;ENSG00000144381;ENSG00000044574;ENSG00000168209;ENSG00000204472;ENSG00000105220
17	GO:0090559	regulation of membrane permeability	45	5	0.884631	5.65208	0.0017381	0.028273	ENSG00000100453;ENSG00000087088;ENSG00000104765;ENSG00000176171;ENSG00000105327
17	GO:0032970	regulation of actin filament-based process	116	8	2.28038	3.50819	0.00185848	0.029574	ENSG00000205542;ENSG00000034510;ENSG00000117632;ENSG00000108518;ENSG00000172757;ENSG00000126353;ENSG00000197747;ENSG00000054148
17	GO:0010821	regulation of mitochondrion organization	96	7	1.88721	3.70918	0.00261838	0.0403169	ENSG00000100453;ENSG00000087088;ENSG00000213585;ENSG00000114023;ENSG00000104765;ENSG00000176171;ENSG00000105327
17	GO:0043254	regulation of protein complex assembly	211	11	4.14793	2.65192	0.00264373	0.0403169	ENSG00000205542;ENSG00000034510;ENSG00000117632;ENSG00000108518;ENSG00000142541;ENSG00000080824;ENSG00000126353;ENSG00000087088;ENSG00000186480;ENSG00000163041;ENSG00000168036
17	GO:0042110	T cell activation	216	11	4.24623	2.59053	0.00317286	0.0473986	ENSG00000166710;ENSG00000100097;ENSG00000144381;ENSG00000173762;ENSG00000126353;ENSG00000167286;ENSG00000087088;ENSG00000153563;ENSG00000131981;ENSG00000204472;ENSG00000168036
18	GO:0090150	establishment of protein localization to membrane	207	38	7.35763	5.16471	0	0	ENSG00000100453;ENSG00000177954;ENSG00000229117;ENSG00000109475;ENSG00000231500;ENSG00000137818;ENSG00000071082;ENSG00000149273;ENSG00000233927;ENSG00000166441;ENSG00000198918;ENSG00000197756;ENSG00000170889;ENSG00000161970;ENSG00000177600;ENSG00000198242;ENSG00000118181;ENSG00000156482;ENSG00000213741;ENSG00000174748;ENSG00000182899;ENSG00000122406;ENSG00000145592;ENSG00000089009;ENSG00000136942…
18	GO:0006413	translational initiation	160	33	5.68705	5.80265	0	0	ENSG00000177954;ENSG00000229117;ENSG00000109475;ENSG00000231500;ENSG00000137818;ENSG00000071082;ENSG00000149273;ENSG00000233927;ENSG00000166441;ENSG00000198918;ENSG00000197756;ENSG00000170889;ENSG00000161970;ENSG00000177600;ENSG00000198242;ENSG00000118181;ENSG00000156482;ENSG00000213741;ENSG00000174748;ENSG00000182899;ENSG00000122406;ENSG00000173812;ENSG00000145592;ENSG00000089009;ENSG00000136942…
18	GO:0070972	protein localization to endoplasmic reticulum	121	31	4.30083	7.2079	0	0	ENSG00000177954;ENSG00000229117;ENSG00000109475;ENSG00000231500;ENSG00000137818;ENSG00000071082;ENSG00000149273;ENSG00000233927;ENSG00000166441;ENSG00000198918;ENSG00000197756;ENSG00000170889;ENSG00000161970;ENSG00000177600;ENSG00000198242;ENSG00000118181;ENSG00000156482;ENSG00000213741;ENSG00000174748;ENSG00000182899;ENSG00000122406;ENSG00000145592;ENSG00000089009;ENSG00000136942;ENSG00000130255…
18	GO:0006401	RNA catabolic process	255	37	9.06374	4.0822	5.02e-14	9.18e-12	ENSG00000177954;ENSG00000229117;ENSG00000109475;ENSG00000231500;ENSG00000137818;ENSG00000071082;ENSG00000149273;ENSG00000233927;ENSG00000166441;ENSG00000198918;ENSG00000197756;ENSG00000170889;ENSG00000161970;ENSG00000177600;ENSG00000198242;ENSG00000118181;ENSG00000156482;ENSG00000213741;ENSG00000174748;ENSG00000182899;ENSG00000122406;ENSG00000145592;ENSG00000089009;ENSG00000172183;ENSG00000136942…
18	GO:0006605	protein targeting	261	37	9.27701	3.98836	1.07e-13	1.56e-11	ENSG00000177954;ENSG00000229117;ENSG00000109475;ENSG00000231500;ENSG00000137818;ENSG00000071082;ENSG00000149273;ENSG00000233927;ENSG00000166441;ENSG00000198918;ENSG00000197756;ENSG00000170889;ENSG00000161970;ENSG00000177600;ENSG00000198242;ENSG00000118181;ENSG00000156482;ENSG00000213741;ENSG00000174748;ENSG00000182899;ENSG00000122406;ENSG00000145592;ENSG00000089009;ENSG00000136942;ENSG00000170315…
18	GO:0034341	response to interferon-gamma	87	21	3.09234	6.79098	1.13e-12	1.38e-10	ENSG00000125148;ENSG00000204287;ENSG00000196126;ENSG00000223865;ENSG00000204592;ENSG00000231389;ENSG00000196735;ENSG00000179344;ENSG00000196405;ENSG00000143184;ENSG00000026508;ENSG00000115415;ENSG00000162645;ENSG00000162434;ENSG00000185201;ENSG00000198502;ENSG00000125347;ENSG00000204642;ENSG00000154451;ENSG00000162654;ENSG00000168961
18	GO:0002181	cytoplasmic translation	73	18	2.59472	6.93717	3.5e-11	3.66e-09	ENSG00000229117;ENSG00000137818;ENSG00000071082;ENSG00000233927;ENSG00000198918;ENSG00000161970;ENSG00000156482;ENSG00000213741;ENSG00000174748;ENSG00000182899;ENSG00000089009;ENSG00000130255;ENSG00000172809;ENSG00000171858;ENSG00000197728;ENSG00000232112;ENSG00000241343;ENSG00000107581
18	GO:0070661	leukocyte proliferation	112	19	3.98094	4.77275	8.87e-09	8.12e-07	ENSG00000019582;ENSG00000149273;ENSG00000223865;ENSG00000204592;ENSG00000231389;ENSG00000143184;ENSG00000135046;ENSG00000149311;ENSG00000111679;ENSG00000125347;ENSG00000196352;ENSG00000028137;ENSG00000115904;ENSG00000135077;ENSG00000004468;ENSG00000168961;ENSG00000186827;ENSG00000171791;ENSG00000163599
18	GO:0002694	regulation of leukocyte activation	208	25	7.39317	3.3815	5.31e-08	4.32e-06	ENSG00000019582;ENSG00000149273;ENSG00000223865;ENSG00000204592;ENSG00000111913;ENSG00000231389;ENSG00000143184;ENSG00000135046;ENSG00000149311;ENSG00000111679;ENSG00000125347;ENSG00000160255;ENSG00000100219;ENSG00000196352;ENSG00000028137;ENSG00000104998;ENSG00000115904;ENSG00000135077;ENSG00000186891;ENSG00000004468;ENSG00000057657;ENSG00000168961;ENSG00000186827;ENSG00000171791;ENSG00000163599
18	GO:0042110	T cell activation	216	25	7.67752	3.25626	1.13e-07	8.27e-06	ENSG00000019582;ENSG00000149273;ENSG00000223865;ENSG00000204592;ENSG00000111913;ENSG00000231389;ENSG00000160593;ENSG00000143184;ENSG00000135046;ENSG00000160654;ENSG00000111679;ENSG00000125347;ENSG00000100219;ENSG00000196352;ENSG00000028137;ENSG00000117280;ENSG00000115904;ENSG00000135077;ENSG00000186891;ENSG00000104856;ENSG00000057657;ENSG00000168961;ENSG00000186827;ENSG00000171791;ENSG00000163599
18	GO:0002764	immune response-regulating signaling pathway	220	25	7.8197	3.19705	1.62e-07	1.08e-05	ENSG00000204287;ENSG00000196126;ENSG00000149273;ENSG00000223865;ENSG00000231389;ENSG00000196735;ENSG00000179344;ENSG00000170315;ENSG00000100906;ENSG00000023445;ENSG00000160654;ENSG00000111679;ENSG00000198502;ENSG00000125347;ENSG00000160255;ENSG00000140931;ENSG00000117280;ENSG00000115904;ENSG00000135077;ENSG00000108622;ENSG00000004468;ENSG00000104856;ENSG00000168961;ENSG00000171791;ENSG00000163599
18	GO:0007159	leukocyte cell-cell adhesion	153	20	5.43824	3.67766	3.26e-07	1.99e-05	ENSG00000019582;ENSG00000149273;ENSG00000223865;ENSG00000204592;ENSG00000188404;ENSG00000111913;ENSG00000115232;ENSG00000231389;ENSG00000143184;ENSG00000135046;ENSG00000026508;ENSG00000111679;ENSG00000125347;ENSG00000160255;ENSG00000110876;ENSG00000100219;ENSG00000196352;ENSG00000135077;ENSG00000168961;ENSG00000163599
18	GO:0050900	leukocyte migration	122	17	4.33638	3.92032	1.06e-06	5.98e-05	ENSG00000019582;ENSG00000188404;ENSG00000111913;ENSG00000115232;ENSG00000160593;ENSG00000143184;ENSG00000135046;ENSG00000026508;ENSG00000117091;ENSG00000111679;ENSG00000160255;ENSG00000110876;ENSG00000115904;ENSG00000186891;ENSG00000213949;ENSG00000168961;ENSG00000169245
18	GO:0045785	positive regulation of cell adhesion	152	19	5.4027	3.51676	1.32e-06	6.9e-05	ENSG00000019582;ENSG00000149273;ENSG00000223865;ENSG00000204592;ENSG00000115232;ENSG00000231389;ENSG00000143184;ENSG00000135046;ENSG00000026508;ENSG00000149311;ENSG00000111679;ENSG00000196924;ENSG00000100219;ENSG00000196352;ENSG00000131669;ENSG00000135077;ENSG00000186891;ENSG00000168961;ENSG00000163599
18	GO:0002250	adaptive immune response	155	19	5.50933	3.44869	1.79e-06	8.71e-05	ENSG00000019582;ENSG00000204592;ENSG00000179344;ENSG00000143184;ENSG00000135046;ENSG00000160654;ENSG00000117091;ENSG00000111679;ENSG00000125347;ENSG00000168394;ENSG00000196352;ENSG00000204642;ENSG00000028137;ENSG00000104998;ENSG00000135077;ENSG00000077150;ENSG00000104856;ENSG00000057657;ENSG00000163599
18	GO:0050727	regulation of inflammatory response	101	15	3.58995	4.17833	2.08e-06	9.52e-05	ENSG00000204592;ENSG00000143184;ENSG00000135046;ENSG00000167468;ENSG00000100906;ENSG00000149311;ENSG00000023445;ENSG00000150593;ENSG00000160255;ENSG00000196352;ENSG00000028137;ENSG00000085063;ENSG00000154451;ENSG00000102871;ENSG00000102575
18	GO:0034340	response to type I interferon	45	10	1.59948	6.25202	2.71e-06	0.000117	ENSG00000204592;ENSG00000172183;ENSG00000115415;ENSG00000162645;ENSG00000162434;ENSG00000185201;ENSG00000204264;ENSG00000111679;ENSG00000125347;ENSG00000204642
18	GO:0006959	humoral immune response	36	9	1.27959	7.03352	3.04e-06	0.000124	ENSG00000204592;ENSG00000198918;ENSG00000156482;ENSG00000179344;ENSG00000111679;ENSG00000196352;ENSG00000085063;ENSG00000171791;ENSG00000169245
18	GO:0002697	regulation of immune effector process	149	18	5.29607	3.39875	4.2e-06	0.000162	ENSG00000019582;ENSG00000204592;ENSG00000143184;ENSG00000135046;ENSG00000115415;ENSG00000023445;ENSG00000153283;ENSG00000111679;ENSG00000160255;ENSG00000100219;ENSG00000196352;ENSG00000204642;ENSG00000028137;ENSG00000085063;ENSG00000104998;ENSG00000135077;ENSG00000168961;ENSG00000186827
18	GO:0032103	positive regulation of response to external stimulus	85	13	3.02125	4.30286	7.36e-06	0.000269	ENSG00000019582;ENSG00000204592;ENSG00000111913;ENSG00000143184;ENSG00000100906;ENSG00000123240;ENSG00000150593;ENSG00000160255;ENSG00000154451;ENSG00000102871;ENSG00000135077;ENSG00000168961;ENSG00000169245
18	GO:0050867	positive regulation of cell activation	141	17	5.01172	3.39205	8.1e-06	0.000282	ENSG00000019582;ENSG00000149273;ENSG00000223865;ENSG00000204592;ENSG00000231389;ENSG00000143184;ENSG00000135046;ENSG00000111679;ENSG00000160255;ENSG00000100219;ENSG00000196352;ENSG00000135077;ENSG00000004468;ENSG00000168961;ENSG00000186827;ENSG00000171791;ENSG00000163599
18	GO:0038061	NIK/NF-kappaB signaling	55	10	1.95492	5.11529	1.82e-05	0.000581	ENSG00000149273;ENSG00000100906;ENSG00000023445;ENSG00000189067;ENSG00000150593;ENSG00000102871;ENSG00000135077;ENSG00000077150;ENSG00000104856;ENSG00000168961
18	GO:0043062	extracellular structure organization	55	10	1.95492	5.11529	1.82e-05	0.000581	ENSG00000115232;ENSG00000042493;ENSG00000138061;ENSG00000026508;ENSG00000003402;ENSG00000160255;ENSG00000028137;ENSG00000108622;ENSG00000077150;ENSG00000213949
18	GO:0001819	positive regulation of cytokine production	166	18	5.90032	3.05068	1.94e-05	0.00059	ENSG00000227507;ENSG00000019582;ENSG00000149273;ENSG00000223865;ENSG00000204592;ENSG00000231389;ENSG00000138061;ENSG00000143184;ENSG00000135046;ENSG00000115415;ENSG00000023445;ENSG00000125347;ENSG00000100219;ENSG00000104998;ENSG00000154451;ENSG00000135077;ENSG00000077150;ENSG00000168961
18	GO:0022407	regulation of cell-cell adhesion	157	17	5.58042	3.04637	3.4e-05	0.000975	ENSG00000019582;ENSG00000149273;ENSG00000223865;ENSG00000204592;ENSG00000111913;ENSG00000115232;ENSG00000231389;ENSG00000143184;ENSG00000135046;ENSG00000026508;ENSG00000111679;ENSG00000125347;ENSG00000100219;ENSG00000196352;ENSG00000135077;ENSG00000168961;ENSG00000163599
18	GO:0050866	negative regulation of cell activation	59	10	2.0971	4.76849	3.46e-05	0.000975	ENSG00000019582;ENSG00000111913;ENSG00000143184;ENSG00000135046;ENSG00000149311;ENSG00000111679;ENSG00000125347;ENSG00000135077;ENSG00000168961;ENSG00000163599
18	GO:0002683	negative regulation of immune system process	159	17	5.65151	3.00805	4.01e-05	0.00108607	ENSG00000019582;ENSG00000204592;ENSG00000111913;ENSG00000143184;ENSG00000135046;ENSG00000100906;ENSG00000149311;ENSG00000153283;ENSG00000111679;ENSG00000125347;ENSG00000196352;ENSG00000085063;ENSG00000104998;ENSG00000135077;ENSG00000168961;ENSG00000186827;ENSG00000163599
18	GO:0019882	antigen processing and presentation	100	13	3.55441	3.65743	4.44e-05	0.00116004	ENSG00000019582;ENSG00000204287;ENSG00000196126;ENSG00000223865;ENSG00000204592;ENSG00000231389;ENSG00000196735;ENSG00000179344;ENSG00000204264;ENSG00000198502;ENSG00000168394;ENSG00000204642;ENSG00000104856
18	GO:0034612	response to tumor necrosis factor	101	13	3.58995	3.62122	4.94e-05	0.00124609	ENSG00000227507;ENSG00000149273;ENSG00000143184;ENSG00000100906;ENSG00000115415;ENSG00000127528;ENSG00000023445;ENSG00000125726;ENSG00000162645;ENSG00000028137;ENSG00000102871;ENSG00000186891;ENSG00000186827
18	GO:0002449	lymphocyte mediated immunity	105	13	3.73213	3.48327	7.46e-05	0.00181949	ENSG00000100453;ENSG00000019582;ENSG00000204592;ENSG00000179344;ENSG00000143184;ENSG00000153283;ENSG00000111679;ENSG00000196352;ENSG00000204642;ENSG00000028137;ENSG00000104998;ENSG00000135077;ENSG00000168961
18	GO:0001818	negative regulation of cytokine production	98	12	3.48332	3.44499	0.000158	0.00373015	ENSG00000122862;ENSG00000143184;ENSG00000135046;ENSG00000127528;ENSG00000153283;ENSG00000111679;ENSG00000150593;ENSG00000135077;ENSG00000104856;ENSG00000102575;ENSG00000168961;ENSG00000186827
18	GO:0002237	response to molecule of bacterial origin	100	12	3.55441	3.37609	0.000192	0.00439153	ENSG00000100906;ENSG00000153283;ENSG00000189067;ENSG00000150593;ENSG00000100219;ENSG00000196352;ENSG00000028137;ENSG00000135077;ENSG00000077150;ENSG00000102575;ENSG00000168961;ENSG00000169245
18	GO:0032609	interferon-gamma production	36	7	1.27959	5.47052	0.000222	0.00492449	ENSG00000223865;ENSG00000231389;ENSG00000143184;ENSG00000153283;ENSG00000104998;ENSG00000135077;ENSG00000168961
18	GO:0042092	type 2 immune response	10	4	0.355441	11.2536	0.000274	0.00583668	ENSG00000019582;ENSG00000143184;ENSG00000135046;ENSG00000104998
18	GO:1901342	regulation of vasculature development	75	10	2.66581	3.75121	0.000279	0.00583668	ENSG00000138061;ENSG00000135046;ENSG00000115415;ENSG00000127528;ENSG00000162434;ENSG00000003402;ENSG00000150593;ENSG00000160255;ENSG00000100219;ENSG00000169245
18	GO:0060326	cell chemotaxis	76	10	2.70135	3.70185	0.000312	0.00633628	ENSG00000019582;ENSG00000111913;ENSG00000160593;ENSG00000143184;ENSG00000135046;ENSG00000160255;ENSG00000172215;ENSG00000213949;ENSG00000168961;ENSG00000169245
18	GO:0098542	defense response to other organism	154	15	5.47379	2.74033	0.000329	0.00650321	ENSG00000204592;ENSG00000198918;ENSG00000156482;ENSG00000172183;ENSG00000115415;ENSG00000023445;ENSG00000185201;ENSG00000123240;ENSG00000196924;ENSG00000125347;ENSG00000104998;ENSG00000135077;ENSG00000102575;ENSG00000171791;ENSG00000169245
18	GO:0007249	I-kappaB kinase/NF-kappaB signaling	122	13	4.33638	2.99789	0.000346	0.00665908	ENSG00000019582;ENSG00000170315;ENSG00000100906;ENSG00000115415;ENSG00000023445;ENSG00000189067;ENSG00000123240;ENSG00000196924;ENSG00000003402;ENSG00000102096;ENSG00000102871;ENSG00000104856;ENSG00000168961
18	GO:2001233	regulation of apoptotic signaling pathway	190	17	6.75338	2.51726	0.000365	0.00684566	ENSG00000100453;ENSG00000019582;ENSG00000149273;ENSG00000161970;ENSG00000170315;ENSG00000026508;ENSG00000051108;ENSG00000003402;ENSG00000135916;ENSG00000172005;ENSG00000100219;ENSG00000143384;ENSG00000102871;ENSG00000168961;ENSG00000186827;ENSG00000171791;ENSG00000136603
18	GO:0031349	positive regulation of defense response	159	15	5.65151	2.65416	0.000465	0.00850397	ENSG00000204592;ENSG00000170315;ENSG00000100906;ENSG00000169100;ENSG00000023445;ENSG00000123240;ENSG00000125347;ENSG00000150593;ENSG00000160255;ENSG00000154451;ENSG00000102871;ENSG00000135077;ENSG00000108622;ENSG00000104856;ENSG00000168961
18	GO:0045088	regulation of innate immune response	160	15	5.68705	2.63757	0.000497	0.00887374	ENSG00000204592;ENSG00000170315;ENSG00000100906;ENSG00000115415;ENSG00000023445;ENSG00000153283;ENSG00000162434;ENSG00000111679;ENSG00000125347;ENSG00000160255;ENSG00000154451;ENSG00000135077;ENSG00000108622;ENSG00000104856;ENSG00000168961
18	GO:0002440	production of molecular mediator of immune response	81	10	2.87907	3.47334	0.000526	0.00916411	ENSG00000019582;ENSG00000204592;ENSG00000179344;ENSG00000143184;ENSG00000153283;ENSG00000100219;ENSG00000196352;ENSG00000028137;ENSG00000104998;ENSG00000186827
18	GO:0007162	negative regulation of cell adhesion	82	10	2.91461	3.43099	0.000581	0.00988556	ENSG00000019582;ENSG00000111913;ENSG00000138061;ENSG00000143184;ENSG00000135046;ENSG00000111679;ENSG00000125347;ENSG00000135077;ENSG00000168961;ENSG00000163599
18	GO:0001906	cell killing	57	8	2.02601	3.94864	0.00081	0.0134756	ENSG00000100453;ENSG00000204592;ENSG00000156482;ENSG00000143184;ENSG00000111679;ENSG00000204642;ENSG00000135077;ENSG00000168961
18	GO:0070555	response to interleukin-1	59	8	2.0971	3.81479	0.00102313	0.0166429	ENSG00000143184;ENSG00000170315;ENSG00000135046;ENSG00000100906;ENSG00000127528;ENSG00000162645;ENSG00000004468;ENSG00000168961
18	GO:0002521	leukocyte differentiation	209	17	7.42871	2.28842	0.00109094	0.0173601	ENSG00000019582;ENSG00000115232;ENSG00000135046;ENSG00000149311;ENSG00000160654;ENSG00000111679;ENSG00000125347;ENSG00000100219;ENSG00000067082;ENSG00000124767;ENSG00000115904;ENSG00000186891;ENSG00000104856;ENSG00000057657;ENSG00000168961;ENSG00000171791;ENSG00000163599
18	GO:1902532	negative regulation of intracellular signal transduction	210	17	7.46426	2.27752	0.00115052	0.0179188	ENSG00000019582;ENSG00000111913;ENSG00000026508;ENSG00000149311;ENSG00000115415;ENSG00000111679;ENSG00000189067;ENSG00000123240;ENSG00000051108;ENSG00000107581;ENSG00000150593;ENSG00000100219;ENSG00000163162;ENSG00000149212;ENSG00000143384;ENSG00000185989;ENSG00000171791
18	GO:0050663	cytokine secretion	65	8	2.31037	3.46266	0.00194247	0.0296227	ENSG00000122862;ENSG00000135046;ENSG00000100219;ENSG00000028137;ENSG00000154451;ENSG00000135077;ENSG00000168961;ENSG00000186827
18	GO:0019058	viral life cycle	147	13	5.22498	2.48805	0.00201558	0.0301103	ENSG00000019582;ENSG00000172183;ENSG00000170315;ENSG00000109971;ENSG00000185201;ENSG00000110876;ENSG00000196352;ENSG00000152465;ENSG00000117280;ENSG00000172215;ENSG00000168961;ENSG00000186827;ENSG00000171791
18	GO:0097191	extrinsic apoptotic signaling pathway	97	10	3.44778	2.90042	0.00215441	0.031442	ENSG00000125726;ENSG00000003402;ENSG00000135916;ENSG00000172005;ENSG00000028137;ENSG00000143384;ENSG00000102871;ENSG00000186827;ENSG00000171791;ENSG00000136603
18	GO:0072507	divalent inorganic cation homeostasis	131	12	4.65627	2.57717	0.00221979	0.031442	ENSG00000125148;ENSG00000143184;ENSG00000125910;ENSG00000111679;ENSG00000051108;ENSG00000196352;ENSG00000139679;ENSG00000172215;ENSG00000004468;ENSG00000185989;ENSG00000171791;ENSG00000169245
18	GO:0042113	B cell activation	114	11	4.05203	2.71469	0.00223359	0.031442	ENSG00000019582;ENSG00000115232;ENSG00000149311;ENSG00000111679;ENSG00000100219;ENSG00000067082;ENSG00000104998;ENSG00000004468;ENSG00000186827;ENSG00000171791;ENSG00000163599
18	GO:0032612	interleukin-1 production	27	5	0.95969	5.21001	0.00229078	0.0316387	ENSG00000135046;ENSG00000154451;ENSG00000135077;ENSG00000102575;ENSG00000168961
18	GO:2000147	positive regulation of cell motility	152	13	5.4027	2.4062	0.00271617	0.0368191	ENSG00000019582;ENSG00000111913;ENSG00000115232;ENSG00000143184;ENSG00000135046;ENSG00000149311;ENSG00000196924;ENSG00000100219;ENSG00000102871;ENSG00000186891;ENSG00000168961;ENSG00000171791;ENSG00000169245
18	GO:0051090	regulation of DNA-binding transcription factor activity	156	13	5.54488	2.34451	0.0034106	0.045392	ENSG00000149273;ENSG00000138061;ENSG00000143184;ENSG00000170315;ENSG00000100906;ENSG00000196924;ENSG00000003402;ENSG00000160255;ENSG00000102871;ENSG00000135077;ENSG00000077150;ENSG00000168961;ENSG00000186827
18	GO:0002791	regulation of peptide secretion	139	12	4.94063	2.42884	0.00364146	0.0475991	ENSG00000019582;ENSG00000204592;ENSG00000122862;ENSG00000135046;ENSG00000175567;ENSG00000169100;ENSG00000100219;ENSG00000028137;ENSG00000135077;ENSG00000004468;ENSG00000168961;ENSG00000186827
19	GO:0006260	DNA replication	150	20	2.2637	8.83509	2.23e-14	1.63e-11	ENSG00000171848;ENSG00000163950;ENSG00000131153;ENSG00000170312;ENSG00000166801;ENSG00000176208;ENSG00000012048;ENSG00000167513;ENSG00000116062;ENSG00000167670;ENSG00000140451;ENSG00000171320;ENSG00000139618;ENSG00000112029;ENSG00000104738;ENSG00000149554;ENSG00000091651;ENSG00000175643;ENSG00000094804;ENSG00000065328
19	GO:0045787	positive regulation of cell cycle	177	21	2.67117	7.86173	4.86e-14	1.78e-11	ENSG00000175063;ENSG00000179218;ENSG00000134057;ENSG00000138182;ENSG00000170312;ENSG00000075218;ENSG00000178999;ENSG00000157456;ENSG00000176208;ENSG00000164109;ENSG00000012048;ENSG00000167513;ENSG00000080986;ENSG00000146670;ENSG00000139618;ENSG00000112029;ENSG00000101412;ENSG00000149554;ENSG00000137807;ENSG00000162063;ENSG00000094804
19	GO:0048285	organelle fission	228	23	3.44083	6.68444	8.26e-14	2.02e-11	ENSG00000148773;ENSG00000131747;ENSG00000175063;ENSG00000108106;ENSG00000179218;ENSG00000164611;ENSG00000134057;ENSG00000068796;ENSG00000138182;ENSG00000117399;ENSG00000178999;ENSG00000157456;ENSG00000164109;ENSG00000167513;ENSG00000080986;ENSG00000146670;ENSG00000139618;ENSG00000112029;ENSG00000101057;ENSG00000149554;ENSG00000137807;ENSG00000162063;ENSG00000094804
19	GO:0010948	negative regulation of cell cycle process	166	20	2.50516	7.98351	1.62e-13	2.43e-11	ENSG00000179218;ENSG00000164611;ENSG00000185088;ENSG00000171848;ENSG00000134057;ENSG00000117399;ENSG00000170312;ENSG00000075218;ENSG00000178999;ENSG00000129355;ENSG00000164109;ENSG00000012048;ENSG00000167513;ENSG00000080986;ENSG00000116062;ENSG00000112029;ENSG00000101412;ENSG00000149554;ENSG00000162063;ENSG00000094804
19	GO:0044772	mitotic cell cycle phase transition	289	25	4.3614	5.73211	1.87e-13	2.43e-11	ENSG00000175063;ENSG00000108106;ENSG00000185088;ENSG00000171848;ENSG00000072571;ENSG00000134057;ENSG00000117399;ENSG00000170312;ENSG00000075218;ENSG00000178999;ENSG00000129355;ENSG00000157456;ENSG00000176208;ENSG00000164109;ENSG00000012048;ENSG00000167513;ENSG00000080986;ENSG00000116062;ENSG00000146670;ENSG00000112029;ENSG00000104738;ENSG00000101412;ENSG00000091651;ENSG00000094804;ENSG00000065328
19	GO:0033044	regulation of chromosome organization	213	22	3.21446	6.84408	1.99e-13	2.43e-11	ENSG00000148773;ENSG00000131747;ENSG00000124575;ENSG00000168298;ENSG00000184357;ENSG00000164611;ENSG00000187837;ENSG00000184897;ENSG00000134057;ENSG00000117399;ENSG00000178999;ENSG00000164109;ENSG00000102974;ENSG00000012048;ENSG00000167513;ENSG00000080986;ENSG00000140451;ENSG00000146670;ENSG00000112029;ENSG00000149554;ENSG00000175643;ENSG00000094804
19	GO:0071103	DNA conformation change	140	17	2.11279	8.04624	1.26e-11	1.32e-09	ENSG00000131747;ENSG00000124575;ENSG00000168298;ENSG00000184357;ENSG00000187837;ENSG00000184897;ENSG00000188486;ENSG00000134057;ENSG00000131153;ENSG00000170312;ENSG00000029993;ENSG00000102974;ENSG00000167670;ENSG00000140451;ENSG00000146670;ENSG00000104738;ENSG00000123485
19	GO:0010639	negative regulation of organelle organization	189	19	2.85226	6.66138	1.96e-11	1.79e-09	ENSG00000117632;ENSG00000131747;ENSG00000124575;ENSG00000168298;ENSG00000184357;ENSG00000164611;ENSG00000187837;ENSG00000184897;ENSG00000134057;ENSG00000117399;ENSG00000178999;ENSG00000164109;ENSG00000012048;ENSG00000167513;ENSG00000080986;ENSG00000140451;ENSG00000112029;ENSG00000149554;ENSG00000162063
19	GO:0006310	DNA recombination	145	17	2.18824	7.76878	2.25e-11	1.83e-09	ENSG00000131747;ENSG00000124575;ENSG00000168298;ENSG00000184357;ENSG00000187837;ENSG00000184897;ENSG00000188486;ENSG00000131153;ENSG00000029993;ENSG00000176208;ENSG00000012048;ENSG00000116062;ENSG00000140451;ENSG00000139618;ENSG00000149554;ENSG00000175643;ENSG00000076248
19	GO:0045930	negative regulation of mitotic cell cycle	148	17	2.23352	7.61131	3.14e-11	2.27e-09	ENSG00000131747;ENSG00000164611;ENSG00000185088;ENSG00000134057;ENSG00000117399;ENSG00000170312;ENSG00000075218;ENSG00000178999;ENSG00000164109;ENSG00000012048;ENSG00000167513;ENSG00000080986;ENSG00000116062;ENSG00000112029;ENSG00000101412;ENSG00000149554;ENSG00000094804
19	GO:0007059	chromosome segregation	195	19	2.94281	6.45641	3.42e-11	2.27e-09	ENSG00000148773;ENSG00000131747;ENSG00000164611;ENSG00000134057;ENSG00000117399;ENSG00000178999;ENSG00000164109;ENSG00000102974;ENSG00000012048;ENSG00000167513;ENSG00000080986;ENSG00000171320;ENSG00000146670;ENSG00000112029;ENSG00000152253;ENSG00000175643;ENSG00000137807;ENSG00000094804;ENSG00000123485
19	GO:0000075	cell cycle checkpoint	132	16	1.99206	8.0319	5.69e-11	3.4e-09	ENSG00000131747;ENSG00000185088;ENSG00000188486;ENSG00000134057;ENSG00000117399;ENSG00000170312;ENSG00000075218;ENSG00000178999;ENSG00000164109;ENSG00000012048;ENSG00000167513;ENSG00000080986;ENSG00000116062;ENSG00000101412;ENSG00000149554;ENSG00000094804
19	GO:0051052	regulation of DNA metabolic process	227	20	3.42573	5.83816	6.03e-11	3.4e-09	ENSG00000124575;ENSG00000168298;ENSG00000184357;ENSG00000187837;ENSG00000184897;ENSG00000188486;ENSG00000170312;ENSG00000178999;ENSG00000176208;ENSG00000012048;ENSG00000167513;ENSG00000116062;ENSG00000140451;ENSG00000171320;ENSG00000139618;ENSG00000112029;ENSG00000149554;ENSG00000175643;ENSG00000076248;ENSG00000094804
19	GO:1901987	regulation of cell cycle phase transition	230	20	3.47101	5.76201	7.68e-11	4.01e-09	ENSG00000175063;ENSG00000185088;ENSG00000072571;ENSG00000134057;ENSG00000117399;ENSG00000170312;ENSG00000075218;ENSG00000178999;ENSG00000129355;ENSG00000176208;ENSG00000164109;ENSG00000012048;ENSG00000167513;ENSG00000080986;ENSG00000116062;ENSG00000146670;ENSG00000112029;ENSG00000101412;ENSG00000149554;ENSG00000094804
19	GO:0034502	protein localization to chromosome	58	9	0.875298	10.2822	1.47e-07	6.88e-06	ENSG00000184357;ENSG00000170312;ENSG00000178999;ENSG00000102974;ENSG00000167513;ENSG00000080986;ENSG00000171320;ENSG00000146670;ENSG00000139618
19	GO:0044839	cell cycle G2/M phase transition	119	12	1.79587	6.682	1.5e-07	6.88e-06	ENSG00000072571;ENSG00000134057;ENSG00000170312;ENSG00000075218;ENSG00000178999;ENSG00000157456;ENSG00000176208;ENSG00000012048;ENSG00000116062;ENSG00000112029;ENSG00000149554;ENSG00000094804
19	GO:0044843	cell cycle G1/S phase transition	147	13	2.21843	5.86001	2.06e-07	8.87e-06	ENSG00000185088;ENSG00000171848;ENSG00000134057;ENSG00000170312;ENSG00000075218;ENSG00000129355;ENSG00000167513;ENSG00000112029;ENSG00000104738;ENSG00000101412;ENSG00000091651;ENSG00000094804;ENSG00000065328
19	GO:0042770	signal transduction in response to DNA damage	80	9	1.20731	7.45461	2.46e-06	9.87e-05	ENSG00000185088;ENSG00000134057;ENSG00000170312;ENSG00000075218;ENSG00000176208;ENSG00000012048;ENSG00000139618;ENSG00000101412;ENSG00000149554
19	GO:0007051	spindle organization	103	10	1.55441	6.43332	2.56e-06	9.87e-05	ENSG00000117632;ENSG00000134057;ENSG00000068796;ENSG00000117399;ENSG00000178999;ENSG00000080986;ENSG00000112029;ENSG00000101057;ENSG00000152253;ENSG00000137807
19	GO:1902850	microtubule cytoskeleton organization involved in mitosis	82	9	1.23749	7.27279	3.03e-06	0.000111	ENSG00000117632;ENSG00000134057;ENSG00000068796;ENSG00000117399;ENSG00000178999;ENSG00000080986;ENSG00000101057;ENSG00000152253;ENSG00000137807
19	GO:0006333	chromatin assembly or disassembly	87	9	1.31295	6.85481	4.99e-06	0.000174	ENSG00000124575;ENSG00000168298;ENSG00000184357;ENSG00000187837;ENSG00000184897;ENSG00000188486;ENSG00000102974;ENSG00000167670;ENSG00000123485
19	GO:0071824	protein-DNA complex subunit organization	153	11	2.30898	4.76402	1.48e-05	0.000493	ENSG00000124575;ENSG00000168298;ENSG00000184357;ENSG00000187837;ENSG00000150991;ENSG00000184897;ENSG00000188486;ENSG00000102974;ENSG00000167513;ENSG00000167670;ENSG00000123485
19	GO:0072331	signal transduction by p53 class mediator	128	10	1.93169	5.17681	1.82e-05	0.000579	ENSG00000185088;ENSG00000134057;ENSG00000170312;ENSG00000075218;ENSG00000178999;ENSG00000176208;ENSG00000012048;ENSG00000139618;ENSG00000101412;ENSG00000149554
19	GO:0010498	proteasomal protein catabolic process	265	14	3.99921	3.5007	3.2e-05	0.000977	ENSG00000175063;ENSG00000108106;ENSG00000164611;ENSG00000150991;ENSG00000166598;ENSG00000044574;ENSG00000134057;ENSG00000117399;ENSG00000170312;ENSG00000178999;ENSG00000164109;ENSG00000112029;ENSG00000162063;ENSG00000168078
19	GO:0051321	meiotic cell cycle	91	8	1.37331	5.82533	5.75e-05	0.00168414	ENSG00000131747;ENSG00000179218;ENSG00000164611;ENSG00000188486;ENSG00000117399;ENSG00000116062;ENSG00000139618;ENSG00000112029
19	GO:0016569	covalent chromatin modification	257	13	3.87847	3.35183	9.99e-05	0.00281204	ENSG00000124575;ENSG00000168298;ENSG00000184357;ENSG00000187837;ENSG00000134057;ENSG00000170312;ENSG00000178999;ENSG00000102974;ENSG00000012048;ENSG00000139618;ENSG00000149554;ENSG00000164105;ENSG00000276043
19	GO:0051302	regulation of cell division	55	6	0.830024	7.22871	0.000156	0.00423035	ENSG00000138182;ENSG00000178999;ENSG00000139618;ENSG00000091651;ENSG00000137807;ENSG00000094804
19	GO:0000910	cytokinesis	85	7	1.28276	5.45697	0.000259	0.00678244	ENSG00000117632;ENSG00000138182;ENSG00000178999;ENSG00000167513;ENSG00000139618;ENSG00000137807;ENSG00000094804
19	GO:0007568	aging	119	8	1.79587	4.45467	0.000378	0.00954679	ENSG00000179218;ENSG00000188486;ENSG00000170312;ENSG00000178999;ENSG00000116062;ENSG00000139618;ENSG00000112029;ENSG00000149554
19	GO:0007050	cell cycle arrest	121	8	1.82605	4.38104	0.000424	0.0103347	ENSG00000179218;ENSG00000134057;ENSG00000138182;ENSG00000170312;ENSG00000075218;ENSG00000129355;ENSG00000012048;ENSG00000101412
19	GO:0006302	double-strand break repair	122	8	1.84114	4.34513	0.000448	0.0105744	ENSG00000188486;ENSG00000131153;ENSG00000012048;ENSG00000171320;ENSG00000146670;ENSG00000139618;ENSG00000149554;ENSG00000175643
19	GO:1904029	regulation of cyclin-dependent protein kinase activity	47	5	0.709293	7.04927	0.000641	0.014669	ENSG00000134057;ENSG00000129355;ENSG00000157456;ENSG00000162063;ENSG00000094804
19	GO:0045023	G0 to G1 transition	30	4	0.45274	8.83509	0.000975	0.0216258	ENSG00000171848;ENSG00000012048;ENSG00000101412;ENSG00000149554
19	GO:2001020	regulation of response to DNA damage stimulus	116	7	1.7506	3.99864	0.00168797	0.0359453	ENSG00000188486;ENSG00000129355;ENSG00000176208;ENSG00000012048;ENSG00000112029;ENSG00000149554;ENSG00000175643
19	GO:0040029	regulation of gene expression, epigenetic	150	8	2.2637	3.53404	0.00174275	0.0359453	ENSG00000124575;ENSG00000168298;ENSG00000184357;ENSG00000187837;ENSG00000184897;ENSG00000102974;ENSG00000012048;ENSG00000149554
19	GO:0009314	response to radiation	186	9	2.80699	3.20628	0.0017678	0.0359453	ENSG00000044574;ENSG00000188486;ENSG00000178999;ENSG00000129355;ENSG00000012048;ENSG00000116062;ENSG00000139618;ENSG00000149554;ENSG00000168078
19	GO:1903320	regulation of protein modification by small protein conjugation or removal	122	7	1.84114	3.80198	0.00225627	0.0446376	ENSG00000175063;ENSG00000108106;ENSG00000044574;ENSG00000117399;ENSG00000164109;ENSG00000012048;ENSG00000112029
20	GO:0034341	response to interferon-gamma	87	14	1.90032	7.36719	3.5e-09	2.56e-06	ENSG00000277632;ENSG00000125148;ENSG00000204287;ENSG00000196126;ENSG00000223865;ENSG00000231389;ENSG00000196735;ENSG00000179344;ENSG00000185201;ENSG00000198502;ENSG00000111537;ENSG00000276070;ENSG00000116815;ENSG00000276085
20	GO:0002694	regulation of leukocyte activation	208	19	4.54329	4.18199	7.75e-08	2.84e-05	ENSG00000019582;ENSG00000134460;ENSG00000223865;ENSG00000115738;ENSG00000126353;ENSG00000231389;ENSG00000135046;ENSG00000142168;ENSG00000185650;ENSG00000181847;ENSG00000111537;ENSG00000161405;ENSG00000105329;ENSG00000204482;ENSG00000242574;ENSG00000004468;ENSG00000057657;ENSG00000110651;ENSG00000167664
20	GO:0001819	positive regulation of cytokine production	166	16	3.62589	4.41271	4.46e-07	8.69e-05	ENSG00000227507;ENSG00000277632;ENSG00000019582;ENSG00000223865;ENSG00000126353;ENSG00000231389;ENSG00000138061;ENSG00000135046;ENSG00000142168;ENSG00000181847;ENSG00000111537;ENSG00000105329;ENSG00000116815;ENSG00000181104;ENSG00000135245;ENSG00000167664
20	GO:0060326	cell chemotaxis	76	11	1.66005	6.62632	5.69e-07	8.69e-05	ENSG00000277632;ENSG00000019582;ENSG00000126353;ENSG00000160593;ENSG00000084207;ENSG00000135046;ENSG00000172725;ENSG00000121966;ENSG00000172215;ENSG00000276070;ENSG00000276085
20	GO:0070661	leukocyte proliferation	112	13	2.44639	5.31396	7.04e-07	8.69e-05	ENSG00000019582;ENSG00000134460;ENSG00000223865;ENSG00000231389;ENSG00000084207;ENSG00000135046;ENSG00000161405;ENSG00000105329;ENSG00000204482;ENSG00000242574;ENSG00000004468;ENSG00000110651;ENSG00000167664
20	GO:0042110	T cell activation	216	18	4.71803	3.81515	7.12e-07	8.69e-05	ENSG00000019582;ENSG00000134460;ENSG00000223865;ENSG00000173762;ENSG00000126353;ENSG00000231389;ENSG00000160593;ENSG00000172116;ENSG00000135046;ENSG00000142168;ENSG00000185650;ENSG00000181847;ENSG00000069974;ENSG00000111537;ENSG00000105329;ENSG00000242574;ENSG00000057657;ENSG00000167664
20	GO:1990868	response to chemokine	21	6	0.458697	13.0805	3.94e-06	0.000412	ENSG00000277632;ENSG00000126353;ENSG00000121966;ENSG00000172215;ENSG00000276070;ENSG00000276085
20	GO:0051235	maintenance of location	115	12	2.51191	4.77723	6.05e-06	0.000554	ENSG00000277632;ENSG00000087086;ENSG00000126353;ENSG00000054654;ENSG00000167996;ENSG00000198668;ENSG00000186480;ENSG00000100300;ENSG00000105329;ENSG00000150995;ENSG00000181104;ENSG00000135245
20	GO:0070371	ERK1 and ERK2 cascade	81	10	1.76926	5.65208	8.41e-06	0.000665	ENSG00000277632;ENSG00000019582;ENSG00000126353;ENSG00000084207;ENSG00000185650;ENSG00000120875;ENSG00000105329;ENSG00000276070;ENSG00000181104;ENSG00000276085
20	GO:0019882	antigen processing and presentation	100	11	2.18427	5.036	9.08e-06	0.000665	ENSG00000019582;ENSG00000204287;ENSG00000196126;ENSG00000223865;ENSG00000126353;ENSG00000231389;ENSG00000196735;ENSG00000179344;ENSG00000198502;ENSG00000069974;ENSG00000242574
20	GO:0042063	gliogenesis	71	9	1.55083	5.80333	1.96e-05	0.00124678	ENSG00000277632;ENSG00000115738;ENSG00000054654;ENSG00000084207;ENSG00000135046;ENSG00000142168;ENSG00000100300;ENSG00000121966;ENSG00000105329
20	GO:0050920	regulation of chemotaxis	55	8	1.20135	6.65917	2.08e-05	0.00124678	ENSG00000277632;ENSG00000019582;ENSG00000126353;ENSG00000084207;ENSG00000172725;ENSG00000121966;ENSG00000105329;ENSG00000276070
20	GO:0072507	divalent inorganic cation homeostasis	131	12	2.8614	4.19375	2.32e-05	0.00124678	ENSG00000169442;ENSG00000277632;ENSG00000125148;ENSG00000126353;ENSG00000198668;ENSG00000121966;ENSG00000105329;ENSG00000172215;ENSG00000004468;ENSG00000150995;ENSG00000181104;ENSG00000120915
20	GO:0044706	multi-multicellular organism process	56	8	1.22319	6.54026	2.38e-05	0.00124678	ENSG00000175567;ENSG00000142168;ENSG00000171223;ENSG00000102265;ENSG00000105329;ENSG00000164120;ENSG00000004468;ENSG00000057657
20	GO:0002521	leukocyte differentiation	209	15	4.56513	3.28578	4.01e-05	0.00195854	ENSG00000277632;ENSG00000019582;ENSG00000134460;ENSG00000115738;ENSG00000126353;ENSG00000135046;ENSG00000078596;ENSG00000123685;ENSG00000142168;ENSG00000171223;ENSG00000185650;ENSG00000111537;ENSG00000161405;ENSG00000105329;ENSG00000057657
20	GO:0050867	positive regulation of cell activation	141	12	3.07983	3.89632	4.86e-05	0.00222262	ENSG00000019582;ENSG00000134460;ENSG00000223865;ENSG00000126353;ENSG00000231389;ENSG00000135046;ENSG00000111537;ENSG00000105329;ENSG00000242574;ENSG00000004468;ENSG00000110651;ENSG00000167664
20	GO:0019216	regulation of lipid metabolic process	125	11	2.73034	4.0288	7.53e-05	0.00324075	ENSG00000115738;ENSG00000126353;ENSG00000135046;ENSG00000142168;ENSG00000186480;ENSG00000100300;ENSG00000104549;ENSG00000111537;ENSG00000105329;ENSG00000110651;ENSG00000120915
20	GO:0045785	positive regulation of cell adhesion	152	12	3.3201	3.61435	0.000101	0.00412405	ENSG00000019582;ENSG00000134460;ENSG00000223865;ENSG00000126353;ENSG00000231389;ENSG00000197747;ENSG00000135046;ENSG00000107742;ENSG00000111537;ENSG00000105329;ENSG00000242574;ENSG00000167664
20	GO:0048568	embryonic organ development	88	9	1.92216	4.68223	0.00011	0.00424702	ENSG00000147403;ENSG00000115738;ENSG00000142168;ENSG00000186480;ENSG00000171223;ENSG00000185650;ENSG00000105329;ENSG00000057657;ENSG00000117318
20	GO:0002791	regulation of peptide secretion	139	11	3.03614	3.62302	0.000196	0.00718392	ENSG00000277632;ENSG00000019582;ENSG00000126353;ENSG00000135046;ENSG00000175567;ENSG00000111537;ENSG00000105329;ENSG00000004468;ENSG00000150995;ENSG00000116815;ENSG00000181104
20	GO:0072593	reactive oxygen species metabolic process	97	9	2.11875	4.2478	0.000234	0.0081597	ENSG00000084207;ENSG00000138061;ENSG00000142168;ENSG00000164543;ENSG00000100300;ENSG00000069974;ENSG00000111537;ENSG00000105329;ENSG00000120915
20	GO:0032612	interleukin-1 production	27	5	0.589754	8.47811	0.00025	0.00830764	ENSG00000277632;ENSG00000126353;ENSG00000084207;ENSG00000135046;ENSG00000181104
20	GO:0050866	negative regulation of cell activation	59	7	1.28872	5.43174	0.000262012	0.00833883	ENSG00000019582;ENSG00000134460;ENSG00000115738;ENSG00000135046;ENSG00000181847;ENSG00000105329;ENSG00000204482
20	GO:0050900	leukocyte migration	122	10	2.66481	3.75261	0.000292	0.00889741	ENSG00000277632;ENSG00000019582;ENSG00000126353;ENSG00000160593;ENSG00000135046;ENSG00000121966;ENSG00000105329;ENSG00000276070;ENSG00000116815;ENSG00000276085
20	GO:0097366	response to bronchodilator	17	4	0.371326	10.7722	0.000412	0.0120592	ENSG00000126353;ENSG00000148908;ENSG00000198668;ENSG00000142168
20	GO:0007159	leukocyte cell-cell adhesion	153	11	3.34194	3.2915	0.000454	0.0127704	ENSG00000019582;ENSG00000134460;ENSG00000223865;ENSG00000126353;ENSG00000231389;ENSG00000135046;ENSG00000181847;ENSG00000111537;ENSG00000105329;ENSG00000242574;ENSG00000167664
20	GO:0003013	circulatory system process	86	8	1.87847	4.25877	0.000517	0.0137918	ENSG00000115738;ENSG00000198668;ENSG00000142168;ENSG00000105329;ENSG00000004468;ENSG00000150995;ENSG00000181104;ENSG00000120915
20	GO:0009410	response to xenobiotic stimulus	66	7	1.44162	4.85565	0.000528	0.0137918	ENSG00000084207;ENSG00000148908;ENSG00000138061;ENSG00000198668;ENSG00000142168;ENSG00000105329;ENSG00000120915
20	GO:0008202	steroid metabolic process	87	8	1.90032	4.20982	0.00056	0.013796	ENSG00000138061;ENSG00000142168;ENSG00000186480;ENSG00000100300;ENSG00000104549;ENSG00000111537;ENSG00000140284;ENSG00000120915
20	GO:0022407	regulation of cell-cell adhesion	157	11	3.42931	3.20764	0.000565	0.013796	ENSG00000019582;ENSG00000134460;ENSG00000223865;ENSG00000126353;ENSG00000231389;ENSG00000135046;ENSG00000181847;ENSG00000111537;ENSG00000105329;ENSG00000242574;ENSG00000167664
20	GO:0032615	interleukin-12 production	19	4	0.415012	9.63828	0.000648	0.0153129	ENSG00000227507;ENSG00000126353;ENSG00000181847;ENSG00000111537
20	GO:0071900	regulation of protein serine/threonine kinase activity	187	12	4.08459	2.93787	0.0007	0.0160024	ENSG00000019582;ENSG00000084207;ENSG00000198668;ENSG00000142168;ENSG00000120875;ENSG00000111537;ENSG00000121966;ENSG00000105329;ENSG00000181104;ENSG00000110651;ENSG00000169554;ENSG00000178607
20	GO:0097305	response to alcohol	73	7	1.59452	4.39004	0.000974	0.0208548	ENSG00000277632;ENSG00000126353;ENSG00000084207;ENSG00000198668;ENSG00000142168;ENSG00000105329;ENSG00000164120
20	GO:0006959	humoral immune response	36	5	0.786338	6.35859	0.000997	0.0208548	ENSG00000126353;ENSG00000179344;ENSG00000183918;ENSG00000111537;ENSG00000110651
20	GO:0048144	fibroblast proliferation	36	5	0.786338	6.35859	0.000997	0.0208548	ENSG00000019582;ENSG00000197956;ENSG00000084207;ENSG00000167996;ENSG00000105329
20	GO:0043087	regulation of GTPase activity	169	11	3.69142	2.97988	0.00104772	0.0211879	ENSG00000277632;ENSG00000126353;ENSG00000197747;ENSG00000148908;ENSG00000142168;ENSG00000145703;ENSG00000276070;ENSG00000181104;ENSG00000090104;ENSG00000276085;ENSG00000178996
20	GO:0009636	response to toxic substance	170	11	3.71326	2.96235	0.00109992	0.0211879	ENSG00000277632;ENSG00000125148;ENSG00000084207;ENSG00000148908;ENSG00000138061;ENSG00000135046;ENSG00000198668;ENSG00000142168;ENSG00000164120;ENSG00000276070;ENSG00000120915
20	GO:1903706	regulation of hemopoiesis	170	11	3.71326	2.96235	0.00109992	0.0211879	ENSG00000277632;ENSG00000019582;ENSG00000134460;ENSG00000115738;ENSG00000135046;ENSG00000142168;ENSG00000185650;ENSG00000111537;ENSG00000161405;ENSG00000105329;ENSG00000057657
20	GO:0048771	tissue remodeling	37	5	0.808181	6.18673	0.00113314	0.0212682	ENSG00000135046;ENSG00000102265;ENSG00000105329;ENSG00000004468;ENSG00000181104
20	GO:0048872	homeostasis of number of cells	122	9	2.66481	3.37735	0.00126839	0.0232116	ENSG00000019582;ENSG00000134460;ENSG00000115738;ENSG00000126353;ENSG00000135046;ENSG00000142168;ENSG00000185650;ENSG00000105329;ENSG00000181104
20	GO:0015698	inorganic anion transport	23	4	0.502383	7.96206	0.00138506	0.0245618	ENSG00000213719;ENSG00000100300;ENSG00000033867;ENSG00000115902
20	GO:0002237	response to molecule of bacterial origin	100	8	2.18427	3.66255	0.00140928	0.0245618	ENSG00000277632;ENSG00000126353;ENSG00000084207;ENSG00000171223;ENSG00000100300;ENSG00000105329;ENSG00000164120;ENSG00000181104
20	GO:0034612	response to tumor necrosis factor	101	8	2.20612	3.62628	0.00150315	0.0255885	ENSG00000227507;ENSG00000277632;ENSG00000084207;ENSG00000125726;ENSG00000185650;ENSG00000276070;ENSG00000116815;ENSG00000276085
20	GO:0032355	response to estradiol	40	5	0.873709	5.72273	0.00162388	0.0267115	ENSG00000084207;ENSG00000135046;ENSG00000105329;ENSG00000164120;ENSG00000004468
20	GO:2000147	positive regulation of cell motility	152	10	3.3201	3.01196	0.0016421	0.0267115	ENSG00000277632;ENSG00000019582;ENSG00000126353;ENSG00000054654;ENSG00000135046;ENSG00000107742;ENSG00000111537;ENSG00000105329;ENSG00000276070;ENSG00000181104
20	GO:0002576	platelet degranulation	41	5	0.895552	5.58315	0.00181768	0.0289248	ENSG00000198668;ENSG00000142168;ENSG00000102265;ENSG00000105329;ENSG00000112419
20	GO:0002250	adaptive immune response	155	10	3.38562	2.95367	0.00190169	0.0296179	ENSG00000019582;ENSG00000173762;ENSG00000179344;ENSG00000172116;ENSG00000135046;ENSG00000183918;ENSG00000069974;ENSG00000111537;ENSG00000105329;ENSG00000057657
20	GO:1901615	organic hydroxy compound metabolic process	131	9	2.8614	3.14532	0.00208815	0.0318443	ENSG00000138061;ENSG00000198668;ENSG00000142168;ENSG00000186480;ENSG00000104549;ENSG00000111537;ENSG00000140284;ENSG00000120915;ENSG00000169554
20	GO:0001655	urogenital system development	62	6	1.35425	4.4305	0.00215533	0.032198	ENSG00000115738;ENSG00000135046;ENSG00000138175;ENSG00000105329;ENSG00000164120;ENSG00000117318
20	GO:1901568	fatty acid derivative metabolic process	45	5	0.982923	5.08687	0.00276533	0.0404844	ENSG00000019582;ENSG00000138061;ENSG00000135046;ENSG00000164120;ENSG00000120915
20	GO:0090066	regulation of anatomical structure size	138	9	3.0143	2.98577	0.00298156	0.0427718	ENSG00000126353;ENSG00000042493;ENSG00000152558;ENSG00000142168;ENSG00000145703;ENSG00000172725;ENSG00000004468;ENSG00000181104;ENSG00000120915
20	GO:0006631	fatty acid metabolic process	113	8	2.46823	3.24119	0.00306594	0.0427718	ENSG00000019582;ENSG00000084207;ENSG00000138061;ENSG00000135046;ENSG00000186480;ENSG00000164120;ENSG00000140284;ENSG00000120915
20	GO:0001570	vasculogenesis	14	3	0.305798	9.81039	0.00309687	0.0427718	ENSG00000171223;ENSG00000185650;ENSG00000105329
20	GO:0042113	B cell activation	114	8	2.49007	3.21276	0.0032385	0.0438997	ENSG00000019582;ENSG00000115738;ENSG00000078596;ENSG00000185650;ENSG00000161405;ENSG00000105329;ENSG00000004468;ENSG00000110651
20	GO:0030101	natural killer cell activation	29	4	0.633439	6.31473	0.0033592	0.0447079	ENSG00000115738;ENSG00000069974;ENSG00000204475;ENSG00000057657
20	GO:0019932	second-messenger-mediated signaling	91	7	1.98769	3.52168	0.00350655	0.0458356	ENSG00000277632;ENSG00000126353;ENSG00000198668;ENSG00000121966;ENSG00000172215;ENSG00000276070;ENSG00000150995

## Sheet: Table S4
Table S4. Full gene ontology enrichment results in LUHMES GSFA factors
factorIndex	goTerm	description	size	overlap	expect	enrichmentRatio	pValue	FDR	overlapGeneId
1	GO:0006414	translational elongation	109	31	7.75722	3.99628	6.82332e-12	5.00832e-09	ENSG00000156508;ENSG00000179271;ENSG00000136522;ENSG00000167658;ENSG00000082515;ENSG00000106591;ENSG00000074071;ENSG00000197345;ENSG00000198015;ENSG00000181991;ENSG00000111639;ENSG00000108826;ENSG00000141543;ENSG00000163319;ENSG00000125901;ENSG00000204568;ENSG00000262814;ENSG00000125445;ENSG00000136897;ENSG00000143436;ENSG00000096080;ENSG00000112651;ENSG00000048544;ENSG00000116221;ENSG00000122140…
1	GO:0140053	mitochondrial gene expression	116	28	8.25539	3.39172	4.69184e-09	1.72191e-06	ENSG00000179271;ENSG00000136522;ENSG00000082515;ENSG00000106591;ENSG00000074071;ENSG00000197345;ENSG00000198015;ENSG00000181991;ENSG00000111639;ENSG00000108826;ENSG00000163319;ENSG00000125901;ENSG00000204568;ENSG00000262814;ENSG00000125445;ENSG00000136897;ENSG00000143436;ENSG00000096080;ENSG00000112651;ENSG00000048544;ENSG00000116221;ENSG00000122140;ENSG00000259494;ENSG00000135972;ENSG00000167862…
1	GO:0070972	protein localization to endoplasmic reticulum	119	27	8.46889	3.18814	3.70927e-08	9.07535e-06	ENSG00000229117;ENSG00000140988;ENSG00000213741;ENSG00000105372;ENSG00000142541;ENSG00000147403;ENSG00000112306;ENSG00000167526;ENSG00000182774;ENSG00000122026;ENSG00000145592;ENSG00000137154;ENSG00000143947;ENSG00000108298;ENSG00000171863;ENSG00000198242;ENSG00000185088;ENSG00000083845;ENSG00000163682;ENSG00000168028;ENSG00000131469;ENSG00000140319;ENSG00000008952;ENSG00000124614;ENSG00000118363…
1	GO:0016072	rRNA metabolic process	171	33	12.1696	2.71168	7.52267e-08	1.38041e-05	ENSG00000140988;ENSG00000105372;ENSG00000182774;ENSG00000137154;ENSG00000171863;ENSG00000185088;ENSG00000168028;ENSG00000131469;ENSG00000171490;ENSG00000123144;ENSG00000146223;ENSG00000173113;ENSG00000278053;ENSG00000181991;ENSG00000165732;ENSG00000141543;ENSG00000178896;ENSG00000107937;ENSG00000171311;ENSG00000155438;ENSG00000117133;ENSG00000163811;ENSG00000071462;ENSG00000129460;ENSG00000120699…
1	GO:0006413	translational initiation	157	31	11.1732	2.77449	1.1079e-07	1.54592e-05	ENSG00000229117;ENSG00000140988;ENSG00000213741;ENSG00000105372;ENSG00000142541;ENSG00000147403;ENSG00000112306;ENSG00000167526;ENSG00000182774;ENSG00000122026;ENSG00000145592;ENSG00000137154;ENSG00000143947;ENSG00000161960;ENSG00000108298;ENSG00000171863;ENSG00000198242;ENSG00000185088;ENSG00000083845;ENSG00000163682;ENSG00000168028;ENSG00000131469;ENSG00000173812;ENSG00000128272;ENSG00000124614…
1	GO:0022613	ribonucleoprotein complex biogenesis	330	50	23.4852	2.129	1.2637e-07	1.54592e-05	ENSG00000140988;ENSG00000105372;ENSG00000142541;ENSG00000147403;ENSG00000182774;ENSG00000137154;ENSG00000171863;ENSG00000198242;ENSG00000185088;ENSG00000185088;ENSG00000083845;ENSG00000168028;ENSG00000131469;ENSG00000101489;ENSG00000124614;ENSG00000132341;ENSG00000171490;ENSG00000100664;ENSG00000082515;ENSG00000146223;ENSG00000173113;ENSG00000170860;ENSG00000125835;ENSG00000278053;ENSG00000181991…
1	GO:0090150	establishment of protein localization to membrane	204	35	14.5181	2.41078	6.12695e-07	6.42454e-05	ENSG00000229117;ENSG00000140988;ENSG00000213741;ENSG00000105372;ENSG00000142541;ENSG00000147403;ENSG00000112306;ENSG00000167526;ENSG00000182774;ENSG00000122026;ENSG00000145592;ENSG00000137154;ENSG00000143947;ENSG00000108298;ENSG00000171863;ENSG00000198242;ENSG00000185088;ENSG00000083845;ENSG00000168824;ENSG00000163682;ENSG00000168028;ENSG00000131469;ENSG00000140319;ENSG00000272398;ENSG00000168461…
1	GO:0032984	protein-containing complex disassembly	211	35	15.0163	2.33081	1.40009e-06	0.000128458	ENSG00000117632;ENSG00000104435;ENSG00000015592;ENSG00000179271;ENSG00000136522;ENSG00000125868;ENSG00000082515;ENSG00000126214;ENSG00000106591;ENSG00000074071;ENSG00000197345;ENSG00000198015;ENSG00000181991;ENSG00000111639;ENSG00000108826;ENSG00000163319;ENSG00000125901;ENSG00000197694;ENSG00000204568;ENSG00000262814;ENSG00000125445;ENSG00000136897;ENSG00000143436;ENSG00000096080;ENSG00000112651…
1	GO:0006605	protein targeting	261	40	18.5746	2.15348	1.9547e-06	0.000159417	ENSG00000229117;ENSG00000140988;ENSG00000213741;ENSG00000105372;ENSG00000142541;ENSG00000147403;ENSG00000112306;ENSG00000167526;ENSG00000182774;ENSG00000122026;ENSG00000145592;ENSG00000137154;ENSG00000143947;ENSG00000108298;ENSG00000171863;ENSG00000198242;ENSG00000185088;ENSG00000083845;ENSG00000163682;ENSG00000168028;ENSG00000131469;ENSG00000198258;ENSG00000140319;ENSG00000008952;ENSG00000124614…
1	GO:0006401	RNA catabolic process	236	36	16.7954	2.14344	7.39266e-06	0.000542621	ENSG00000229117;ENSG00000140988;ENSG00000213741;ENSG00000105372;ENSG00000142541;ENSG00000147403;ENSG00000112306;ENSG00000167526;ENSG00000182774;ENSG00000065978;ENSG00000122026;ENSG00000145592;ENSG00000137154;ENSG00000143947;ENSG00000119705;ENSG00000108298;ENSG00000171863;ENSG00000198242;ENSG00000185088;ENSG00000083845;ENSG00000163682;ENSG00000168028;ENSG00000131469;ENSG00000124614;ENSG00000130332…
1	GO:0034470	ncRNA processing	223	32	15.8703	2.01635	8.39659e-05	0.00560282	ENSG00000140988;ENSG00000105372;ENSG00000182774;ENSG00000137154;ENSG00000171863;ENSG00000185088;ENSG00000168028;ENSG00000131469;ENSG00000171490;ENSG00000146223;ENSG00000173113;ENSG00000278053;ENSG00000181991;ENSG00000165732;ENSG00000141543;ENSG00000178896;ENSG00000107937;ENSG00000171311;ENSG00000117133;ENSG00000172315;ENSG00000163811;ENSG00000071462;ENSG00000129460;ENSG00000120699;ENSG00000164934…
1	GO:0006091	generation of precursor metabolites and energy	248	33	17.6495	1.86975	0.000283578	0.0173455	ENSG00000111640;ENSG00000110955;ENSG00000127184;ENSG00000124172;ENSG00000164919;ENSG00000112695;ENSG00000189043;ENSG00000111775;ENSG00000169021;ENSG00000179091;ENSG00000140990;ENSG00000145494;ENSG00000169230;ENSG00000241837;ENSG00000126267;ENSG00000176340;ENSG00000135940;ENSG00000184752;ENSG00000087460;ENSG00000173221;ENSG00000141027;ENSG00000136521;ENSG00000213619;ENSG00000242372;ENSG00000197894…
1	GO:0009141	nucleoside triphosphate metabolic process	189	27	13.4506	2.00735	0.000328181	0.0185296	ENSG00000205542;ENSG00000111640;ENSG00000110955;ENSG00000127184;ENSG00000124172;ENSG00000112695;ENSG00000189043;ENSG00000111775;ENSG00000169021;ENSG00000179091;ENSG00000140990;ENSG00000145494;ENSG00000132341;ENSG00000241837;ENSG00000135940;ENSG00000184752;ENSG00000143153;ENSG00000141027;ENSG00000136521;ENSG00000213619;ENSG00000242372;ENSG00000139180;ENSG00000145335;ENSG00000100300;ENSG00000088682…
1	GO:0061564	axon development	207	28	14.7316	1.90068	0.000632823	0.033178	ENSG00000104722;ENSG00000137285;ENSG00000131711;ENSG00000277586;ENSG00000117632;ENSG00000154277;ENSG00000172020;ENSG00000078018;ENSG00000134986;ENSG00000092964;ENSG00000164305;ENSG00000006468;ENSG00000159674;ENSG00000151150;ENSG00000041982;ENSG00000149294;ENSG00000170558;ENSG00000187323;ENSG00000170017;ENSG00000142192;ENSG00000185008;ENSG00000171533;ENSG00000163531;ENSG00000130558;ENSG00000179915…
2	GO:0006605	protein targeting	261	90	21.8119	4.12619	0	0	ENSG00000177954;ENSG00000109475;ENSG00000229117;ENSG00000140988;ENSG00000198918;ENSG00000137818;ENSG00000213741;ENSG00000105372;ENSG00000231500;ENSG00000164587;ENSG00000197756;ENSG00000142541;ENSG00000147403;ENSG00000233927;ENSG00000112306;ENSG00000167526;ENSG00000198034;ENSG00000186468;ENSG00000105640;ENSG00000134419;ENSG00000174444;ENSG00000142937;ENSG00000177600;ENSG00000197958;ENSG00000080824…
2	GO:0006401	RNA catabolic process	236	84	19.7227	4.25906	0	0	ENSG00000177954;ENSG00000109475;ENSG00000229117;ENSG00000140988;ENSG00000198918;ENSG00000137818;ENSG00000213741;ENSG00000105372;ENSG00000231500;ENSG00000164587;ENSG00000197756;ENSG00000142541;ENSG00000147403;ENSG00000233927;ENSG00000112306;ENSG00000167526;ENSG00000198034;ENSG00000186468;ENSG00000105640;ENSG00000134419;ENSG00000174444;ENSG00000142937;ENSG00000177600;ENSG00000197958;ENSG00000182774…
2	GO:0090150	establishment of protein localization to membrane	204	89	17.0484	5.22043	0	0	ENSG00000198668;ENSG00000177954;ENSG00000109475;ENSG00000229117;ENSG00000140988;ENSG00000198918;ENSG00000137818;ENSG00000213741;ENSG00000105372;ENSG00000231500;ENSG00000164587;ENSG00000197756;ENSG00000142541;ENSG00000147403;ENSG00000233927;ENSG00000112306;ENSG00000167526;ENSG00000198034;ENSG00000186468;ENSG00000105640;ENSG00000134419;ENSG00000174444;ENSG00000142937;ENSG00000177600;ENSG00000197958…
2	GO:0006413	translational initiation	157	83	13.1206	6.32594	0	0	ENSG00000177954;ENSG00000109475;ENSG00000229117;ENSG00000140988;ENSG00000198918;ENSG00000137818;ENSG00000213741;ENSG00000105372;ENSG00000231500;ENSG00000164587;ENSG00000197756;ENSG00000142541;ENSG00000147403;ENSG00000233927;ENSG00000112306;ENSG00000167526;ENSG00000198034;ENSG00000186468;ENSG00000105640;ENSG00000134419;ENSG00000174444;ENSG00000142937;ENSG00000177600;ENSG00000197958;ENSG00000182774…
2	GO:0070972	protein localization to endoplasmic reticulum	119	84	9.9449	8.44654	0	0	ENSG00000177954;ENSG00000109475;ENSG00000229117;ENSG00000140988;ENSG00000198918;ENSG00000137818;ENSG00000213741;ENSG00000105372;ENSG00000231500;ENSG00000164587;ENSG00000197756;ENSG00000142541;ENSG00000147403;ENSG00000233927;ENSG00000112306;ENSG00000167526;ENSG00000198034;ENSG00000186468;ENSG00000105640;ENSG00000134419;ENSG00000174444;ENSG00000142937;ENSG00000177600;ENSG00000197958;ENSG00000182774…
2	GO:0002181	cytoplasmic translation	73	31	6.10065	5.08143	1.88738e-15	2.30889e-13	ENSG00000229117;ENSG00000198918;ENSG00000137818;ENSG00000213741;ENSG00000142541;ENSG00000233927;ENSG00000186468;ENSG00000105640;ENSG00000144713;ENSG00000071082;ENSG00000161970;ENSG00000089009;ENSG00000174748;ENSG00000198755;ENSG00000130255;ENSG00000142676;ENSG00000108298;ENSG00000182899;ENSG00000162244;ENSG00000089157;ENSG00000241343;ENSG00000063177;ENSG00000171858;ENSG00000172809;ENSG00000156482…
2	GO:0036230	granulocyte activation	191	41	15.962	2.5686	7.89024e-09	8.27348e-07	ENSG00000196230;ENSG00000080824;ENSG00000087086;ENSG00000135404;ENSG00000084207;ENSG00000096384;ENSG00000101439;ENSG00000088986;ENSG00000140319;ENSG00000171314;ENSG00000189403;ENSG00000067225;ENSG00000149925;ENSG00000196262;ENSG00000109971;ENSG00000166226;ENSG00000167658;ENSG00000162704;ENSG00000188229;ENSG00000143621;ENSG00000008018;ENSG00000146425;ENSG00000108774;ENSG00000101558;ENSG00000151366…
2	GO:0002446	neutrophil mediated immunity	193	41	16.1291	2.54199	1.08855e-08	9.98744e-07	ENSG00000196230;ENSG00000080824;ENSG00000087086;ENSG00000135404;ENSG00000084207;ENSG00000096384;ENSG00000101439;ENSG00000088986;ENSG00000140319;ENSG00000171314;ENSG00000189403;ENSG00000067225;ENSG00000149925;ENSG00000196262;ENSG00000109971;ENSG00000166226;ENSG00000167658;ENSG00000162704;ENSG00000188229;ENSG00000143621;ENSG00000008018;ENSG00000146425;ENSG00000108774;ENSG00000101558;ENSG00000151366…
2	GO:0016999	antibiotic metabolic process	58	17	4.84709	3.50726	2.71429e-06	0.000221366	ENSG00000117450;ENSG00000167815;ENSG00000142168;ENSG00000126432;ENSG00000146701;ENSG00000139684;ENSG00000182054;ENSG00000014641;ENSG00000116288;ENSG00000085662;ENSG00000163541;ENSG00000168291;ENSG00000131828;ENSG00000123131;ENSG00000187134;ENSG00000111275;ENSG00000053371
2	GO:0006091	generation of precursor metabolites and energy	248	42	20.7255	2.02649	5.07101e-06	0.000372212	ENSG00000111640;ENSG00000110955;ENSG00000152234;ENSG00000074800;ENSG00000172115;ENSG00000111669;ENSG00000189043;ENSG00000171314;ENSG00000189403;ENSG00000166136;ENSG00000067225;ENSG00000108515;ENSG00000149925;ENSG00000241837;ENSG00000092621;ENSG00000165629;ENSG00000154723;ENSG00000172531;ENSG00000146701;ENSG00000010256;ENSG00000102144;ENSG00000213619;ENSG00000178741;ENSG00000116459;ENSG00000151729…
2	GO:0045861	negative regulation of proteolysis	105	23	8.77491	2.62111	1.21834e-05	0.000812967	ENSG00000111640;ENSG00000142676;ENSG00000171863;ENSG00000122406;ENSG00000125691;ENSG00000096384;ENSG00000101439;ENSG00000089220;ENSG00000108953;ENSG00000166963;ENSG00000116209;ENSG00000132386;ENSG00000126432;ENSG00000170540;ENSG00000034713;ENSG00000084234;ENSG00000116288;ENSG00000129355;ENSG00000137575;ENSG00000198171;ENSG00000051108;ENSG00000163536;ENSG00000135744
2	GO:0070646	protein modification by small protein removal	144	28	12.0342	2.32671	1.55993e-05	0.000954158	ENSG00000075624;ENSG00000150991;ENSG00000154277;ENSG00000143947;ENSG00000101182;ENSG00000221983;ENSG00000099341;ENSG00000142507;ENSG00000008018;ENSG00000041357;ENSG00000159352;ENSG00000277791;ENSG00000087191;ENSG00000116288;ENSG00000165916;ENSG00000103035;ENSG00000100567;ENSG00000130706;ENSG00000168090;ENSG00000013275;ENSG00000143106;ENSG00000100911;ENSG00000185627;ENSG00000198612;ENSG00000163636…
2	GO:0005996	monosaccharide metabolic process	87	20	7.27064	2.75079	2.14328e-05	0.00121013	ENSG00000111640;ENSG00000074800;ENSG00000111669;ENSG00000171314;ENSG00000189403;ENSG00000067225;ENSG00000108515;ENSG00000149925;ENSG00000172531;ENSG00000146701;ENSG00000102144;ENSG00000014641;ENSG00000163931;ENSG00000085662;ENSG00000177156;ENSG00000131871;ENSG00000100243;ENSG00000168291;ENSG00000131828;ENSG00000141349
2	GO:0006090	pyruvate metabolic process	49	14	4.09496	3.41884	2.88028e-05	0.00136893	ENSG00000111640;ENSG00000074800;ENSG00000111716;ENSG00000172270;ENSG00000111669;ENSG00000171314;ENSG00000067225;ENSG00000108515;ENSG00000149925;ENSG00000102144;ENSG00000213585;ENSG00000134333;ENSG00000168291;ENSG00000131828
2	GO:0043687	post-translational protein modification	165	30	13.7891	2.17562	3.0472e-05	0.00136893	ENSG00000101439;ENSG00000101182;ENSG00000099341;ENSG00000113558;ENSG00000166598;ENSG00000142507;ENSG00000104112;ENSG00000166794;ENSG00000008018;ENSG00000041357;ENSG00000104388;ENSG00000159352;ENSG00000277791;ENSG00000087191;ENSG00000084234;ENSG00000138069;ENSG00000165916;ENSG00000103035;ENSG00000100567;ENSG00000154582;ENSG00000168090;ENSG00000013275;ENSG00000143106;ENSG00000100911;ENSG00000185627…
2	GO:0052547	regulation of peptidase activity	126	25	10.5299	2.37419	3.13791e-05	0.00136893	ENSG00000111640;ENSG00000149273;ENSG00000204628;ENSG00000172115;ENSG00000101439;ENSG00000089220;ENSG00000108953;ENSG00000189403;ENSG00000137409;ENSG00000144746;ENSG00000132386;ENSG00000126432;ENSG00000170540;ENSG00000186010;ENSG00000084234;ENSG00000116288;ENSG00000100567;ENSG00000129355;ENSG00000130706;ENSG00000185825;ENSG00000100911;ENSG00000198171;ENSG00000051108;ENSG00000163536;ENSG00000135744
2	GO:0072524	pyridine-containing compound metabolic process	62	16	5.18137	3.08798	3.17054e-05	0.00136893	ENSG00000111640;ENSG00000074800;ENSG00000111669;ENSG00000171314;ENSG00000067225;ENSG00000108515;ENSG00000149925;ENSG00000146701;ENSG00000102144;ENSG00000182054;ENSG00000134333;ENSG00000014641;ENSG00000163931;ENSG00000177156;ENSG00000168291;ENSG00000131828
2	GO:2001233	regulation of apoptotic signaling pathway	169	30	14.1234	2.12413	4.88899e-05	0.00199362	ENSG00000213190;ENSG00000168036;ENSG00000149273;ENSG00000161970;ENSG00000135916;ENSG00000204628;ENSG00000142676;ENSG00000171863;ENSG00000084207;ENSG00000074800;ENSG00000134308;ENSG00000133112;ENSG00000165637;ENSG00000108953;ENSG00000086061;ENSG00000142168;ENSG00000167004;ENSG00000172531;ENSG00000166913;ENSG00000186010;ENSG00000213619;ENSG00000089248;ENSG00000116288;ENSG00000129355;ENSG00000139644…
2	GO:0035821	modification of morphology or physiology of other organism	48	13	4.01139	3.24077	0.000102544	0.00392242	ENSG00000198668;ENSG00000105372;ENSG00000111640;ENSG00000169100;ENSG00000156482;ENSG00000172757;ENSG00000109971;ENSG00000166794;ENSG00000108055;ENSG00000101558;ENSG00000165916;ENSG00000182481;ENSG00000155876
2	GO:0002576	platelet degranulation	36	11	3.00854	3.65626	0.000106878	0.00392242	ENSG00000198668;ENSG00000135404;ENSG00000149925;ENSG00000104112;ENSG00000142168;ENSG00000102316;ENSG00000084234;ENSG00000197746;ENSG00000158710;ENSG00000127824;ENSG00000108679
2	GO:0048857	neural nucleus development	31	10	2.59069	3.85998	0.000132907	0.00464542	ENSG00000198668;ENSG00000075624;ENSG00000166165;ENSG00000088986;ENSG00000134308;ENSG00000108953;ENSG00000070831;ENSG00000154723;ENSG00000213619;ENSG00000116459
2	GO:0009141	nucleoside triphosphate metabolic process	189	31	15.7948	1.96267	0.000170626	0.0056927	ENSG00000111640;ENSG00000110955;ENSG00000152234;ENSG00000074800;ENSG00000172115;ENSG00000111669;ENSG00000189043;ENSG00000171314;ENSG00000166136;ENSG00000067225;ENSG00000108515;ENSG00000149925;ENSG00000132341;ENSG00000241837;ENSG00000109971;ENSG00000165629;ENSG00000154723;ENSG00000010256;ENSG00000102144;ENSG00000213619;ENSG00000178741;ENSG00000116459;ENSG00000154518;ENSG00000140740;ENSG00000151366…
2	GO:0006081	cellular aldehyde metabolic process	27	9	2.25641	3.98865	0.00021844	0.00697108	ENSG00000111669;ENSG00000171314;ENSG00000139684;ENSG00000182054;ENSG00000116288;ENSG00000163931;ENSG00000177156;ENSG00000187134;ENSG00000053371
2	GO:0001906	cell killing	28	9	2.33998	3.84619	0.000298491	0.00888574	ENSG00000196230;ENSG00000105372;ENSG00000111640;ENSG00000117450;ENSG00000156482;ENSG00000096384;ENSG00000188229;ENSG00000130202;ENSG00000102879
2	GO:0030901	midbrain development	40	11	3.34282	3.29063	0.000302648	0.00888574	ENSG00000198668;ENSG00000075624;ENSG00000168036;ENSG00000166165;ENSG00000088986;ENSG00000134308;ENSG00000108953;ENSG00000070831;ENSG00000154723;ENSG00000213619;ENSG00000116459
2	GO:0019058	viral life cycle	113	21	9.44347	2.22376	0.000351409	0.00992055	ENSG00000150991;ENSG00000143947;ENSG00000096384;ENSG00000168028;ENSG00000132341;ENSG00000221983;ENSG00000196262;ENSG00000109971;ENSG00000074696;ENSG00000070831;ENSG00000166794;ENSG00000070756;ENSG00000108055;ENSG00000146425;ENSG00000101558;ENSG00000138069;ENSG00000075785;ENSG00000130724;ENSG00000086065;ENSG00000074319;ENSG00000130202
2	GO:0070671	response to interleukin-12	29	9	2.42355	3.71357	0.000401349	0.0109107	ENSG00000089157;ENSG00000172757;ENSG00000122566;ENSG00000196262;ENSG00000070831;ENSG00000142168;ENSG00000177156;ENSG00000006451;ENSG00000100911
2	GO:0097193	intrinsic apoptotic signaling pathway	141	24	11.7834	2.03676	0.000532865	0.0139687	ENSG00000213190;ENSG00000149273;ENSG00000161970;ENSG00000204628;ENSG00000142676;ENSG00000171863;ENSG00000074800;ENSG00000172115;ENSG00000133112;ENSG00000165637;ENSG00000152192;ENSG00000144746;ENSG00000086061;ENSG00000142168;ENSG00000186010;ENSG00000213619;ENSG00000089248;ENSG00000116288;ENSG00000129355;ENSG00000139644;ENSG00000131871;ENSG00000185825;ENSG00000100219;ENSG00000051108
2	GO:0016051	carbohydrate biosynthetic process	71	15	5.93351	2.52801	0.000609207	0.0150081	ENSG00000111640;ENSG00000074800;ENSG00000111669;ENSG00000171314;ENSG00000108515;ENSG00000149925;ENSG00000172531;ENSG00000146701;ENSG00000102144;ENSG00000014641;ENSG00000163931;ENSG00000085662;ENSG00000177156;ENSG00000131871;ENSG00000141349
2	GO:0009259	ribonucleotide metabolic process	257	37	21.4776	1.72272	0.00061341	0.0150081	ENSG00000111640;ENSG00000110955;ENSG00000152234;ENSG00000074800;ENSG00000172115;ENSG00000111669;ENSG00000189043;ENSG00000171314;ENSG00000155368;ENSG00000166136;ENSG00000067225;ENSG00000108515;ENSG00000149925;ENSG00000132341;ENSG00000241837;ENSG00000109971;ENSG00000165629;ENSG00000154723;ENSG00000010256;ENSG00000102144;ENSG00000213619;ENSG00000099797;ENSG00000178741;ENSG00000116459;ENSG00000154518…
2	GO:0016072	rRNA metabolic process	171	27	14.2906	1.88936	0.000826887	0.0195785	ENSG00000177954;ENSG00000140988;ENSG00000105372;ENSG00000164587;ENSG00000233927;ENSG00000142937;ENSG00000182774;ENSG00000161970;ENSG00000147604;ENSG00000137154;ENSG00000115268;ENSG00000198755;ENSG00000142676;ENSG00000182899;ENSG00000171863;ENSG00000170889;ENSG00000122406;ENSG00000105193;ENSG00000138326;ENSG00000136942;ENSG00000171858;ENSG00000148303;ENSG00000168028;ENSG00000131469;ENSG00000188846…
2	GO:0099132	ATP hydrolysis coupled cation transmembrane transport	32	9	2.67426	3.36542	0.000896664	0.0205672	ENSG00000110955;ENSG00000152234;ENSG00000241837;ENSG00000165629;ENSG00000117410;ENSG00000116459;ENSG00000154518;ENSG00000159720;ENSG00000071553
2	GO:0006732	coenzyme metabolic process	140	23	11.6999	1.96583	0.00114857	0.0255469	ENSG00000111640;ENSG00000074800;ENSG00000111669;ENSG00000171314;ENSG00000155368;ENSG00000067225;ENSG00000108515;ENSG00000149925;ENSG00000146701;ENSG00000102144;ENSG00000099797;ENSG00000182054;ENSG00000134333;ENSG00000014641;ENSG00000097021;ENSG00000163931;ENSG00000163541;ENSG00000177156;ENSG00000100243;ENSG00000168291;ENSG00000131828;ENSG00000118402;ENSG00000137563
2	GO:0070670	response to interleukin-4	11	5	0.919276	5.43906	0.00120287	0.0259678	ENSG00000123416;ENSG00000100316;ENSG00000096384;ENSG00000100219;ENSG00000102879
2	GO:0046390	ribose phosphate biosynthetic process	124	21	10.3627	2.02649	0.00125527	0.0263247	ENSG00000111640;ENSG00000110955;ENSG00000152234;ENSG00000074800;ENSG00000111669;ENSG00000171314;ENSG00000067225;ENSG00000108515;ENSG00000149925;ENSG00000241837;ENSG00000165629;ENSG00000154723;ENSG00000102144;ENSG00000099797;ENSG00000116459;ENSG00000154518;ENSG00000134333;ENSG00000097021;ENSG00000168291;ENSG00000131828;ENSG00000118402
2	GO:0072522	purine-containing compound biosynthetic process	125	21	10.4463	2.01028	0.00139484	0.0278829	ENSG00000111640;ENSG00000110955;ENSG00000152234;ENSG00000074800;ENSG00000111669;ENSG00000171314;ENSG00000067225;ENSG00000108515;ENSG00000149925;ENSG00000241837;ENSG00000165629;ENSG00000154723;ENSG00000102144;ENSG00000099797;ENSG00000116459;ENSG00000154518;ENSG00000134333;ENSG00000097021;ENSG00000168291;ENSG00000131828;ENSG00000118402
2	GO:0009123	nucleoside monophosphate metabolic process	195	29	16.2963	1.77955	0.00142711	0.0278829	ENSG00000111640;ENSG00000110955;ENSG00000152234;ENSG00000074800;ENSG00000172115;ENSG00000111669;ENSG00000189043;ENSG00000171314;ENSG00000166136;ENSG00000067225;ENSG00000108515;ENSG00000149925;ENSG00000241837;ENSG00000109971;ENSG00000165629;ENSG00000154723;ENSG00000010256;ENSG00000102144;ENSG00000213619;ENSG00000178741;ENSG00000116459;ENSG00000154518;ENSG00000140740;ENSG00000151366;ENSG00000134333…
2	GO:1901293	nucleoside phosphate biosynthetic process	151	24	12.6192	1.90187	0.00145123	0.0278829	ENSG00000111640;ENSG00000110955;ENSG00000152234;ENSG00000074800;ENSG00000111669;ENSG00000171314;ENSG00000067225;ENSG00000108515;ENSG00000149925;ENSG00000241837;ENSG00000165629;ENSG00000154723;ENSG00000102144;ENSG00000099797;ENSG00000116459;ENSG00000154518;ENSG00000182054;ENSG00000134333;ENSG00000097021;ENSG00000100632;ENSG00000163541;ENSG00000168291;ENSG00000131828;ENSG00000118402
2	GO:0010498	proteasomal protein catabolic process	260	36	21.7283	1.65682	0.00149677	0.0278829	ENSG00000150991;ENSG00000154277;ENSG00000143947;ENSG00000204628;ENSG00000142676;ENSG00000096384;ENSG00000101182;ENSG00000166963;ENSG00000188612;ENSG00000116030;ENSG00000221983;ENSG00000099341;ENSG00000113558;ENSG00000166598;ENSG00000142507;ENSG00000008018;ENSG00000041357;ENSG00000159352;ENSG00000034713;ENSG00000277791;ENSG00000087191;ENSG00000116288;ENSG00000165916;ENSG00000103035;ENSG00000100567…
2	GO:0009636	response to toxic substance	169	26	14.1234	1.84091	0.00151951	0.0278829	ENSG00000198668;ENSG00000075624;ENSG00000149273;ENSG00000204628;ENSG00000117450;ENSG00000084207;ENSG00000167815;ENSG00000089220;ENSG00000129596;ENSG00000221983;ENSG00000136810;ENSG00000167658;ENSG00000143198;ENSG00000142168;ENSG00000126432;ENSG00000178952;ENSG00000139684;ENSG00000134333;ENSG00000197746;ENSG00000116288;ENSG00000131871;ENSG00000123131;ENSG00000134202;ENSG00000070669;ENSG00000137563…
2	GO:0045454	cell redox homeostasis	41	10	3.42639	2.91852	0.00157172	0.0281377	ENSG00000117450;ENSG00000167815;ENSG00000136810;ENSG00000167004;ENSG00000126432;ENSG00000091164;ENSG00000131871;ENSG00000143870;ENSG00000123131;ENSG00000115514
2	GO:0072593	reactive oxygen species metabolic process	86	16	7.18707	2.22622	0.00172495	0.0301455	ENSG00000080824;ENSG00000117450;ENSG00000084207;ENSG00000096384;ENSG00000167815;ENSG00000116717;ENSG00000142168;ENSG00000213722;ENSG00000126432;ENSG00000186010;ENSG00000213619;ENSG00000116288;ENSG00000168374;ENSG00000131871;ENSG00000123131;ENSG00000135744
2	GO:0042176	regulation of protein catabolic process	180	27	15.0427	1.79489	0.00181938	0.0304117	ENSG00000080824;ENSG00000204628;ENSG00000142676;ENSG00000171863;ENSG00000122406;ENSG00000125691;ENSG00000096384;ENSG00000101439;ENSG00000166963;ENSG00000188612;ENSG00000116030;ENSG00000186010;ENSG00000034713;ENSG00000087191;ENSG00000116288;ENSG00000165916;ENSG00000075785;ENSG00000131507;ENSG00000104341;ENSG00000013275;ENSG00000177383;ENSG00000185825;ENSG00000137575;ENSG00000100911;ENSG00000198171…
2	GO:0022613	ribonucleoprotein complex biogenesis	330	43	27.5783	1.5592	0.00183928	0.0304117	ENSG00000177954;ENSG00000140988;ENSG00000105372;ENSG00000164587;ENSG00000142541;ENSG00000147403;ENSG00000233927;ENSG00000186468;ENSG00000142937;ENSG00000197958;ENSG00000080824;ENSG00000182774;ENSG00000100316;ENSG00000161970;ENSG00000089009;ENSG00000147604;ENSG00000137154;ENSG00000115268;ENSG00000198755;ENSG00000142676;ENSG00000182899;ENSG00000171863;ENSG00000198242;ENSG00000170889;ENSG00000122406…
2	GO:0006909	phagocytosis	71	14	5.93351	2.35948	0.00186448	0.0304117	ENSG00000184009;ENSG00000075624;ENSG00000080824;ENSG00000204628;ENSG00000096384;ENSG00000189403;ENSG00000163466;ENSG00000162704;ENSG00000070831;ENSG00000111229;ENSG00000075785;ENSG00000241685;ENSG00000169223;ENSG00000102879
2	GO:0051702	interaction with symbiont	29	8	2.42355	3.30095	0.00198284	0.0316393	ENSG00000198668;ENSG00000111640;ENSG00000172757;ENSG00000109971;ENSG00000166794;ENSG00000108055;ENSG00000101558;ENSG00000165916
2	GO:0008037	cell recognition	36	9	3.00854	2.99148	0.00222873	0.0348062	ENSG00000115310;ENSG00000172020;ENSG00000172270;ENSG00000165637;ENSG00000149925;ENSG00000166226;ENSG00000150753;ENSG00000135624;ENSG00000102879
2	GO:0016052	carbohydrate catabolic process	50	11	4.17853	2.63251	0.00227986	0.0348629	ENSG00000111640;ENSG00000074800;ENSG00000111669;ENSG00000171314;ENSG00000189403;ENSG00000067225;ENSG00000108515;ENSG00000149925;ENSG00000172531;ENSG00000102144;ENSG00000134333
2	GO:0016053	organic acid biosynthetic process	131	21	10.9477	1.9182	0.00254227	0.0367952	ENSG00000111640;ENSG00000074800;ENSG00000107317;ENSG00000111669;ENSG00000171314;ENSG00000129596;ENSG00000067225;ENSG00000108515;ENSG00000149925;ENSG00000092621;ENSG00000074696;ENSG00000110958;ENSG00000143198;ENSG00000102144;ENSG00000099797;ENSG00000134333;ENSG00000116288;ENSG00000097021;ENSG00000070669;ENSG00000100219;ENSG00000118402
2	GO:0051187	cofactor catabolic process	18	6	1.50427	3.98865	0.00255661	0.0367952	ENSG00000117450;ENSG00000167815;ENSG00000126432;ENSG00000097021;ENSG00000123131;ENSG00000106605
2	GO:0052192	movement in environment of other organism involved in symbiotic interaction	18	6	1.50427	3.98865	0.00255661	0.0367952	ENSG00000196262;ENSG00000108055;ENSG00000101558;ENSG00000075785;ENSG00000130724;ENSG00000074319
2	GO:0009566	fertilization	37	9	3.09211	2.91063	0.00273256	0.0380923	ENSG00000163041;ENSG00000165637;ENSG00000149925;ENSG00000166226;ENSG00000150753;ENSG00000135624;ENSG00000116288;ENSG00000130202;ENSG00000100918
2	GO:0046939	nucleotide phosphorylation	44	10	3.6771	2.71953	0.00277295	0.0380923	ENSG00000111640;ENSG00000074800;ENSG00000111669;ENSG00000171314;ENSG00000067225;ENSG00000108515;ENSG00000149925;ENSG00000102144;ENSG00000134333;ENSG00000163541
2	GO:0051701	interaction with host	74	14	6.18422	2.26383	0.00280243	0.0380923	ENSG00000168036;ENSG00000111640;ENSG00000169100;ENSG00000168028;ENSG00000196262;ENSG00000108055;ENSG00000146425;ENSG00000101558;ENSG00000075785;ENSG00000130724;ENSG00000074319;ENSG00000182481;ENSG00000130202;ENSG00000155876
2	GO:1901615	organic hydroxy compound metabolic process	124	20	10.3627	1.92999	0.00296657	0.0395903	ENSG00000198668;ENSG00000120437;ENSG00000185664;ENSG00000111669;ENSG00000132341;ENSG00000160752;ENSG00000079459;ENSG00000142168;ENSG00000134333;ENSG00000116288;ENSG00000085662;ENSG00000147155;ENSG00000149809;ENSG00000100243;ENSG00000187134;ENSG00000111275;ENSG00000053371;ENSG00000172893;ENSG00000100979;ENSG00000147383
2	GO:0009410	response to xenobiotic stimulus	75	14	6.26779	2.23364	0.00319013	0.0418135	ENSG00000198668;ENSG00000084207;ENSG00000096384;ENSG00000129596;ENSG00000092621;ENSG00000110958;ENSG00000143198;ENSG00000142168;ENSG00000132386;ENSG00000170899;ENSG00000134202;ENSG00000187134;ENSG00000053371;ENSG00000143819
2	GO:0071897	DNA biosynthetic process	84	15	7.01993	2.13677	0.00360287	0.0463949	ENSG00000168036;ENSG00000080824;ENSG00000150991;ENSG00000143947;ENSG00000096384;ENSG00000122566;ENSG00000166848;ENSG00000221983;ENSG00000196262;ENSG00000166226;ENSG00000150753;ENSG00000110958;ENSG00000135624;ENSG00000129355;ENSG00000070010
2	GO:0031098	stress-activated protein kinase signaling cascade	101	17	8.44063	2.01407	0.00380807	0.0481918	ENSG00000149273;ENSG00000150991;ENSG00000143947;ENSG00000117450;ENSG00000084207;ENSG00000116717;ENSG00000189403;ENSG00000126457;ENSG00000221983;ENSG00000113558;ENSG00000074696;ENSG00000144746;ENSG00000086061;ENSG00000070831;ENSG00000085662;ENSG00000137575;ENSG00000135744
3	GO:0022613	ribonucleoprotein complex biogenesis	330	31	4.49573	6.89543	0	0	ENSG00000177954;ENSG00000105372;ENSG00000164587;ENSG00000142541;ENSG00000147403;ENSG00000233927;ENSG00000186468;ENSG00000142937;ENSG00000197958;ENSG00000182774;ENSG00000100316;ENSG00000161970;ENSG00000089009;ENSG00000147604;ENSG00000137154;ENSG00000115268;ENSG00000198755;ENSG00000142676;ENSG00000182899;ENSG00000171863;ENSG00000170889;ENSG00000122406;ENSG00000089157;ENSG00000083845;ENSG00000105193…
3	GO:0006605	protein targeting	261	64	3.55571	17.9992	0	0	ENSG00000177954;ENSG00000109475;ENSG00000229117;ENSG00000198918;ENSG00000137818;ENSG00000105372;ENSG00000231500;ENSG00000164587;ENSG00000197756;ENSG00000142541;ENSG00000147403;ENSG00000233927;ENSG00000112306;ENSG00000167526;ENSG00000198034;ENSG00000186468;ENSG00000105640;ENSG00000134419;ENSG00000142937;ENSG00000177600;ENSG00000197958;ENSG00000182774;ENSG00000122026;ENSG00000144713;ENSG00000149273…
3	GO:0006401	RNA catabolic process	236	63	3.21513	19.5949	0	0	ENSG00000177954;ENSG00000109475;ENSG00000229117;ENSG00000198918;ENSG00000137818;ENSG00000105372;ENSG00000231500;ENSG00000164587;ENSG00000197756;ENSG00000142541;ENSG00000147403;ENSG00000233927;ENSG00000112306;ENSG00000167526;ENSG00000198034;ENSG00000186468;ENSG00000105640;ENSG00000134419;ENSG00000142937;ENSG00000177600;ENSG00000197958;ENSG00000182774;ENSG00000122026;ENSG00000144713;ENSG00000149273…
3	GO:0090150	establishment of protein localization to membrane	204	64	2.77918	23.0284	0	0	ENSG00000177954;ENSG00000109475;ENSG00000229117;ENSG00000198918;ENSG00000137818;ENSG00000105372;ENSG00000231500;ENSG00000164587;ENSG00000197756;ENSG00000142541;ENSG00000147403;ENSG00000233927;ENSG00000112306;ENSG00000167526;ENSG00000198034;ENSG00000186468;ENSG00000105640;ENSG00000134419;ENSG00000142937;ENSG00000177600;ENSG00000197958;ENSG00000182774;ENSG00000122026;ENSG00000144713;ENSG00000149273…
3	GO:0006413	translational initiation	157	63	2.13888	29.4547	0	0	ENSG00000177954;ENSG00000109475;ENSG00000229117;ENSG00000198918;ENSG00000137818;ENSG00000105372;ENSG00000231500;ENSG00000164587;ENSG00000197756;ENSG00000142541;ENSG00000147403;ENSG00000233927;ENSG00000112306;ENSG00000167526;ENSG00000198034;ENSG00000186468;ENSG00000105640;ENSG00000134419;ENSG00000142937;ENSG00000177600;ENSG00000197958;ENSG00000182774;ENSG00000122026;ENSG00000144713;ENSG00000149273…
3	GO:0070972	protein localization to endoplasmic reticulum	119	63	1.62119	38.8604	0	0	ENSG00000177954;ENSG00000109475;ENSG00000229117;ENSG00000198918;ENSG00000137818;ENSG00000105372;ENSG00000231500;ENSG00000164587;ENSG00000197756;ENSG00000142541;ENSG00000147403;ENSG00000233927;ENSG00000112306;ENSG00000167526;ENSG00000198034;ENSG00000186468;ENSG00000105640;ENSG00000134419;ENSG00000142937;ENSG00000177600;ENSG00000197958;ENSG00000182774;ENSG00000122026;ENSG00000144713;ENSG00000149273…
3	GO:0002181	cytoplasmic translation	73	24	0.99451	24.1325	0	0	ENSG00000229117;ENSG00000198918;ENSG00000137818;ENSG00000142541;ENSG00000233927;ENSG00000186468;ENSG00000105640;ENSG00000144713;ENSG00000071082;ENSG00000161970;ENSG00000089009;ENSG00000174748;ENSG00000198755;ENSG00000130255;ENSG00000142676;ENSG00000182899;ENSG00000162244;ENSG00000089157;ENSG00000241343;ENSG00000063177;ENSG00000171858;ENSG00000156482;ENSG00000163682;ENSG00000114391
3	GO:0016072	rRNA metabolic process	171	22	2.32961	9.44366	2.22045e-16	2.03726e-14	ENSG00000177954;ENSG00000105372;ENSG00000164587;ENSG00000233927;ENSG00000142937;ENSG00000182774;ENSG00000161970;ENSG00000147604;ENSG00000137154;ENSG00000115268;ENSG00000198755;ENSG00000142676;ENSG00000182899;ENSG00000171863;ENSG00000170889;ENSG00000122406;ENSG00000105193;ENSG00000138326;ENSG00000136942;ENSG00000171858;ENSG00000148303;ENSG00000188846
3	GO:0034470	ncRNA processing	223	22	3.03802	7.24155	4.44089e-14	3.62179e-12	ENSG00000177954;ENSG00000105372;ENSG00000164587;ENSG00000233927;ENSG00000142937;ENSG00000182774;ENSG00000161970;ENSG00000147604;ENSG00000137154;ENSG00000115268;ENSG00000198755;ENSG00000142676;ENSG00000182899;ENSG00000171863;ENSG00000170889;ENSG00000122406;ENSG00000105193;ENSG00000138326;ENSG00000136942;ENSG00000171858;ENSG00000148303;ENSG00000188846
3	GO:0071826	ribonucleoprotein complex subunit organization	185	16	2.52033	6.34837	1.7605e-09	1.29221e-07	ENSG00000177954;ENSG00000105372;ENSG00000164587;ENSG00000142541;ENSG00000147403;ENSG00000233927;ENSG00000186468;ENSG00000197958;ENSG00000100316;ENSG00000089009;ENSG00000115268;ENSG00000142676;ENSG00000122406;ENSG00000089157;ENSG00000083845;ENSG00000114391
4	GO:0009141	nucleoside triphosphate metabolic process	189	18	6.07198	2.96444	2.82786e-05	0.0158234	ENSG00000198727;ENSG00000110955;ENSG00000074800;ENSG00000111775;ENSG00000067225;ENSG00000132341;ENSG00000241837;ENSG00000184076;ENSG00000135940;ENSG00000106992;ENSG00000156467;ENSG00000164258;ENSG00000115286;ENSG00000143774;ENSG00000134333;ENSG00000114956;ENSG00000002330;ENSG00000145335
4	GO:0009123	nucleoside monophosphate metabolic process	195	18	6.26474	2.87322	4.31155e-05	0.0158234	ENSG00000198727;ENSG00000110955;ENSG00000074800;ENSG00000111775;ENSG00000067225;ENSG00000241837;ENSG00000184076;ENSG00000135940;ENSG00000106992;ENSG00000156467;ENSG00000164258;ENSG00000115286;ENSG00000143774;ENSG00000134333;ENSG00000114956;ENSG00000002330;ENSG00000145335;ENSG00000128050
4	GO:0045861	negative regulation of proteolysis	105	12	3.37332	3.55732	0.000116896	0.0286006	ENSG00000198168;ENSG00000171863;ENSG00000125691;ENSG00000096384;ENSG00000132386;ENSG00000170540;ENSG00000034713;ENSG00000084234;ENSG00000129355;ENSG00000145335;ENSG00000164611;ENSG00000135744
4	GO:0090150	establishment of protein localization to membrane	204	17	6.55388	2.59388	0.00025162	0.0397951	ENSG00000198668;ENSG00000231500;ENSG00000177600;ENSG00000197958;ENSG00000080824;ENSG00000118181;ENSG00000198755;ENSG00000171863;ENSG00000170889;ENSG00000171858;ENSG00000008988;ENSG00000125691;ENSG00000168824;ENSG00000220205;ENSG00000170540;ENSG00000002330;ENSG00000025796
4	GO:0070972	protein localization to endoplasmic reticulum	119	12	3.8231	3.13882	0.000385112	0.0397951	ENSG00000231500;ENSG00000177600;ENSG00000197958;ENSG00000118181;ENSG00000198755;ENSG00000171863;ENSG00000170889;ENSG00000171858;ENSG00000008988;ENSG00000125691;ENSG00000025796;ENSG00000044574
4	GO:0006457	protein folding	138	13	4.43351	2.93221	0.000430607	0.0397951	ENSG00000080824;ENSG00000096384;ENSG00000115541;ENSG00000166598;ENSG00000144381;ENSG00000166794;ENSG00000167004;ENSG00000179218;ENSG00000119782;ENSG00000127022;ENSG00000143870;ENSG00000123131;ENSG00000044574
4	GO:0046677	response to antibiotic	121	12	3.88735	3.08693	0.000449338	0.0397951	ENSG00000198727;ENSG00000277586;ENSG00000135486;ENSG00000080824;ENSG00000084207;ENSG00000125691;ENSG00000144381;ENSG00000198695;ENSG00000134333;ENSG00000002330;ENSG00000119782;ENSG00000044574
4	GO:0006401	RNA catabolic process	236	18	7.58194	2.37406	0.000492023	0.0397951	ENSG00000231500;ENSG00000177600;ENSG00000197958;ENSG00000118181;ENSG00000198755;ENSG00000171863;ENSG00000170889;ENSG00000171858;ENSG00000008988;ENSG00000125691;ENSG00000090097;ENSG00000181163;ENSG00000142864;ENSG00000070756;ENSG00000123144;ENSG00000141698;ENSG00000138385;ENSG00000153187
4	GO:0009410	response to xenobiotic stimulus	75	9	2.40952	3.73519	0.00059258	0.0397951	ENSG00000198668;ENSG00000084207;ENSG00000096384;ENSG00000092621;ENSG00000144381;ENSG00000198695;ENSG00000132386;ENSG00000145335;ENSG00000044574
4	GO:0051235	maintenance of location	108	11	3.4697	3.1703	0.000620739	0.0397951	ENSG00000034510;ENSG00000198668;ENSG00000087086;ENSG00000167996;ENSG00000092820;ENSG00000166598;ENSG00000179218;ENSG00000153187;ENSG00000119782;ENSG00000145335;ENSG00000044574
4	GO:0046683	response to organophosphorus	34	6	1.09231	5.49293	0.000637525	0.0397951	ENSG00000092820;ENSG00000166598;ENSG00000144381;ENSG00000164258;ENSG00000134333;ENSG00000044574
4	GO:0052547	regulation of peptidase activity	126	12	4.04799	2.96444	0.000650602	0.0397951	ENSG00000189403;ENSG00000115541;ENSG00000144381;ENSG00000136938;ENSG00000132386;ENSG00000170540;ENSG00000084234;ENSG00000002330;ENSG00000129355;ENSG00000145335;ENSG00000164611;ENSG00000135744
4	GO:0072347	response to anesthetic	24	5	0.771045	6.4847	0.000832053	0.046979	ENSG00000096384;ENSG00000144381;ENSG00000198695;ENSG00000145335;ENSG00000044574
5	GO:0006091	generation of precursor metabolites and energy	248	41	14.4725	2.83295	4.85226e-10	3.56156e-07	ENSG00000198712;ENSG00000198938;ENSG00000198727;ENSG00000198886;ENSG00000198763;ENSG00000110955;ENSG00000198888;ENSG00000127184;ENSG00000152234;ENSG00000124172;ENSG00000111669;ENSG00000171314;ENSG00000111775;ENSG00000140990;ENSG00000145494;ENSG00000169230;ENSG00000105373;ENSG00000241837;ENSG00000135940;ENSG00000184752;ENSG00000141027;ENSG00000102144;ENSG00000140740;ENSG00000151366;ENSG00000158864…
5	GO:0009141	nucleoside triphosphate metabolic process	189	32	11.0295	2.90131	2.60608e-08	9.56431e-06	ENSG00000205542;ENSG00000198712;ENSG00000198938;ENSG00000198727;ENSG00000198886;ENSG00000198763;ENSG00000110955;ENSG00000198888;ENSG00000127184;ENSG00000152234;ENSG00000124172;ENSG00000111669;ENSG00000171314;ENSG00000111775;ENSG00000140990;ENSG00000145494;ENSG00000241837;ENSG00000109971;ENSG00000135940;ENSG00000184752;ENSG00000141027;ENSG00000102144;ENSG00000140740;ENSG00000143799;ENSG00000151366…
5	GO:0009123	nucleoside monophosphate metabolic process	195	32	11.3796	2.81204	5.64239e-08	1.3805e-05	ENSG00000205542;ENSG00000198712;ENSG00000198938;ENSG00000198727;ENSG00000198886;ENSG00000198763;ENSG00000110955;ENSG00000198888;ENSG00000127184;ENSG00000152234;ENSG00000124172;ENSG00000111669;ENSG00000171314;ENSG00000111775;ENSG00000140990;ENSG00000145494;ENSG00000241837;ENSG00000109971;ENSG00000135940;ENSG00000184752;ENSG00000141027;ENSG00000102144;ENSG00000140740;ENSG00000143799;ENSG00000151366…
5	GO:0009259	ribonucleotide metabolic process	257	37	14.9978	2.46703	1.67242e-07	3.06889e-05	ENSG00000205542;ENSG00000198712;ENSG00000198938;ENSG00000198727;ENSG00000198886;ENSG00000198763;ENSG00000110955;ENSG00000198888;ENSG00000127184;ENSG00000152234;ENSG00000124172;ENSG00000111669;ENSG00000171314;ENSG00000111775;ENSG00000140990;ENSG00000145494;ENSG00000241837;ENSG00000109971;ENSG00000135940;ENSG00000184752;ENSG00000141027;ENSG00000102144;ENSG00000099797;ENSG00000140740;ENSG00000143799…
5	GO:0006413	translational initiation	157	24	9.16206	2.6195	1.01727e-05	0.00149336	ENSG00000109475;ENSG00000213741;ENSG00000147403;ENSG00000198034;ENSG00000100316;ENSG00000071082;ENSG00000145425;ENSG00000147604;ENSG00000161960;ENSG00000122406;ENSG00000104408;ENSG00000089157;ENSG00000138326;ENSG00000156976;ENSG00000128272;ENSG00000106211;ENSG00000079785;ENSG00000104131;ENSG00000047410;ENSG00000198492;ENSG00000151465;ENSG00000151247;ENSG00000121022;ENSG00000100353
5	GO:1902600	proton transmembrane transport	77	14	4.49349	3.11562	0.000115391	0.0141162	ENSG00000205542;ENSG00000198712;ENSG00000198938;ENSG00000198727;ENSG00000198886;ENSG00000110955;ENSG00000127184;ENSG00000152234;ENSG00000124172;ENSG00000111775;ENSG00000075415;ENSG00000241837;ENSG00000135940;ENSG00000117410
5	GO:0010257	NADH dehydrogenase complex assembly	60	12	3.50142	3.42718	0.000138318	0.0145036	ENSG00000198886;ENSG00000198763;ENSG00000198888;ENSG00000140990;ENSG00000145494;ENSG00000184752;ENSG00000147123;ENSG00000151366;ENSG00000158864;ENSG00000004779;ENSG00000110717;ENSG00000105341
5	GO:0043687	post-translational protein modification	165	22	9.62891	2.28479	0.000198127	0.0181781	ENSG00000101182;ENSG00000099341;ENSG00000136930;ENSG00000142507;ENSG00000100764;ENSG00000008018;ENSG00000104388;ENSG00000126777;ENSG00000175166;ENSG00000121022;ENSG00000100519;ENSG00000185627;ENSG00000108671;ENSG00000141030;ENSG00000108344;ENSG00000164934;ENSG00000161057;ENSG00000167461;ENSG00000138663;ENSG00000100225;ENSG00000079999;ENSG00000127452
5	GO:0033108	mitochondrial respiratory chain complex assembly	87	14	5.07706	2.7575	0.000437755	0.0357013	ENSG00000198886;ENSG00000198763;ENSG00000198888;ENSG00000140990;ENSG00000145494;ENSG00000184752;ENSG00000147123;ENSG00000151366;ENSG00000158864;ENSG00000004779;ENSG00000110717;ENSG00000105341;ENSG00000100347;ENSG00000101019
5	GO:0051098	regulation of binding	166	21	9.68727	2.16779	0.000571309	0.0411741	ENSG00000205542;ENSG00000198668;ENSG00000075624;ENSG00000162992;ENSG00000104408;ENSG00000088832;ENSG00000096384;ENSG00000127578;ENSG00000139372;ENSG00000069275;ENSG00000141543;ENSG00000143799;ENSG00000100060;ENSG00000113575;ENSG00000100353;ENSG00000113851;ENSG00000112559;ENSG00000076604;ENSG00000164104;ENSG00000185122;ENSG00000142655
5	GO:0070646	protein modification by small protein removal	144	19	8.40342	2.26099	0.000617051	0.0411741	ENSG00000075624;ENSG00000150991;ENSG00000101182;ENSG00000105373;ENSG00000099341;ENSG00000136930;ENSG00000142507;ENSG00000100764;ENSG00000008018;ENSG00000175166;ENSG00000121022;ENSG00000100519;ENSG00000185627;ENSG00000108671;ENSG00000141030;ENSG00000108344;ENSG00000161057;ENSG00000138663;ENSG00000079999
6	GO:0010959	regulation of metal ion transport	99	21	5.39488	3.89258	4.6087e-08	1.71859e-05	ENSG00000198668;ENSG00000135404;ENSG00000088832;ENSG00000221946;ENSG00000127914;ENSG00000151150;ENSG00000143153;ENSG00000101198;ENSG00000121905;ENSG00000114353;ENSG00000069482;ENSG00000145335;ENSG00000160211;ENSG00000162430;ENSG00000051128;ENSG00000058404;ENSG00000106537;ENSG00000198626;ENSG00000092051;ENSG00000198929;ENSG00000135744
6	GO:0034765	regulation of ion transmembrane transport	117	23	6.37576	3.60741	4.6828e-08	1.71859e-05	ENSG00000205542;ENSG00000198668;ENSG00000135404;ENSG00000088832;ENSG00000221946;ENSG00000213719;ENSG00000127914;ENSG00000151150;ENSG00000081189;ENSG00000143153;ENSG00000121905;ENSG00000153253;ENSG00000069482;ENSG00000145335;ENSG00000141837;ENSG00000160211;ENSG00000162430;ENSG00000106537;ENSG00000198626;ENSG00000092051;ENSG00000198929;ENSG00000169432;ENSG00000135744
6	GO:0015844	monoamine transport	17	8	0.926393	8.63565	1.10949e-06	0.000271455	ENSG00000075624;ENSG00000173267;ENSG00000046653;ENSG00000132718;ENSG00000145335;ENSG00000106089;ENSG00000011347;ENSG00000135744
6	GO:0032409	regulation of transporter activity	81	16	4.41399	3.62484	5.25416e-06	0.000679412	ENSG00000205542;ENSG00000198668;ENSG00000075624;ENSG00000088832;ENSG00000221946;ENSG00000127914;ENSG00000151150;ENSG00000081189;ENSG00000143153;ENSG00000121905;ENSG00000069482;ENSG00000145335;ENSG00000162430;ENSG00000198626;ENSG00000092051;ENSG00000198929
6	GO:0061564	axon development	207	28	11.2802	2.48223	5.39822e-06	0.000679412	ENSG00000104722;ENSG00000277586;ENSG00000197956;ENSG00000096384;ENSG00000078018;ENSG00000172270;ENSG00000143320;ENSG00000159674;ENSG00000196923;ENSG00000151150;ENSG00000162490;ENSG00000092820;ENSG00000143355;ENSG00000005810;ENSG00000146425;ENSG00000170017;ENSG00000158321;ENSG00000149557;ENSG00000179915;ENSG00000118257;ENSG00000108830;ENSG00000142949;ENSG00000118263;ENSG00000166333;ENSG00000175866…
6	GO:0042391	regulation of membrane potential	120	20	6.53924	3.05846	5.55378e-06	0.000679412	ENSG00000101489;ENSG00000213719;ENSG00000127914;ENSG00000151150;ENSG00000081189;ENSG00000143153;ENSG00000141543;ENSG00000153253;ENSG00000179915;ENSG00000145335;ENSG00000141837;ENSG00000102924;ENSG00000051620;ENSG00000106089;ENSG00000175866;ENSG00000067606;ENSG00000198626;ENSG00000138435;ENSG00000198929;ENSG00000169432
6	GO:0010975	regulation of neuron projection development	201	27	10.9532	2.46503	9.16521e-06	0.000961037	ENSG00000277586;ENSG00000135916;ENSG00000078018;ENSG00000172757;ENSG00000143320;ENSG00000175745;ENSG00000081189;ENSG00000162490;ENSG00000132386;ENSG00000005810;ENSG00000146425;ENSG00000113657;ENSG00000108830;ENSG00000142949;ENSG00000144724;ENSG00000131584;ENSG00000166333;ENSG00000124126;ENSG00000058404;ENSG00000157240;ENSG00000175866;ENSG00000108947;ENSG00000154310;ENSG00000040608;ENSG00000064300…
6	GO:0099565	chemical synaptic transmission, postsynaptic	35	10	1.90728	5.24307	1.06535e-05	0.000977456	ENSG00000101489;ENSG00000081189;ENSG00000141543;ENSG00000179915;ENSG00000145335;ENSG00000102924;ENSG00000106089;ENSG00000175866;ENSG00000067606;ENSG00000138435
6	GO:0031644	regulation of neurological system process	30	9	1.63481	5.50522	1.92654e-05	0.00145254	ENSG00000101489;ENSG00000127914;ENSG00000141543;ENSG00000179915;ENSG00000102924;ENSG00000106089;ENSG00000175866;ENSG00000067606;ENSG00000135744
6	GO:0099177	regulation of trans-synaptic signaling	152	22	8.28304	2.65603	1.97894e-05	0.00145254	ENSG00000198668;ENSG00000173267;ENSG00000101489;ENSG00000127914;ENSG00000081189;ENSG00000132718;ENSG00000141543;ENSG00000179915;ENSG00000114353;ENSG00000145335;ENSG00000141837;ENSG00000102924;ENSG00000106089;ENSG00000058404;ENSG00000175866;ENSG00000011347;ENSG00000108947;ENSG00000067606;ENSG00000168993;ENSG00000092051;ENSG00000135744;ENSG00000124493
6	GO:0050808	synapse organization	146	21	7.95608	2.63949	3.38413e-05	0.00225814	ENSG00000075624;ENSG00000173267;ENSG00000196230;ENSG00000277586;ENSG00000150625;ENSG00000172757;ENSG00000151150;ENSG00000081189;ENSG00000108518;ENSG00000179915;ENSG00000118257;ENSG00000145335;ENSG00000142949;ENSG00000102924;ENSG00000112139;ENSG00000058404;ENSG00000157240;ENSG00000175866;ENSG00000138435;ENSG00000198929;ENSG00000187957
6	GO:0009410	response to xenobiotic stimulus	75	14	4.08703	3.42547	4.03352e-05	0.00246717	ENSG00000198668;ENSG00000084207;ENSG00000148908;ENSG00000096384;ENSG00000187840;ENSG00000092621;ENSG00000233276;ENSG00000132386;ENSG00000121905;ENSG00000145335;ENSG00000162430;ENSG00000113580;ENSG00000198626;ENSG00000143819
6	GO:0019932	second-messenger-mediated signaling	92	15	5.01342	2.99197	0.000110187	0.00622131	ENSG00000198668;ENSG00000162992;ENSG00000088832;ENSG00000105290;ENSG00000143153;ENSG00000121905;ENSG00000114353;ENSG00000069482;ENSG00000162430;ENSG00000051128;ENSG00000198626;ENSG00000160191;ENSG00000092051;ENSG00000198929;ENSG00000135744
6	GO:0072511	divalent inorganic cation transport	114	17	6.21228	2.73651	0.000122257	0.00640978	ENSG00000198668;ENSG00000088832;ENSG00000150625;ENSG00000143153;ENSG00000121905;ENSG00000114353;ENSG00000145335;ENSG00000141837;ENSG00000160211;ENSG00000162430;ENSG00000051128;ENSG00000058404;ENSG00000106537;ENSG00000198626;ENSG00000092051;ENSG00000198929;ENSG00000135744
6	GO:0034764	positive regulation of transmembrane transport	66	12	3.59658	3.3365	0.000187415	0.00917084	ENSG00000205542;ENSG00000198668;ENSG00000127914;ENSG00000151150;ENSG00000143153;ENSG00000069482;ENSG00000145335;ENSG00000160211;ENSG00000142330;ENSG00000198626;ENSG00000198929;ENSG00000135744
6	GO:0070972	protein localization to endoplasmic reticulum	119	17	6.48475	2.62154	0.000209323	0.00960268	ENSG00000198918;ENSG00000137818;ENSG00000198034;ENSG00000197958;ENSG00000122026;ENSG00000149273;ENSG00000108107;ENSG00000145592;ENSG00000166441;ENSG00000145425;ENSG00000147604;ENSG00000143947;ENSG00000122406;ENSG00000162244;ENSG00000089157;ENSG00000142534;ENSG00000198626
6	GO:0003012	muscle system process	112	16	6.10329	2.62154	0.000321316	0.0138733	ENSG00000198668;ENSG00000092841;ENSG00000115461;ENSG00000180616;ENSG00000081189;ENSG00000159251;ENSG00000122786;ENSG00000143153;ENSG00000160211;ENSG00000058404;ENSG00000168530;ENSG00000198626;ENSG00000160191;ENSG00000138435;ENSG00000198929;ENSG00000135744
6	GO:0015850	organic hydroxy compound transport	51	10	2.77918	3.59819	0.000341307	0.0139178	ENSG00000075624;ENSG00000173267;ENSG00000198832;ENSG00000046653;ENSG00000132718;ENSG00000069482;ENSG00000145335;ENSG00000106089;ENSG00000011347;ENSG00000135744
6	GO:0060537	muscle tissue development	114	16	6.21228	2.57554	0.000394496	0.0147274	ENSG00000092841;ENSG00000115461;ENSG00000176887;ENSG00000088832;ENSG00000081189;ENSG00000159251;ENSG00000233276;ENSG00000160211;ENSG00000162430;ENSG00000115738;ENSG00000179456;ENSG00000117724;ENSG00000198626;ENSG00000138435;ENSG00000135744;ENSG00000187957
6	GO:0035637	multicellular organismal signaling	43	9	2.34323	3.84085	0.000406128	0.0147274	ENSG00000198668;ENSG00000127914;ENSG00000151150;ENSG00000143153;ENSG00000153253;ENSG00000198626;ENSG00000138435;ENSG00000169432;ENSG00000135744
6	GO:0051493	regulation of cytoskeleton organization	224	25	12.2066	2.04807	0.000421357	0.0147274	ENSG00000205542;ENSG00000034510;ENSG00000149273;ENSG00000015592;ENSG00000078018;ENSG00000172757;ENSG00000127914;ENSG00000181163;ENSG00000081189;ENSG00000108518;ENSG00000092820;ENSG00000046653;ENSG00000005810;ENSG00000146425;ENSG00000155366;ENSG00000196526;ENSG00000145335;ENSG00000108830;ENSG00000166333;ENSG00000124126;ENSG00000104833;ENSG00000175866;ENSG00000163171;ENSG00000115963;ENSG00000101871
6	GO:0015837	amine transport	20	6	1.08987	5.50522	0.00050166	0.0167372	ENSG00000173267;ENSG00000132718;ENSG00000145335;ENSG00000106089;ENSG00000011347;ENSG00000135744
6	GO:0090150	establishment of protein localization to membrane	204	23	11.1167	2.06896	0.000622129	0.019854	ENSG00000198668;ENSG00000198918;ENSG00000137818;ENSG00000198034;ENSG00000197958;ENSG00000122026;ENSG00000149273;ENSG00000108107;ENSG00000145592;ENSG00000166441;ENSG00000145425;ENSG00000147604;ENSG00000143947;ENSG00000122406;ENSG00000162244;ENSG00000089157;ENSG00000142534;ENSG00000168461;ENSG00000151150;ENSG00000143153;ENSG00000121905;ENSG00000068615;ENSG00000168993
6	GO:0007517	muscle organ development	108	15	5.88532	2.54871	0.000669438	0.0204736	ENSG00000092841;ENSG00000176887;ENSG00000088832;ENSG00000081189;ENSG00000159251;ENSG00000233276;ENSG00000160211;ENSG00000162430;ENSG00000140262;ENSG00000157240;ENSG00000179456;ENSG00000117724;ENSG00000198626;ENSG00000138435;ENSG00000187957
6	GO:0023061	signal release	159	19	8.6645	2.19286	0.000915924	0.0268915	ENSG00000198668;ENSG00000173267;ENSG00000162992;ENSG00000176887;ENSG00000198832;ENSG00000081189;ENSG00000132718;ENSG00000179915;ENSG00000069482;ENSG00000145335;ENSG00000141837;ENSG00000118263;ENSG00000106089;ENSG00000142330;ENSG00000011347;ENSG00000168993;ENSG00000116729;ENSG00000135744;ENSG00000124493
6	GO:0043270	positive regulation of ion transport	68	11	3.70557	2.9685	0.000976428	0.0275653	ENSG00000205542;ENSG00000198668;ENSG00000127914;ENSG00000151150;ENSG00000143153;ENSG00000069482;ENSG00000145335;ENSG00000160211;ENSG00000198626;ENSG00000198929;ENSG00000135744
6	GO:0098742	cell-cell adhesion via plasma-membrane adhesion molecules	40	8	2.17975	3.67015	0.00117111	0.0318368	ENSG00000172270;ENSG00000170017;ENSG00000179915;ENSG00000142949;ENSG00000144724;ENSG00000102924;ENSG00000112139;ENSG00000184226
6	GO:0050803	regulation of synapse structure or activity	81	12	4.41399	2.71863	0.00129528	0.0325699	ENSG00000196230;ENSG00000150625;ENSG00000172757;ENSG00000081189;ENSG00000179915;ENSG00000118257;ENSG00000145335;ENSG00000102924;ENSG00000112139;ENSG00000058404;ENSG00000157240;ENSG00000175866
6	GO:0032970	regulation of actin filament-based process	139	17	7.57462	2.24434	0.00130847	0.0325699	ENSG00000205542;ENSG00000034510;ENSG00000172757;ENSG00000127914;ENSG00000081189;ENSG00000108518;ENSG00000092820;ENSG00000046653;ENSG00000155366;ENSG00000108830;ENSG00000166333;ENSG00000124126;ENSG00000175866;ENSG00000163171;ENSG00000115963;ENSG00000198626;ENSG00000198929
6	GO:0007218	neuropeptide signaling pathway	10	4	0.544937	7.3403	0.00139445	0.0325699	ENSG00000142538;ENSG00000180616;ENSG00000069482;ENSG00000102109
6	GO:0051346	negative regulation of hydrolase activity	140	17	7.62912	2.2283	0.0014176	0.0325699	ENSG00000088832;ENSG00000106341;ENSG00000078018;ENSG00000101439;ENSG00000167641;ENSG00000233276;ENSG00000132386;ENSG00000160213;ENSG00000114353;ENSG00000145335;ENSG00000150722;ENSG00000182676;ENSG00000067606;ENSG00000064300;ENSG00000102109;ENSG00000164611;ENSG00000135744
6	GO:0010721	negative regulation of cell development	116	15	6.32127	2.37294	0.00141994	0.0325699	ENSG00000176887;ENSG00000135916;ENSG00000078018;ENSG00000175745;ENSG00000162490;ENSG00000185630;ENSG00000146425;ENSG00000113657;ENSG00000069482;ENSG00000144724;ENSG00000160211;ENSG00000115738;ENSG00000108947;ENSG00000040608;ENSG00000064300
6	GO:0097485	neuron projection guidance	94	13	5.12241	2.53787	0.00157842	0.0351078	ENSG00000172270;ENSG00000159674;ENSG00000196923;ENSG00000162490;ENSG00000092820;ENSG00000143355;ENSG00000005810;ENSG00000170017;ENSG00000149557;ENSG00000179915;ENSG00000118257;ENSG00000118263;ENSG00000108947
6	GO:0050769	positive regulation of neurogenesis	167	19	9.10045	2.08781	0.00165643	0.0354694	ENSG00000277586;ENSG00000162992;ENSG00000176887;ENSG00000183036;ENSG00000143320;ENSG00000081189;ENSG00000132386;ENSG00000146425;ENSG00000113657;ENSG00000108830;ENSG00000140262;ENSG00000166333;ENSG00000115738;ENSG00000058404;ENSG00000157240;ENSG00000175866;ENSG00000064300;ENSG00000107263;ENSG00000135744
6	GO:0001505	regulation of neurotransmitter levels	118	15	6.43026	2.33272	0.00169132	0.0354694	ENSG00000198668;ENSG00000173267;ENSG00000096384;ENSG00000081189;ENSG00000092621;ENSG00000046653;ENSG00000132718;ENSG00000179915;ENSG00000145335;ENSG00000106089;ENSG00000011347;ENSG00000168993;ENSG00000198929;ENSG00000135744;ENSG00000124493
6	GO:0009636	response to toxic substance	169	19	9.20943	2.0631	0.00190597	0.0376438	ENSG00000198668;ENSG00000075624;ENSG00000277586;ENSG00000198886;ENSG00000135486;ENSG00000149273;ENSG00000117450;ENSG00000084207;ENSG00000148908;ENSG00000159251;ENSG00000233276;ENSG00000114942;ENSG00000122378;ENSG00000121905;ENSG00000184602;ENSG00000160211;ENSG00000138435;ENSG00000143819;ENSG00000169432
6	GO:0001764	neuron migration	63	10	3.4331	2.91282	0.00191388	0.0376438	ENSG00000150625;ENSG00000081189;ENSG00000123307;ENSG00000134369;ENSG00000158321;ENSG00000118257;ENSG00000112139;ENSG00000131584;ENSG00000058404;ENSG00000187957
6	GO:0006413	translational initiation	157	18	8.55551	2.10391	0.0020032	0.0376438	ENSG00000198918;ENSG00000137818;ENSG00000198034;ENSG00000197958;ENSG00000122026;ENSG00000149273;ENSG00000108107;ENSG00000145592;ENSG00000166441;ENSG00000145425;ENSG00000147604;ENSG00000143947;ENSG00000122406;ENSG00000162244;ENSG00000089157;ENSG00000142534;ENSG00000187840;ENSG00000181163
6	GO:0003007	heart morphogenesis	64	10	3.4876	2.8673	0.00216181	0.0376438	ENSG00000176887;ENSG00000088832;ENSG00000174021;ENSG00000081189;ENSG00000159251;ENSG00000118257;ENSG00000166333;ENSG00000115738;ENSG00000157240;ENSG00000198626
6	GO:0035690	cellular response to drug	109	14	5.93981	2.35698	0.00217035	0.0376438	ENSG00000075624;ENSG00000135486;ENSG00000149273;ENSG00000148908;ENSG00000096384;ENSG00000167641;ENSG00000187840;ENSG00000081189;ENSG00000132386;ENSG00000114353;ENSG00000162430;ENSG00000113580;ENSG00000175866;ENSG00000198626
6	GO:0022604	regulation of cell morphogenesis	184	20	10.0268	1.99465	0.00219507	0.0376438	ENSG00000277586;ENSG00000078018;ENSG00000172757;ENSG00000189171;ENSG00000143320;ENSG00000162490;ENSG00000092820;ENSG00000005810;ENSG00000155366;ENSG00000108830;ENSG00000166333;ENSG00000124126;ENSG00000058404;ENSG00000175866;ENSG00000108947;ENSG00000154310;ENSG00000040608;ENSG00000163171;ENSG00000115963;ENSG00000064300
6	GO:0072593	reactive oxygen species metabolic process	86	12	4.68646	2.56057	0.00219584	0.0376438	ENSG00000117450;ENSG00000084207;ENSG00000096384;ENSG00000116717;ENSG00000233276;ENSG00000114353;ENSG00000145335;ENSG00000160211;ENSG00000124126;ENSG00000107957;ENSG00000198929;ENSG00000135744
6	GO:0034109	homotypic cell-cell adhesion	18	5	0.980887	5.09743	0.00220529	0.0376438	ENSG00000184009;ENSG00000075624;ENSG00000213719;ENSG00000151150;ENSG00000166333
6	GO:0021953	central nervous system neuron differentiation	54	9	2.94266	3.05846	0.00226244	0.0377416	ENSG00000096384;ENSG00000078018;ENSG00000162490;ENSG00000005810;ENSG00000118257;ENSG00000102924;ENSG00000112139;ENSG00000157240;ENSG00000143013
6	GO:0008277	regulation of G protein-coupled receptor signaling pathway	45	8	2.45222	3.26235	0.0025909	0.0413417	ENSG00000198668;ENSG00000148908;ENSG00000105290;ENSG00000143333;ENSG00000146425;ENSG00000114353;ENSG00000145335;ENSG00000168243
6	GO:0033002	muscle cell proliferation	45	8	2.45222	3.26235	0.0025909	0.0413417	ENSG00000115461;ENSG00000084207;ENSG00000081189;ENSG00000114353;ENSG00000162430;ENSG00000166333;ENSG00000115738;ENSG00000135744
6	GO:0050663	cytokine secretion	36	7	1.96177	3.5682	0.00281511	0.0437577	ENSG00000205542;ENSG00000189171;ENSG00000092820;ENSG00000132718;ENSG00000124508;ENSG00000067606;ENSG00000135744
6	GO:0060191	regulation of lipase activity	19	5	1.03538	4.82914	0.00286154	0.0437577	ENSG00000121905;ENSG00000155366;ENSG00000145335;ENSG00000067606;ENSG00000135744
6	GO:0060560	developmental growth involved in morphogenesis	89	12	4.84994	2.47426	0.00294679	0.0441417	ENSG00000096384;ENSG00000078018;ENSG00000143320;ENSG00000162490;ENSG00000170017;ENSG00000158321;ENSG00000069482;ENSG00000118257;ENSG00000108830;ENSG00000166333;ENSG00000067606;ENSG00000040608
6	GO:0001818	negative regulation of cytokine production	47	8	2.5612	3.12353	0.0034392	0.0494975	ENSG00000205542;ENSG00000084207;ENSG00000096384;ENSG00000092820;ENSG00000132718;ENSG00000156587;ENSG00000051128;ENSG00000124508
6	GO:0003205	cardiac chamber development	47	8	2.5612	3.12353	0.0034392	0.0494975	ENSG00000176887;ENSG00000088832;ENSG00000081189;ENSG00000118257;ENSG00000115738;ENSG00000157240;ENSG00000198626;ENSG00000143013
7	GO:0006605	protein targeting	261	69	18.6277	3.70416	0	0	ENSG00000177954;ENSG00000229117;ENSG00000140988;ENSG00000198918;ENSG00000213741;ENSG00000105372;ENSG00000231500;ENSG00000197756;ENSG00000142541;ENSG00000147403;ENSG00000112306;ENSG00000167526;ENSG00000198034;ENSG00000186468;ENSG00000105640;ENSG00000134419;ENSG00000174444;ENSG00000142937;ENSG00000080824;ENSG00000182774;ENSG00000144713;ENSG00000149273;ENSG00000100316;ENSG00000161970;ENSG00000089009…
7	GO:0009259	ribonucleotide metabolic process	257	59	18.3422	3.21662	0	0	ENSG00000205542;ENSG00000198840;ENSG00000198804;ENSG00000198886;ENSG00000127184;ENSG00000152234;ENSG00000124172;ENSG00000172115;ENSG00000111669;ENSG00000112695;ENSG00000189043;ENSG00000169020;ENSG00000111775;ENSG00000155368;ENSG00000131143;ENSG00000166136;ENSG00000135390;ENSG00000140990;ENSG00000170906;ENSG00000145494;ENSG00000132341;ENSG00000241837;ENSG00000173660;ENSG00000183648;ENSG00000241468…
[truncated: 136 more rows]
