# Supplementary material for: A new Bayesian factor analysis method improves detection of genes and biological processes affected by perturbations in single-cell CRISPR screening
Source: Nat Methods. 2023 Sep 28;20(11):1693–703. doi: 10.1038/s41592-023-02017-4 (PMC10630124; doi:10.1038/s41592-023-02017-4)
Supplement: Supplementary file 4 — Statistical source data. [file 41592_2023_2017_MOESM4_ESM.xlsx]

## Sheet: Fig2a
Factor	Correlation	Factor density
1	-0.996698	0.05
1	-0.996886	0.05
1	0.997151	0.05
1	0.996729	0.05
1	-0.996897	0.05
1	0.996577	0.05
1	0.996419	0.05
1	0.996433	0.05
1	-0.996454	0.05
1	-0.996615	0.05
1	-0.996923	0.05
1	-0.996867	0.05
1	-0.997289	0.05
1	-0.996917	0.05
1	0.996251	0.05
1	-0.996259	0.05
1	-0.996319	0.05
1	-0.995669	0.05
1	-0.7299	0.05
1	0.996881	0.05
1	-0.997097	0.05
1	-0.996763	0.05
1	-0.996269	0.05
1	-0.996841	0.05
1	-0.996028	0.05
1	0.997145	0.05
1	0.800406	0.05
1	-0.905954	0.05
1	0.996388	0.05
1	0.997318	0.05
1	-0.996685	0.05
1	-0.996203	0.05
1	0.996497	0.05
1	0.996775	0.05
1	-0.786704	0.05
1	0.997045	0.05
1	-0.996795	0.05
1	-0.996169	0.05
1	0.718668	0.05
1	0.996947	0.05
1	-0.702174	0.05
1	0.996722	0.05
1	0.996738	0.05
1	0.996537	0.05
1	-0.996327	0.05
1	0.995815	0.05
1	0.996884	0.05
1	0.719695	0.05
1	0.996889	0.05
1	-0.992908	0.05
1	0.997473	0.05
1	0.996515	0.05
1	0.996856	0.05
1	0.817477	0.05
1	-0.997004	0.05
1	0.996955	0.05
1	0.996585	0.05
1	0.996396	0.05
1	-0.996916	0.05
1	0.956119	0.05
1	-0.996772	0.05
1	0.996015	0.05
1	0.996265	0.05
1	-0.996432	0.05
1	-0.996934	0.05
1	-0.996351	0.05
1	-0.996812	0.05
1	0.996699	0.05
1	-0.996462	0.05
1	0.996723	0.05
1	-0.99627	0.05
1	0.986481	0.05
1	-0.996442	0.05
1	-0.99628	0.05
1	-0.996438	0.05
1	-0.996507	0.05
1	0.996831	0.05
1	-0.996294	0.05
1	-0.996052	0.05
1	0.996594	0.05
1	-0.996978	0.05
1	-0.995819	0.05
1	0.762968	0.05
1	-0.996238	0.05
1	-0.995715	0.05
1	-0.996691	0.05
1	-0.996711	0.05
1	0.99641	0.05
1	0.997161	0.05
1	-0.996925	0.05
1	-0.996763	0.05
1	-0.996413	0.05
1	-0.996189	0.05
1	-0.99707	0.05
1	-0.997136	0.05
1	0.996551	0.05
1	-0.996438	0.05
1	0.996277	0.05
1	0.996818	0.05
1	0.996573	0.05
1	0.99703	0.05
1	0.601881	0.05
1	-0.760782	0.05
1	0.996865	0.05
1	0.996462	0.05
1	0.996425	0.05
1	-0.996109	0.05
1	0.996543	0.05
1	-0.995445	0.05
1	0.997396	0.05
1	0.996898	0.05
1	-0.996565	0.05
1	0.996936	0.05
1	0.995923	0.05
1	0.99654	0.05
1	-0.996522	0.05
1	0.99732	0.05
1	-0.996135	0.05
1	-0.996234	0.05
1	0.996208	0.05
1	-0.996639	0.05
1	-0.99651	0.05
1	-0.996961	0.05
1	0.996761	0.05
1	0.997162	0.05
1	0.996958	0.05
1	-0.996259	0.05
1	-0.996547	0.05
1	0.996916	0.05
1	-0.996893	0.05
1	-0.996519	0.05
1	-0.851782	0.05
1	-0.806154	0.05
1	-0.996285	0.05
1	0.996155	0.05
1	0.996603	0.05
1	0.725556	0.05
1	-0.722851	0.05
1	-0.99633	0.05
1	-0.996189	0.05
1	-0.996205	0.05
1	0.99666	0.05
1	-0.996713	0.05
1	0.996547	0.05
1	0.996856	0.05
1	0.996356	0.05
1	0.997245	0.05
1	-0.996205	0.05
1	-0.996593	0.05
1	-0.996802	0.05
1	-0.996294	0.05
1	0.997165	0.05
1	-0.996562	0.05
1	0.996098	0.05
1	0.996998	0.05
1	0.996588	0.05
1	-0.996587	0.05
1	-0.996408	0.05
1	0.996778	0.05
1	-0.727786	0.05
1	0.709659	0.05
1	0.996908	0.05
1	0.997225	0.05
1	-0.996772	0.05
1	-0.996699	0.05
1	-0.815902	0.05
1	0.996524	0.05
1	0.664603	0.05
1	-0.996563	0.05
1	-0.996773	0.05
1	-0.985999	0.05
1	-0.996417	0.05
1	0.997111	0.05
1	0.996864	0.05
1	0.996494	0.05
1	0.996705	0.05
1	0.996645	0.05
1	-0.996072	0.05
1	-0.996835	0.05
1	0.893406	0.05
1	0.997074	0.05
1	0.996184	0.05
1	-0.877753	0.05
1	-0.996296	0.05
1	-0.995927	0.05
1	0.991251	0.05
1	-0.719484	0.05
1	0.878254	0.05
1	0.996488	0.05
1	0.996894	0.05
1	-0.996494	0.05
1	-0.767782	0.05
1	0.996633	0.05
1	0.996659	0.05
1	-0.996882	0.05
1	0.996622	0.05
1	0.995782	0.05
1	0.996949	0.05
1	0.995916	0.05
1	-0.996207	0.05
1	0.772729	0.05
1	0.996234	0.05
1	-0.996031	0.05
1	0.995741	0.05
1	-0.996476	0.05
1	-0.997292	0.05
1	0.996802	0.05
1	-0.996519	0.05
1	-0.996739	0.05
1	0.997052	0.05
1	0.996239	0.05
1	0.99733	0.05
1	0.99626	0.05
1	-0.996624	0.05
1	-0.99657	0.05
1	0.996613	0.05
1	0.996494	0.05
1	-0.995538	0.05
1	0.996725	0.05
1	-0.996612	0.05
1	0.996745	0.05
1	-0.996899	0.05
1	0.997122	0.05
1	-0.996702	0.05
1	-0.996532	0.05
1	-0.993389	0.05
1	0.997351	0.05
1	-0.997115	0.05
1	0.996433	0.05
1	0.996501	0.05
1	-0.99685	0.05
1	0.996683	0.05
1	0.826796	0.05
1	-0.996561	0.05
1	0.996491	0.05
1	0.996715	0.05
1	-0.996695	0.05
1	-0.996546	0.05
1	-0.72453	0.05
1	-0.779708	0.05
1	0.946817	0.05
1	0.996801	0.05
1	0.996928	0.05
1	0.996431	0.05
1	0.996704	0.05
1	0.996904	0.05
1	-0.995718	0.05
1	0.996349	0.05
1	0.77706	0.05
1	-0.996617	0.05
1	0.996762	0.05
1	-0.996606	0.05
1	-0.996895	0.05
1	-0.996642	0.05
1	-0.833988	0.05
1	-0.996704	0.05
1	0.996662	0.05
1	-0.996359	0.05
1	-0.996716	0.05
1	-0.996782	0.05
1	0.733614	0.05
1	-0.775059	0.05
1	-0.996353	0.05
1	-0.996796	0.05
1	-0.996765	0.05
1	-0.996419	0.05
1	0.996604	0.05
1	0.996553	0.05
1	0.996373	0.05
1	0.996953	0.05
1	-0.996445	0.05
1	-0.996632	0.05
1	0.993242	0.05
1	-0.996241	0.05
1	-0.996358	0.05
1	-0.997184	0.05
1	0.997288	0.05
1	0.996372	0.05
1	-0.965495	0.05
1	0.996474	0.05
1	-0.995958	0.05
1	0.996476	0.05
1	0.984971	0.05
1	0.996917	0.05
1	-0.99673	0.05
1	-0.996569	0.05
1	0.996869	0.05
1	-0.995529	0.05
1	-0.994017	0.05
1	0.996038	0.05
1	0.996729	0.05
1	-0.99668	0.05
1	-0.996795	0.05
1	0.764317	0.05
1	-0.996713	0.05
1	-0.997052	0.05
1	0.99654	0.05
1	0.949169	0.05
1	0.996755	0.05
1	-0.996292	0.05
2	-0.996464	0.05
2	-0.996782	0.05
2	-0.996521	0.05
2	0.995989	0.05
2	0.99652	0.05
2	0.988106	0.05
2	0.788368	0.05
2	-0.997198	0.05
2	-0.996948	0.05
2	-0.996321	0.05
2	-0.997038	0.05
2	0.996367	0.05
2	-0.996349	0.05
2	-0.996732	0.05
2	0.84897	0.05
2	-0.996666	0.05
2	0.996784	0.05
2	-0.996173	0.05
2	0.996072	0.05
2	-0.99696	0.05
2	0.99675	0.05
2	-0.996803	0.05
2	0.996389	0.05
2	0.996959	0.05
2	0.99636	0.05
2	-0.996495	0.05
2	0.996572	0.05
2	0.905475	0.05
2	0.996624	0.05
2	-0.997152	0.05
2	-0.996758	0.05
2	-0.997339	0.05
2	0.996605	0.05
2	-0.996852	0.05
2	0.996485	0.05
2	-0.997416	0.05
2	0.996884	0.05
2	0.996007	0.05
2	0.996821	0.05
2	-0.996317	0.05
2	0.996764	0.05
2	0.99718	0.05
2	0.996296	0.05
2	0.996729	0.05
2	0.799136	0.05
2	-0.997129	0.05
2	0.997166	0.05
2	0.99659	0.05
2	-0.997021	0.05
2	-0.993783	0.05
2	-0.996359	0.05
2	0.99647	0.05
2	-0.996898	0.05
2	-0.996937	0.05
2	-0.99684	0.05
2	-0.996554	0.05
2	0.996372	0.05
2	-0.996937	0.05
2	0.996293	0.05
2	-0.996173	0.05
2	0.996426	0.05
2	-0.996085	0.05
2	-0.996704	0.05
2	-0.996104	0.05
2	-0.996798	0.05
2	0.996277	0.05
2	-0.745701	0.05
2	-0.996389	0.05
2	-0.996662	0.05
2	0.996875	0.05
2	0.964707	0.05
2	0.764522	0.05
2	-0.996504	0.05
2	0.996626	0.05
2	-0.997214	0.05
2	-0.995897	0.05
2	-0.996338	0.05
2	0.996103	0.05
2	-0.968757	0.05
2	-0.996805	0.05
2	0.99616	0.05
2	-0.996833	0.05
2	-0.996762	0.05
2	-0.99646	0.05
2	-0.763493	0.05
2	0.995642	0.05
2	-0.997163	0.05
2	0.996687	0.05
2	-0.997009	0.05
2	0.997478	0.05
2	-0.751145	0.05
2	0.996658	0.05
2	-0.997031	0.05
2	0.997179	0.05
2	-0.996544	0.05
2	-0.800161	0.05
2	0.996988	0.05
2	0.995951	0.05
2	-0.996818	0.05
2	0.758883	0.05
2	-0.996458	0.05
2	-0.711632	0.05
2	-0.996497	0.05
2	0.996437	0.05
2	0.996888	0.05
2	0.996884	0.05
2	0.997058	0.05
2	0.996762	0.05
2	-0.996998	0.05
2	-0.996788	0.05
2	0.996949	0.05
2	-0.996625	0.05
2	0.996953	0.05
2	0.997124	0.05
2	0.996738	0.05
2	-0.997041	0.05
2	0.996497	0.05
2	0.996599	0.05
2	-0.996708	0.05
2	0.996291	0.05
2	0.996856	0.05
2	0.996035	0.05
2	-0.996503	0.05
2	0.996553	0.05
2	0.996897	0.05
2	0.996268	0.05
2	0.996644	0.05
2	0.996839	0.05
2	0.996891	0.05
2	0.996372	0.05
2	0.99653	0.05
2	0.995952	0.05
2	0.99655	0.05
2	-0.9961	0.05
2	0.99663	0.05
2	-0.996481	0.05
2	0.995979	0.05
2	-0.996174	0.05
2	0.996157	0.05
2	-0.996028	0.05
2	-0.969717	0.05
2	0.710378	0.05
2	-0.99671	0.05
2	0.997068	0.05
2	-0.99632	0.05
2	0.878848	0.05
2	0.99676	0.05
2	-0.996494	0.05
2	-0.996513	0.05
2	-0.99673	0.05
2	-0.996785	0.05
2	-0.995395	0.05
2	0.996407	0.05
2	0.885459	0.05
2	0.99615	0.05
2	-0.744533	0.05
2	0.996953	0.05
2	0.996646	0.05
2	-0.996569	0.05
2	-0.996383	0.05
2	-0.996245	0.05
2	0.774901	0.05
2	0.996669	0.05
2	0.767182	0.05
2	0.838942	0.05
2	0.995526	0.05
2	-0.996652	0.05
2	0.996708	0.05
2	-0.996644	0.05
2	-0.996697	0.05
2	-0.996156	0.05
2	0.996458	0.05
2	-0.996451	0.05
2	-0.996816	0.05
2	0.996982	0.05
2	0.996654	0.05
2	0.897378	0.05
2	0.996742	0.05
2	-0.995525	0.05
2	0.726615	0.05
2	-0.996462	0.05
2	-0.986313	0.05
2	-0.996854	0.05
2	-0.996244	0.05
2	0.933618	0.05
2	-0.996987	0.05
2	0.9966	0.05
2	-0.996447	0.05
2	-0.997035	0.05
2	0.996748	0.05
2	0.996961	0.05
2	0.997288	0.05
2	0.997188	0.05
2	-0.996746	0.05
2	0.996902	0.05
2	0.996585	0.05
2	-0.996511	0.05
2	0.996299	0.05
2	-0.996914	0.05
2	-0.996888	0.05
2	0.996511	0.05
2	-0.996323	0.05
2	0.996575	0.05
2	-0.996471	0.05
2	0.996479	0.05
2	0.996315	0.05
2	0.995996	0.05
2	0.997005	0.05
2	-0.997105	0.05
2	0.996988	0.05
2	-0.997258	0.05
2	-0.886552	0.05
2	-0.996915	0.05
2	0.996519	0.05
2	-0.996518	0.05
2	-0.996309	0.05
2	0.996728	0.05
2	0.997088	0.05
2	0.996671	0.05
2	0.996433	0.05
2	0.995973	0.05
2	0.991772	0.05
2	0.996399	0.05
2	0.996711	0.05
2	0.771888	0.05
2	-0.996481	0.05
2	-0.99653	0.05
2	0.996861	0.05
2	0.996277	0.05
2	-0.996884	0.05
2	-0.996255	0.05
2	0.757772	0.05
2	0.996579	0.05
2	0.996924	0.05
2	-0.997202	0.05
2	-0.774184	0.05
2	0.996427	0.05
2	0.997212	0.05
2	0.996923	0.05
2	-0.996392	0.05
2	0.996626	0.05
2	0.996778	0.05
2	-0.996646	0.05
2	-0.996927	0.05
2	-0.996666	0.05
2	-0.851491	0.05
2	0.996746	0.05
2	0.996851	0.05
2	-0.996322	0.05
2	-0.996492	0.05
2	-0.996155	0.05
2	0.996764	0.05
2	0.996437	0.05
2	0.783461	0.05
2	0.806875	0.05
2	0.997162	0.05
2	-0.997288	0.05
2	0.76406	0.05
2	0.996914	0.05
2	-0.740953	0.05
2	-0.997286	0.05
2	0.997012	0.05
2	-0.996411	0.05
2	-0.996978	0.05
2	0.996525	0.05
2	-0.995816	0.05
2	-0.997058	0.05
2	0.996276	0.05
2	-0.840731	0.05
2	0.997059	0.05
2	-0.996622	0.05
2	-0.996691	0.05
2	0.994286	0.05
2	-0.878299	0.05
2	0.996967	0.05
2	-0.99688	0.05
2	0.99664	0.05
2	-0.996648	0.05
2	0.996583	0.05
2	0.971115	0.05
2	0.996443	0.05
2	0.997077	0.05
2	0.99578	0.05
2	0.996834	0.05
2	-0.997015	0.05
2	0.996938	0.05
2	-0.737188	0.05
2	0.996817	0.05
2	0.996798	0.05
2	-0.996887	0.05
2	0.99645	0.05
2	0.996561	0.05
2	0.997039	0.05
2	-0.995797	0.05
2	-0.996525	0.05
2	0.996976	0.05
2	0.996412	0.05
2	-0.996776	0.05
2	-0.996657	0.05
2	0.996431	0.05
3	0.997375	0.05
3	0.996509	0.05
3	-0.99675	0.05
3	-0.99676	0.05
3	-0.996635	0.05
3	0.996415	0.05
3	-0.996472	0.05
3	0.99674	0.05
3	0.996285	0.05
3	0.996748	0.05
3	-0.931921	0.05
3	0.997262	0.05
3	0.996455	0.05
3	-0.996844	0.05
3	0.996544	0.05
3	0.995907	0.05
3	0.99629	0.05
3	-0.997169	0.05
3	0.855255	0.05
3	-0.996547	0.05
3	0.996486	0.05
3	0.996555	0.05
3	-0.996423	0.05
3	0.996622	0.05
3	-0.996347	0.05
3	-0.99557	0.05
3	0.997017	0.05
3	0.996797	0.05
3	-0.99704	0.05
3	-0.750529	0.05
3	0.996793	0.05
3	0.996534	0.05
3	0.99697	0.05
3	-0.713778	0.05
3	-0.764982	0.05
3	0.929197	0.05
3	-0.996409	0.05
3	0.968449	0.05
3	0.996319	0.05
3	0.711653	0.05
3	0.714437	0.05
3	0.997308	0.05
3	0.996557	0.05
3	-0.996838	0.05
3	0.799311	0.05
3	-0.996791	0.05
3	0.996671	0.05
3	-0.996689	0.05
3	0.70227	0.05
3	-0.996042	0.05
3	0.996941	0.05
3	-0.99675	0.05
3	0.96291	0.05
3	-0.99664	0.05
3	0.996812	0.05
3	-0.996945	0.05
3	-0.996423	0.05
3	-0.742582	0.05
3	-0.743291	0.05
3	-0.996373	0.05
3	0.99651	0.05
3	0.996007	0.05
3	0.996822	0.05
3	0.99702	0.05
3	-0.996698	0.05
3	0.903518	0.05
3	-0.99715	0.05
3	-0.758414	0.05
3	-0.984919	0.05
3	-0.996942	0.05
3	0.996338	0.05
3	0.996495	0.05
3	0.996699	0.05
3	-0.997272	0.05
3	0.996756	0.05
3	0.996426	0.05
3	0.996896	0.05
3	-0.99646	0.05
3	-0.997089	0.05
3	0.996815	0.05
3	0.996738	0.05
3	0.996854	0.05
3	0.996911	0.05
3	-0.80233	0.05
3	0.997043	0.05
3	-0.996589	0.05
3	0.874006	0.05
3	0.794223	0.05
3	-0.996543	0.05
3	0.727307	0.05
3	-0.996665	0.05
3	0.997084	0.05
3	0.996262	0.05
3	0.996115	0.05
3	-0.996709	0.05
3	0.996546	0.05
3	-0.996546	0.05
3	-0.996799	0.05
3	0.995967	0.05
3	0.996802	0.05
3	-0.996272	0.05
3	-0.996556	0.05
3	0.997191	0.05
3	0.99632	0.05
3	0.996628	0.05
3	0.996753	0.05
3	-0.996681	0.05
3	0.996678	0.05
3	-0.997038	0.05
3	0.996344	0.05
3	0.996317	0.05
3	-0.996018	0.05
3	0.996273	0.05
3	0.996468	0.05
3	-0.996539	0.05
3	-0.996973	0.05
3	0.99685	0.05
3	-0.996043	0.05
3	-0.99714	0.05
3	-0.996355	0.05
3	0.99639	0.05
3	0.991652	0.05
3	0.997131	0.05
3	-0.99659	0.05
3	0.997047	0.05
3	-0.996289	0.05
3	-0.99699	0.05
3	0.996431	0.05
3	0.996561	0.05
3	-0.996754	0.05
3	0.996641	0.05
3	-0.842769	0.05
3	0.791368	0.05
3	-0.996765	0.05
3	-0.996279	0.05
3	0.996152	0.05
3	-0.995952	0.05
3	0.725221	0.05
3	-0.710694	0.05
3	0.99626	0.05
3	-0.963774	0.05
3	-0.719588	0.05
3	0.99668	0.05
3	-0.996948	0.05
3	-0.733597	0.05
3	0.996416	0.05
3	0.996792	0.05
3	0.996039	0.05
3	-0.996499	0.05
3	0.996876	0.05
3	0.996485	0.05
3	-0.785322	0.05
3	0.997138	0.05
3	0.996793	0.05
3	0.762855	0.05
3	0.997315	0.05
3	-0.996924	0.05
3	-0.996384	0.05
3	-0.996956	0.05
3	0.99633	0.05
3	0.99688	0.05
3	0.996123	0.05
3	-0.996984	0.05
3	-0.996331	0.05
3	0.996144	0.05
3	0.807984	0.05
3	-0.997082	0.05
3	0.788129	0.05
3	0.989482	0.05
3	-0.996722	0.05
3	-0.98089	0.05
3	-0.996492	0.05
3	-0.921347	0.05
3	-0.995929	0.05
3	-0.99677	0.05
3	0.996523	0.05
3	-0.996434	0.05
3	0.996841	0.05
3	-0.996374	0.05
3	-0.731181	0.05
3	-0.767684	0.05
3	-0.996489	0.05
3	-0.995968	0.05
3	0.997105	0.05
3	-0.924949	0.05
3	-0.996945	0.05
3	0.997021	0.05
3	-0.996541	0.05
3	0.997005	0.05
3	0.996741	0.05
3	0.996592	0.05
3	-0.996848	0.05
3	0.996919	0.05
3	-0.996306	0.05
3	-0.996802	0.05
3	-0.996611	0.05
3	-0.996083	0.05
3	-0.996646	0.05
3	0.996872	0.05
3	-0.996096	0.05
3	0.996629	0.05
3	0.742053	0.05
3	-0.996526	0.05
3	-0.996415	0.05
3	0.996776	0.05
3	-0.996631	0.05
3	0.996107	0.05
3	0.996994	0.05
3	-0.996764	0.05
3	0.996385	0.05
3	-0.997089	0.05
3	-0.819343	0.05
3	-0.996769	0.05
3	0.997091	0.05
3	0.996753	0.05
3	0.99657	0.05
3	-0.996865	0.05
3	0.997063	0.05
3	0.996721	0.05
3	0.996741	0.05
3	-0.996535	0.05
3	0.996469	0.05
3	0.862165	0.05
3	0.996592	0.05
3	0.996494	0.05
3	-0.997056	0.05
3	0.996611	0.05
3	0.99693	0.05
3	0.996607	0.05
3	0.996287	0.05
3	-0.996515	0.05
3	0.996974	0.05
3	-0.997032	0.05
3	0.996548	0.05
3	0.996711	0.05
3	0.745621	0.05
3	0.996735	0.05
3	0.996792	0.05
3	0.841929	0.05
3	-0.996849	0.05
3	-0.996197	0.05
3	-0.706042	0.05
3	0.996458	0.05
3	0.995935	0.05
3	-0.996409	0.05
3	0.996851	0.05
3	0.996557	0.05
3	0.995988	0.05
3	0.996608	0.05
3	0.996827	0.05
3	0.996814	0.05
3	-0.810944	0.05
3	-0.996807	0.05
3	0.720351	0.05
3	0.996942	0.05
3	-0.996292	0.05
3	-0.996549	0.05
3	-0.996988	0.05
3	0.996047	0.05
3	0.996156	0.05
3	0.995789	0.05
3	-0.997415	0.05
3	0.996672	0.05
3	-0.996594	0.05
3	-0.996673	0.05
3	0.996453	0.05
3	-0.997453	0.05
3	0.996732	0.05
3	0.996573	0.05
3	-0.996782	0.05
3	-0.996672	0.05
3	-0.996511	0.05
3	0.996691	0.05
3	0.879538	0.05
3	0.99608	0.05
3	0.790671	0.05
3	-0.99652	0.05
3	0.996403	0.05
3	-0.996503	0.05
3	0.996961	0.05
3	-0.996271	0.05
3	-0.996452	0.05
3	0.99641	0.05
3	-0.938704	0.05
3	0.99576	0.05
3	0.996961	0.05
3	0.99641	0.05
3	-0.997059	0.05
3	0.99652	0.05
3	-0.996186	0.05
3	-0.996302	0.05
3	-0.77667	0.05
3	0.996673	0.05
3	0.995963	0.05
3	0.996886	0.05
3	0.99689	0.05
3	0.996969	0.05
3	-0.996991	0.05
3	0.996535	0.05
3	-0.731178	0.05
4	0.997157	0.05
4	0.996562	0.05
4	-0.996883	0.05
4	-0.996936	0.05
4	-0.996136	0.05
4	0.996735	0.05
4	0.996574	0.05
4	-0.996716	0.05
4	-0.996152	0.05
4	-0.996554	0.05
4	-0.9208	0.05
4	0.996357	0.05
4	0.995929	0.05
4	0.997016	0.05
4	-0.99705	0.05
4	-0.99666	0.05
4	0.996402	0.05
4	-0.996241	0.05
4	0.996085	0.05
4	0.99678	0.05
4	0.996418	0.05
4	-0.996443	0.05
4	0.996561	0.05
4	0.996959	0.05
4	-0.797496	0.05
4	0.996696	0.05
4	0.99709	0.05
4	-0.99665	0.05
4	-0.996829	0.05
4	-0.996552	0.05
4	-0.997015	0.05
4	0.996506	0.05
4	-0.977273	0.05
4	0.996462	0.05
4	-0.997123	0.05
4	-0.91443	0.05
4	-0.996812	0.05
4	0.997018	0.05
4	0.996347	0.05
4	-0.996773	0.05
4	-0.858663	0.05
4	0.996073	0.05
4	-0.997094	0.05
4	0.997109	0.05
4	-0.996304	0.05
4	0.996307	0.05
4	-0.996732	0.05
4	0.997217	0.05
4	0.713634	0.05
4	0.979743	0.05
4	0.995942	0.05
4	-0.997275	0.05
4	0.997113	0.05
4	-0.996851	0.05
4	0.996113	0.05
4	0.996479	0.05
4	-0.740384	0.05
4	-0.739731	0.05
4	-0.996271	0.05
4	0.997372	0.05
4	-0.996682	0.05
4	-0.997006	0.05
4	-0.851337	0.05
4	0.996488	0.05
4	-0.996277	0.05
4	0.996724	0.05
4	0.996485	0.05
4	0.706698	0.05
4	0.99639	0.05
4	-0.997248	0.05
4	0.996615	0.05
4	-0.996594	0.05
4	-0.997418	0.05
4	-0.996778	0.05
4	0.996289	0.05
4	0.996366	0.05
4	-0.99701	0.05
4	0.9969	0.05
4	-0.972273	0.05
4	0.996559	0.05
4	-0.996971	0.05
4	0.99657	0.05
4	-0.996124	0.05
4	0.996904	0.05
4	0.818358	0.05
4	-0.997248	0.05
4	-0.996859	0.05
4	-0.996889	0.05
4	0.996219	0.05
4	0.996554	0.05
4	0.996227	0.05
4	0.996863	0.05
4	0.825625	0.05
4	0.99662	0.05
4	-0.996901	0.05
4	-0.996331	0.05
4	-0.996832	0.05
4	0.996741	0.05
4	0.996823	0.05
4	0.996979	0.05
4	0.997026	0.05
4	-0.99639	0.05
4	0.997234	0.05
4	-0.996939	0.05
4	-0.854555	0.05
4	0.996757	0.05
4	0.99659	0.05
4	0.996564	0.05
4	-0.996662	0.05
4	-0.996514	0.05
4	0.977953	0.05
4	0.996171	0.05
4	-0.99682	0.05
4	-0.996549	0.05
4	0.996628	0.05
4	0.996923	0.05
4	0.996035	0.05
4	-0.99715	0.05
4	-0.996561	0.05
4	-0.996376	0.05
4	0.836757	0.05
4	0.989371	0.05
4	0.996101	0.05
4	-0.996646	0.05
4	0.99709	0.05
4	-0.996994	0.05
4	-0.996723	0.05
4	0.996654	0.05
4	-0.997366	0.05
4	-0.858313	0.05
4	-0.717754	0.05
4	0.996728	0.05
4	-0.992298	0.05
4	0.996684	0.05
4	0.996383	0.05
4	-0.996816	0.05
4	0.992985	0.05
4	0.99673	0.05
4	-0.711462	0.05
4	0.996671	0.05
4	0.99667	0.05
4	-0.996846	0.05
4	0.997208	0.05
4	-0.748096	0.05
4	-0.996297	0.05
4	-0.996228	0.05
4	0.997018	0.05
4	-0.996762	0.05
4	0.996756	0.05
4	-0.996022	0.05
4	-0.987914	0.05
4	0.99668	0.05
4	-0.996404	0.05
4	-0.996584	0.05
4	-0.99614	0.05
4	0.742818	0.05
4	-0.996625	0.05
4	-0.996432	0.05
4	-0.996899	0.05
4	0.996893	0.05
4	0.996152	0.05
4	0.997117	0.05
4	0.99674	0.05
4	0.996881	0.05
4	-0.996444	0.05
4	0.766119	0.05
4	0.996632	0.05
4	0.997524	0.05
4	0.996575	0.05
4	-0.996791	0.05
4	-0.996735	0.05
4	0.996971	0.05
4	-0.996056	0.05
4	0.997102	0.05
4	-0.996434	0.05
4	0.997141	0.05
4	-0.905931	0.05
4	0.99688	0.05
4	-0.996876	0.05
4	0.837534	0.05
4	-0.996209	0.05
4	-0.997046	0.05
4	-0.996505	0.05
4	0.996647	0.05
4	-0.996348	0.05
4	0.989668	0.05
4	0.726535	0.05
4	-0.996866	0.05
4	0.997092	0.05
4	-0.99619	0.05
4	-0.996339	0.05
4	-0.996652	0.05
4	0.997007	0.05
4	0.996469	0.05
4	0.996467	0.05
4	0.997047	0.05
4	0.995993	0.05
4	-0.996796	0.05
4	-0.997023	0.05
4	0.997231	0.05
4	0.997233	0.05
4	0.996697	0.05
4	0.996303	0.05
4	0.996071	0.05
4	-0.996972	0.05
4	-0.996149	0.05
4	0.996985	0.05
4	-0.995692	0.05
4	-0.996794	0.05
4	0.996598	0.05
4	-0.990347	0.05
4	-0.996889	0.05
4	-0.996486	0.05
4	0.997384	0.05
4	-0.99663	0.05
4	0.996461	0.05
4	-0.996839	0.05
4	-0.996695	0.05
4	-0.996597	0.05
4	-0.996313	0.05
4	-0.997076	0.05
4	-0.997106	0.05
4	-0.996535	0.05
4	-0.957969	0.05
4	-0.996842	0.05
4	0.995006	0.05
4	0.996301	0.05
4	0.996632	0.05
4	-0.996628	0.05
4	-0.991086	0.05
4	-0.997326	0.05
4	0.996389	0.05
4	0.806101	0.05
4	-0.997032	0.05
4	-0.995898	0.05
4	0.996691	0.05
4	0.996869	0.05
4	0.996327	0.05
4	0.997178	0.05
4	0.997008	0.05
4	0.996222	0.05
4	0.996985	0.05
4	-0.996248	0.05
4	-0.996911	0.05
4	0.737649	0.05
4	0.996601	0.05
4	0.593101	0.05
4	0.996908	0.05
4	0.996475	0.05
4	-0.753689	0.05
4	0.997396	0.05
4	0.996506	0.05
4	-0.996159	0.05
4	-0.623366	0.05
4	-0.99618	0.05
4	0.996376	0.05
4	0.996897	0.05
4	-0.992318	0.05
4	0.996618	0.05
4	0.745137	0.05
4	0.675998	0.05
4	-0.791757	0.05
4	-0.997113	0.05
4	0.996386	0.05
4	-0.996958	0.05
4	-0.997031	0.05
4	-0.996672	0.05
4	-0.996764	0.05
4	-0.827051	0.05
4	-0.996152	0.05
4	0.996781	0.05
4	-0.99624	0.05
4	-0.996938	0.05
4	0.996739	0.05
4	0.996825	0.05
4	0.997134	0.05
4	-0.99648	0.05
4	0.996254	0.05
4	-0.99667	0.05
4	-0.807742	0.05
4	-0.99686	0.05
4	-0.996768	0.05
4	-0.882952	0.05
4	-0.996788	0.05
4	0.996195	0.05
4	-0.996132	0.05
4	0.996595	0.05
4	-0.996834	0.05
4	-0.725031	0.05
4	0.997075	0.05
4	-0.996757	0.05
4	0.996678	0.05
4	-0.996224	0.05
4	-0.996324	0.05
4	0.997338	0.05
4	0.996507	0.05
4	-0.997098	0.05
4	-0.996658	0.05
4	-0.997038	0.05
4	-0.893184	0.05
5	0.997066	0.05
5	-0.996589	0.05
5	0.996988	0.05
5	-0.996643	0.05
5	-0.996476	0.05
5	-0.985241	0.05
5	-0.996889	0.05
5	0.997355	0.05
5	0.996051	0.05
5	-0.996631	0.05
5	0.996597	0.05
5	-0.997291	0.05
5	0.99659	0.05
5	0.997235	0.05
5	-0.996145	0.05
5	0.996738	0.05
5	-0.997188	0.05
5	-0.996139	0.05
5	-0.997223	0.05
5	0.996467	0.05
5	0.99721	0.05
5	-0.996769	0.05
5	0.996653	0.05
5	-0.996999	0.05
5	-0.996685	0.05
5	0.996999	0.05
5	-0.996784	0.05
5	-0.996539	0.05
5	-0.996278	0.05
5	-0.996212	0.05
5	0.996984	0.05
5	0.995809	0.05
5	-0.996308	0.05
5	0.996394	0.05
5	0.996798	0.05
5	-0.951118	0.05
5	0.996471	0.05
5	0.97445	0.05
5	-0.70834	0.05
5	0.996939	0.05
5	0.997076	0.05
5	0.996537	0.05
5	0.996447	0.05
5	0.996506	0.05
5	0.996635	0.05
5	-0.997127	0.05
5	-0.996728	0.05
5	0.997148	0.05
5	0.996266	0.05
5	-0.997044	0.05
5	0.995996	0.05
5	0.996244	0.05
5	0.995949	0.05
5	0.996726	0.05
5	-0.996881	0.05
5	-0.996265	0.05
5	0.737766	0.05
5	0.996658	0.05
5	0.99669	0.05
5	0.996824	0.05
5	-0.996811	0.05
5	0.995941	0.05
5	0.847343	0.05
5	0.996909	0.05
5	-0.99648	0.05
5	-0.996826	0.05
5	0.904185	0.05
5	0.995984	0.05
5	0.996366	0.05
5	0.996444	0.05
5	0.988872	0.05
5	-0.995237	0.05
5	0.996587	0.05
5	0.996459	0.05
5	0.996471	0.05
5	-0.996255	0.05
5	-0.997129	0.05
5	0.996736	0.05
5	0.99697	0.05
5	0.996944	0.05
5	-0.996115	0.05
5	-0.996675	0.05
5	0.996083	0.05
5	0.73011	0.05
5	0.82043	0.05
5	-0.997079	0.05
5	0.988753	0.05
5	-0.995629	0.05
5	0.997028	0.05
5	0.975619	0.05
5	0.996324	0.05
5	0.996999	0.05
5	0.997069	0.05
5	-0.997493	0.05
5	0.996939	0.05
5	-0.996163	0.05
5	0.996636	0.05
5	-0.99707	0.05
5	-0.996299	0.05
5	-0.996241	0.05
5	-0.997007	0.05
5	0.996681	0.05
5	-0.997089	0.05
5	0.996629	0.05
5	-0.996785	0.05
5	0.996479	0.05
5	0.741282	0.05
5	-0.996554	0.05
5	-0.996774	0.05
5	-0.99626	0.05
5	-0.997071	0.05
5	0.996708	0.05
5	0.996426	0.05
5	-0.996507	0.05
5	0.996985	0.05
5	0.996761	0.05
5	0.996292	0.05
5	-0.996344	0.05
5	-0.997129	0.05
5	-0.996446	0.05
5	0.952615	0.05
5	-0.996792	0.05
5	-0.997403	0.05
5	0.996379	0.05
5	0.996731	0.05
5	0.997064	0.05
5	-0.996153	0.05
5	-0.997038	0.05
5	0.996929	0.05
5	-0.857431	0.05
5	-0.996762	0.05
5	-0.996681	0.05
5	-0.990651	0.05
5	0.99638	0.05
5	-0.996333	0.05
5	0.996925	0.05
5	0.699775	0.05
5	-0.996768	0.05
5	-0.99702	0.05
5	-0.996975	0.05
5	0.963332	0.05
5	0.99666	0.05
5	0.997205	0.05
5	0.755199	0.05
5	0.996853	0.05
5	0.995847	0.05
5	0.997054	0.05
5	0.996973	0.05
5	-0.996524	0.05
5	-0.799915	0.05
5	-0.996967	0.05
5	-0.776487	0.05
5	0.996752	0.05
5	-0.996815	0.05
5	-0.996399	0.05
5	-0.996212	0.05
5	-0.996312	0.05
5	0.996626	0.05
5	-0.996321	0.05
5	0.996345	0.05
5	-0.996848	0.05
5	0.996321	0.05
5	0.997098	0.05
5	0.996473	0.05
5	-0.840217	0.05
5	0.997229	0.05
5	0.722732	0.05
5	-0.752624	0.05
5	-0.996851	0.05
5	0.996727	0.05
5	0.996337	0.05
5	-0.935677	0.05
5	-0.908839	0.05
5	0.997298	0.05
5	-0.996686	0.05
5	0.975892	0.05
5	0.996561	0.05
5	0.761437	0.05
5	0.996595	0.05
5	-0.996626	0.05
5	0.996944	0.05
5	0.996315	0.05
5	-0.996597	0.05
5	0.99695	0.05
5	-0.996135	0.05
5	-0.808986	0.05
5	-0.995808	0.05
5	0.996436	0.05
5	0.997035	0.05
5	-0.997107	0.05
5	-0.996719	0.05
5	0.99705	0.05
5	-0.931648	0.05
5	-0.996626	0.05
5	0.996731	0.05
5	-0.996288	0.05
5	0.996472	0.05
5	-0.994496	0.05
5	0.996578	0.05
5	0.996474	0.05
5	-0.9961	0.05
5	-0.99697	0.05
5	-0.997067	0.05
5	-0.996929	0.05
5	-0.996547	0.05
5	-0.997086	0.05
5	-0.983464	0.05
5	0.997098	0.05
5	-0.996069	0.05
5	-0.996726	0.05
5	-0.996284	0.05
5	-0.800338	0.05
5	0.997212	0.05
5	0.99644	0.05
5	-0.997302	0.05
5	-0.996698	0.05
5	-0.996147	0.05
5	0.988978	0.05
5	0.996747	0.05
5	-0.996395	0.05
5	-0.996418	0.05
5	0.892843	0.05
5	0.996415	0.05
5	-0.99637	0.05
5	-0.99691	0.05
5	0.997153	0.05
5	-0.996272	0.05
5	0.996029	0.05
5	-0.997135	0.05
5	-0.996962	0.05
5	-0.996658	0.05
5	0.996899	0.05
5	-0.996495	0.05
5	-0.997134	0.05
5	-0.996858	0.05
5	-0.996615	0.05
5	-0.996605	0.05
5	0.996983	0.05
5	-0.813357	0.05
5	-0.797569	0.05
5	-0.997237	0.05
5	0.996718	0.05
5	-0.99632	0.05
5	0.996497	0.05
5	-0.996669	0.05
5	0.997142	0.05
5	0.996562	0.05
5	0.996858	0.05
5	-0.996382	0.05
5	0.996704	0.05
5	0.996742	0.05
5	-0.996274	0.05
5	0.996287	0.05
5	-0.996925	0.05
5	-0.99596	0.05
5	0.996486	0.05
5	0.997066	0.05
5	-0.990671	0.05
5	-0.996478	0.05
5	0.995808	0.05
5	0.996931	0.05
5	0.99664	0.05
5	-0.996367	0.05
5	0.997093	0.05
5	0.996058	0.05
5	0.996893	0.05
5	0.996719	0.05
5	0.712915	0.05
5	0.996675	0.05
5	-0.997004	0.05
5	0.725884	0.05
5	-0.996724	0.05
5	0.997316	0.05
5	0.996899	0.05
5	0.785807	0.05
5	0.796228	0.05
5	0.996262	0.05
5	-0.996581	0.05
5	0.788362	0.05
5	-0.997014	0.05
5	-0.996252	0.05
5	0.996287	0.05
5	-0.85807	0.05
5	-0.9439	0.05
5	0.90699	0.05
5	0.996249	0.05
5	-0.996503	0.05
5	0.99691	0.05
5	-0.996217	0.05
5	-0.996776	0.05
5	-0.996698	0.05
5	0.996727	0.05
5	-0.996641	0.05
5	0.997397	0.05
5	-0.996801	0.05
5	-0.99659	0.05
5	-0.997184	0.05
5	0.996591	0.05
5	0.996719	0.05
5	-0.996344	0.05
6	0.996688	0.05
6	0.996776	0.05
6	0.996315	0.05
6	0.996749	0.05
6	0.995717	0.05
6	0.990273	0.05
6	-0.996091	0.05
6	-0.996506	0.05
6	-0.995996	0.05
6	0.996053	0.05
6	0.996693	0.05
6	-0.99636	0.05
6	-0.996469	0.05
6	0.996739	0.05
6	-0.977857	0.05
6	-0.996943	0.05
6	0.99637	0.05
6	0.997143	0.05
6	-0.731186	0.05
6	0.996674	0.05
6	0.996434	0.05
6	-0.996471	0.05
6	-0.997317	0.05
6	0.996216	0.05
6	0.996974	0.05
6	0.997323	0.05
6	0.996581	0.05
6	-0.996854	0.05
6	0.996148	0.05
6	-0.996487	0.05
6	0.792915	0.05
6	0.99649	0.05
6	-0.997121	0.05
6	0.996188	0.05
6	-0.996983	0.05
6	0.99683	0.05
6	0.996809	0.05
6	-0.996392	0.05
6	-0.996732	0.05
6	-0.996574	0.05
6	0.996578	0.05
6	-0.996406	0.05
6	0.7317	0.05
6	0.996789	0.05
6	0.99646	0.05
6	0.99693	0.05
6	-0.996494	0.05
6	-0.996965	0.05
6	-0.996996	0.05
6	-0.996465	0.05
6	0.997423	0.05
6	-0.997112	0.05
6	-0.996529	0.05
6	0.996704	0.05
6	-0.997202	0.05
6	0.962331	0.05
6	0.996845	0.05
6	-0.996153	0.05
6	0.749303	0.05
6	0.99684	0.05
6	0.996988	0.05
6	0.996455	0.05
6	0.996838	0.05
6	-0.996476	0.05
6	-0.996333	0.05
6	-0.996735	0.05
6	-0.997535	0.05
6	0.718497	0.05
6	-0.996837	0.05
6	0.996879	0.05
6	0.968044	0.05
6	0.731295	0.05
6	-0.996946	0.05
6	0.996279	0.05
6	-0.996645	0.05
6	0.996698	0.05
6	-0.996788	0.05
6	-0.997125	0.05
6	0.996933	0.05
6	0.996571	0.05
6	0.997076	0.05
6	0.996776	0.05
6	0.996693	0.05
6	0.996499	0.05
6	0.99669	0.05
6	-0.996261	0.05
6	-0.996197	0.05
6	-0.996555	0.05
6	0.996594	0.05
6	-0.996846	0.05
6	0.923491	0.05
6	0.996748	0.05
6	0.996272	0.05
6	-0.996827	0.05
6	-0.996152	0.05
6	-0.996456	0.05
6	0.995964	0.05
6	0.99645	0.05
6	-0.734599	0.05
6	0.982816	0.05
6	0.99593	0.05
6	0.997137	0.05
6	-0.997317	0.05
6	-0.996629	0.05
6	-0.99635	0.05
6	0.99703	0.05
6	0.996444	0.05
6	-0.995949	0.05
6	0.996848	0.05
6	0.99752	0.05
6	-0.996867	0.05
6	0.99605	0.05
6	0.99709	0.05
6	-0.996577	0.05
6	-0.69966	0.05
6	0.761664	0.05
6	-0.996599	0.05
6	-0.996372	0.05
6	0.996248	0.05
6	-0.99542	0.05
6	0.997043	0.05
6	-0.996501	0.05
6	-0.712266	0.05
6	0.996905	0.05
6	-0.996258	0.05
6	-0.996938	0.05
6	0.996681	0.05
6	0.996837	0.05
6	0.996964	0.05
6	-0.997234	0.05
6	0.997028	0.05
6	-0.995559	0.05
6	-0.996183	0.05
6	0.99699	0.05
6	0.92445	0.05
6	-0.995714	0.05
6	-0.996874	0.05
6	0.978854	0.05
6	-0.996634	0.05
6	0.723634	0.05
6	0.996932	0.05
6	0.997148	0.05
6	0.996467	0.05
6	0.996226	0.05
6	0.814458	0.05
6	-0.875481	0.05
6	0.996987	0.05
6	-0.996675	0.05
6	-0.995933	0.05
6	0.996702	0.05
6	0.996496	0.05
6	0.995845	0.05
6	-0.725595	0.05
6	0.997458	0.05
6	0.996362	0.05
6	0.996703	0.05
6	0.740787	0.05
6	-0.996544	0.05
6	0.996715	0.05
6	-0.740181	0.05
6	-0.711181	0.05
6	-0.996753	0.05
6	-0.995845	0.05
6	-0.777065	0.05
6	-0.996698	0.05
6	-0.99677	0.05
6	-0.996681	0.05
6	0.996713	0.05
6	-0.997228	0.05
6	-0.996066	0.05
6	-0.997549	0.05
6	0.935602	0.05
6	0.78887	0.05
6	0.996447	0.05
6	0.997152	0.05
6	-0.996576	0.05
6	-0.997215	0.05
6	-0.997245	0.05
6	-0.996683	0.05
6	-0.996874	0.05
6	-0.996131	0.05
6	0.988902	0.05
6	0.996916	0.05
6	-0.996951	0.05
6	-0.99631	0.05
6	0.99593	0.05
6	-0.996783	0.05
6	0.996051	0.05
6	0.726215	0.05
6	0.997167	0.05
6	-0.996835	0.05
6	0.797655	0.05
6	0.762523	0.05
6	0.996163	0.05
6	0.996869	0.05
6	0.771683	0.05
6	-0.99656	0.05
6	0.996739	0.05
6	-0.997035	0.05
6	0.985522	0.05
6	-0.997259	0.05
6	0.732256	0.05
6	0.705009	0.05
6	0.996322	0.05
6	0.99674	0.05
6	0.996482	0.05
6	0.99694	0.05
6	0.806177	0.05
6	-0.996918	0.05
6	0.996544	0.05
6	0.997116	0.05
6	0.996073	0.05
6	0.996865	0.05
6	0.996894	0.05
6	-0.996948	0.05
6	0.996392	0.05
6	-0.997132	0.05
6	0.988471	0.05
6	0.99667	0.05
6	-0.81864	0.05
6	0.996404	0.05
6	0.993838	0.05
6	-0.862875	0.05
6	0.996241	0.05
6	0.996322	0.05
6	-0.996604	0.05
6	-0.996825	0.05
6	0.996708	0.05
6	0.996867	0.05
6	-0.988257	0.05
6	-0.995978	0.05
6	0.996818	0.05
6	-0.997071	0.05
6	-0.997177	0.05
6	0.995841	0.05
6	0.996306	0.05
6	-0.996759	0.05
6	-0.997199	0.05
6	-0.997095	0.05
6	0.996239	0.05
6	-0.99605	0.05
6	0.996412	0.05
6	0.996213	0.05
6	0.997369	0.05
6	-0.99659	0.05
6	-0.996843	0.05
6	-0.997287	0.05
6	0.996676	0.05
6	0.996988	0.05
6	0.760908	0.05
6	-0.997175	0.05
6	0.996778	0.05
6	-0.996367	0.05
6	0.996427	0.05
6	0.996607	0.05
6	-0.996698	0.05
6	-0.987586	0.05
6	0.996262	0.05
6	-0.996484	0.05
6	-0.99662	0.05
6	-0.996606	0.05
6	0.996814	0.05
6	-0.996996	0.05
6	0.995706	0.05
6	-0.996738	0.05
6	0.996833	0.05
6	0.996111	0.05
6	-0.988987	0.05
6	-0.651625	0.05
6	-0.996518	0.05
6	-0.996699	0.05
6	-0.99693	0.05
6	-0.997534	0.05
6	-0.996738	0.05
6	-0.801626	0.05
6	-0.994415	0.05
6	-0.99684	0.05
6	-0.997077	0.05
6	0.967639	0.05
6	-0.9945	0.05
6	0.718806	0.05
6	0.996756	0.05
6	-0.997117	0.05
6	0.99703	0.05
6	0.996008	0.05
6	-0.996427	0.05
6	-0.996691	0.05
6	0.996519	0.05
6	0.996471	0.05
6	0.996247	0.05
6	-0.996457	0.05
6	0.996578	0.05
6	0.997214	0.05
6	0.996789	0.05
6	0.997285	0.05
6	0.99674	0.05
6	0.997385	0.05
6	-0.996397	0.05
6	-0.996502	0.05
6	0.865795	0.05
7	0.997148	0.05
7	-0.962659	0.05
7	-0.722565	0.05
7	-0.996258	0.05
7	0.966156	0.05
7	0.9962	0.05
7	-0.996384	0.05
7	0.996903	0.05
7	-0.997435	0.05
7	0.997451	0.05
7	0.996933	0.05
7	0.996186	0.05
7	-0.997219	0.05
7	0.995775	0.05
7	-0.811007	0.05
7	-0.996268	0.05
7	0.996869	0.05
7	-0.996589	0.05
7	-0.997072	0.05
7	0.996144	0.05
7	-0.996841	0.05
7	-0.996766	0.05
7	0.996973	0.05
7	-0.762926	0.05
7	-0.927229	0.05
7	0.996264	0.05
7	-0.996832	0.05
7	0.996877	0.05
7	0.996709	0.05
7	0.996821	0.05
7	0.996688	0.05
7	-0.997198	0.05
7	-0.996629	0.05
7	0.996834	0.05
7	-0.997035	0.05
7	-0.996784	0.05
7	0.995726	0.05
7	0.996463	0.05
7	-0.749376	0.05
7	0.996729	0.05
7	0.840518	0.05
7	-0.996693	0.05
7	0.996	0.05
7	-0.783764	0.05
7	-0.99592	0.05
7	0.996392	0.05
7	-0.995762	0.05
7	0.99635	0.05
7	-0.997792	0.05
7	-0.996741	0.05
7	0.996762	0.05
7	-0.996413	0.05
7	0.953071	0.05
7	-0.994954	0.05
7	-0.997122	0.05
7	-0.996885	0.05
7	0.997035	0.05
7	-0.996661	0.05
7	0.996844	0.05
7	-0.997485	0.05
7	0.996513	0.05
7	-0.99634	0.05
7	0.996141	0.05
7	-0.847111	0.05
7	0.996727	0.05
7	-0.99636	0.05
7	-0.996972	0.05
7	0.996949	0.05
7	0.996919	0.05
7	0.996455	0.05
7	-0.986146	0.05
7	-0.985092	0.05
7	-0.996814	0.05
7	0.997231	0.05
7	-0.997347	0.05
7	-0.996327	0.05
7	0.996816	0.05
7	0.997056	0.05
7	-0.996545	0.05
7	-0.996812	0.05
7	-0.996212	0.05
7	0.996858	0.05
7	-0.996838	0.05
7	0.996776	0.05
7	-0.767126	0.05
7	0.996621	0.05
7	-0.996549	0.05
7	-0.996603	0.05
7	0.996628	0.05
7	0.970503	0.05
7	-0.912056	0.05
7	0.996314	0.05
7	-0.827342	0.05
7	0.996078	0.05
7	-0.996175	0.05
7	0.996661	0.05
7	0.997045	0.05
7	0.996288	0.05
7	-0.996714	0.05
7	0.996112	0.05
7	0.99697	0.05
7	-0.827097	0.05
7	0.997003	0.05
7	0.996697	0.05
7	-0.996284	0.05
7	-0.996369	0.05
7	0.996681	0.05
7	-0.996844	0.05
7	0.996665	0.05
7	0.996537	0.05
7	-0.766992	0.05
7	0.997615	0.05
7	0.996314	0.05
7	-0.995809	0.05
7	0.996744	0.05
7	0.996566	0.05
7	0.997029	0.05
7	0.996777	0.05
7	0.996964	0.05
7	0.997019	0.05
7	0.996391	0.05
7	0.996974	0.05
7	0.706732	0.05
7	-0.996328	0.05
7	-0.996175	0.05
7	-0.996472	0.05
7	-0.996672	0.05
7	-0.996545	0.05
7	0.996483	0.05
7	-0.996371	0.05
7	0.996243	0.05
7	0.996331	0.05
7	-0.996818	0.05
7	-0.996581	0.05
7	-0.996919	0.05
7	0.996478	0.05
7	0.997193	0.05
7	-0.996796	0.05
7	-0.996664	0.05
7	-0.727292	0.05
7	-0.996787	0.05
7	0.834374	0.05
7	0.996537	0.05
7	0.996839	0.05
7	0.685307	0.05
7	-0.996798	0.05
7	0.996276	0.05
7	-0.996395	0.05
7	-0.996506	0.05
7	-0.996698	0.05
7	0.98617	0.05
7	0.996921	0.05
7	-0.997276	0.05
7	0.997084	0.05
7	-0.763835	0.05
7	-0.996544	0.05
7	0.996475	0.05
7	-0.996418	0.05
7	0.996585	0.05
7	-0.996777	0.05
7	0.996447	0.05
7	0.771183	0.05
7	0.996268	0.05
7	0.996099	0.05
7	-0.996678	0.05
7	0.996893	0.05
7	0.99665	0.05
7	-0.738164	0.05
7	-0.996475	0.05
7	-0.997115	0.05
7	-0.996578	0.05
7	0.997149	0.05
7	-0.70685	0.05
7	0.996953	0.05
7	-0.996176	0.05
7	0.996703	0.05
7	0.996967	0.05
7	-0.996244	0.05
7	0.996309	0.05
7	-0.996565	0.05
7	0.99697	0.05
7	-0.996425	0.05
7	0.996841	0.05
7	-0.996433	0.05
7	0.996468	0.05
7	-0.997216	0.05
7	0.996322	0.05
7	0.882065	0.05
7	-0.996984	0.05
7	0.996679	0.05
7	0.996809	0.05
7	0.996768	0.05
7	-0.996742	0.05
7	-0.99666	0.05
7	0.996975	0.05
7	0.814425	0.05
7	-0.996461	0.05
7	0.99692	0.05
7	0.996605	0.05
[truncated: 7,001 more rows]

## Sheet: Fig2b
Factor	Correlation	Factor density
1	-0.964469	0.05
1	0.965056	0.05
1	-0.967028	0.05
1	-0.963367	0.05
1	-0.963905	0.05
1	0.948859	0.05
1	-0.960864	0.05
1	0.964432	0.05
1	-0.95565	0.05
1	-0.967336	0.05
1	-0.965146	0.05
1	0.964979	0.05
1	-0.927833	0.05
1	0.963703	0.05
1	-0.0450503	0.05
1	0.966939	0.05
1	-0.969368	0.05
1	-0.958469	0.05
1	0.942329	0.05
1	0.972029	0.05
1	-0.956305	0.05
1	0.964303	0.05
1	0.969615	0.05
1	0.961062	0.05
1	0.956177	0.05
1	0.955184	0.05
1	0.964972	0.05
1	-0.95252	0.05
1	0.0614081	0.05
1	0.959441	0.05
1	0.967883	0.05
1	-0.968602	0.05
1	0.110683	0.05
1	-0.958085	0.05
1	-0.964924	0.05
1	-0.96349	0.05
1	0.966867	0.05
1	0.0789576	0.05
1	-0.953469	0.05
1	0.954205	0.05
1	0.957392	0.05
1	0.966413	0.05
1	-0.957403	0.05
1	0.959238	0.05
1	-0.100149	0.05
1	-0.09083	0.05
1	0.955746	0.05
1	-0.962717	0.05
1	0.952825	0.05
1	-0.957551	0.05
1	-0.957448	0.05
1	0.0700829	0.05
1	0.958101	0.05
1	-0.962817	0.05
1	0.967027	0.05
1	-0.955349	0.05
1	-0.964529	0.05
1	0.960327	0.05
1	0.96172	0.05
1	-0.948082	0.05
1	0.961966	0.05
1	0.964995	0.05
1	0.93518	0.05
1	-0.955685	0.05
1	0.951956	0.05
1	0.966979	0.05
1	-0.961904	0.05
1	-0.964528	0.05
1	0.960924	0.05
1	0.967803	0.05
1	-0.158738	0.05
1	0.96187	0.05
1	0.967409	0.05
1	-0.957409	0.05
1	-0.957238	0.05
1	0.962965	0.05
1	0.95553	0.05
1	-0.96436	0.05
1	0.95119	0.05
1	-0.955852	0.05
1	-0.966085	0.05
1	0.195835	0.05
1	-0.958011	0.05
1	-0.951305	0.05
1	0.933688	0.05
1	0.965352	0.05
1	-0.972332	0.05
1	0.958761	0.05
1	-0.967284	0.05
1	0.957328	0.05
1	-0.957717	0.05
1	0.971525	0.05
1	0.108794	0.05
1	0.961514	0.05
1	-0.963089	0.05
1	0.963433	0.05
1	-0.958977	0.05
1	-0.956583	0.05
1	0.970546	0.05
1	0.963823	0.05
1	-0.957968	0.05
1	0.953265	0.05
1	0.956793	0.05
1	-0.961519	0.05
1	-0.954426	0.05
1	-0.961479	0.05
1	-0.109545	0.05
1	0.958509	0.05
1	0.0362654	0.05
1	0.953735	0.05
1	-0.964255	0.05
1	-0.958636	0.05
1	0.965402	0.05
1	-0.96929	0.05
1	0.95487	0.05
1	-0.966301	0.05
1	0.946375	0.05
1	-0.946046	0.05
1	-0.967597	0.05
1	0.959676	0.05
1	-0.078647	0.05
1	0.965255	0.05
1	-0.961189	0.05
1	-0.960161	0.05
1	-0.948767	0.05
1	0.922587	0.05
1	-0.965767	0.05
1	-0.953221	0.05
1	-0.959053	0.05
1	0.957935	0.05
1	0.962371	0.05
1	0.965489	0.05
1	-0.962304	0.05
1	0.0450071	0.05
1	0.963111	0.05
1	-0.965865	0.05
1	0.962505	0.05
1	0.968413	0.05
1	0.966138	0.05
1	0.0867577	0.05
1	0.969302	0.05
1	-0.965457	0.05
1	-0.948646	0.05
1	-0.0667633	0.05
1	-0.971246	0.05
1	0.959596	0.05
1	-0.969797	0.05
1	-0.964679	0.05
1	0.96162	0.05
1	0.942164	0.05
1	-0.954819	0.05
1	-0.955744	0.05
1	-0.968147	0.05
1	-0.961299	0.05
1	-0.966763	0.05
1	-0.969666	0.05
1	0.960469	0.05
1	-0.94234	0.05
1	0.152046	0.05
1	0.0665225	0.05
1	0.951432	0.05
1	-0.965531	0.05
1	-0.957162	0.05
1	-0.952839	0.05
1	-0.958888	0.05
1	0.958848	0.05
1	0.0436092	0.05
1	-0.966837	0.05
1	-0.966637	0.05
1	0.969971	0.05
1	-0.950517	0.05
1	0.968192	0.05
1	0.959801	0.05
1	-0.968103	0.05
1	0.969092	0.05
1	0.96686	0.05
1	0.95508	0.05
1	-0.967622	0.05
1	0.961314	0.05
1	0.961676	0.05
1	-0.952867	0.05
1	0.965257	0.05
1	-0.962784	0.05
1	-0.952298	0.05
1	-0.965755	0.05
1	0.962148	0.05
1	0.960885	0.05
1	-0.966015	0.05
1	-0.0777052	0.05
1	-0.962651	0.05
1	-0.966205	0.05
1	-0.965872	0.05
1	0.948392	0.05
1	0.966718	0.05
1	-0.955085	0.05
1	0.959521	0.05
1	0.963901	0.05
1	0.954907	0.05
1	-0.96496	0.05
1	-0.965952	0.05
1	-0.965762	0.05
1	-0.965275	0.05
1	0.962307	0.05
1	-0.972492	0.05
1	-0.966835	0.05
1	-0.961944	0.05
1	0.954822	0.05
1	0.115135	0.05
1	-0.966329	0.05
1	0.964155	0.05
1	-0.0588202	0.05
1	0.962245	0.05
1	0.966801	0.05
1	-0.959831	0.05
1	-0.955331	0.05
1	-0.964178	0.05
1	-0.956442	0.05
1	0.0559685	0.05
1	0.962248	0.05
1	-0.9485	0.05
1	0.957248	0.05
1	-0.948001	0.05
1	0.968568	0.05
1	-0.969244	0.05
1	0.956702	0.05
1	-0.962999	0.05
1	-0.970498	0.05
1	0.95502	0.05
1	0.963517	0.05
1	0.962666	0.05
1	0.962315	0.05
1	0.963135	0.05
1	0.968791	0.05
1	0.967531	0.05
1	-0.965058	0.05
1	-0.961252	0.05
1	-0.96186	0.05
1	-0.964282	0.05
1	0.969494	0.05
1	0.960298	0.05
1	0.960433	0.05
1	-0.954891	0.05
1	-0.960937	0.05
1	-0.0581211	0.05
1	-0.960671	0.05
1	0.964435	0.05
1	0.0590837	0.05
1	-0.957896	0.05
1	-0.955184	0.05
1	-0.965764	0.05
1	-0.967665	0.05
1	0.952852	0.05
1	0.964798	0.05
1	0.948374	0.05
1	-0.959587	0.05
1	0.956922	0.05
1	0.966439	0.05
1	-0.101008	0.05
1	0.96773	0.05
1	-0.966959	0.05
1	0.95817	0.05
1	-0.965771	0.05
1	-0.950842	0.05
1	-0.950885	0.05
1	-0.969634	0.05
1	-0.955892	0.05
1	-0.9662	0.05
1	0.954512	0.05
1	0.967825	0.05
1	-0.964816	0.05
1	0.966553	0.05
1	-0.967257	0.05
1	0.96537	0.05
1	-0.959022	0.05
1	0.091225	0.05
1	-0.968623	0.05
1	0.964003	0.05
1	0.96739	0.05
1	0.951615	0.05
1	-0.942553	0.05
1	-0.964908	0.05
1	-0.941734	0.05
1	-0.969682	0.05
1	-0.24327	0.05
1	-0.947148	0.05
1	-0.0643557	0.05
1	0.960287	0.05
1	-0.956304	0.05
1	-0.964615	0.05
1	0.961374	0.05
1	0.969777	0.05
1	-0.963455	0.05
1	-0.971185	0.05
1	-0.966645	0.05
1	0.963321	0.05
1	-0.964344	0.05
1	0.961584	0.05
1	0.95849	0.05
1	0.943284	0.05
1	0.968919	0.05
2	-0.0845905	0.05
2	-0.962099	0.05
2	-0.963806	0.05
2	-0.0972816	0.05
2	0.964393	0.05
2	-0.959264	0.05
2	-0.955835	0.05
2	-0.959611	0.05
2	-0.957349	0.05
2	0.0797562	0.05
2	-0.956237	0.05
2	0.955831	0.05
2	0.97258	0.05
2	-0.966279	0.05
2	-0.952861	0.05
2	-0.964182	0.05
2	-0.960358	0.05
2	-0.97226	0.05
2	-0.965809	0.05
2	0.966731	0.05
2	-0.96477	0.05
2	-0.965877	0.05
2	0.965056	0.05
2	-0.963536	0.05
2	0.963874	0.05
2	-0.961085	0.05
2	-0.962018	0.05
2	-0.962606	0.05
2	0.962926	0.05
2	-0.958105	0.05
2	0.95794	0.05
2	0.969297	0.05
2	0.967952	0.05
2	-0.965008	0.05
2	0.961254	0.05
2	-0.962307	0.05
2	-0.956025	0.05
2	0.960581	0.05
2	0.957606	0.05
2	0.11713	0.05
2	0.0567258	0.05
2	-0.949975	0.05
2	-0.10444	0.05
2	0.0707766	0.05
2	-0.961581	0.05
2	-0.964091	0.05
2	0.95545	0.05
2	-0.929407	0.05
2	0.960024	0.05
2	-0.961353	0.05
2	0.953545	0.05
2	-0.957119	0.05
2	-0.95968	0.05
2	-0.967922	0.05
2	-0.961598	0.05
2	0.970167	0.05
2	-0.960847	0.05
2	-0.957242	0.05
2	-0.962769	0.05
2	-0.966869	0.05
2	-0.962364	0.05
2	0.968223	0.05
2	-0.959043	0.05
2	-0.143494	0.05
2	-0.963454	0.05
2	-0.971403	0.05
2	-0.955326	0.05
2	0.963476	0.05
2	0.964201	0.05
2	-0.967973	0.05
2	-0.961411	0.05
2	-0.959743	0.05
2	-0.960044	0.05
2	0.956659	0.05
2	0.962572	0.05
2	-0.0749256	0.05
2	-0.962249	0.05
2	-0.950544	0.05
2	-0.958219	0.05
2	-0.969055	0.05
2	-0.11545	0.05
2	0.960731	0.05
2	0.951138	0.05
2	-0.952796	0.05
2	-0.958698	0.05
2	-0.963029	0.05
2	0.959097	0.05
2	-0.963977	0.05
2	0.974488	0.05
2	-0.956776	0.05
2	0.974666	0.05
2	-0.967416	0.05
2	-0.967377	0.05
2	0.962929	0.05
2	0.95537	0.05
2	-0.968041	0.05
2	-0.957331	0.05
2	0.949801	0.05
2	0.957942	0.05
2	-0.968098	0.05
2	0.960496	0.05
2	0.953753	0.05
2	-0.104345	0.05
2	-0.964051	0.05
2	0.969465	0.05
2	-0.965249	0.05
2	-0.952205	0.05
2	-0.966371	0.05
2	-0.949829	0.05
2	-0.960039	0.05
2	-0.959374	0.05
2	0.964913	0.05
2	-0.972449	0.05
2	0.974365	0.05
2	-0.0883394	0.05
2	-0.94794	0.05
2	0.970314	0.05
2	-0.969044	0.05
2	0.952741	0.05
2	0.963889	0.05
2	0.962277	0.05
2	0.965434	0.05
2	0.967838	0.05
2	-0.966826	0.05
2	-0.962292	0.05
2	-0.953336	0.05
2	0.969025	0.05
2	-0.955287	0.05
2	0.954682	0.05
2	-0.958116	0.05
2	-0.961301	0.05
2	0.958091	0.05
2	-0.9655	0.05
2	0.97259	0.05
2	-0.969941	0.05
2	-0.963831	0.05
2	0.961749	0.05
2	-0.122131	0.05
2	-0.0935488	0.05
2	-0.968413	0.05
2	0.964914	0.05
2	0.961299	0.05
2	0.958137	0.05
2	-0.962751	0.05
2	-0.963791	0.05
2	-0.957085	0.05
2	-0.955206	0.05
2	0.963242	0.05
2	-0.962303	0.05
2	-0.949973	0.05
2	0.966051	0.05
2	-0.96927	0.05
2	0.958069	0.05
2	-0.0825935	0.05
2	0.964847	0.05
2	-0.10736	0.05
2	0.967441	0.05
2	-0.103994	0.05
2	-0.961434	0.05
2	-0.959364	0.05
2	0.961053	0.05
2	-0.960535	0.05
2	0.966462	0.05
2	0.964249	0.05
2	0.95593	0.05
2	0.963856	0.05
2	-0.954374	0.05
2	0.945779	0.05
2	-0.966849	0.05
2	-0.959346	0.05
2	-0.958307	0.05
2	0.945578	0.05
2	0.973201	0.05
2	-0.961117	0.05
2	-0.958834	0.05
2	-0.963698	0.05
2	-0.959549	0.05
2	-0.969081	0.05
2	-0.0867584	0.05
2	0.965286	0.05
2	-0.972117	0.05
2	-0.0605646	0.05
2	0.962673	0.05
2	-0.969146	0.05
2	-0.968018	0.05
2	0.965412	0.05
2	-0.963084	0.05
2	-0.963098	0.05
2	0.95893	0.05
2	0.964335	0.05
2	0.943144	0.05
2	-0.949639	0.05
2	-0.958929	0.05
2	-0.968506	0.05
2	-0.953583	0.05
2	-0.965486	0.05
2	-0.962295	0.05
2	-0.956053	0.05
2	-0.954786	0.05
2	0.965693	0.05
2	0.0754746	0.05
2	-0.954171	0.05
2	-0.028653	0.05
2	0.970461	0.05
2	0.96147	0.05
2	0.108329	0.05
2	-0.953188	0.05
2	-0.940308	0.05
2	0.961406	0.05
2	0.967642	0.05
2	0.950034	0.05
2	-0.954131	0.05
2	0.953644	0.05
2	-0.945308	0.05
2	-0.0525248	0.05
2	0.103527	0.05
2	-0.964496	0.05
2	0.958748	0.05
2	0.963426	0.05
2	0.966104	0.05
2	-0.952426	0.05
2	-0.949524	0.05
2	-0.963728	0.05
2	-0.967152	0.05
2	0.970796	0.05
2	-0.947701	0.05
2	0.96084	0.05
2	0.95537	0.05
2	-0.96806	0.05
2	0.959727	0.05
2	0.084612	0.05
2	-0.0942586	0.05
2	-0.97112	0.05
2	-0.962727	0.05
2	-0.963395	0.05
2	-0.95821	0.05
2	-0.0910267	0.05
2	0.9619	0.05
2	0.962865	0.05
2	0.973418	0.05
2	0.971488	0.05
2	-0.960197	0.05
2	-0.945374	0.05
2	-0.962893	0.05
2	-0.971115	0.05
2	0.964479	0.05
2	0.971862	0.05
2	-0.965334	0.05
2	-0.96648	0.05
2	0.961363	0.05
2	0.961301	0.05
2	-0.962233	0.05
2	0.960026	0.05
2	-0.952361	0.05
2	-0.971767	0.05
2	0.962396	0.05
2	-0.958295	0.05
2	-0.965906	0.05
2	0.963734	0.05
2	0.96677	0.05
2	-0.961552	0.05
2	-0.964598	0.05
2	-0.964979	0.05
2	-0.952392	0.05
2	0.959683	0.05
2	-0.971856	0.05
2	-0.96309	0.05
2	0.962503	0.05
2	-0.948684	0.05
2	0.968682	0.05
2	-0.970196	0.05
2	-0.969465	0.05
2	-0.962368	0.05
2	-0.968269	0.05
2	0.953855	0.05
2	0.947379	0.05
2	-0.965344	0.05
2	-0.958055	0.05
2	-0.965616	0.05
2	0.965321	0.05
2	0.136862	0.05
2	0.959542	0.05
2	-0.960252	0.05
2	0.96662	0.05
2	-0.962314	0.05
2	-0.962439	0.05
2	-0.961337	0.05
2	0.969317	0.05
2	-0.970077	0.05
2	-0.950743	0.05
2	-0.949672	0.05
2	-0.951036	0.05
2	-0.964672	0.05
2	0.96108	0.05
2	-0.965855	0.05
2	-0.961663	0.05
2	0.967171	0.05
2	-0.952027	0.05
2	-0.956881	0.05
2	-0.962182	0.05
3	0.965362	0.05
3	-0.965415	0.05
3	-0.958581	0.05
3	-0.962172	0.05
3	-0.966406	0.05
3	0.959257	0.05
3	0.957319	0.05
3	0.96551	0.05
3	-0.207397	0.05
3	0.961639	0.05
3	0.965044	0.05
3	0.950274	0.05
3	0.961468	0.05
3	0.957029	0.05
3	0.966954	0.05
3	-0.187933	0.05
3	-0.958155	0.05
3	0.947272	0.05
3	-0.96327	0.05
3	0.972057	0.05
3	0.970359	0.05
3	0.965826	0.05
3	-0.962963	0.05
3	0.966101	0.05
3	-0.968033	0.05
3	0.0610769	0.05
3	-0.964614	0.05
3	0.965155	0.05
3	0.970296	0.05
3	-0.970611	0.05
3	0.948004	0.05
3	-0.965146	0.05
3	-0.9694	0.05
3	0.962314	0.05
3	0.963377	0.05
3	-0.961688	0.05
3	-0.959976	0.05
3	0.957538	0.05
3	-0.961443	0.05
3	-0.939986	0.05
3	0.967714	0.05
3	-0.964162	0.05
3	0.962751	0.05
3	0.967945	0.05
3	0.966439	0.05
3	0.965708	0.05
3	0.969111	0.05
3	-0.960561	0.05
3	-0.966049	0.05
3	-0.0426545	0.05
3	0.967265	0.05
3	0.959092	0.05
3	0.968634	0.05
3	-0.956292	0.05
3	-0.961703	0.05
3	0.960849	0.05
3	0.952489	0.05
3	-0.956843	0.05
3	-0.961327	0.05
3	0.162979	0.05
3	-0.957707	0.05
3	0.962916	0.05
3	-0.959116	0.05
3	-0.956761	0.05
3	-0.960118	0.05
3	0.968394	0.05
3	-0.961513	0.05
3	-0.966427	0.05
3	-0.956537	0.05
3	0.959135	0.05
3	-0.960622	0.05
3	-0.962213	0.05
3	0.961919	0.05
3	-0.961029	0.05
3	-0.964687	0.05
3	-0.970015	0.05
3	0.966794	0.05
3	0.955098	0.05
3	-0.957637	0.05
3	0.951187	0.05
3	-0.963	0.05
3	0.959421	0.05
3	-0.951783	0.05
3	0.967938	0.05
3	-0.956361	0.05
3	-0.950939	0.05
3	-0.960563	0.05
3	-0.956544	0.05
3	-0.0556171	0.05
3	-0.965669	0.05
3	-0.955811	0.05
3	-0.966942	0.05
3	0.968277	0.05
3	-0.104383	0.05
3	-0.957512	0.05
3	-0.952529	0.05
3	0.950015	0.05
3	0.956477	0.05
3	0.942487	0.05
3	0.958603	0.05
3	0.966714	0.05
3	0.941184	0.05
3	0.956034	0.05
3	-0.961015	0.05
3	-0.960291	0.05
3	-0.965194	0.05
3	-0.960614	0.05
3	0.960251	0.05
3	0.970796	0.05
3	0.96124	0.05
3	-0.959778	0.05
3	-0.96902	0.05
3	0.0502769	0.05
3	-0.149345	0.05
3	0.96363	0.05
3	0.95906	0.05
3	0.963977	0.05
3	-0.0546084	0.05
3	0.961187	0.05
3	0.963666	0.05
3	-0.958248	0.05
3	0.965489	0.05
3	0.972487	0.05
3	0.964233	0.05
3	-0.966316	0.05
3	0.962688	0.05
3	-0.962951	0.05
3	0.958532	0.05
3	-0.963667	0.05
3	0.955844	0.05
3	0.96444	0.05
3	-0.958613	0.05
3	-0.964406	0.05
3	0.97085	0.05
3	0.96449	0.05
3	0.0973169	0.05
3	0.965048	0.05
3	-0.966144	0.05
3	0.958507	0.05
3	0.96782	0.05
3	0.962986	0.05
3	-0.0935256	0.05
3	0.964055	0.05
3	0.960361	0.05
3	0.968326	0.05
3	-0.964168	0.05
3	0.9639	0.05
3	0.0778878	0.05
3	-0.96173	0.05
3	0.962586	0.05
3	-0.959479	0.05
3	-0.952079	0.05
3	0.963279	0.05
3	-0.965429	0.05
3	-0.968815	0.05
3	-0.962742	0.05
3	-0.965437	0.05
3	0.964043	0.05
3	0.962292	0.05
3	0.970283	0.05
3	0.967103	0.05
3	0.138878	0.05
3	0.96473	0.05
3	0.969223	0.05
3	-0.95916	0.05
3	0.952197	0.05
3	0.967285	0.05
3	-0.946845	0.05
3	-0.955342	0.05
3	-0.966137	0.05
3	-0.968596	0.05
3	-0.963038	0.05
3	0.952305	0.05
3	0.0621031	0.05
3	0.966244	0.05
3	-0.955708	0.05
3	-0.971502	0.05
3	0.968192	0.05
3	-0.96444	0.05
3	0.0560526	0.05
3	0.965649	0.05
3	0.962711	0.05
3	0.236708	0.05
3	-0.963579	0.05
3	0.961967	0.05
3	0.961672	0.05
3	0.965407	0.05
3	-0.961274	0.05
3	0.968211	0.05
3	-0.0821415	0.05
3	0.960716	0.05
3	-0.958055	0.05
3	-0.972454	0.05
3	-0.955354	0.05
3	0.0770999	0.05
3	0.968746	0.05
3	-0.0363517	0.05
3	-0.9606	0.05
3	0.964222	0.05
3	0.960685	0.05
3	-0.964489	0.05
3	0.952496	0.05
3	-0.968291	0.05
3	-0.938785	0.05
3	-0.964168	0.05
3	-0.960306	0.05
3	-0.953166	0.05
3	0.955918	0.05
3	-0.95483	0.05
3	-0.959125	0.05
3	0.961977	0.05
3	0.956462	0.05
3	-0.963419	0.05
3	-0.956678	0.05
3	0.962215	0.05
3	0.967921	0.05
3	0.958241	0.05
3	-0.956659	0.05
3	-0.961462	0.05
3	-0.961559	0.05
3	0.122379	0.05
3	0.957891	0.05
3	-0.956726	0.05
3	0.959911	0.05
3	-0.230721	0.05
3	0.958723	0.05
3	0.961962	0.05
3	0.96379	0.05
3	-0.0544887	0.05
3	0.0733696	0.05
3	0.962921	0.05
3	0.956165	0.05
3	-0.962513	0.05
3	0.0820459	0.05
3	-0.964997	0.05
3	0.96487	0.05
3	-0.961727	0.05
3	0.961944	0.05
3	0.963073	0.05
3	0.958337	0.05
3	0.961728	0.05
3	-0.965172	0.05
3	-0.956846	0.05
3	0.968772	0.05
3	0.0551833	0.05
3	-0.132554	0.05
3	-0.966493	0.05
3	-0.143209	0.05
3	-0.959105	0.05
3	-0.968795	0.05
3	-0.962428	0.05
3	-0.966448	0.05
3	-0.967055	0.05
3	-0.960195	0.05
3	0.962495	0.05
3	-0.947204	0.05
3	-0.956426	0.05
3	-0.963298	0.05
3	-0.130514	0.05
3	0.965146	0.05
3	-0.0853003	0.05
3	-0.961585	0.05
3	-0.959725	0.05
3	-0.966212	0.05
3	0.967944	0.05
3	-0.960113	0.05
3	0.958739	0.05
3	0.962722	0.05
3	0.960392	0.05
3	-0.96357	0.05
3	-0.126672	0.05
3	0.964471	0.05
3	0.96888	0.05
3	0.966909	0.05
3	0.961077	0.05
3	0.0558141	0.05
3	0.967096	0.05
3	-0.966811	0.05
3	-0.964524	0.05
3	-0.958794	0.05
3	-0.96935	0.05
3	-0.958228	0.05
3	0.964796	0.05
3	-0.959124	0.05
3	0.963624	0.05
3	-0.963101	0.05
3	-0.116365	0.05
3	0.958251	0.05
3	-0.0973677	0.05
3	0.963983	0.05
3	0.946387	0.05
3	-0.0802719	0.05
3	-0.970586	0.05
3	-0.96145	0.05
3	-0.952067	0.05
3	-0.959231	0.05
3	-0.969011	0.05
3	0.957384	0.05
3	-0.961503	0.05
3	-0.939832	0.05
4	-0.960415	0.05
4	0.954181	0.05
4	-0.956664	0.05
4	0.953354	0.05
4	-0.97076	0.05
4	-0.958258	0.05
4	-0.948142	0.05
4	0.96518	0.05
4	0.962769	0.05
4	0.959906	0.05
4	0.187298	0.05
4	0.0602559	0.05
4	-0.0555042	0.05
4	-0.958857	0.05
4	0.95249	0.05
4	-0.965719	0.05
4	-0.0896724	0.05
4	0.965073	0.05
4	0.964009	0.05
4	0.961847	0.05
4	-0.0487523	0.05
4	0.122104	0.05
4	-0.959543	0.05
4	-0.954753	0.05
4	-0.96444	0.05
4	-0.95869	0.05
4	0.956852	0.05
4	0.960018	0.05
4	0.962513	0.05
4	-0.961772	0.05
4	0.957465	0.05
4	-0.967086	0.05
4	-0.968175	0.05
4	0.951788	0.05
4	0.959024	0.05
4	-0.965193	0.05
4	-0.964008	0.05
4	0.96573	0.05
4	-0.964557	0.05
4	-0.959906	0.05
4	-0.958044	0.05
4	-0.0441857	0.05
4	0.970591	0.05
4	-0.951429	0.05
4	0.96203	0.05
4	-0.96694	0.05
4	0.965112	0.05
4	-0.959308	0.05
4	0.960185	0.05
4	0.961984	0.05
4	0.098218	0.05
4	0.957348	0.05
4	0.951075	0.05
4	-0.949051	0.05
4	-0.948837	0.05
4	-0.961505	0.05
4	0.947355	0.05
4	-0.970916	0.05
4	-0.960347	0.05
4	0.959502	0.05
4	-0.966498	0.05
4	-0.964255	0.05
4	0.960677	0.05
4	0.966669	0.05
4	0.964604	0.05
4	0.945135	0.05
4	0.957534	0.05
4	0.959476	0.05
4	0.962645	0.05
4	-0.962467	0.05
4	0.965672	0.05
4	0.937465	0.05
4	-0.962358	0.05
4	-0.957275	0.05
4	-0.967885	0.05
4	0.961603	0.05
4	-0.964182	0.05
4	-0.955906	0.05
4	0.0599986	0.05
4	-0.968301	0.05
4	-0.962516	0.05
4	-0.957937	0.05
4	0.965047	0.05
4	-0.948709	0.05
4	0.96484	0.05
4	-0.958412	0.05
4	-0.93207	0.05
4	-0.969102	0.05
4	-0.966936	0.05
4	0.962279	0.05
4	-0.963917	0.05
4	-0.943236	0.05
4	-0.967525	0.05
4	-0.967985	0.05
4	0.952573	0.05
4	-0.182872	0.05
4	0.952523	0.05
4	0.964018	0.05
4	0.962599	0.05
4	0.967737	0.05
4	-0.963079	0.05
4	0.949641	0.05
4	-0.966517	0.05
4	-0.958249	0.05
4	-0.962347	0.05
4	0.961691	0.05
4	-0.963436	0.05
4	0.960448	0.05
4	0.963051	0.05
4	-0.958082	0.05
4	-0.950271	0.05
4	0.0809605	0.05
4	0.961874	0.05
4	-0.975392	0.05
4	-0.957973	0.05
4	0.951701	0.05
4	-0.959193	0.05
4	-0.958697	0.05
4	-0.964987	0.05
4	0.960207	0.05
4	0.960096	0.05
4	-0.967939	0.05
4	-0.119162	0.05
4	0.958857	0.05
4	-0.957942	0.05
4	-0.966625	0.05
4	0.965815	0.05
4	0.941124	0.05
4	-0.940561	0.05
4	-0.954354	0.05
4	0.961955	0.05
4	-0.961415	0.05
4	0.963665	0.05
4	-0.966556	0.05
4	0.0741819	0.05
4	-0.961031	0.05
4	-0.966605	0.05
4	0.958498	0.05
4	-0.964422	0.05
4	-0.9607	0.05
4	0.124672	0.05
4	-0.952966	0.05
4	-0.963806	0.05
4	-0.955054	0.05
4	-0.0744506	0.05
4	0.964896	0.05
4	0.962214	0.05
4	-0.950698	0.05
4	-0.957777	0.05
4	-0.0627621	0.05
4	0.963777	0.05
4	0.940614	0.05
4	0.111252	0.05
4	-0.951685	0.05
4	0.967523	0.05
4	0.967234	0.05
4	-0.959138	0.05
4	-0.964828	0.05
4	-0.949983	0.05
4	-0.965508	0.05
4	-0.927242	0.05
4	-0.952876	0.05
4	0.935265	0.05
4	-0.962903	0.05
4	-0.962288	0.05
4	0.0700314	0.05
4	-0.960647	0.05
4	0.964353	0.05
4	0.950559	0.05
4	-0.957752	0.05
4	-0.962545	0.05
4	0.955648	0.05
4	0.036628	0.05
4	-0.969311	0.05
4	0.968042	0.05
4	0.951363	0.05
4	-0.96897	0.05
4	-0.957397	0.05
4	-0.96126	0.05
4	0.953427	0.05
4	-0.970968	0.05
4	0.958163	0.05
4	-0.968956	0.05
4	0.966637	0.05
4	0.967977	0.05
4	0.962401	0.05
4	-0.952114	0.05
4	-0.959894	0.05
4	-0.950265	0.05
4	-0.952204	0.05
4	-0.963328	0.05
4	0.960859	0.05
4	-0.963496	0.05
4	0.971671	0.05
4	0.961453	0.05
4	0.959521	0.05
4	0.960287	0.05
4	-0.965912	0.05
4	-0.96429	0.05
4	0.953093	0.05
4	0.96507	0.05
4	-0.919949	0.05
4	-0.967413	0.05
4	0.961672	0.05
4	0.954407	0.05
4	0.962929	0.05
4	-0.963274	0.05
4	-0.963663	0.05
4	-0.957648	0.05
4	-0.963363	0.05
4	0.959165	0.05
4	-0.967682	0.05
4	-0.965141	0.05
4	-0.955849	0.05
4	-0.947309	0.05
4	0.960915	0.05
4	-0.960841	0.05
4	-0.954618	0.05
4	-0.968359	0.05
4	0.962312	0.05
4	-0.960648	0.05
4	0.951214	0.05
4	0.954355	0.05
4	-0.963812	0.05
4	-0.961388	0.05
4	0.947062	0.05
4	-0.303867	0.05
4	0.964523	0.05
4	-0.941586	0.05
4	0.957191	0.05
4	0.966649	0.05
4	0.959543	0.05
4	-0.969858	0.05
4	0.957299	0.05
4	-0.966401	0.05
4	0.0752797	0.05
4	0.9638	0.05
4	0.966291	0.05
4	-0.946384	0.05
4	0.960404	0.05
4	0.963095	0.05
4	0.962612	0.05
4	0.955307	0.05
4	0.943539	0.05
4	0.953646	0.05
4	-0.96343	0.05
4	-0.962495	0.05
4	0.955262	0.05
4	-0.0768837	0.05
4	-0.955717	0.05
4	-0.964905	0.05
4	0.95549	0.05
4	0.967913	0.05
4	-0.934476	0.05
4	-0.965535	0.05
4	-0.966098	0.05
4	-0.96629	0.05
4	-0.974325	0.05
4	-0.96172	0.05
4	-0.971369	0.05
4	-0.962566	0.05
4	0.957986	0.05
4	-0.958221	0.05
4	-0.962517	0.05
4	0.960703	0.05
4	0.963709	0.05
4	-0.958585	0.05
4	0.962022	0.05
4	0.953683	0.05
4	0.953758	0.05
4	0.948066	0.05
4	0.961971	0.05
4	0.955818	0.05
4	0.971135	0.05
4	0.963396	0.05
4	-0.940755	0.05
4	0.965749	0.05
4	0.96866	0.05
4	-0.95544	0.05
4	0.961622	0.05
4	-0.964284	0.05
4	-0.947096	0.05
4	0.958316	0.05
4	0.938886	0.05
4	-0.966267	0.05
4	0.963816	0.05
4	-0.962639	0.05
4	-0.952711	0.05
4	0.965101	0.05
4	-0.961054	0.05
4	0.959892	0.05
4	-0.967452	0.05
4	-0.0873311	0.05
4	-0.961571	0.05
4	-0.961503	0.05
4	0.961053	0.05
4	-0.965398	0.05
4	0.961259	0.05
4	-0.956472	0.05
4	0.957408	0.05
5	-0.964724	0.05
5	-0.960649	0.05
5	-0.965373	0.05
5	0.965302	0.05
5	0.95985	0.05
5	0.961154	0.05
5	-0.964488	0.05
5	0.964382	0.05
5	0.941912	0.05
5	-0.967057	0.05
5	-0.967711	0.05
5	0.961752	0.05
5	-0.957436	0.05
5	0.957438	0.05
5	0.958314	0.05
5	-0.948504	0.05
5	-0.9649	0.05
5	0.958094	0.05
5	0.960025	0.05
5	0.944485	0.05
5	-0.959836	0.05
5	-0.963675	0.05
5	0.951922	0.05
5	-0.963409	0.05
5	0.962229	0.05
5	0.962869	0.05
5	-0.956782	0.05
5	-0.963626	0.05
5	0.968106	0.05
5	0.130653	0.05
5	-0.960719	0.05
5	0.111834	0.05
5	0.962829	0.05
5	0.965142	0.05
5	0.956454	0.05
5	-0.946087	0.05
5	-0.94397	0.05
5	-0.962861	0.05
5	-0.956744	0.05
5	0.963293	0.05
5	0.957019	0.05
5	0.968484	0.05
5	-0.962959	0.05
5	-0.961194	0.05
5	-0.967693	0.05
5	0.965994	0.05
5	0.96408	0.05
5	0.966138	0.05
5	-0.115092	0.05
5	0.95489	0.05
5	-0.963095	0.05
5	-0.957852	0.05
5	0.968006	0.05
5	0.944157	0.05
5	-0.967713	0.05
5	-0.0704393	0.05
5	0.963694	0.05
5	-0.952565	0.05
5	0.966086	0.05
5	0.954757	0.05
5	0.966601	0.05
5	0.0785503	0.05
5	0.96043	0.05
5	-0.956233	0.05
5	-0.96136	0.05
5	-0.953764	0.05
5	-0.96121	0.05
5	0.954264	0.05
5	0.963918	0.05
5	-0.954968	0.05
5	-0.963478	0.05
5	0.0812581	0.05
5	-0.0948346	0.05
5	-0.0522741	0.05
5	0.961862	0.05
5	-0.963255	0.05
5	0.954012	0.05
5	-0.965164	0.05
5	-0.967781	0.05
5	0.955875	0.05
5	-0.962934	0.05
5	0.94915	0.05
5	0.959994	0.05
5	0.0472995	0.05
5	0.953554	0.05
5	0.96336	0.05
5	0.958751	0.05
5	0.963366	0.05
5	-0.964278	0.05
5	-0.964111	0.05
5	0.967332	0.05
5	-0.960781	0.05
5	-0.964201	0.05
5	0.959295	0.05
5	0.954123	0.05
5	-0.966193	0.05
5	-0.960894	0.05
5	-0.934415	0.05
5	0.964546	0.05
5	-0.961127	0.05
5	-0.945843	0.05
5	-0.953086	0.05
5	0.957575	0.05
5	0.958093	0.05
5	-0.951428	0.05
5	0.958713	0.05
5	-0.963866	0.05
5	0.961412	0.05
5	0.933855	0.05
5	-0.965382	0.05
5	-0.955126	0.05
5	0.966485	0.05
5	-0.960882	0.05
5	-0.97149	0.05
5	0.963255	0.05
5	-0.952191	0.05
5	-0.0377061	0.05
5	-0.966974	0.05
5	-0.955043	0.05
5	0.971176	0.05
5	-0.960375	0.05
5	0.963221	0.05
5	-0.954196	0.05
5	-0.0624694	0.05
5	0.966285	0.05
5	0.96279	0.05
5	-0.950994	0.05
5	-0.946875	0.05
5	-0.0794952	0.05
5	0.954959	0.05
5	0.965301	0.05
5	0.9618	0.05
5	-0.966951	0.05
5	-0.964843	0.05
5	-0.968321	0.05
5	-0.958835	0.05
5	-0.962924	0.05
5	-0.966598	0.05
5	0.967594	0.05
5	0.963435	0.05
5	-0.964589	0.05
5	-0.96207	0.05
5	-0.942132	0.05
5	0.962273	0.05
5	-0.966041	0.05
5	-0.0989541	0.05
5	0.955391	0.05
5	0.951591	0.05
5	-0.964814	0.05
5	0.961325	0.05
5	-0.96233	0.05
5	0.958226	0.05
5	0.949875	0.05
5	-0.955073	0.05
5	-0.963169	0.05
5	0.969387	0.05
5	-0.962506	0.05
5	0.969045	0.05
5	-0.964191	0.05
5	-0.954907	0.05
5	-0.958263	0.05
5	-0.965121	0.05
5	-0.967054	0.05
5	0.963737	0.05
5	0.965891	0.05
5	-0.959196	0.05
5	-0.95769	0.05
5	-0.961379	0.05
5	-0.960455	0.05
5	-0.958327	0.05
5	-0.0694849	0.05
5	-0.965099	0.05
5	0.963693	0.05
5	0.960822	0.05
5	0.967798	0.05
5	0.0714806	0.05
5	-0.968369	0.05
5	-0.954873	0.05
5	-0.966836	0.05
5	-0.961985	0.05
5	-0.93775	0.05
5	-0.968857	0.05
5	0.9629	0.05
5	-0.944009	0.05
5	0.148698	0.05
5	0.95159	0.05
5	0.960422	0.05
5	0.956441	0.05
5	0.965448	0.05
5	0.963704	0.05
5	-0.954485	0.05
5	-0.967705	0.05
5	0.947408	0.05
5	-0.948747	0.05
5	-0.965963	0.05
5	-0.963337	0.05
5	0.960646	0.05
5	0.955918	0.05
5	0.967183	0.05
5	0.967949	0.05
5	0.953178	0.05
5	-0.971958	0.05
5	-0.958985	0.05
5	-0.962395	0.05
5	0.963123	0.05
5	-0.963474	0.05
5	-0.96363	0.05
5	-0.959399	0.05
5	-0.0594903	0.05
5	0.960228	0.05
5	-0.95478	0.05
5	-0.951096	0.05
5	-0.934833	0.05
5	0.058445	0.05
5	0.957041	0.05
5	-0.959859	0.05
5	-0.975002	0.05
5	0.969686	0.05
5	0.959353	0.05
5	-0.0871044	0.05
5	-0.969463	0.05
5	-0.965362	0.05
5	-0.958453	0.05
5	-0.967523	0.05
5	0.96439	0.05
5	0.954664	0.05
5	-0.95103	0.05
5	0.962594	0.05
5	0.956865	0.05
5	0.965128	0.05
5	0.964933	0.05
5	0.959224	0.05
5	-0.968027	0.05
5	0.959001	0.05
5	0.960437	0.05
5	-0.956695	0.05
5	0.954772	0.05
5	-0.960896	0.05
5	-0.963753	0.05
5	-0.954535	0.05
5	0.961988	0.05
5	0.967277	0.05
5	-0.106784	0.05
5	-0.953113	0.05
5	-0.967357	0.05
5	0.963025	0.05
5	-0.958737	0.05
5	-0.966355	0.05
5	-0.951536	0.05
5	0.954318	0.05
5	-0.945127	0.05
5	-0.959832	0.05
5	0.963447	0.05
5	0.957249	0.05
5	0.0570526	0.05
5	-0.101628	0.05
5	-0.96638	0.05
5	-0.945653	0.05
5	0.968032	0.05
5	0.0969253	0.05
5	0.959654	0.05
5	0.96255	0.05
5	0.952504	0.05
5	-0.959873	0.05
5	-0.958263	0.05
5	0.963186	0.05
5	-0.950247	0.05
5	-0.960131	0.05
5	0.945683	0.05
5	0.959507	0.05
5	-0.953516	0.05
5	0.954711	0.05
5	-0.958377	0.05
5	-0.961838	0.05
5	-0.963388	0.05
5	0.962401	0.05
5	0.952661	0.05
5	0.961635	0.05
5	-0.948266	0.05
5	-0.961141	0.05
5	-0.956722	0.05
5	0.964879	0.05
5	0.965842	0.05
5	0.959519	0.05
5	0.959129	0.05
5	0.949015	0.05
5	-0.958292	0.05
5	-0.96955	0.05
5	-0.956245	0.05
5	0.959716	0.05
5	0.969548	0.05
5	-0.967086	0.05
5	0.962303	0.05
5	-0.960501	0.05
5	0.970389	0.05
5	-0.0851797	0.05
5	0.958709	0.05
5	-0.96202	0.05
5	-0.958866	0.05
5	-0.949502	0.05
6	0.957174	0.05
6	0.954158	0.05
6	0.0658817	0.05
6	0.958117	0.05
6	0.951787	0.05
6	0.960776	0.05
6	-0.0731935	0.05
6	0.963523	0.05
6	-0.959617	0.05
6	-0.959342	0.05
6	-0.966846	0.05
6	-0.972735	0.05
6	-0.974625	0.05
6	0.969086	0.05
6	0.958783	0.05
6	0.963726	0.05
6	-0.961928	0.05
6	0.954631	0.05
6	-0.964099	0.05
6	-0.96273	0.05
6	0.962186	0.05
6	0.963163	0.05
6	0.957799	0.05
6	0.952605	0.05
6	0.957692	0.05
6	-0.951458	0.05
6	0.964713	0.05
6	-0.954109	0.05
6	0.96747	0.05
6	-0.961457	0.05
6	-0.966168	0.05
6	-0.962672	0.05
6	0.963109	0.05
6	0.965458	0.05
6	0.147471	0.05
6	-0.96079	0.05
6	0.950972	0.05
6	0.961385	0.05
6	0.0876747	0.05
6	-0.970413	0.05
6	0.962529	0.05
6	-0.965693	0.05
6	0.961354	0.05
6	-0.965403	0.05
6	0.970022	0.05
6	0.960253	0.05
6	-0.961829	0.05
6	0.96751	0.05
6	0.969835	0.05
6	0.963709	0.05
6	0.963993	0.05
6	0.966053	0.05
6	-0.968823	0.05
6	-0.963765	0.05
6	-0.954769	0.05
6	0.959507	0.05
6	0.961489	0.05
6	-0.110129	0.05
6	0.958135	0.05
6	-0.968249	0.05
6	0.960553	0.05
6	-0.962618	0.05
6	0.962201	0.05
6	-0.963119	0.05
6	0.96485	0.05
6	-0.953418	0.05
6	0.964039	0.05
6	-0.946196	0.05
6	0.951479	0.05
6	-0.969229	0.05
6	-0.96147	0.05
6	0.95456	0.05
6	0.943819	0.05
6	-0.95818	0.05
6	0.96512	0.05
6	0.962288	0.05
6	0.954776	0.05
6	-0.956272	0.05
6	0.950034	0.05
6	-0.0843604	0.05
6	0.965139	0.05
6	0.961985	0.05
6	0.961448	0.05
6	-0.966375	0.05
6	0.961525	0.05
6	-0.962549	0.05
6	-0.953733	0.05
6	-0.962647	0.05
6	0.967278	0.05
6	-0.960896	0.05
6	0.965668	0.05
6	-0.955163	0.05
6	-0.95344	0.05
6	-0.965678	0.05
6	-0.952035	0.05
6	0.959907	0.05
6	-0.0551609	0.05
6	0.135434	0.05
6	-0.968694	0.05
6	0.965257	0.05
6	0.0877282	0.05
6	-0.960435	0.05
6	0.960399	0.05
6	0.959968	0.05
6	0.956344	0.05
6	-0.959772	0.05
6	0.969591	0.05
6	-0.964387	0.05
6	0.971273	0.05
6	-0.967463	0.05
6	0.944036	0.05
6	-0.960374	0.05
6	-0.956093	0.05
6	-0.957637	0.05
6	-0.952955	0.05
6	0.957298	0.05
6	0.968046	0.05
6	0.958655	0.05
6	-0.955836	0.05
6	-0.104256	0.05
6	-0.964556	0.05
6	0.966355	0.05
6	-0.955889	0.05
6	-0.966174	0.05
6	-0.963776	0.05
6	-0.952055	0.05
6	-0.955727	0.05
6	-0.963757	0.05
6	-0.94434	0.05
6	-0.957544	0.05
6	0.962229	0.05
6	0.0674221	0.05
6	-0.966651	0.05
6	0.928499	0.05
6	-0.961934	0.05
6	-0.967218	0.05
6	0.967823	0.05
6	-0.962494	0.05
6	-0.963134	0.05
6	0.962202	0.05
6	-0.962929	0.05
6	0.959098	0.05
6	-0.967093	0.05
6	0.957828	0.05
6	-0.94736	0.05
6	-0.964546	0.05
6	0.939728	0.05
6	-0.962255	0.05
6	-0.0980531	0.05
6	0.957372	0.05
6	0.957717	0.05
6	0.964968	0.05
6	0.951415	0.05
6	0.948716	0.05
6	-0.95284	0.05
6	-0.941242	0.05
6	-0.960783	0.05
6	0.954362	0.05
6	0.964091	0.05
6	-0.962369	0.05
6	0.0695831	0.05
6	0.959812	0.05
6	0.221999	0.05
6	-0.952085	0.05
6	0.968332	0.05
6	-0.964548	0.05
6	-0.972851	0.05
6	-0.964776	0.05
6	0.958231	0.05
6	0.95977	0.05
6	-0.959518	0.05
6	0.16169	0.05
6	-0.965132	0.05
6	-0.966909	0.05
6	0.963044	0.05
6	0.956247	0.05
6	-0.960951	0.05
6	-0.961032	0.05
6	-0.959643	0.05
6	-0.961482	0.05
6	0.0389201	0.05
6	-0.960786	0.05
6	0.957409	0.05
6	0.960226	0.05
6	-0.9654	0.05
6	-0.0434088	0.05
6	-0.959256	0.05
6	0.0932288	0.05
6	-0.956736	0.05
6	-0.965349	0.05
6	0.953524	0.05
6	-0.10082	0.05
6	-0.957988	0.05
6	-0.966121	0.05
6	0.951344	0.05
6	-0.953901	0.05
6	0.960485	0.05
6	0.963005	0.05
6	0.964337	0.05
6	0.961642	0.05
6	-0.95326	0.05
6	0.956322	0.05
6	-0.684158	0.05
6	-0.955267	0.05
6	0.0821187	0.05
6	0.96671	0.05
6	-0.953727	0.05
6	0.962774	0.05
6	-0.951275	0.05
6	0.95467	0.05
6	0.960177	0.05
6	0.118991	0.05
6	-0.961197	0.05
6	-0.963452	0.05
6	0.957992	0.05
6	0.955123	0.05
6	0.948274	0.05
6	0.956911	0.05
6	0.958513	0.05
6	0.962513	0.05
6	-0.965021	0.05
6	-0.10538	0.05
6	-0.966397	0.05
6	0.0592606	0.05
6	0.963843	0.05
6	0.967599	0.05
6	0.968129	0.05
6	0.157951	0.05
6	-0.952355	0.05
6	-0.917431	0.05
6	0.96405	0.05
6	-0.96345	0.05
6	-0.960749	0.05
6	0.957733	0.05
6	-0.960985	0.05
6	-0.960647	0.05
6	0.962343	0.05
6	0.963514	0.05
6	0.955683	0.05
6	-0.95159	0.05
6	0.941468	0.05
6	0.124071	0.05
6	-0.962484	0.05
6	-0.956748	0.05
6	0.960682	0.05
6	-0.961146	0.05
6	-0.95838	0.05
6	-0.962787	0.05
6	-0.961635	0.05
6	-0.953033	0.05
6	0.96766	0.05
6	0.962576	0.05
6	-0.968803	0.05
6	0.964883	0.05
6	-0.966977	0.05
6	-0.959395	0.05
6	-0.962702	0.05
6	-0.96306	0.05
6	0.967835	0.05
6	0.96289	0.05
6	-0.96627	0.05
6	0.965846	0.05
6	0.961484	0.05
6	-0.966264	0.05
6	0.963149	0.05
6	0.970633	0.05
6	-0.0914351	0.05
6	0.958087	0.05
6	0.961462	0.05
6	0.958856	0.05
6	-0.971572	0.05
6	0.957521	0.05
6	-0.957898	0.05
6	0.957755	0.05
6	-0.960055	0.05
6	-0.960253	0.05
6	0.962848	0.05
6	-0.9538	0.05
6	0.957011	0.05
6	-0.961268	0.05
6	-0.95501	0.05
6	0.962952	0.05
6	0.959018	0.05
6	-0.965733	0.05
6	0.961331	0.05
6	-0.960443	0.05
6	0.958453	0.05
6	0.963199	0.05
6	-0.959207	0.05
6	-0.968039	0.05
6	0.960242	0.05
6	0.964755	0.05
6	0.962199	0.05
6	-0.96544	0.05
6	-0.955359	0.05
6	0.958166	0.05
6	-0.96007	0.05
6	0.968114	0.05
6	0.111168	0.05
6	0.951562	0.05
7	-0.962687	0.05
7	-0.963566	0.05
7	0.952931	0.05
7	-0.963878	0.05
7	0.962395	0.05
7	-0.0994342	0.05
7	0.9588	0.05
7	0.964354	0.05
7	-0.958764	0.05
7	-0.962138	0.05
7	0.961188	0.05
7	0.969774	0.05
7	0.961674	0.05
7	-0.076142	0.05
7	0.962951	0.05
7	-0.963989	0.05
7	-0.961757	0.05
7	-0.965009	0.05
7	-0.961937	0.05
7	-0.064171	0.05
7	0.957873	0.05
7	0.953074	0.05
7	-0.960028	0.05
7	-0.967746	0.05
7	0.962563	0.05
7	-0.958688	0.05
7	-0.963364	0.05
7	-0.0599347	0.05
7	-0.954345	0.05
7	0.960028	0.05
7	0.959742	0.05
7	0.963311	0.05
7	-0.961466	0.05
7	0.969983	0.05
7	-0.962079	0.05
7	0.9674	0.05
7	-0.042809	0.05
7	0.955153	0.05
7	0.949222	0.05
7	0.954828	0.05
7	0.956779	0.05
7	-0.964224	0.05
7	-0.962832	0.05
7	0.958043	0.05
7	-0.966218	0.05
7	0.966016	0.05
7	0.0658302	0.05
7	-0.122117	0.05
7	-0.96213	0.05
7	0.960365	0.05
7	-0.962388	0.05
7	0.961636	0.05
7	-0.967482	0.05
7	0.94324	0.05
7	0.957034	0.05
7	-0.963666	0.05
7	0.961744	0.05
7	-0.967795	0.05
7	0.961187	0.05
7	-0.95143	0.05
7	-0.953695	0.05
7	0.965536	0.05
7	0.965729	0.05
7	-0.953408	0.05
7	-0.94668	0.05
7	0.0572115	0.05
7	0.963561	0.05
7	0.966547	0.05
7	0.968237	0.05
7	0.95646	0.05
7	0.967223	0.05
7	0.964205	0.05
7	0.968777	0.05
7	0.970422	0.05
7	0.965281	0.05
7	-0.961648	0.05
7	0.957955	0.05
7	-0.960315	0.05
7	0.966065	0.05
7	-0.960399	0.05
7	-0.956439	0.05
7	0.961747	0.05
7	0.0363009	0.05
7	-0.961597	0.05
7	0.968238	0.05
7	-0.960149	0.05
7	-0.0599892	0.05
7	0.95679	0.05
7	-0.96822	0.05
7	-0.959817	0.05
7	0.958091	0.05
7	-0.103527	0.05
7	-0.961562	0.05
7	-0.96333	0.05
7	-0.0875491	0.05
7	0.96941	0.05
7	0.952636	0.05
7	0.969103	0.05
7	-0.955344	0.05
7	-0.0683917	0.05
7	0.960012	0.05
7	-0.968734	0.05
7	-0.960089	0.05
7	0.961667	0.05
7	0.0581082	0.05
7	-0.966666	0.05
7	0.957103	0.05
7	0.962981	0.05
7	-0.965453	0.05
7	0.953511	0.05
7	0.0381953	0.05
7	0.968836	0.05
7	-0.939763	0.05
7	0.971534	0.05
7	-0.959211	0.05
7	0.956956	0.05
7	-0.953462	0.05
7	-0.951301	0.05
7	0.966777	0.05
7	-0.967411	0.05
7	-0.960417	0.05
7	-0.969208	0.05
7	-0.9696	0.05
7	0.96052	0.05
7	0.964779	0.05
7	0.964581	0.05
7	0.967242	0.05
7	-0.960176	0.05
7	-0.954569	0.05
7	-0.121515	0.05
7	-0.970891	0.05
7	-0.964613	0.05
7	-0.962412	0.05
7	0.965775	0.05
7	-0.959253	0.05
7	0.970176	0.05
7	-0.960164	0.05
7	-0.967171	0.05
7	0.963202	0.05
7	-0.967806	0.05
7	-0.966697	0.05
7	-0.95644	0.05
7	0.0604228	0.05
7	-0.967508	0.05
7	-0.962714	0.05
7	-0.964683	0.05
7	0.0877541	0.05
7	0.959031	0.05
7	-0.957773	0.05
7	0.963446	0.05
7	-0.95481	0.05
7	0.957116	0.05
7	-0.961307	0.05
7	-0.963032	0.05
7	0.954218	0.05
7	0.961246	0.05
7	0.960277	0.05
7	0.966704	0.05
7	0.964576	0.05
7	0.958782	0.05
7	-0.962068	0.05
7	0.952933	0.05
7	-0.965011	0.05
7	0.13718	0.05
7	0.964348	0.05
7	0.968044	0.05
7	0.957893	0.05
7	0.142093	0.05
7	0.0839712	0.05
7	-0.96545	0.05
7	-0.959358	0.05
7	0.961073	0.05
7	0.960324	0.05
7	-0.944965	0.05
7	0.970841	0.05
7	-0.960148	0.05
7	-0.949869	0.05
7	0.945229	0.05
7	-0.959618	0.05
7	0.962921	0.05
7	-0.971097	0.05
7	-0.955999	0.05
7	-0.968436	0.05
7	-0.966821	0.05
7	-0.970315	0.05
7	0.954951	0.05
7	0.957398	0.05
7	0.96718	0.05
7	-0.970388	0.05
7	0.961791	0.05
7	-0.949896	0.05
7	0.936835	0.05
7	0.961207	0.05
7	-0.96828	0.05
7	0.954817	0.05
7	0.96837	0.05
7	-0.959906	0.05
7	-0.967047	0.05
7	0.968224	0.05
[truncated: 7,001 more rows]

## Sheet: Fig2c
True effect size	Estimated effect size	Factor density
0.1	-0.024453	0.05
0.2	-0.132594	0.05
0.3	0.344478	0.05
0.4	0.380659	0.05
0.5	0.586049	0.05
0.6	0.528353	0.05
0.1	0.0857901	0.05
0.2	-0.098085	0.05
0.3	0.365883	0.05
0.4	0.464712	0.05
0.5	-0.519449	0.05
0.6	0.528213	0.05
0.1	0.0564641	0.05
0.2	-0.21451	0.05
0.3	-0.251764	0.05
0.4	-0.381293	0.05
0.5	0.592654	0.05
0.6	0.559147	0.05
0.1	0.0353691	0.05
0.2	0.267494	0.05
0.3	-0.316383	0.05
0.4	-0.439128	0.05
0.5	-0.489785	0.05
0.6	0.724646	0.05
0.1	-0.106146	0.05
0.2	0.180835	0.05
0.3	-0.263256	0.05
0.4	-0.461005	0.05
0.5	-0.297533	0.05
0.6	0.516077	0.05
0.1	0.0722858	0.05
0.2	0.301919	0.05
0.3	0.395045	0.05
0.4	0.364651	0.05
0.5	-0.47686	0.05
0.6	0.688321	0.05
0.1	0.131832	0.05
0.2	0.21877	0.05
0.3	-0.312817	0.05
0.4	0.411273	0.05
0.5	-0.392064	0.05
0.6	-0.673877	0.05
0.1	0.158075	0.05
0.2	-0.197665	0.05
0.3	0.329725	0.05
0.4	-0.321463	0.05
0.5	0.513845	0.05
0.6	-0.640391	0.05
0.1	-0.164733	0.05
0.2	-0.240008	0.05
0.3	0.376813	0.05
0.4	-0.339276	0.05
0.5	0.405241	0.05
0.6	-0.692484	0.05
0.1	-0.0977623	0.05
0.2	-0.212442	0.05
0.3	0.180578	0.05
0.4	-0.496196	0.05
0.5	-0.406483	0.05
0.6	0.659844	0.05
0.1	0.0250152	0.05
0.2	-0.245431	0.05
0.3	-0.204822	0.05
0.4	-0.491266	0.05
0.5	0.45924	0.05
0.6	0.701644	0.05
0.1	0.0388872	0.05
0.2	0.138521	0.05
0.3	0.403749	0.05
0.4	0.496599	0.05
0.5	-0.53303	0.05
0.6	-0.667069	0.05
0.1	-0.12885	0.05
0.2	-0.293663	0.05
0.3	0.33755	0.05
0.4	0.469119	0.05
0.5	0.648287	0.05
0.6	-0.587375	0.05
0.1	-0.199389	0.05
0.2	-0.283802	0.05
0.3	-0.367966	0.05
0.4	0.293328	0.05
0.5	0.507309	0.05
0.6	0.560833	0.05
0.1	0.0881071	0.05
0.2	0.0963484	0.05
0.3	0.387446	0.05
0.4	-0.443927	0.05
0.5	-0.552027	0.05
0.6	-0.603636	0.05
0.1	-0.0966887	0.05
0.2	-0.239338	0.05
0.3	0.395302	0.05
0.4	-0.445608	0.05
0.5	0.577718	0.05
0.6	-0.563551	0.05
0.1	-0.216794	0.05
0.2	0.0967822	0.05
0.3	0.325247	0.05
0.4	0.352902	0.05
0.5	-0.473446	0.05
0.6	0.547035	0.05
0.1	-0.0469662	0.05
0.2	-0.291625	0.05
0.3	-0.316059	0.05
0.4	-0.147213	0.05
0.5	-0.385211	0.05
0.6	0.658021	0.05
0.1	-0.135451	0.05
0.2	0.134781	0.05
0.3	0.277839	0.05
0.4	0.352265	0.05
0.5	-0.503277	0.05
0.6	-0.570524	0.05
0.1	0.109975	0.05
0.2	-0.125905	0.05
0.3	-0.348819	0.05
0.4	0.477304	0.05
0.5	0.440208	0.05
0.6	0.542892	0.05
0.1	-0.172953	0.05
0.2	0.213034	0.05
0.3	0.215773	0.05
0.4	0.337731	0.05
0.5	0.479773	0.05
0.6	0.663777	0.05
0.1	-0.100753	0.05
0.2	-0.257293	0.05
0.3	0.213152	0.05
0.4	-0.306112	0.05
0.5	-0.469793	0.05
0.6	-0.519533	0.05
0.1	0.0870753	0.05
0.2	0.170116	0.05
0.3	-0.187985	0.05
0.4	0.461803	0.05
0.5	0.495739	0.05
0.6	-0.6318	0.05
0.1	-0.0146761	0.05
0.2	0.197264	0.05
0.3	0.361453	0.05
0.4	0.542385	0.05
0.5	-0.523982	0.05
0.6	0.587008	0.05
0.1	-0.148313	0.05
0.2	0.130467	0.05
0.3	-0.294155	0.05
0.4	-0.344033	0.05
0.5	-0.620792	0.05
0.6	0.520654	0.05
0.1	0.111994	0.05
0.2	-0.220765	0.05
0.3	-0.31671	0.05
0.4	0.364898	0.05
0.5	0.517821	0.05
0.6	0.492522	0.05
0.1	0.0671439	0.05
0.2	0.190349	0.05
0.3	0.306207	0.05
0.4	0.400144	0.05
0.5	-0.382271	0.05
0.6	0.703082	0.05
0.1	-0.0768443	0.05
0.2	0.0811444	0.05
0.3	0.306831	0.05
0.4	-0.386517	0.05
0.5	-0.563615	0.05
0.6	-0.771842	0.05
0.1	0.170235	0.05
0.2	0.26178	0.05
0.3	-0.290981	0.05
0.4	-0.282031	0.05
0.5	-0.501791	0.05
0.6	0.533268	0.05
0.1	0.0836507	0.05
0.2	-0.232901	0.05
0.3	-0.166263	0.05
0.4	-0.409255	0.05
0.5	-0.46965	0.05
0.6	-0.665727	0.05
0.1	-0.188227	0.05
0.2	-0.0996299	0.05
0.3	0.275526	0.05
0.4	-0.393532	0.05
0.5	0.541873	0.05
0.6	0.417921	0.05
0.1	-0.243821	0.05
0.2	-0.293521	0.05
0.3	0.292753	0.05
0.4	0.502	0.05
0.5	0.577568	0.05
0.6	0.551503	0.05
0.1	0.289782	0.05
0.2	0.143486	0.05
0.3	0.438168	0.05
0.4	-0.409455	0.05
0.5	-0.580954	0.05
0.6	-0.611576	0.05
0.1	0.0718062	0.05
0.2	-0.126755	0.05
0.3	-0.249934	0.05
0.4	0.345763	0.05
0.5	0.517771	0.05
0.6	0.523439	0.05
0.1	-0.0376503	0.05
0.2	0.145184	0.05
0.3	-0.2071	0.05
0.4	-0.393594	0.05
0.5	0.630191	0.05
0.6	-0.485987	0.05
0.1	0.174714	0.05
0.2	-0.325341	0.05
0.3	0.275304	0.05
0.4	-0.37468	0.05
0.5	-0.437331	0.05
0.6	0.606625	0.05
0.1	-0.23569	0.05
0.2	0.182432	0.05
0.3	-0.464462	0.05
0.4	-0.340671	0.05
0.5	0.508423	0.05
0.6	0.576794	0.05
0.1	-0.0753685	0.05
0.2	0.181639	0.05
0.3	0.19328	0.05
0.4	0.38435	0.05
0.5	0.378899	0.05
0.6	-0.634321	0.05
0.1	0.133958	0.05
0.2	0.30786	0.05
0.3	0.344522	0.05
0.4	0.269288	0.05
0.5	-0.32866	0.05
0.6	-0.633176	0.05
0.1	0.15535	0.05
0.2	-0.0518279	0.05
0.3	0.186224	0.05
0.4	-0.401475	0.05
0.5	0.268759	0.05
0.6	-0.688662	0.05
0.1	-0.0181987	0.05
0.2	0.239969	0.05
0.3	0.380583	0.05
0.4	-0.277208	0.05
0.5	0.387203	0.05
0.6	0.682085	0.05
0.1	0.0220356	0.05
0.2	0.250385	0.05
0.3	0.253479	0.05
0.4	0.490108	0.05
0.5	0.609852	0.05
0.6	-0.533603	0.05
0.1	0.140912	0.05
0.2	0.165324	0.05
0.3	0.278018	0.05
0.4	-0.323973	0.05
0.5	0.495025	0.05
0.6	0.537702	0.05
0.1	0.194175	0.05
0.2	0.128049	0.05
0.3	-0.395666	0.05
0.4	0.513646	0.05
0.5	0.61838	0.05
0.6	0.671116	0.05
0.1	-0.133507	0.05
0.2	0.169203	0.05
0.3	0.308982	0.05
0.4	-0.476205	0.05
0.5	0.542358	0.05
0.6	0.562719	0.05
0.1	0.136286	0.05
0.2	-0.189389	0.05
0.3	-0.29007	0.05
0.4	0.329872	0.05
0.5	-0.454405	0.05
0.6	0.547232	0.05
0.1	0.147668	0.05
0.2	0.157305	0.05
0.3	0.287996	0.05
0.4	-0.43488	0.05
0.5	-0.585173	0.05
0.6	-0.477355	0.05
0.1	0.00339907	0.05
0.2	0.227814	0.05
0.3	-0.373047	0.05
0.4	0.327901	0.05
0.5	0.514571	0.05
0.6	-0.676167	0.05
0.1	-0.02402	0.05
0.2	-0.13418	0.05
0.3	0.315722	0.05
0.4	0.257325	0.05
0.5	0.467598	0.05
0.6	-0.594084	0.05
0.1	0.0170297	0.05
0.2	-0.239155	0.05
0.3	-0.288703	0.05
0.4	0.265425	0.05
0.5	-0.469267	0.05
0.6	-0.614232	0.05
0.1	0.163693	0.05
0.2	-0.206074	0.05
0.3	0.229253	0.05
0.4	0.41161	0.05
0.5	0.417862	0.05
0.6	0.567783	0.05
0.1	0.119778	0.05
0.2	0.216209	0.05
0.3	-0.22722	0.05
0.4	-0.346397	0.05
0.5	0.445852	0.05
0.6	-0.590437	0.05
0.1	0.132943	0.05
0.2	-0.320875	0.05
0.3	0.296493	0.05
0.4	0.374056	0.05
0.5	0.504328	0.05
0.6	-0.586356	0.05
0.1	0.0490262	0.05
0.2	-0.295107	0.05
0.3	-0.243685	0.05
0.4	-0.484807	0.05
0.5	0.35998	0.05
0.6	0.706988	0.05
0.1	0.0454726	0.05
0.2	-0.0978256	0.05
0.3	0.332691	0.05
0.4	0.547794	0.05
0.5	-0.441073	0.05
0.6	-0.59669	0.05
0.1	0.0809412	0.05
0.2	-0.15146	0.05
0.3	-0.273846	0.05
0.4	0.466163	0.05
0.5	-0.454246	0.05
0.6	0.537764	0.05
0.1	0.11613	0.05
0.2	0.149162	0.05
0.3	-0.294498	0.05
0.4	-0.297189	0.05
0.5	0.447984	0.05
0.6	0.54487	0.05
0.1	0.134348	0.05
0.2	-0.267015	0.05
0.3	-0.264543	0.05
0.4	-0.300217	0.05
0.5	0.559215	0.05
0.6	-0.614458	0.05
0.1	-0.122324	0.05
0.2	0.177972	0.05
0.3	-0.232065	0.05
0.4	-0.545557	0.05
0.5	0.532103	0.05
0.6	0.350216	0.05
0.1	0.0497843	0.05
0.2	-0.194557	0.05
0.3	-0.296525	0.05
0.4	0.422274	0.05
0.5	0.431301	0.05
0.6	0.639944	0.05
0.1	-0.13041	0.05
0.2	0.123703	0.05
0.3	0.325231	0.05
0.4	-0.346264	0.05
0.5	-0.497357	0.05
0.6	0.584561	0.05
0.1	0.106231	0.05
0.2	-0.339037	0.05
0.3	0.270045	0.05
0.4	-0.313122	0.05
0.5	0.548614	0.05
0.6	0.449961	0.05
0.1	0.210542	0.05
0.2	-0.237166	0.05
0.3	0.252797	0.05
0.4	-0.267778	0.05
0.5	0.316029	0.05
0.6	0.653966	0.05
0.1	-0.126233	0.05
0.2	-0.178182	0.05
0.3	0.401858	0.05
0.4	0.392744	0.05
0.5	0.444355	0.05
0.6	-0.567483	0.05
0.1	-0.0734113	0.05
0.2	-0.130397	0.05
0.3	-0.285631	0.05
0.4	-0.25411	0.05
0.5	-0.530238	0.05
0.6	-0.544917	0.05
0.1	-0.075709	0.05
0.2	0.170251	0.05
0.3	0.24338	0.05
0.4	0.350229	0.05
0.5	-0.382122	0.05
0.6	-0.559107	0.05
0.1	-0.213598	0.05
0.2	-0.0486379	0.05
0.3	-0.202592	0.05
0.4	0.495948	0.05
0.5	0.381861	0.05
0.6	-0.566437	0.05
0.1	0.179651	0.05
0.2	-0.315375	0.05
0.3	-0.156139	0.05
0.4	0.154083	0.05
0.5	0.520405	0.05
0.6	0.332103	0.05
0.1	-0.223384	0.05
0.2	-0.197089	0.05
0.3	-0.468203	0.05
0.4	0.539423	0.05
0.5	0.51115	0.05
0.6	-0.640247	0.05
0.1	0.146046	0.05
0.2	0.145543	0.05
0.3	-0.193577	0.05
0.4	-0.350985	0.05
0.5	0.548408	0.05
0.6	0.594762	0.05
0.1	-0.116821	0.05
0.2	0.260657	0.05
0.3	0.370432	0.05
0.4	0.477076	0.05
0.5	0.479045	0.05
0.6	0.66079	0.05
0.1	0.149143	0.05
0.2	0.0572653	0.05
0.3	0.186857	0.05
0.4	-0.432702	0.05
0.5	-0.358064	0.05
0.6	0.367182	0.05
0.1	-0.0253331	0.05
0.2	-0.336948	0.05
0.3	0.232168	0.05
0.4	-0.477066	0.05
0.5	0.503958	0.05
0.6	-0.707987	0.05
0.1	0.0163947	0.05
0.2	0.0871734	0.05
0.3	-0.247937	0.05
0.4	-0.45074	0.05
0.5	0.515258	0.05
0.6	0.537034	0.05
0.1	-0.0259767	0.05
0.2	-0.304059	0.05
0.3	0.180654	0.05
0.4	0.271058	0.05
0.5	0.37935	0.05
0.6	-0.720512	0.05
0.1	-0.0838364	0.05
0.2	-0.0917072	0.05
0.3	0.387404	0.05
0.4	0.43369	0.05
0.5	-0.531154	0.05
0.6	0.73357	0.05
0.1	0.0422938	0.05
0.2	-0.156581	0.05
0.3	0.293209	0.05
0.4	-0.438423	0.05
0.5	-0.462925	0.05
0.6	-0.550716	0.05
0.1	-0.139006	0.05
0.2	0.145391	0.05
0.3	-0.311749	0.05
0.4	0.41584	0.05
0.5	0.438703	0.05
0.6	-0.539592	0.05
0.1	-0.118202	0.05
0.2	-0.243372	0.05
0.3	-0.374274	0.05
0.4	-0.304427	0.05
0.5	0.530202	0.05
0.6	0.50307	0.05
0.1	0.135695	0.05
0.2	-0.167336	0.05
0.3	0.262659	0.05
0.4	0.439663	0.05
0.5	0.507177	0.05
0.6	0.566417	0.05
0.1	-0.102263	0.05
0.2	0.193909	0.05
0.3	0.364828	0.05
0.4	-0.287637	0.05
0.5	-0.550215	0.05
0.6	0.521696	0.05
0.1	-0.019717	0.05
0.2	-0.270485	0.05
0.3	0.269745	0.05
0.4	0.365254	0.05
0.5	-0.557137	0.05
0.6	0.51767	0.05
0.1	0.0527223	0.05
0.2	-0.179832	0.05
0.3	0.291641	0.05
0.4	-0.412267	0.05
0.5	0.575976	0.05
0.6	0.684317	0.05
0.1	-0.105822	0.05
0.2	-0.170882	0.05
0.3	-0.157414	0.05
0.4	0.317099	0.05
0.5	0.457587	0.05
0.6	0.595056	0.05
0.1	-0.200222	0.05
0.2	-0.0780701	0.05
0.3	0.369629	0.05
0.4	0.288122	0.05
0.5	0.360656	0.05
0.6	0.593879	0.05
0.1	-0.161395	0.05
0.2	0.14478	0.05
0.3	-0.33946	0.05
0.4	-0.441035	0.05
0.5	-0.527395	0.05
0.6	-0.566068	0.05
0.1	-0.0244334	0.05
0.2	-0.0464547	0.05
0.3	0.309273	0.05
0.4	-0.40705	0.05
0.5	0.450992	0.05
0.6	-0.602158	0.05
0.1	-0.0233209	0.05
0.2	0.218808	0.05
0.3	0.252443	0.05
0.4	-0.427331	0.05
0.5	-0.546177	0.05
0.6	-0.561704	0.05
0.1	-0.0360588	0.05
0.2	-0.126507	0.05
0.3	-0.27891	0.05
0.4	0.244453	0.05
0.5	0.493087	0.05
0.6	0.581421	0.05
0.1	-0.0959249	0.05
0.2	0.314043	0.05
0.3	0.088525	0.05
0.4	0.361773	0.05
0.5	0.54723	0.05
0.6	-0.471377	0.05
0.1	-0.194206	0.05
0.2	-0.146964	0.05
0.3	-0.344155	0.05
0.4	0.376976	0.05
0.5	0.530007	0.05
0.6	0.622976	0.05
0.1	-0.16733	0.05
0.2	0.0682226	0.05
0.3	0.324066	0.05
0.4	0.415827	0.05
0.5	0.576531	0.05
0.6	0.656788	0.05
0.1	-0.171781	0.05
0.2	-0.155015	0.05
0.3	0.338809	0.05
0.4	0.449971	0.05
0.5	0.50671	0.05
0.6	0.507884	0.05
0.1	-0.100951	0.05
0.2	0.165471	0.05
0.3	0.412219	0.05
0.4	0.375745	0.05
0.5	-0.489886	0.05
0.6	-0.474524	0.05
0.1	-0.121496	0.05
0.2	-0.202993	0.05
0.3	-0.347907	0.05
0.4	-0.465516	0.05
0.5	0.508273	0.05
0.6	-0.671212	0.05
0.1	0.0630882	0.05
0.2	-0.255308	0.05
0.3	0.290955	0.05
0.4	-0.542051	0.05
0.5	-0.445862	0.05
0.6	-0.579106	0.05
0.1	-0.106608	0.05
0.2	0.200911	0.05
0.3	-0.329681	0.05
0.4	-0.434243	0.05
0.5	0.608832	0.05
0.6	0.607657	0.05
0.1	0.126408	0.05
0.2	0.289467	0.05
0.3	-0.328024	0.05
0.4	0.393929	0.05
0.5	-0.546098	0.05
0.6	0.604742	0.05
0.1	0.180428	0.05
0.2	-0.153909	0.05
0.3	0.362543	0.05
0.4	0.335659	0.05
0.5	-0.477602	0.05
0.6	-0.333512	0.05
0.1	0.240762	0.05
0.2	0.168441	0.05
0.3	0.251168	0.05
0.4	0.349149	0.05
0.5	-0.575542	0.05
0.6	0.544946	0.05
0.1	0.189796	0.05
0.2	-0.166364	0.05
0.3	-0.322557	0.05
0.4	0.492892	0.05
0.5	-0.348211	0.05
0.6	0.413896	0.05
0.1	0.163526	0.05
0.2	-0.117018	0.05
0.3	-0.226005	0.05
0.4	-0.510801	0.05
0.5	0.476301	0.05
0.6	0.537915	0.05
0.1	-0.123711	0.05
0.2	-0.174431	0.05
0.3	0.334188	0.05
0.4	0.293241	0.05
0.5	-0.651191	0.05
0.6	-0.678985	0.05
0.1	-0.0573192	0.05
0.2	0.243654	0.05
0.3	0.344986	0.05
0.4	-0.416352	0.05
0.5	0.454607	0.05
0.6	-0.626273	0.05
0.1	0.156827	0.05
0.2	0.244534	0.05
0.3	0.248494	0.05
0.4	-0.318275	0.05
0.5	-0.404529	0.05
0.6	-0.52405	0.05
0.1	0.112889	0.05
0.2	0.151933	0.05
0.3	0.333143	0.05
0.4	0.499846	0.05
0.5	0.544546	0.05
0.6	0.586738	0.05
0.1	0.000492899	0.05
0.2	0.12093	0.05
0.3	-0.319218	0.05
0.4	0.428628	0.05
0.5	0.367409	0.05
0.6	0.585502	0.05
0.1	0.0552686	0.05
0.2	0.375857	0.05
0.3	0.225493	0.05
0.4	0.405281	0.05
0.5	-0.552691	0.05
0.6	-0.665716	0.05
0.1	-0.157859	0.05
0.2	-0.167907	0.05
0.3	-0.403306	0.05
0.4	-0.500672	0.05
0.5	-0.614437	0.05
0.6	0.487132	0.05
0.1	0.16563	0.05
0.2	-0.170826	0.05
0.3	0.334641	0.05
0.4	-0.304027	0.05
0.5	-0.485343	0.05
0.6	0.610853	0.05
0.1	0.123132	0.05
0.2	0.136268	0.05
0.3	0.505912	0.05
0.4	0.240408	0.05
0.5	-0.506127	0.05
0.6	-0.673374	0.05
0.1	-0.209259	0.05
0.2	-0.0880796	0.05
0.3	-0.23879	0.05
0.4	0.532136	0.05
0.5	0.536573	0.05
0.6	0.483204	0.05
0.1	0.0665496	0.05
0.2	0.267199	0.05
0.3	0.220327	0.05
0.4	-0.466459	0.05
0.5	0.474006	0.05
0.6	0.473549	0.05
0.1	0.0481768	0.05
0.2	0.113607	0.05
0.3	0.20216	0.05
0.4	-0.364972	0.05
0.5	-0.364109	0.05
0.6	-0.598387	0.05
0.1	0.201568	0.05
0.2	0.243093	0.05
0.3	-0.325786	0.05
0.4	0.372203	0.05
0.5	0.480489	0.05
0.6	-0.377159	0.05
0.1	0.0367394	0.05
0.2	-0.152465	0.05
0.3	-0.228125	0.05
0.4	0.370396	0.05
0.5	0.452155	0.05
0.6	0.514241	0.05
0.1	0.144497	0.05
0.2	0.233279	0.05
0.3	0.36675	0.05
0.4	0.364976	0.05
0.5	0.511429	0.05
0.6	-0.643308	0.05
0.1	-0.185586	0.05
0.2	0.158897	0.05
0.3	-0.298115	0.05
0.4	-0.252991	0.05
0.5	-0.523039	0.05
0.6	-0.616479	0.05
0.1	-0.127909	0.05
0.2	-0.281582	0.05
0.3	-0.274719	0.05
0.4	-0.409033	0.05
0.5	-0.49281	0.05
0.6	0.677571	0.05
0.1	0.135052	0.05
0.2	0.252815	0.05
0.3	-0.25045	0.05
0.4	-0.445323	0.05
0.5	-0.515554	0.05
0.6	-0.627638	0.05
0.1	-0.132111	0.05
0.2	0.364115	0.05
0.3	0.401912	0.05
0.4	0.421825	0.05
0.5	0.452807	0.05
0.6	0.511188	0.05
0.1	-0.151238	0.05
0.2	0.0653177	0.05
0.3	0.371787	0.05
0.4	0.372669	0.05
0.5	-0.441647	0.05
0.6	-0.485595	0.05
0.1	-0.0721387	0.05
0.2	-0.349858	0.05
0.3	0.180681	0.05
0.4	0.413068	0.05
0.5	-0.669819	0.05
0.6	-0.308542	0.05
0.1	0.16981	0.05
0.2	0.379325	0.05
0.3	-0.357356	0.05
0.4	-0.427279	0.05
0.5	0.51741	0.05
0.6	0.509145	0.05
0.1	0.0639686	0.05
0.2	0.220158	0.05
0.3	0.340919	0.05
0.4	0.398336	0.05
0.5	0.473521	0.05
0.6	-0.635698	0.05
0.1	0.0117309	0.05
0.2	0.279555	0.05
0.3	-0.312568	0.05
0.4	-0.34451	0.05
0.5	0.474975	0.05
0.6	-0.598092	0.05
0.1	-0.0454362	0.05
0.2	0.200366	0.05
0.3	-0.321635	0.05
0.4	-0.206054	0.05
0.5	-0.479718	0.05
0.6	0.641473	0.05
0.1	-0.172532	0.05
0.2	0.173841	0.05
0.3	0.274393	0.05
0.4	0.427694	0.05
0.5	-0.473357	0.05
0.6	0.669395	0.05
0.1	0.008122	0.05
0.2	0.175019	0.05
0.3	0.434198	0.05
0.4	-0.37598	0.05
0.5	0.398952	0.05
0.6	0.50937	0.05
0.1	-0.131721	0.05
0.2	0.251096	0.05
0.3	-0.215433	0.05
0.4	-0.343799	0.05
0.5	-0.558614	0.05
0.6	-0.530296	0.05
0.1	-0.186	0.05
0.2	0.171956	0.05
0.3	0.406841	0.05
0.4	-0.256273	0.05
0.5	-0.586436	0.05
0.6	0.63929	0.05
0.1	-0.0633505	0.05
0.2	0.169501	0.05
0.3	-0.296421	0.05
0.4	0.400648	0.05
0.5	-0.44405	0.05
0.6	-0.434529	0.05
0.1	-0.105484	0.05
0.2	0.107157	0.05
0.3	0.159393	0.05
0.4	-0.362022	0.05
0.5	-0.410334	0.05
0.6	-0.542259	0.05
0.1	-0.0945408	0.05
0.2	-0.229807	0.05
0.3	-0.22116	0.05
0.4	0.339679	0.05
0.5	0.51906	0.05
0.6	0.612085	0.05
0.1	0.115882	0.05
0.2	0.328044	0.05
0.3	-0.226842	0.05
0.4	0.437904	0.05
0.5	-0.577669	0.05
0.6	0.634688	0.05
0.1	0.235696	0.05
0.2	-0.163659	0.05
0.3	0.271285	0.05
0.4	-0.41446	0.05
0.5	0.551141	0.05
0.6	-0.498858	0.05
0.1	0.0102621	0.05
0.2	0.216435	0.05
0.3	-0.205648	0.05
0.4	0.434148	0.05
0.5	0.174573	0.05
0.6	-0.557977	0.05
0.1	0.0670104	0.05
0.2	-0.297787	0.05
0.3	0.227109	0.05
0.4	0.35704	0.05
0.5	-0.578485	0.05
0.6	0.541104	0.05
0.1	-0.0529213	0.05
0.2	0.117304	0.05
0.3	-0.242531	0.05
0.4	-0.165561	0.05
0.5	-0.529258	0.05
0.6	-0.659971	0.05
0.1	-0.0916725	0.05
0.2	-0.238496	0.05
0.3	0.442685	0.05
0.4	0.466311	0.05
0.5	-0.512394	0.05
0.6	0.526817	0.05
0.1	-0.0403498	0.05
0.2	-0.193009	0.05
0.3	-0.15378	0.05
0.4	0.411381	0.05
0.5	0.366865	0.05
0.6	0.512732	0.05
0.1	0.146873	0.05
0.2	0.215382	0.05
0.3	-0.0974847	0.05
0.4	-0.306595	0.05
0.5	0.51996	0.05
0.6	0.477869	0.05
0.1	-0.128906	0.05
0.2	-0.143096	0.05
0.3	0.259891	0.05
0.4	0.493074	0.05
0.5	0.347017	0.05
0.6	0.613484	0.05
0.1	0.113045	0.05
0.2	0.256495	0.05
0.3	-0.2483	0.05
0.4	-0.26801	0.05
0.5	0.275005	0.05
0.6	0.700484	0.05
0.1	0.107101	0.05
0.2	-0.11365	0.05
0.3	-0.34402	0.05
0.4	-0.393579	0.05
0.5	0.436541	0.05
0.6	0.370025	0.05
0.1	0.038836	0.05
0.2	0.172143	0.05
0.3	0.307707	0.05
0.4	-0.502099	0.05
0.5	0.492103	0.05
0.6	-0.620307	0.05
0.1	0.0812204	0.05
0.2	0.102182	0.05
0.3	0.361856	0.05
0.4	0.358809	0.05
0.5	0.443533	0.05
0.6	0.65606	0.05
0.1	-0.0462841	0.05
0.2	-0.191023	0.05
0.3	0.328328	0.05
0.4	-0.319244	0.05
0.5	0.529857	0.05
0.6	-0.614698	0.05
0.1	-0.139822	0.05
0.2	-0.156144	0.05
0.3	-0.347043	0.05
0.4	0.43252	0.05
0.5	-0.548334	0.05
0.6	-0.591579	0.05
0.1	-0.0842094	0.05
0.2	-0.272313	0.05
0.3	0.309761	0.05
0.4	-0.42294	0.05
0.5	-0.508471	0.05
0.6	0.69622	0.05
0.1	-0.135548	0.05
0.2	-0.185647	0.05
0.3	0.33577	0.05
0.4	-0.318782	0.05
0.5	-0.484652	0.05
0.6	0.623247	0.05
0.1	0.0216481	0.05
0.2	-0.198326	0.05
0.3	-0.189921	0.05
0.4	0.510107	0.05
0.5	-0.283599	0.05
0.6	0.606206	0.05
0.1	0.0775278	0.05
0.2	0.157908	0.05
0.3	0.39195	0.05
0.4	-0.450388	0.05
0.5	0.485805	0.05
0.6	-0.279883	0.05
0.1	0.209403	0.05
0.2	0.150813	0.05
0.3	0.220102	0.05
0.4	-0.433838	0.05
0.5	-0.357125	0.05
0.6	0.673324	0.05
0.1	0.0981815	0.05
0.2	0.145509	0.05
0.3	0.0278211	0.05
0.4	-0.290526	0.05
0.5	-0.607103	0.05
0.6	0.550273	0.05
0.1	0.0100863	0.05
0.2	-0.167453	0.05
0.3	0.327501	0.05
0.4	0.191084	0.05
0.5	-0.505467	0.05
0.6	0.507337	0.05
0.1	-0.122429	0.05
0.2	0.141331	0.05
0.3	-0.174128	0.05
0.4	-0.36278	0.05
0.5	-0.542542	0.05
0.6	0.291523	0.05
0.1	-0.100261	0.05
0.2	0.163955	0.05
0.3	-0.292915	0.05
0.4	-0.437443	0.05
0.5	0.518649	0.05
0.6	-0.576754	0.05
0.1	0.0362098	0.05
0.2	-0.244616	0.05
0.3	-0.286429	0.05
0.4	-0.34683	0.05
0.5	-0.497826	0.05
0.6	0.477461	0.05
0.1	-0.137528	0.05
0.2	-0.252679	0.05
0.3	0.254044	0.05
0.4	0.443769	0.05
0.5	0.524887	0.05
0.6	-0.497658	0.05
0.1	0.127228	0.05
0.2	-0.119396	0.05
0.3	0.333184	0.05
0.4	0.447788	0.05
0.5	-0.419873	0.05
0.6	-0.366321	0.05
0.1	0.249574	0.05
0.2	0.242115	0.05
0.3	0.365211	0.05
0.4	0.46731	0.05
0.5	0.461049	0.05
0.6	-0.63903	0.05
0.1	0.129459	0.05
0.2	0.0672884	0.05
0.3	-0.306366	0.05
0.4	0.413605	0.05
0.5	0.481986	0.05
0.6	-0.609059	0.05
0.1	-0.124116	0.05
0.2	0.0197116	0.05
0.3	-0.333705	0.05
0.4	0.282168	0.05
0.5	0.436546	0.05
0.6	-0.526125	0.05
0.1	-0.156004	0.05
0.2	0.156961	0.05
0.3	0.239447	0.05
0.4	-0.499268	0.05
0.5	-0.421121	0.05
0.6	-0.621801	0.05
0.1	0.0130813	0.05
0.2	0.237164	0.05
0.3	0.0764553	0.05
0.4	0.363328	0.05
0.5	0.39187	0.05
0.6	-0.471098	0.05
0.1	0.232596	0.05
0.2	-0.237875	0.05
0.3	-0.328521	0.05
0.4	0.302855	0.05
0.5	0.501533	0.05
0.6	-0.603393	0.05
0.1	-0.150998	0.05
0.2	0.251346	0.05
0.3	0.272004	0.05
0.4	0.388918	0.05
0.5	-0.281751	0.05
0.6	0.597611	0.05
0.1	-0.224861	0.05
0.2	-0.168223	0.05
0.3	0.282095	0.05
0.4	0.468368	0.05
0.5	-0.47228	0.05
0.6	-0.513181	0.05
0.1	-0.0638601	0.05
0.2	-0.093409	0.05
0.3	-0.266056	0.05
0.4	-0.431905	0.05
0.5	0.505372	0.05
0.6	-0.658515	0.05
0.1	-0.17937	0.05
0.2	-0.0894987	0.05
0.3	-0.315764	0.05
0.4	-0.519453	0.05
0.5	0.449114	0.05
0.6	-0.661717	0.05
0.1	-0.0697645	0.05
0.2	0.168816	0.05
0.3	-0.154881	0.05
0.4	0.412106	0.05
0.5	-0.400934	0.05
0.6	0.47052	0.05
0.1	0.11283	0.05
0.2	-0.218637	0.05
0.3	-0.265809	0.05
0.4	-0.363781	0.05
0.5	-0.488461	0.05
0.6	0.302818	0.05
0.1	-0.0107748	0.05
0.2	-0.205095	0.05
0.3	-0.288839	0.05
0.4	0.326194	0.05
0.5	0.536006	0.05
0.6	0.704742	0.05
0.1	0.182278	0.05
0.2	0.0411412	0.05
0.3	-0.0875683	0.05
0.4	-0.364135	0.05
0.5	-0.455926	0.05
0.6	0.717142	0.05
0.1	0.147886	0.05
0.2	0.244833	0.05
0.3	0.405177	0.05
0.4	0.344463	0.05
0.5	0.490183	0.05
0.6	-0.693803	0.05
0.1	0.0977679	0.05
0.2	0.205092	0.05
0.3	-0.405645	0.05
0.4	-0.445274	0.05
0.5	0.568203	0.05
0.6	-0.629526	0.05
0.1	-0.0819967	0.05
0.2	0.269855	0.05
0.3	0.26258	0.05
0.4	0.367491	0.05
0.5	0.441565	0.05
0.6	-0.562259	0.05
0.1	-0.0988669	0.05
0.2	-0.168506	0.05
0.3	-0.237593	0.05
0.4	-0.465314	0.05
0.5	0.57268	0.05
0.6	-0.646935	0.05
0.1	0.123132	0.05
0.2	0.179346	0.05
0.3	-0.212436	0.05
0.4	0.337548	0.05
0.5	-0.498111	0.05
0.6	-0.544626	0.05
0.1	0.19892	0.05
0.2	-0.158667	0.05
0.3	-0.222336	0.05
0.4	-0.356677	0.05
0.5	0.504499	0.05
0.6	-0.716703	0.05
0.1	0.160303	0.05
0.2	-0.120745	0.05
0.3	-0.239256	0.05
0.4	-0.416087	0.05
0.5	0.492185	0.05
0.6	0.495431	0.05
0.1	-0.173272	0.05
0.2	-0.143428	0.05
0.3	-0.284478	0.05
0.4	-0.553777	0.05
0.5	-0.499529	0.05
0.6	0.632941	0.05
0.1	-0.0381361	0.05
0.2	-0.230225	0.05
0.3	0.323626	0.05
0.4	0.480031	0.05
0.5	0.411946	0.05
0.6	-0.539835	0.05
0.1	-0.0691077	0.05
0.2	0.245858	0.05
0.3	-0.262139	0.05
0.4	-0.28848	0.05
0.5	-0.39566	0.05
0.6	-0.612056	0.05
0.1	0.19705	0.05
0.2	-0.166032	0.05
0.3	-0.268339	0.05
0.4	0.294551	0.05
0.5	-0.413648	0.05
0.6	0.624198	0.05
0.1	-0.101447	0.05
0.2	0.219966	0.05
0.3	0.20828	0.05
0.4	0.268017	0.05
0.5	-0.563555	0.05
0.6	-0.54394	0.05
0.1	0.098017	0.05
0.2	-0.308248	0.05
0.3	-0.236618	0.05
0.4	-0.312063	0.05
0.5	0.436524	0.05
0.6	0.530082	0.05
0.1	-0.00400204	0.05
0.2	-0.207196	0.05
0.3	0.249965	0.05
0.4	0.432755	0.05
0.5	0.58648	0.05
0.6	0.495319	0.05
0.1	0.11041	0.05
0.2	0.123906	0.05
0.3	0.233774	0.05
0.4	-0.334207	0.05
0.5	-0.525377	0.05
0.6	0.692339	0.05
0.1	-0.288941	0.05
0.2	0.232329	0.05
0.3	0.346194	0.05
0.4	-0.381692	0.05
0.5	-0.530997	0.05
0.6	-0.599836	0.05
0.1	-0.0712531	0.05
0.2	0.332839	0.05
0.3	-0.372525	0.05
0.4	-0.483058	0.05
0.5	0.551711	0.05
0.6	0.489314	0.05
0.1	0.183387	0.05
0.2	0.108797	0.05
0.3	0.298984	0.05
0.4	0.352412	0.05
0.5	-0.557104	0.05
0.6	0.578417	0.05
0.1	0.0829159	0.05
0.2	-0.33932	0.05
0.3	-0.292178	0.05
0.4	0.480764	0.05
0.5	-0.348793	0.05
0.6	0.567266	0.05
0.1	-0.0919247	0.05
0.2	0.154935	0.05
0.3	-0.232043	0.05
0.4	0.437536	0.05
0.5	0.461277	0.05
0.6	0.602686	0.05
0.1	0.102524	0.05
0.2	0.322443	0.05
0.3	-0.253667	0.05
0.4	0.48608	0.05
0.5	-0.46697	0.05
0.6	0.302896	0.05
0.1	0.048877	0.05
0.2	-0.220667	0.05
0.3	-0.147522	0.05
0.4	0.391466	0.05
0.5	0.47193	0.05
0.6	-0.655321	0.05
0.1	0.0464694	0.05
0.2	0.178821	0.05
0.3	-0.287143	0.05
0.4	-0.496083	0.05
0.5	-0.556265	0.05
0.6	0.617877	0.05
0.1	0.126111	0.05
0.2	-0.170994	0.05
0.3	0.430263	0.05
0.4	-0.48176	0.05
0.5	0.528027	0.05
0.6	-0.591047	0.05
0.1	-0.0798627	0.05
0.2	-0.0585114	0.05
0.3	-0.381183	0.05
0.4	0.323829	0.05
0.5	0.554806	0.05
0.6	0.596393	0.05
0.1	0.0626985	0.05
0.2	0.133732	0.05
0.3	0.221097	0.05
0.4	0.465673	0.05
0.5	-0.611089	0.05
0.6	-0.559504	0.05
0.1	-0.0124355	0.05
0.2	-0.148466	0.05
0.3	0.0746749	0.05
0.4	0.448062	0.05
0.5	-0.499734	0.05
0.6	0.406354	0.05
0.1	-0.172347	0.05
0.2	0.197331	0.05
0.3	-0.246149	0.05
0.4	0.47863	0.05
0.5	-0.417495	0.05
0.6	0.40954	0.05
0.1	0.184934	0.05
0.2	-0.12956	0.05
0.3	-0.358119	0.05
0.4	0.354688	0.05
0.5	-0.479332	0.05
0.6	0.518262	0.05
0.1	-0.100426	0.05
0.2	0.233677	0.05
0.3	0.318633	0.05
0.4	-0.393927	0.05
0.5	-0.525247	0.05
0.6	0.630357	0.05
0.1	-0.0702518	0.05
0.2	0.220422	0.05
0.3	-0.241068	0.05
0.4	-0.453043	0.05
0.5	-0.454506	0.05
0.6	0.692492	0.05
0.1	0.108173	0.05
0.2	0.174479	0.05
0.3	0.346968	0.05
0.4	0.362138	0.05
0.5	-0.511828	0.05
0.6	0.599782	0.05
0.1	0.0374563	0.05
0.2	0.196317	0.05
0.3	0.224195	0.05
0.4	-0.328245	0.05
0.5	0.547583	0.05
0.6	0.558789	0.05
0.1	-0.086917	0.05
0.2	-0.16886	0.05
0.3	-0.457583	0.05
0.4	-0.381963	0.05
0.5	-0.489149	0.05
0.6	-0.736421	0.05
0.1	0.138152	0.05
0.2	0.153037	0.05
0.3	0.283375	0.05
0.4	0.386617	0.05
0.5	-0.410768	0.05
0.6	0.46509	0.05
0.1	0.0745898	0.05
0.2	-0.0447472	0.05
0.3	-0.201815	0.05
0.4	-0.313166	0.05
0.5	-0.514225	0.05
0.6	0.490597	0.05
0.1	0.122844	0.05
0.2	-0.15682	0.05
0.3	-0.327481	0.05
0.4	-0.43769	0.05
0.5	-0.443252	0.05
0.6	0.678814	0.05
0.1	0.0756114	0.05
0.2	-0.130492	0.05
0.3	-0.289196	0.05
0.4	-0.456305	0.05
0.5	0.466069	0.05
0.6	0.719587	0.05
0.1	-0.181534	0.05
0.2	0.171586	0.05
0.3	0.367842	0.05
0.4	0.276884	0.05
0.5	0.4627	0.05
0.6	0.649632	0.05
0.1	-0.121215	0.05
0.2	-0.205059	0.05
0.3	0.332818	0.05
0.4	-0.317102	0.05
0.5	-0.403843	0.05
0.6	-0.645753	0.05
0.1	0.239901	0.05
0.2	-0.123934	0.05
0.3	0.237515	0.05
0.4	0.37181	0.05
0.5	-0.563113	0.05
0.6	0.53199	0.05
0.1	0.0788703	0.05
0.2	0.288776	0.05
0.3	-0.379731	0.05
0.4	-0.340818	0.05
0.5	-0.507565	0.05
0.6	-0.516786	0.05
0.1	-0.145227	0.05
0.2	0.298321	0.05
0.3	0.262509	0.05
0.4	-0.543989	0.05
0.5	0.343671	0.05
0.6	0.60682	0.05
0.1	0.086176	0.05
0.2	0.111201	0.05
0.3	0.347869	0.05
0.4	-0.458911	0.05
0.5	0.521681	0.05
0.6	0.536269	0.05
0.1	0.0309381	0.05
0.2	0.183172	0.05
0.3	0.224558	0.05
0.4	-0.46331	0.05
0.5	-0.41939	0.05
0.6	-0.386007	0.05
0.1	0.0627292	0.05
0.2	0.142982	0.05
0.3	-0.278271	0.05
0.4	-0.308988	0.05
0.5	-0.421803	0.05
0.6	0.575358	0.05
0.1	-0.257709	0.05
0.2	0.16449	0.05
0.3	0.297478	0.05
0.4	-0.563405	0.05
0.5	0.432056	0.05
0.6	0.682441	0.05
0.1	0.197102	0.05
0.2	0.150147	0.05
0.3	0.242755	0.05
0.4	-0.299047	0.05
0.5	0.602492	0.05
0.6	-0.526378	0.05
0.1	-0.196861	0.05
0.2	0.0749604	0.05
0.3	0.279442	0.05
0.4	-0.519702	0.05
0.5	-0.41802	0.05
0.6	0.53196	0.05
0.1	-0.129683	0.05
0.2	0.204708	0.05
0.3	0.272708	0.05
0.4	-0.42774	0.05
0.5	-0.483706	0.05
0.6	0.523524	0.05
0.1	-0.118823	0.05
0.2	-0.181615	0.05
0.3	-0.271007	0.05
0.4	0.308461	0.05
0.5	0.421924	0.05
0.6	-0.72685	0.05
0.1	0.120639	0.05
0.2	-0.304579	0.05
0.3	0.328269	0.05
0.4	0.396093	0.05
0.5	-0.559036	0.05
0.6	-0.61174	0.05
0.1	0.00512774	0.05
0.2	0.287812	0.05
0.3	0.320181	0.05
0.4	0.424876	0.05
0.5	0.357303	0.05
0.6	0.685874	0.05
0.1	0.15927	0.05
0.2	0.101618	0.05
0.3	0.172888	0.05
0.4	-0.496908	0.05
0.5	-0.559938	0.05
0.6	0.649156	0.05
0.1	0.07442	0.05
0.2	-0.308688	0.05
0.3	0.279457	0.05
0.4	-0.312904	0.05
0.5	-0.4204	0.05
0.6	-0.559882	0.05
0.1	0.0435498	0.05
0.2	-0.263912	0.05
0.3	-0.188587	0.05
0.4	-0.397185	0.05
0.5	-0.431784	0.05
0.6	-0.678008	0.05
0.1	0.123081	0.05
0.2	0.116149	0.05
0.3	0.198539	0.05
0.4	0.428056	0.05
0.5	0.457674	0.05
0.6	0.58898	0.05
0.1	0.0296626	0.05
0.2	0.179441	0.05
0.3	-0.279693	0.05
0.4	0.418825	0.05
0.5	-0.460395	0.05
0.6	-0.49844	0.05
0.1	-0.0985684	0.05
0.2	0.173275	0.05
0.3	0.346994	0.05
0.4	-0.410028	0.05
0.5	-0.449073	0.05
0.6	-0.481699	0.05
0.1	9.85594e-06	0.05
0.2	-0.0768895	0.05
0.3	0.319769	0.05
0.4	-0.345864	0.05
0.5	-0.536653	0.05
0.6	0.54114	0.05
0.1	0.0743789	0.05
0.2	-0.0709716	0.05
0.3	0.34924	0.05
0.4	0.334817	0.05
0.5	-0.453715	0.05
0.6	0.61625	0.05
0.1	0.0543662	0.05
0.2	0.219738	0.05
0.3	0.324886	0.05
0.4	0.354918	0.05
0.5	-0.586142	0.05
0.6	-0.594953	0.05
0.1	-0.0868504	0.05
0.2	0.143991	0.05
0.3	0.346586	0.05
0.4	0.445961	0.05
0.5	0.590843	0.05
0.6	-0.577178	0.05
0.1	-0.174889	0.05
0.2	0.19992	0.05
0.3	0.196495	0.05
0.4	0.466935	0.05
0.5	-0.432574	0.05
0.6	-0.564312	0.05
0.1	-0.0504504	0.05
0.2	-0.158183	0.05
0.3	-0.277786	0.05
0.4	0.372413	0.05
0.5	-0.380685	0.05
0.6	0.634362	0.05
0.1	0.0828806	0.05
0.2	0.268426	0.05
0.3	-0.215575	0.05
0.4	0.407653	0.05
0.5	-0.554236	0.05
0.6	-0.746946	0.05
0.1	0.30805	0.05
0.2	0.156958	0.05
0.3	-0.229749	0.05
0.4	0.371983	0.05
0.5	0.538416	0.05
0.6	0.587165	0.05
0.1	0.161596	0.05
0.2	-0.149955	0.05
0.3	0.313942	0.05
0.4	-0.43888	0.05
0.5	-0.485734	0.05
0.6	0.528539	0.05
0.1	0.042323	0.05
0.2	-0.212551	0.05
0.3	0.240764	0.05
0.4	-0.453477	0.05
0.5	0.600608	0.05
0.6	0.560094	0.05
0.1	0.180779	0.05
0.2	-0.228398	0.05
0.3	-0.268933	0.05
0.4	0.291011	0.05
0.5	-0.419149	0.05
0.6	-0.71767	0.05
0.1	0.0269555	0.05
0.2	-0.269521	0.05
0.3	0.353058	0.05
0.4	0.403178	0.05
0.5	0.454396	0.05
0.6	-0.624251	0.05
0.1	-0.164741	0.05
0.2	0.214141	0.05
0.3	0.403754	0.05
0.4	0.246373	0.05
0.5	0.52818	0.05
0.6	-0.528206	0.05
0.1	0.0695283	0.05
0.2	0.172276	0.05
0.3	0.263531	0.05
0.4	0.441304	0.05
0.5	0.620261	0.05
0.6	0.46156	0.05
0.1	0.0346093	0.05
0.2	-0.251279	0.05
0.3	0.128608	0.05
0.4	0.432449	0.05
0.5	-0.575723	0.05
0.6	0.605384	0.05
0.1	-0.126985	0.05
0.2	-0.216789	0.05
0.3	0.382245	0.05
0.4	-0.348069	0.05
0.5	0.416703	0.05
0.6	0.483594	0.05
0.1	0.129552	0.05
0.2	-0.24247	0.05
0.3	0.196738	0.05
0.4	0.507306	0.05
0.5	0.487004	0.05
0.6	-0.605797	0.05
0.1	-0.0195642	0.05
0.2	0.0526902	0.05
0.3	-0.246396	0.05
0.4	0.414463	0.05
0.5	-0.535207	0.05
0.6	0.375806	0.05
0.1	-0.0433617	0.05
0.2	0.163112	0.05
0.3	-0.193999	0.05
0.4	-0.460839	0.05
0.5	0.533133	0.05
0.6	-0.576805	0.05
0.1	-0.07903	0.05
0.2	0.157587	0.05
0.3	0.202135	0.05
0.4	-0.215378	0.05
0.5	-0.512816	0.05
0.6	0.585394	0.05
0.1	0.0514266	0.05
0.2	0.267351	0.05
0.3	0.391343	0.05
0.4	-0.478384	0.05
0.5	-0.646498	0.05
0.6	0.552329	0.05
0.1	-0.0305277	0.05
0.2	0.20741	0.05
0.3	-0.326859	0.05
0.4	0.416971	0.05
0.5	0.490745	0.05
0.6	-0.539368	0.05
0.1	0.161244	0.05
0.2	-0.328213	0.05
0.3	-0.274731	0.05
0.4	0.361864	0.05
0.5	0.452693	0.05
0.6	-0.608393	0.05
0.1	0.027786	0.05
0.2	0.133339	0.05
0.3	-0.373654	0.05
0.4	-0.378465	0.05
0.5	-0.444288	0.05
0.6	0.613849	0.05
0.1	-0.212645	0.05
0.2	0.141029	0.05
0.3	0.273078	0.05
0.4	0.458102	0.05
0.5	-0.522967	0.05
0.6	-0.6289	0.05
0.1	0.0115639	0.05
0.2	-0.0824802	0.05
0.3	0.203329	0.05
0.4	0.241506	0.05
0.5	0.429062	0.05
0.6	-0.637488	0.05
0.1	-0.00262441	0.05
0.2	-0.194869	0.05
0.3	0.229368	0.05
0.4	0.224523	0.05
0.5	0.513627	0.05
0.6	-0.495729	0.05
0.1	-0.0984388	0.05
0.2	0.195157	0.05
0.3	-0.23309	0.05
0.4	-0.257493	0.05
0.5	0.46362	0.05
0.6	0.69554	0.05
0.1	-0.00801357	0.05
0.2	-0.268336	0.05
0.3	0.356519	0.05
0.4	-0.449237	0.05
0.5	-0.478437	0.05
0.6	-0.641608	0.05
0.1	-0.0336346	0.05
0.2	-0.361009	0.05
0.3	-0.243227	0.05
0.4	0.402612	0.05
0.5	0.509248	0.05
0.6	0.624762	0.05
0.1	-0.00228833	0.05
0.2	0.203487	0.05
0.3	-0.208421	0.05
0.4	-0.406891	0.05
0.5	0.477314	0.05
0.6	-0.645698	0.05
0.1	-0.134957	0.05
0.2	-0.138308	0.05
0.3	0.411117	0.05
0.4	-0.393126	0.05
0.5	0.448173	0.05
0.6	0.662187	0.05
0.1	0.119366	0.05
0.2	-0.285693	0.05
0.3	-0.197459	0.05
0.4	-0.362979	0.05
0.5	0.592312	0.05
0.6	0.557426	0.05
0.1	0.1208	0.05
0.2	0.132063	0.05
0.3	0.305099	0.05
0.4	-0.523766	0.05
0.5	0.310043	0.05
0.6	-0.612755	0.05
0.1	0.0125361	0.05
0.2	-0.126104	0.05
0.3	0.35634	0.05
0.4	-0.277719	0.05
0.5	0.524856	0.05
0.6	-0.417205	0.05
0.1	0.011679	0.05
0.2	0.195423	0.05
0.3	-0.474634	0.05
0.4	-0.38021	0.05
0.5	-0.589046	0.05
0.6	-0.645905	0.05
0.1	-0.155488	0.05
0.2	-0.116432	0.05
0.3	-0.496752	0.05
0.4	0.380841	0.05
0.5	0.378817	0.05
0.6	-0.671349	0.05
0.1	-0.146967	0.05
0.2	-0.27943	0.05
0.3	-0.318503	0.05
0.4	-0.344696	0.05
0.5	-0.460109	0.05
0.6	-0.644011	0.05
0.1	0.0649499	0.05
0.2	0.267569	0.05
0.3	0.305127	0.05
0.4	-0.502033	0.05
0.5	0.536008	0.05
0.6	-0.632612	0.05
0.1	-0.095797	0.05
0.2	-0.171152	0.05
0.3	0.266725	0.05
0.4	0.262401	0.05
0.5	0.535065	0.05
0.6	-0.591538	0.05
0.1	-0.12306	0.05
0.2	0.232855	0.05
0.3	0.122467	0.05
0.4	0.415118	0.05
0.5	0.345404	0.05
0.6	-0.422578	0.05
0.1	-0.238606	0.05
0.2	-0.130941	0.05
0.3	0.196134	0.05
0.4	0.364527	0.05
0.5	0.450349	0.05
0.6	-0.544886	0.05
0.1	0.0644918	0.05
0.2	0.0915095	0.05
0.3	-0.294434	0.05
0.4	-0.444734	0.05
0.5	0.485169	0.05
0.6	-0.642134	0.05
0.1	0.0767024	0.05
0.2	-0.116836	0.05
0.3	0.328724	0.05
0.4	0.463407	0.05
0.5	-0.566937	0.05
0.6	-0.620189	0.05
0.1	-0.244498	0.05
0.2	0.202288	0.05
0.3	-0.0985461	0.05
0.4	-0.445595	0.05
0.5	0.348301	0.05
0.6	0.466097	0.05
0.1	0.0846167	0.05
0.2	0.266749	0.05
0.3	0.360341	0.05
0.4	-0.334814	0.05
0.5	-0.512175	0.05
0.6	-0.526136	0.05
0.1	0.0213738	0.05
0.2	0.250059	0.05
0.3	-0.296423	0.05
0.4	-0.546995	0.05
0.5	-0.506972	0.05
0.6	0.479338	0.05
0.1	0.106952	0.05
0.2	0.21956	0.05
0.3	-0.351771	0.05
0.4	-0.255643	0.05
0.5	0.442364	0.05
0.6	0.507315	0.05
0.1	0.138133	0.05
0.2	-0.062927	0.05
0.3	0.32512	0.05
0.4	-0.416364	0.05
0.5	-0.42692	0.05
0.6	-0.672273	0.05
0.1	0.0200427	0.05
0.2	0.103671	0.05
0.3	-0.25962	0.05
0.4	-0.447653	0.05
0.5	-0.378053	0.05
0.6	0.563592	0.05
0.1	0.0175213	0.05
0.2	-0.168428	0.05
0.3	0.20768	0.05
0.4	0.399342	0.05
0.5	0.393917	0.05
0.6	0.545882	0.05
0.1	-0.0381741	0.05
0.2	0.0746919	0.05
0.3	0.19506	0.05
0.4	-0.406258	0.05
0.5	0.512649	0.05
0.6	-0.5477	0.05
0.1	0.00621593	0.05
0.2	-0.252766	0.05
0.3	0.229051	0.05
0.4	0.324113	0.05
0.5	-0.553075	0.05
0.6	-0.632045	0.05
0.1	-0.206605	0.05
0.2	0.198105	0.05
0.3	-0.311824	0.05
0.4	-0.466171	0.05
0.5	0.444549	0.05
0.6	0.688866	0.05
0.1	-0.0918038	0.05
0.2	0.21403	0.05
0.3	0.178574	0.05
0.4	-0.28735	0.05
0.5	-0.385015	0.05
0.6	0.552337	0.05
0.1	0.020768	0.05
0.2	-0.159351	0.05
0.3	-0.258148	0.05
0.4	0.393574	0.05
0.5	-0.456866	0.05
0.6	0.666335	0.05
0.1	0.0753498	0.05
0.2	0.313928	0.05
0.3	-0.286157	0.05
0.4	-0.360268	0.05
0.5	-0.518225	0.05
0.6	-0.573873	0.05
0.1	-0.1332	0.05
0.2	0.28918	0.05
0.3	-0.261193	0.05
0.4	0.409116	0.05
0.5	0.46969	0.05
0.6	0.496742	0.05
0.1	-0.152611	0.05
0.2	0.281076	0.05
0.3	0.268639	0.05
0.4	-0.37597	0.05
0.5	-0.39166	0.05
0.6	0.596843	0.05
0.1	-0.0420961	0.05
0.2	-0.160003	0.05
0.3	0.272035	0.05
0.4	-0.36343	0.05
0.5	0.602084	0.05
0.6	0.637189	0.05
0.1	-0.135507	0.05
0.2	-0.283961	0.05
0.3	0.128555	0.05
0.4	0.499777	0.05
0.5	-0.529218	0.05
0.6	0.415132	0.05
0.1	-0.158617	0.05
0.2	0.243991	0.05
0.3	0.329444	0.05
0.4	0.421642	0.05
0.5	-0.506038	0.05
0.6	0.627119	0.05
0.1	0.0883943	0.05
0.2	0.126199	0.05
0.3	0.203021	0.05
0.4	-0.375488	0.05
0.5	-0.426987	0.05
0.6	0.54295	0.05
0.1	0.0577219	0.05
0.2	-0.210862	0.05
0.3	-0.410354	0.05
0.4	-0.333062	0.05
0.5	0.417906	0.05
0.6	-0.483674	0.05
0.1	0.0375582	0.05
0.2	-0.291302	0.05
0.3	0.37359	0.05
0.4	-0.386242	0.05
0.5	0.597236	0.05
0.6	-0.636701	0.05
0.1	-0.222405	0.05
0.2	0.235475	0.05
0.3	-0.212957	0.05
0.4	-0.346193	0.05
0.5	-0.59835	0.05
0.6	0.507091	0.05
0.1	0.186424	0.1
0.2	0.135311	0.1
0.3	0.344442	0.1
0.4	-0.386265	0.1
0.5	0.58938	0.1
0.6	-0.364961	0.1
0.1	0.0890455	0.1
0.2	-0.0953863	0.1
0.3	0.359131	0.1
0.4	0.462868	0.1
0.5	0.515368	0.1
0.6	0.530093	0.1
0.1	0.0552789	0.1
0.2	0.218821	0.1
0.3	0.251456	0.1
0.4	-0.305175	0.1
0.5	0.428724	0.1
0.6	0.559187	0.1
0.1	0.0217739	0.1
0.2	-0.274792	0.1
0.3	-0.31203	0.1
0.4	-0.443924	0.1
0.5	0.489818	0.1
0.6	-0.714904	0.1
0.1	-0.182083	0.1
0.2	-0.18008	0.1
0.3	0.260655	0.1
0.4	-0.462944	0.1
0.5	0.305203	0.1
0.6	0.52245	0.1
0.1	0.081549	0.1
0.2	-0.285847	0.1
0.3	0.267978	0.1
0.4	0.369246	0.1
0.5	0.486794	0.1
0.6	0.717718	0.1
0.1	0.0832704	0.1
0.2	-0.254854	0.1
0.3	0.314258	0.1
0.4	0.415959	0.1
0.5	0.388302	0.1
0.6	0.583494	0.1
0.1	0.1614	0.1
0.2	-0.175154	0.1
0.3	0.321724	0.1
0.4	0.321393	0.1
0.5	0.42649	0.1
0.6	-0.642344	0.1
0.1	-0.165374	0.1
0.2	-0.242676	0.1
0.3	0.374171	0.1
0.4	0.344612	0.1
0.5	-0.407008	0.1
0.6	-0.683712	0.1
0.1	-0.0997626	0.1
0.2	-0.200276	0.1
0.3	0.179679	0.1
0.4	0.504207	0.1
0.5	0.410573	0.1
0.6	-0.660175	0.1
0.1	0.0208671	0.1
0.2	0.241025	0.1
0.3	0.209908	0.1
0.4	-0.477772	0.1
0.5	0.463466	0.1
0.6	0.697314	0.1
0.1	0.045275	0.1
0.2	0.140631	0.1
0.3	0.383586	0.1
0.4	-0.484071	0.1
0.5	-0.415406	0.1
0.6	0.591426	0.1
0.1	-0.123901	0.1
0.2	-0.210447	0.1
0.3	0.327897	0.1
0.4	-0.466929	0.1
0.5	0.644036	0.1
0.6	-0.58677	0.1
0.1	-0.195473	0.1
0.2	-0.286892	0.1
0.3	-0.247852	0.1
0.4	0.292721	0.1
0.5	0.507606	0.1
0.6	0.557368	0.1
0.1	-0.0908459	0.1
0.2	-0.186227	0.1
0.3	-0.385692	0.1
0.4	0.380356	0.1
0.5	-0.411121	0.1
0.6	0.467813	0.1
0.1	-0.0997199	0.1
0.2	0.238834	0.1
0.3	0.396624	0.1
0.4	-0.446055	0.1
0.5	-0.575275	0.1
0.6	-0.57785	0.1
0.1	-0.21483	0.1
0.2	-0.0953293	0.1
0.3	-0.318734	0.1
0.4	-0.30483	0.1
0.5	-0.476991	0.1
0.6	-0.551008	0.1
0.1	0.0522098	0.1
0.2	-0.28861	0.1
0.3	0.248114	0.1
0.4	-0.146424	0.1
0.5	0.383553	0.1
0.6	-0.654659	0.1
0.1	-0.110559	0.1
0.2	-0.132164	0.1
0.3	-0.387229	0.1
0.4	0.352858	0.1
0.5	-0.504942	0.1
0.6	0.6003	0.1
0.1	-0.110524	0.1
0.2	-0.0584975	0.1
0.3	0.353955	0.1
0.4	0.475518	0.1
0.5	-0.437004	0.1
0.6	0.533335	0.1
0.1	-0.176333	0.1
0.2	0.210082	0.1
0.3	0.0734765	0.1
0.4	0.311233	0.1
0.5	0.49181	0.1
0.6	-0.666237	0.1
0.1	0.0602292	0.1
0.2	0.21273	0.1
0.3	0.221172	0.1
0.4	0.230716	0.1
0.5	-0.469402	0.1
0.6	0.537756	0.1
0.1	-0.0953462	0.1
0.2	-0.101645	0.1
0.3	-0.188828	0.1
0.4	-0.455434	0.1
0.5	0.489974	0.1
0.6	0.642995	0.1
0.1	-0.034331	0.1
0.2	0.198028	0.1
0.3	-0.367613	0.1
0.4	-0.529751	0.1
0.5	-0.520021	0.1
0.6	0.584279	0.1
0.1	0.14892	0.1
0.2	0.127733	0.1
0.3	-0.296249	0.1
0.4	-0.481724	0.1
0.5	0.618862	0.1
0.6	-0.528118	0.1
0.1	-0.108499	0.1
0.2	0.223144	0.1
0.3	-0.313809	0.1
0.4	-0.338152	0.1
0.5	-0.505171	0.1
0.6	0.489471	0.1
0.1	-0.116881	0.1
0.2	0.192482	0.1
0.3	0.306513	0.1
0.4	-0.399394	0.1
0.5	0.383303	0.1
0.6	-0.701704	0.1
0.1	0.0477598	0.1
0.2	-0.0496391	0.1
0.3	0.308698	0.1
0.4	0.374297	0.1
0.5	0.567861	0.1
0.6	-0.762493	0.1
0.1	-0.0930434	0.1
0.2	0.26004	0.1
0.3	0.284002	0.1
0.4	-0.250161	0.1
0.5	0.500375	0.1
0.6	-0.522882	0.1
0.1	-0.0850399	0.1
0.2	-0.227492	0.1
0.3	0.239296	0.1
0.4	-0.400699	0.1
0.5	0.466725	0.1
0.6	-0.662031	0.1
0.1	0.190537	0.1
0.2	0.0973537	0.1
0.3	-0.275932	0.1
0.4	-0.394049	0.1
0.5	-0.543502	0.1
0.6	-0.541299	0.1
0.1	-0.196908	0.1
0.2	0.292715	0.1
0.3	-0.294896	0.1
0.4	0.501346	0.1
0.5	0.57877	0.1
0.6	-0.391985	0.1
0.1	-0.29128	0.1
0.2	0.148515	0.1
0.3	0.439232	0.1
0.4	-0.348012	0.1
0.5	0.541198	0.1
0.6	-0.621309	0.1
0.1	0.0781466	0.1
[truncated: 3,401 more rows]

## Sheet: Fig2d
True effect size	Estimated effect size	Factor density
0.1	-0.0327379	0.05
0.2	-0.0686898	0.05
0.3	0.34194	0.05
0.4	-0.367815	0.05
0.5	-0.580703	0.05
0.6	0.518448	0.05
0.1	-0.0996516	0.05
0.2	-0.0775616	0.05
0.3	-0.366461	0.05
0.4	0.425111	0.05
0.5	-0.532347	0.05
0.6	0.593236	0.05
0.1	-0.054997	0.05
0.2	-0.197327	0.05
0.3	-0.252621	0.05
0.4	-0.361943	0.05
0.5	-0.5638	0.05
0.6	0.103088	0.05
0.1	-0.0487587	0.05
0.2	0.0431928	0.05
0.3	-0.299977	0.05
0.4	0.442122	0.05
0.5	0.513399	0.05
0.6	0.686103	0.05
0.1	-0.0763573	0.05
0.2	0.20393	0.05
0.3	-0.250679	0.05
0.4	-0.451413	0.05
0.5	0.306537	0.05
0.6	0.513893	0.05
0.1	0.0431225	0.05
0.2	-0.295452	0.05
0.3	0.391825	0.05
0.4	-0.365828	0.05
0.5	0.479812	0.05
0.6	0.695458	0.05
0.1	-0.143024	0.05
0.2	-0.254373	0.05
0.3	0.313004	0.05
0.4	-0.421744	0.05
0.5	-0.351067	0.05
0.6	-0.011391	0.05
0.1	0.176706	0.05
0.2	-0.193306	0.05
0.3	0.288418	0.05
0.4	0.284015	0.05
0.5	0.520098	0.05
0.6	0.631231	0.05
0.1	-0.159349	0.05
0.2	-0.212713	0.05
0.3	-0.126856	0.05
0.4	0.297797	0.05
0.5	0.37619	0.05
0.6	-0.678987	0.05
0.1	-0.0737212	0.05
0.2	0.00805195	0.05
0.3	0.204063	0.05
0.4	0.468634	0.05
0.5	-0.386096	0.05
0.6	-0.691597	0.05
0.1	0.00768492	0.05
0.2	-0.24906	0.05
0.3	0.163832	0.05
0.4	0.210899	0.05
0.5	-0.43433	0.05
0.6	-0.670361	0.05
0.1	-0.0429623	0.05
0.2	0.158451	0.05
0.3	0.34361	0.05
0.4	0.0279359	0.05
0.5	0.511492	0.05
0.6	-0.691526	0.05
0.1	-0.143504	0.05
0.2	0.260658	0.05
0.3	0.338409	0.05
0.4	-0.0104634	0.05
0.5	-0.692883	0.05
0.6	-0.623828	0.05
0.1	0.200915	0.05
0.2	-0.28436	0.05
0.3	0.331067	0.05
0.4	-0.299892	0.05
0.5	0.49444	0.05
0.6	0.537207	0.05
0.1	0.0600887	0.05
0.2	-0.194008	0.05
0.3	0.351363	0.05
0.4	0.431186	0.05
0.5	0.548178	0.05
0.6	0.651921	0.05
0.1	0.0964714	0.05
0.2	-0.200338	0.05
0.3	-0.111948	0.05
0.4	-0.481299	0.05
0.5	-0.516466	0.05
0.6	0.548375	0.05
0.1	-0.189334	0.05
0.2	-0.0985717	0.05
0.3	-0.325075	0.05
0.4	0.0276904	0.05
0.5	-0.46282	0.05
0.6	-0.562936	0.05
0.1	-0.0373705	0.05
0.2	-0.267995	0.05
0.3	0.278778	0.05
0.4	0.145034	0.05
0.5	0.37234	0.05
0.6	0.684622	0.05
0.1	0.0996656	0.05
0.2	-0.157577	0.05
0.3	-0.394999	0.05
0.4	0.355662	0.05
0.5	0.475037	0.05
0.6	-0.63318	0.05
0.1	0.106704	0.05
0.2	0.102404	0.05
0.3	0.344943	0.05
0.4	0.45824	0.05
0.5	0.440891	0.05
0.6	-0.544193	0.05
0.1	-0.168066	0.05
0.2	-0.198942	0.05
0.3	0.198784	0.05
0.4	-0.0118637	0.05
0.5	-0.451191	0.05
0.6	0.64304	0.05
0.1	0.090473	0.05
0.2	-0.239903	0.05
0.3	0.198	0.05
0.4	-0.0214074	0.05
0.5	-0.420511	0.05
0.6	0.545671	0.05
0.1	-0.101219	0.05
0.2	0.147856	0.05
0.3	-0.1788	0.05
0.4	-0.470075	0.05
0.5	0.473877	0.05
0.6	0.627988	0.05
0.1	0.00573471	0.05
0.2	-0.188756	0.05
0.3	0.353365	0.05
0.4	-0.496859	0.05
0.5	-0.480537	0.05
0.6	0.58918	0.05
0.1	0.110544	0.05
0.2	0.125533	0.05
0.3	-0.273965	0.05
0.4	-0.483706	0.05
0.5	0.638846	0.05
0.6	0.479043	0.05
0.1	0.120032	0.05
0.2	-0.270783	0.05
0.3	0.0212276	0.05
0.4	-0.348136	0.05
0.5	0.492166	0.05
0.6	-0.462731	0.05
0.1	0.0934337	0.05
0.2	-0.173651	0.05
0.3	-0.29101	0.05
0.4	0.421675	0.05
0.5	-0.415343	0.05
0.6	0.720939	0.05
0.1	-0.026842	0.05
0.2	-0.109793	0.05
0.3	0.30566	0.05
0.4	0.391839	0.05
0.5	-0.504347	0.05
0.6	-0.783155	0.05
0.1	0.0750933	0.05
0.2	0.226625	0.05
0.3	0.263525	0.05
0.4	0.282526	0.05
0.5	0.487451	0.05
0.6	0.510433	0.05
0.1	0.0836999	0.05
0.2	-0.207499	0.05
0.3	-0.228454	0.05
0.4	-0.395751	0.05
0.5	0.111491	0.05
0.6	-0.662732	0.05
0.1	0.173392	0.05
0.2	0.10547	0.05
0.3	0.240483	0.05
0.4	0.374115	0.05
0.5	-0.53544	0.05
0.6	-0.533116	0.05
0.1	-0.225054	0.05
0.2	0.283144	0.05
0.3	-0.294136	0.05
0.4	-0.507544	0.05
0.5	0.122636	0.05
0.6	-0.503298	0.05
0.1	-0.0830869	0.05
0.2	0.101042	0.05
0.3	-0.437832	0.05
0.4	-0.413848	0.05
0.5	0.544142	0.05
0.6	0.582272	0.05
0.1	-0.0632076	0.05
0.2	-0.0837161	0.05
0.3	0.398193	0.05
0.4	0.376853	0.05
0.5	0.532382	0.05
0.6	0.531262	0.05
0.1	-0.0308356	0.05
0.2	0.145931	0.05
0.3	0.306482	0.05
0.4	0.411999	0.05
0.5	0.656419	0.05
0.6	0.138617	0.05
0.1	-0.146622	0.05
0.2	-0.354678	0.05
0.3	-0.337973	0.05
0.4	-0.400589	0.05
0.5	-0.458639	0.05
0.6	-0.577498	0.05
0.1	0.204204	0.05
0.2	-0.177794	0.05
0.3	-0.473546	0.05
0.4	-0.331677	0.05
0.5	-0.562404	0.05
0.6	0.596361	0.05
0.1	0.0808175	0.05
0.2	0.175015	0.05
0.3	0.186638	0.05
0.4	0.35021	0.05
0.5	-0.433343	0.05
0.6	0.639249	0.05
0.1	-0.230569	0.05
0.2	0.301627	0.05
0.3	-0.335101	0.05
0.4	-0.291232	0.05
0.5	-0.506797	0.05
0.6	0.104985	0.05
0.1	0.18606	0.05
0.2	0.0594809	0.05
0.3	-0.361355	0.05
0.4	-0.394989	0.05
0.5	0.212579	0.05
0.6	-0.681935	0.05
0.1	0.0411928	0.05
0.2	0.143276	0.05
0.3	0.528533	0.05
0.4	-0.314251	0.05
0.5	0.36711	0.05
0.6	0.663022	0.05
0.1	0.0190652	0.05
0.2	-0.242847	0.05
0.3	-0.230872	0.05
0.4	-0.0200484	0.05
0.5	0.583842	0.05
0.6	-0.541767	0.05
0.1	-0.147575	0.05
0.2	0.032256	0.05
0.3	0.294533	0.05
0.4	0.342601	0.05
0.5	-0.481745	0.05
0.6	0.767027	0.05
0.1	0.184902	0.05
0.2	0.104513	0.05
0.3	0.405381	0.05
0.4	-0.457975	0.05
0.5	-0.625318	0.05
0.6	-0.631884	0.05
0.1	0.103337	0.05
0.2	-0.149519	0.05
0.3	0.28602	0.05
0.4	0.464687	0.05
0.5	-0.532033	0.05
0.6	0.535625	0.05
0.1	-0.105648	0.05
0.2	-0.193672	0.05
0.3	0.292656	0.05
0.4	-0.33328	0.05
0.5	0.466783	0.05
0.6	0.568065	0.05
0.1	0.150484	0.05
0.2	0.159265	0.05
0.3	0.269266	0.05
0.4	0.423748	0.05
0.5	0.577363	0.05
0.6	-0.449993	0.05
0.1	0.00578727	0.05
0.2	-0.20152	0.05
0.3	-0.354368	0.05
0.4	-0.298166	0.05
0.5	0.517283	0.05
0.6	0.6765	0.05
0.1	-0.0195137	0.05
0.2	0.10599	0.05
0.3	-0.280649	0.05
0.4	0.330876	0.05
0.5	0.0209981	0.05
0.6	0.557193	0.05
0.1	0.0222525	0.05
0.2	-0.270511	0.05
0.3	0.0595445	0.05
0.4	0.284785	0.05
0.5	0.476801	0.05
0.6	0.594342	0.05
0.1	-0.145165	0.05
0.2	0.197457	0.05
0.3	0.214489	0.05
0.4	0.0885503	0.05
0.5	-0.390562	0.05
0.6	0.54119	0.05
0.1	-0.157592	0.05
0.2	-0.213625	0.05
0.3	0.220561	0.05
0.4	0.351462	0.05
0.5	-0.419012	0.05
0.6	0.570628	0.05
0.1	0.106449	0.05
0.2	-0.316423	0.05
0.3	0.319143	0.05
0.4	0.376523	0.05
0.5	0.489653	0.05
0.6	-0.602915	0.05
0.1	-0.141263	0.05
0.2	-0.26452	0.05
0.3	-0.220201	0.05
0.4	-0.506838	0.05
0.5	0.314906	0.05
0.6	-0.685902	0.05
0.1	-0.0261898	0.05
0.2	-0.0846844	0.05
0.3	-0.304312	0.05
0.4	-0.56375	0.05
0.5	-0.453318	0.05
0.6	-0.552217	0.05
0.1	-0.0832389	0.05
0.2	0.131596	0.05
0.3	0.2226	0.05
0.4	-0.455979	0.05
0.5	0.0332139	0.05
0.6	0.629096	0.05
0.1	-0.115877	0.05
0.2	-0.18448	0.05
0.3	0.293173	0.05
0.4	0.31381	0.05
0.5	0.561794	0.05
0.6	0.52899	0.05
0.1	0.145613	0.05
0.2	-0.285013	0.05
0.3	-0.339109	0.05
0.4	-0.369524	0.05
0.5	-0.534292	0.05
0.6	-0.0773908	0.05
0.1	0.112363	0.05
0.2	-0.166818	0.05
0.3	-0.33819	0.05
0.4	-0.608606	0.05
0.5	0.534959	0.05
0.6	0.475499	0.05
0.1	-0.0316072	0.05
0.2	-0.186998	0.05
0.3	0.0703419	0.05
0.4	0.418219	0.05
0.5	0.422079	0.05
0.6	-0.641334	0.05
0.1	0.0931779	0.05
0.2	-0.126705	0.05
0.3	-0.309954	0.05
0.4	-0.331274	0.05
0.5	0.484764	0.05
0.6	0.562276	0.05
0.1	0.113299	0.05
0.2	0.353807	0.05
0.3	0.250274	0.05
0.4	-0.317267	0.05
0.5	0.157873	0.05
0.6	-0.432982	0.05
0.1	0.167267	0.05
0.2	-0.210471	0.05
0.3	-0.272902	0.05
0.4	0.369137	0.05
0.5	0.390561	0.05
0.6	0.693825	0.05
0.1	-0.123175	0.05
0.2	0.00933623	0.05
0.3	-0.392841	0.05
0.4	0.385215	0.05
0.5	-0.402898	0.05
0.6	-0.598504	0.05
0.1	0.105754	0.05
0.2	-0.126945	0.05
0.3	-0.271938	0.05
0.4	0.241805	0.05
0.5	-0.503916	0.05
0.6	0.552682	0.05
0.1	0.0753787	0.05
0.2	-0.14708	0.05
0.3	0.327994	0.05
0.4	0.351356	0.05
0.5	-0.411675	0.05
0.6	-0.560355	0.05
0.1	-0.238241	0.05
0.2	-0.154052	0.05
0.3	-0.158781	0.05
0.4	0.488966	0.05
0.5	-0.438254	0.05
0.6	0.559642	0.05
0.1	-0.208236	0.05
0.2	0.338873	0.05
0.3	-0.0902831	0.05
0.4	0.324472	0.05
0.5	0.50909	0.05
0.6	-0.544433	0.05
0.1	0.231936	0.05
0.2	0.238715	0.05
0.3	-0.47543	0.05
0.4	0.55035	0.05
0.5	0.54412	0.05
0.6	0.654412	0.05
0.1	0.155334	0.05
0.2	-0.160734	0.05
0.3	0.188889	0.05
0.4	-0.343757	0.05
0.5	-0.533409	0.05
0.6	-0.580644	0.05
0.1	-0.0484895	0.05
0.2	-0.249039	0.05
0.3	-0.364702	0.05
0.4	0.479707	0.05
0.5	-0.476511	0.05
0.6	-0.620008	0.05
0.1	0.113228	0.05
0.2	-0.128651	0.05
0.3	-0.165187	0.05
0.4	0.469199	0.05
0.5	-0.0150591	0.05
0.6	0.506993	0.05
0.1	0.0205268	0.05
0.2	-0.319652	0.05
0.3	0.219102	0.05
0.4	-0.484757	0.05
0.5	-0.0163062	0.05
0.6	0.74375	0.05
0.1	0.0109619	0.05
0.2	0.0862344	0.05
0.3	-0.237878	0.05
0.4	-0.418864	0.05
0.5	0.077197	0.05
0.6	-0.572673	0.05
0.1	0.0252286	0.05
0.2	0.277439	0.05
0.3	-0.194885	0.05
0.4	-0.266967	0.05
0.5	0.414162	0.05
0.6	0.725293	0.05
0.1	0.0807429	0.05
0.2	-0.0222813	0.05
0.3	-0.368624	0.05
0.4	0.436619	0.05
0.5	-0.53744	0.05
0.6	0.713514	0.05
0.1	0.0153013	0.05
0.2	-0.151213	0.05
0.3	0.283146	0.05
0.4	-0.429352	0.05
0.5	0.450416	0.05
0.6	0.555546	0.05
0.1	-0.146824	0.05
0.2	-0.14686	0.05
0.3	0.319576	0.05
0.4	-0.412887	0.05
0.5	-0.411308	0.05
0.6	-0.533583	0.05
0.1	0.178866	0.05
0.2	-0.22386	0.05
0.3	-0.329139	0.05
0.4	0.0110446	0.05
0.5	-0.492192	0.05
0.6	0.489695	0.05
0.1	-0.151922	0.05
0.2	-0.131777	0.05
0.3	0.225389	0.05
0.4	-0.42623	0.05
0.5	0.494815	0.05
0.6	-0.143926	0.05
0.1	-0.0726173	0.05
0.2	0.0458654	0.05
0.3	-0.356864	0.05
0.4	-0.239179	0.05
0.5	-0.524142	0.05
0.6	0.504072	0.05
0.1	0.0559127	0.05
0.2	0.281293	0.05
0.3	0.257795	0.05
0.4	-0.357664	0.05
0.5	0.502946	0.05
0.6	0.488612	0.05
0.1	-0.0479932	0.05
0.2	0.171336	0.05
0.3	-0.254029	0.05
0.4	0.397284	0.05
0.5	0.581682	0.05
0.6	0.642171	0.05
0.1	-0.101149	0.05
0.2	-0.17906	0.05
0.3	0.245941	0.05
0.4	-0.30647	0.05
0.5	0.039466	0.05
0.6	-0.581913	0.05
0.1	0.181245	0.05
0.2	-0.141504	0.05
0.3	-0.381629	0.05
0.4	0.357476	0.05
0.5	0.528103	0.05
0.6	0.591323	0.05
0.1	0.151635	0.05
0.2	-0.174714	0.05
0.3	-0.312721	0.05
0.4	-0.39217	0.05
0.5	0.551844	0.05
0.6	-0.536234	0.05
0.1	-0.0394221	0.05
0.2	0.0174826	0.05
0.3	-0.340771	0.05
0.4	-0.416479	0.05
0.5	0.406683	0.05
0.6	-0.577315	0.05
0.1	-0.0320885	0.05
0.2	-0.177335	0.05
0.3	-0.264206	0.05
0.4	-0.385297	0.05
0.5	0.538347	0.05
0.6	-0.585482	0.05
0.1	0.055486	0.05
0.2	0.116423	0.05
0.3	-0.105553	0.05
0.4	-0.219345	0.05
0.5	-0.47998	0.05
0.6	0.546052	0.05
0.1	0.099645	0.05
0.2	-0.276993	0.05
0.3	-0.261232	0.05
0.4	0.345175	0.05
0.5	-0.551705	0.05
0.6	-0.444433	0.05
0.1	-0.189131	0.05
0.2	0.19125	0.05
0.3	-0.327437	0.05
0.4	-0.351918	0.05
0.5	0.492935	0.05
0.6	0.65236	0.05
0.1	0.140743	0.05
0.2	-0.0723034	0.05
0.3	-0.351174	0.05
0.4	-0.47649	0.05
0.5	-0.62419	0.05
0.6	-0.637203	0.05
0.1	0.228103	0.05
0.2	-0.111927	0.05
0.3	0.328298	0.05
0.4	-0.413105	0.05
0.5	-0.510428	0.05
0.6	-0.466049	0.05
0.1	0.120803	0.05
0.2	0.134909	0.05
0.3	-0.0729207	0.05
0.4	-0.359853	0.05
0.5	0.48788	0.05
0.6	-0.449732	0.05
0.1	-0.102099	0.05
0.2	0.183509	0.05
0.3	-0.321861	0.05
0.4	0.447094	0.05
0.5	0.412072	0.05
0.6	-0.650642	0.05
0.1	0.0522139	0.05
0.2	-0.22703	0.05
0.3	-0.280045	0.05
0.4	-0.417277	0.05
0.5	-0.418359	0.05
0.6	0.562756	0.05
0.1	-0.127414	0.05
0.2	-0.203129	0.05
0.3	0.286256	0.05
0.4	0.429138	0.05
0.5	-0.578888	0.05
0.6	-0.0175928	0.05
0.1	-0.118623	0.05
0.2	0.287555	0.05
0.3	0.352817	0.05
0.4	0.359608	0.05
0.5	-0.544588	0.05
0.6	0.0732869	0.05
0.1	0.163867	0.05
0.2	0.189821	0.05
0.3	0.364689	0.05
0.4	0.322545	0.05
0.5	0.47879	0.05
0.6	-0.468122	0.05
0.1	0.188695	0.05
0.2	-0.253148	0.05
0.3	0.22129	0.05
0.4	0.363681	0.05
0.5	-0.605814	0.05
0.6	0.543007	0.05
0.1	-0.157506	0.05
0.2	0.17416	0.05
0.3	0.338214	0.05
0.4	-0.468144	0.05
0.5	-0.379061	0.05
0.6	0.0428694	0.05
0.1	0.119344	0.05
0.2	0.186677	0.05
0.3	0.217985	0.05
0.4	0.557174	0.05
0.5	-0.524939	0.05
0.6	-0.521182	0.05
0.1	0.183567	0.05
0.2	-0.0693438	0.05
0.3	0.342419	0.05
0.4	-0.269009	0.05
0.5	0.620649	0.05
0.6	0.664442	0.05
0.1	0.0786098	0.05
0.2	-0.254448	0.05
0.3	-0.312382	0.05
0.4	-0.42396	0.05
0.5	0.483841	0.05
0.6	0.571036	0.05
0.1	-0.156459	0.05
0.2	0.246937	0.05
0.3	-0.253999	0.05
0.4	-0.395963	0.05
0.5	-0.388224	0.05
0.6	0.513701	0.05
0.1	-0.12869	0.05
0.2	-0.131542	0.05
0.3	-0.32048	0.05
0.4	0.521615	0.05
0.5	0.560767	0.05
0.6	-0.57479	0.05
0.1	0.0733095	0.05
0.2	-0.150716	0.05
0.3	-0.300484	0.05
0.4	-0.44206	0.05
0.5	-0.552499	0.05
0.6	0.535991	0.05
0.1	0.0162196	0.05
0.2	-0.348578	0.05
0.3	0.216888	0.05
0.4	0.368951	0.05
0.5	0.552072	0.05
0.6	-0.636922	0.05
0.1	-0.0428376	0.05
0.2	-0.147992	0.05
0.3	0.393269	0.05
0.4	0.496875	0.05
0.5	0.556034	0.05
0.6	0.487517	0.05
0.1	0.146847	0.05
0.2	-0.172524	0.05
0.3	0.320659	0.05
0.4	-0.298155	0.05
0.5	-0.444922	0.05
0.6	-0.604399	0.05
0.1	-0.123855	0.05
0.2	-0.141386	0.05
0.3	-0.502289	0.05
0.4	-0.297479	0.05
0.5	-0.442449	0.05
0.6	0.601851	0.05
0.1	-0.218094	0.05
0.2	0.119437	0.05
0.3	-0.206253	0.05
0.4	-0.0616278	0.05
0.5	0.541152	0.05
0.6	-0.484639	0.05
0.1	0.0884354	0.05
0.2	-0.25927	0.05
0.3	-0.0163857	0.05
0.4	0.449672	0.05
0.5	-0.437661	0.05
0.6	-0.488421	0.05
0.1	-0.0407425	0.05
0.2	0.110056	0.05
0.3	0.0194766	0.05
0.4	-0.357979	0.05
0.5	-0.358938	0.05
0.6	-0.646657	0.05
0.1	0.186502	0.05
0.2	-0.0847089	0.05
0.3	0.31759	0.05
0.4	-0.360342	0.05
0.5	0.48465	0.05
0.6	-0.506574	0.05
0.1	0.0676361	0.05
0.2	-0.139146	0.05
0.3	0.237606	0.05
0.4	0.389732	0.05
0.5	-0.50942	0.05
0.6	0.706131	0.05
0.1	0.114166	0.05
0.2	0.198757	0.05
0.3	0.362109	0.05
0.4	-0.350492	0.05
0.5	-0.111989	0.05
0.6	0.645567	0.05
0.1	-0.168229	0.05
0.2	-0.178118	0.05
0.3	9.36114e-05	0.05
0.4	-0.235858	0.05
0.5	-0.498537	0.05
0.6	0.598655	0.05
0.1	-0.11118	0.05
0.2	0.294569	0.05
0.3	0.271021	0.05
0.4	-0.408282	0.05
0.5	-0.519218	0.05
0.6	-0.668431	0.05
0.1	0.166125	0.05
0.2	0.248501	0.05
0.3	0.241745	0.05
0.4	0.451979	0.05
0.5	0.537292	0.05
0.6	-0.132168	0.05
0.1	0.0480504	0.05
0.2	0.376144	0.05
0.3	-0.390498	0.05
0.4	0.418675	0.05
0.5	-0.478226	0.05
0.6	-0.52812	0.05
0.1	0.118649	0.05
0.2	0.0459114	0.05
0.3	0.348862	0.05
0.4	-0.363842	0.05
0.5	0.465082	0.05
0.6	0.50668	0.05
0.1	-0.0746964	0.05
0.2	0.323405	0.05
0.3	0.184242	0.05
0.4	-0.162486	0.05
0.5	-0.660614	0.05
0.6	-0.448594	0.05
0.1	-0.171259	0.05
0.2	-0.364556	0.05
0.3	0.359711	0.05
0.4	0.42867	0.05
0.5	-0.0478482	0.05
0.6	-0.504999	0.05
0.1	-0.0979031	0.05
0.2	-0.223328	0.05
0.3	-0.359759	0.05
0.4	-0.407155	0.05
0.5	0.470417	0.05
0.6	-0.618498	0.05
0.1	0.0199721	0.05
0.2	-0.262218	0.05
0.3	0.293085	0.05
0.4	-0.341544	0.05
0.5	0.449264	0.05
0.6	-0.625287	0.05
0.1	-0.0364252	0.05
0.2	0.202769	0.05
0.3	-0.313855	0.05
0.4	0.182403	0.05
0.5	-0.502449	0.05
0.6	-0.644098	0.05
0.1	-0.146309	0.05
0.2	-0.139584	0.05
0.3	0.285036	0.05
0.4	0.436442	0.05
0.5	-0.499242	0.05
0.6	-0.676005	0.05
0.1	-0.00680827	0.05
0.2	0.22699	0.05
0.3	-0.457797	0.05
0.4	-0.353405	0.05
0.5	-0.000756869	0.05
0.6	-0.453897	0.05
0.1	0.114566	0.05
0.2	-0.256746	0.05
0.3	0.201619	0.05
0.4	-0.416949	0.05
0.5	0.629298	0.05
0.6	-0.478288	0.05
0.1	0.140099	0.05
0.2	-0.18657	0.05
0.3	0.439554	0.05
0.4	0.400465	0.05
0.5	0.578753	0.05
0.6	0.636831	0.05
0.1	0.100205	0.05
0.2	0.173463	0.05
0.3	-0.305828	0.05
0.4	-0.416763	0.05
0.5	0.438235	0.05
0.6	0.148097	0.05
0.1	-0.183662	0.05
0.2	-0.154318	0.05
0.3	-0.204251	0.05
0.4	0.35655	0.05
0.5	-0.407267	0.05
0.6	-0.521529	0.05
0.1	-0.0970762	0.05
0.2	0.233073	0.05
0.3	0.215447	0.05
0.4	-0.354161	0.05
0.5	-0.474935	0.05
0.6	0.510564	0.05
0.1	0.110437	0.05
0.2	-0.33074	0.05
0.3	0.174834	0.05
0.4	0.18905	0.05
0.5	-0.587779	0.05
0.6	-0.725756	0.05
0.1	-0.259127	0.05
0.2	-0.206914	0.05
0.3	0.0105346	0.05
0.4	-0.380634	0.05
0.5	-0.52181	0.05
0.6	-0.517859	0.05
0.1	0.117039	0.05
0.2	0.181879	0.05
0.3	0.250221	0.05
0.4	-0.429971	0.05
0.5	-0.382363	0.05
0.6	0.551472	0.05
0.1	0.0192483	0.05
0.2	0.0633313	0.05
0.3	-0.333755	0.05
0.4	0.350567	0.05
0.5	-0.567898	0.05
0.6	-0.545184	0.05
0.1	0.0166383	0.05
0.2	-0.155001	0.05
0.3	0.322003	0.05
0.4	-0.244779	0.05
0.5	0.552492	0.05
0.6	-0.623677	0.05
0.1	-0.0534944	0.05
0.2	-0.210815	0.05
0.3	0.423158	0.05
0.4	-0.430775	0.05
0.5	0.456229	0.05
0.6	0.559416	0.05
0.1	0.0210187	0.05
0.2	0.222158	0.05
0.3	0.156165	0.05
0.4	0.0645612	0.05
0.5	-0.406255	0.05
0.6	-0.490171	0.05
0.1	-0.145898	0.05
0.2	0.338568	0.05
0.3	0.0222258	0.05
0.4	-0.256271	0.05
0.5	-0.562064	0.05
0.6	0.424774	0.05
0.1	-0.144271	0.05
0.2	0.143246	0.05
0.3	0.27751	0.05
0.4	-0.481078	0.05
0.5	-0.315733	0.05
0.6	-0.597563	0.05
0.1	-0.0173949	0.05
0.2	-0.221434	0.05
0.3	0.241699	0.05
0.4	-0.38761	0.05
0.5	0.40086	0.05
0.6	0.716859	0.05
0.1	-0.0949844	0.05
0.2	-0.163052	0.05
0.3	0.339236	0.05
0.4	0.0555104	0.05
0.5	-0.431991	0.05
0.6	-0.45705	0.05
0.1	0.0287492	0.05
0.2	-0.164529	0.05
0.3	-0.27051	0.05
0.4	0.51884	0.05
0.5	-0.0552775	0.05
0.6	-0.647283	0.05
0.1	-0.072764	0.05
0.2	-0.137115	0.05
0.3	0.339379	0.05
0.4	0.327707	0.05
0.5	0.454243	0.05
0.6	0.673693	0.05
0.1	-0.0737113	0.05
0.2	0.213189	0.05
0.3	-0.0500608	0.05
0.4	-0.315203	0.05
0.5	0.477512	0.05
0.6	-0.594321	0.05
0.1	0.129125	0.05
0.2	-0.142154	0.05
0.3	-0.316488	0.05
0.4	-0.458119	0.05
0.5	-0.535914	0.05
0.6	-0.121274	0.05
0.1	0.0727535	0.05
0.2	-0.262853	0.05
0.3	0.314796	0.05
0.4	-0.0628339	0.05
0.5	0.630596	0.05
0.6	0.729913	0.05
0.1	-0.142197	0.05
0.2	0.196886	0.05
0.3	-0.342858	0.05
0.4	0.315774	0.05
0.5	-0.471937	0.05
0.6	0.619378	0.05
0.1	-0.0161204	0.05
0.2	-0.210082	0.05
0.3	-0.230119	0.05
0.4	0.538066	0.05
0.5	0.362472	0.05
0.6	0.60522	0.05
0.1	0.0825554	0.05
0.2	0.155747	0.05
0.3	0.385504	0.05
0.4	0.113994	0.05
0.5	0.478395	0.05
0.6	0.550816	0.05
0.1	-0.177301	0.05
0.2	0.0361184	0.05
0.3	-0.242658	0.05
0.4	-0.416668	0.05
0.5	-0.40849	0.05
0.6	0.709721	0.05
0.1	-0.0912704	0.05
0.2	0.150595	0.05
0.3	-0.217106	0.05
0.4	0.276944	0.05
0.5	-0.615308	0.05
0.6	-0.537976	0.05
0.1	-0.0253428	0.05
0.2	-0.0996933	0.05
0.3	-0.326409	0.05
0.4	0.369805	0.05
0.5	0.489481	0.05
0.6	-0.475417	0.05
0.1	0.138224	0.05
0.2	0.154296	0.05
0.3	-0.164407	0.05
0.4	-0.339817	0.05
0.5	-0.530355	0.05
0.6	-0.534712	0.05
0.1	-0.0863929	0.05
0.2	0.0326541	0.05
0.3	0.262783	0.05
0.4	-0.457043	0.05
0.5	0.497976	0.05
0.6	0.525867	0.05
0.1	0.00835765	0.05
0.2	-0.229663	0.05
0.3	0.264756	0.05
0.4	-0.327256	0.05
0.5	-0.500805	0.05
0.6	0.449853	0.05
0.1	0.0890596	0.05
0.2	-0.24319	0.05
0.3	0.251433	0.05
0.4	-0.427169	0.05
0.5	-0.543349	0.05
0.6	-0.660574	0.05
0.1	0.15598	0.05
0.2	0.108336	0.05
0.3	0.318651	0.05
0.4	-0.468153	0.05
0.5	-0.419149	0.05
0.6	0.147491	0.05
0.1	-0.256731	0.05
0.2	-0.241503	0.05
0.3	-0.0151583	0.05
0.4	-0.468752	0.05
0.5	-0.447737	0.05
0.6	0.601317	0.05
0.1	-0.11034	0.05
0.2	0.0876621	0.05
0.3	0.263897	0.05
0.4	0.426459	0.05
0.5	-0.450503	0.05
0.6	0.258053	0.05
0.1	-0.125824	0.05
0.2	0.0709266	0.05
0.3	0.354581	0.05
0.4	-0.297153	0.05
0.5	0.406676	0.05
0.6	-0.691798	0.05
0.1	-0.145953	0.05
0.2	0.128922	0.05
0.3	-0.252671	0.05
0.4	-0.475391	0.05
0.5	0.47586	0.05
0.6	0.61571	0.05
0.1	0.0600344	0.05
0.2	0.220929	0.05
0.3	0.164812	0.05
0.4	0.121572	0.05
0.5	-0.384585	0.05
0.6	-0.441453	0.05
0.1	0.0385206	0.05
0.2	-0.250376	0.05
0.3	0.324007	0.05
0.4	-0.275756	0.05
0.5	-0.633754	0.05
0.6	-0.617289	0.05
0.1	0.0843326	0.05
0.2	0.225552	0.05
0.3	-0.357557	0.05
0.4	0.380553	0.05
0.5	-0.421484	0.05
0.6	-0.588402	0.05
0.1	-0.232013	0.05
0.2	-0.168459	0.05
0.3	-0.256534	0.05
0.4	0.450448	0.05
0.5	-0.445321	0.05
0.6	0.510596	0.05
0.1	0.0597378	0.05
0.2	-0.120019	0.05
0.3	-0.241608	0.05
0.4	-0.448116	0.05
0.5	-0.508214	0.05
0.6	0.564753	0.05
0.1	-0.141332	0.05
0.2	-0.0919558	0.05
0.3	-0.290591	0.05
0.4	-0.499581	0.05
0.5	-0.0147159	0.05
0.6	-0.683916	0.05
0.1	0.0795735	0.05
0.2	0.19913	0.05
0.3	-0.164651	0.05
0.4	0.384816	0.05
0.5	-0.458177	0.05
0.6	0.136649	0.05
0.1	0.0997658	0.05
0.2	0.170157	0.05
0.3	0.253974	0.05
0.4	0.0141388	0.05
0.5	0.570744	0.05
0.6	-0.433927	0.05
0.1	-0.0305074	0.05
0.2	-0.18439	0.05
0.3	-0.0632289	0.05
0.4	-0.317141	0.05
0.5	0.498981	0.05
0.6	-0.692056	0.05
0.1	0.1489	0.05
0.2	-0.00167921	0.05
0.3	0.0811597	0.05
0.4	0.378235	0.05
0.5	0.443726	0.05
0.6	0.749902	0.05
0.1	0.137128	0.05
0.2	-0.254417	0.05
0.3	-0.409666	0.05
0.4	0.360907	0.05
0.5	0.0650249	0.05
0.6	0.740054	0.05
0.1	0.112549	0.05
0.2	-0.242334	0.05
0.3	-0.402213	0.05
0.4	-0.498108	0.05
0.5	-0.555295	0.05
0.6	-0.619134	0.05
0.1	-0.0832414	0.05
0.2	-0.248084	0.05
0.3	0.258036	0.05
0.4	-0.371428	0.05
0.5	-0.635266	0.05
0.6	-0.567621	0.05
0.1	0.102283	0.05
0.2	0.0211668	0.05
0.3	-0.247938	0.05
0.4	-0.463078	0.05
0.5	-0.549374	0.05
0.6	-0.634373	0.05
0.1	0.049311	0.05
0.2	0.272912	0.05
0.3	-0.0101386	0.05
0.4	0.454131	0.05
0.5	-0.435639	0.05
0.6	-0.52632	0.05
0.1	-0.164888	0.05
0.2	-0.143352	0.05
0.3	0.208787	0.05
0.4	-0.369315	0.05
0.5	-0.458968	0.05
0.6	0.0648177	0.05
0.1	0.175453	0.05
0.2	-0.0986187	0.05
0.3	0.209962	0.05
0.4	0.403052	0.05
0.5	-0.472104	0.05
0.6	-0.435269	0.05
0.1	-0.215576	0.05
0.2	0.141603	0.05
0.3	0.195673	0.05
0.4	-0.542991	0.05
0.5	0.446962	0.05
0.6	0.576355	0.05
0.1	-0.0264637	0.05
0.2	-0.236168	0.05
0.3	-0.285841	0.05
0.4	0.438831	0.05
0.5	-0.431914	0.05
0.6	0.507281	0.05
0.1	-0.0815041	0.05
0.2	-0.24606	0.05
0.3	0.297426	0.05
0.4	0.299043	0.05
0.5	0.103618	0.05
0.6	-0.594052	0.05
0.1	0.185028	0.05
0.2	0.146082	0.05
0.3	0.230396	0.05
0.4	0.266506	0.05
0.5	0.378884	0.05
0.6	0.01976	0.05
0.1	0.0910633	0.05
0.2	-0.215695	0.05
0.3	0.203595	0.05
0.4	-0.394018	0.05
0.5	0.527591	0.05
0.6	-0.522842	0.05
0.1	-0.129581	0.05
0.2	-0.292557	0.05
0.3	-0.21322	0.05
0.4	-0.292447	0.05
0.5	0.391187	0.05
0.6	0.0421959	0.05
0.1	0.121768	0.05
0.2	0.165742	0.05
0.3	0.248356	0.05
0.4	-0.419842	0.05
0.5	0.551278	0.05
0.6	-0.532044	0.05
0.1	-0.124051	0.05
0.2	0.15735	0.05
0.3	-0.201315	0.05
0.4	-0.376355	0.05
0.5	0.486437	0.05
0.6	-0.695156	0.05
0.1	-0.236434	0.05
0.2	0.274085	0.05
0.3	0.302125	0.05
0.4	-0.351378	0.05
0.5	-0.513721	0.05
0.6	0.590722	0.05
0.1	-0.0636711	0.05
0.2	-0.278526	0.05
0.3	-0.374588	0.05
0.4	0.474992	0.05
0.5	-0.526282	0.05
0.6	-0.068048	0.05
0.1	0.16754	0.05
0.2	-0.103952	0.05
0.3	-0.277799	0.05
0.4	-0.376677	0.05
0.5	0.645836	0.05
0.6	-0.723589	0.05
0.1	0.0915741	0.05
0.2	-0.348223	0.05
0.3	-0.262676	0.05
0.4	0.461693	0.05
0.5	-0.3225	0.05
0.6	-0.585608	0.05
0.1	-0.0871045	0.05
0.2	-0.1472	0.05
0.3	-0.0351557	0.05
0.4	0.411488	0.05
0.5	-0.443022	0.05
0.6	0.592992	0.05
0.1	0.0965628	0.05
0.2	-0.30605	0.05
0.3	0.243134	0.05
0.4	0.483069	0.05
0.5	-0.465393	0.05
0.6	-0.545763	0.05
0.1	0.0354231	0.05
0.2	-0.211456	0.05
0.3	0.0198845	0.05
0.4	0.416291	0.05
0.5	0.484513	0.05
0.6	0.657877	0.05
0.1	0.0658015	0.05
0.2	-0.196818	0.05
0.3	-0.302588	0.05
0.4	-0.492645	0.05
0.5	0.533791	0.05
0.6	0.625459	0.05
0.1	-0.104191	0.05
0.2	-0.203529	0.05
0.3	0.418602	0.05
0.4	-0.458462	0.05
0.5	0.498411	0.05
0.6	0.586601	0.05
0.1	-0.0639656	0.05
0.2	0.0333276	0.05
0.3	0.368775	0.05
0.4	0.321485	0.05
0.5	0.585812	0.05
0.6	0.589348	0.05
0.1	-0.120064	0.05
0.2	0.0888692	0.05
0.3	-0.206815	0.05
0.4	0.472819	0.05
0.5	0.594587	0.05
0.6	-0.573083	0.05
0.1	0.00760047	0.05
0.2	-0.164552	0.05
0.3	0.221441	0.05
0.4	-0.493622	0.05
0.5	-0.485979	0.05
0.6	0.575166	0.05
0.1	0.141468	0.05
0.2	-0.136319	0.05
0.3	-0.216866	0.05
0.4	-0.42907	0.05
0.5	-0.400813	0.05
0.6	-0.345029	0.05
0.1	-0.182545	0.05
0.2	0.10412	0.05
0.3	-0.416926	0.05
0.4	0.35345	0.05
0.5	-0.459232	0.05
0.6	-0.545345	0.05
0.1	-0.0814178	0.05
0.2	0.256748	0.05
0.3	-0.296708	0.05
0.4	0.370661	0.05
0.5	0.506978	0.05
0.6	0.041064	0.05
0.1	-0.0490959	0.05
0.2	0.0924257	0.05
0.3	-0.258118	0.05
0.4	0.41422	0.05
0.5	-0.433933	0.05
0.6	0.683163	0.05
0.1	0.12888	0.05
0.2	-0.172565	0.05
0.3	-0.359244	0.05
0.4	-0.332588	0.05
0.5	-0.531973	0.05
0.6	-0.617589	0.05
0.1	0.0813201	0.05
0.2	-0.220607	0.05
0.3	0.24171	0.05
0.4	-0.313793	0.05
0.5	-0.509381	0.05
0.6	0.712997	0.05
0.1	-0.0781023	0.05
0.2	0.157726	0.05
0.3	-0.471718	0.05
0.4	-0.393704	0.05
0.5	0.0443983	0.05
0.6	-0.704879	0.05
0.1	0.126641	0.05
0.2	0.144864	0.05
0.3	-0.256419	0.05
0.4	-0.41627	0.05
0.5	0.435121	0.05
0.6	0.44192	0.05
0.1	0.00213438	0.05
0.2	0.0859129	0.05
0.3	0.212518	0.05
0.4	0.338313	0.05
0.5	-0.497446	0.05
0.6	0.465282	0.05
0.1	0.131388	0.05
0.2	-0.208331	0.05
0.3	0.29141	0.05
0.4	-0.433665	0.05
0.5	-0.534241	0.05
0.6	0.203106	0.05
0.1	0.0677861	0.05
0.2	0.140809	0.05
0.3	-0.240955	0.05
0.4	-0.458821	0.05
0.5	-0.469349	0.05
0.6	-0.693088	0.05
0.1	-0.140707	0.05
0.2	-0.151673	0.05
0.3	-0.360802	0.05
0.4	-0.253927	0.05
0.5	0.130197	0.05
0.6	-0.637534	0.05
0.1	-0.0704656	0.05
0.2	-0.0424262	0.05
0.3	0.315988	0.05
0.4	-0.321637	0.05
0.5	0.401408	0.05
0.6	0.602741	0.05
0.1	-0.23557	0.05
0.2	-0.0543748	0.05
0.3	0.226854	0.05
0.4	0.343566	0.05
0.5	-0.517485	0.05
0.6	0.517031	0.05
0.1	-0.0832453	0.05
0.2	-0.279102	0.05
0.3	0.346321	0.05
0.4	-0.31517	0.05
0.5	-0.511331	0.05
0.6	0.507369	0.05
0.1	-0.0515772	0.05
0.2	0.26886	0.05
0.3	-0.244947	0.05
0.4	-0.563484	0.05
0.5	0.343102	0.05
0.6	0.635334	0.05
0.1	0.0602777	0.05
0.2	0.0704539	0.05
0.3	-0.347705	0.05
0.4	-0.439904	0.05
0.5	0.532845	0.05
0.6	0.575368	0.05
0.1	0.0316077	0.05
0.2	0.199209	0.05
0.3	-0.200659	0.05
0.4	0.483685	0.05
0.5	0.0212537	0.05
0.6	0.403392	0.05
0.1	0.0277732	0.05
0.2	-0.182659	0.05
0.3	0.0817094	0.05
0.4	-0.284959	0.05
0.5	-0.396821	0.05
0.6	-0.520574	0.05
0.1	-0.23649	0.05
0.2	-0.153387	0.05
0.3	0.283544	0.05
0.4	0.512849	0.05
0.5	-0.487519	0.05
0.6	-0.21516	0.05
0.1	0.180993	0.05
0.2	-0.148173	0.05
0.3	-0.31352	0.05
0.4	0.241395	0.05
0.5	-0.625516	0.05
0.6	-0.557069	0.05
0.1	-0.169612	0.05
0.2	-0.0689722	0.05
0.3	0.269139	0.05
0.4	-0.528336	0.05
0.5	-0.382747	0.05
0.6	-2.05118e-05	0.05
0.1	0.145289	0.05
0.2	0.245205	0.05
0.3	-0.0966245	0.05
0.4	-0.421205	0.05
0.5	0.504638	0.05
0.6	0.540477	0.05
0.1	-0.117168	0.05
0.2	-0.162438	0.05
0.3	0.257014	0.05
0.4	0.289453	0.05
0.5	0.473881	0.05
0.6	0.760912	0.05
0.1	-0.095346	0.05
0.2	0.300272	0.05
0.3	0.3149	0.05
0.4	-0.160007	0.05
0.5	-0.57899	0.05
0.6	0.597028	0.05
0.1	0.0317447	0.05
0.2	0.325551	0.05
0.3	0.307852	0.05
0.4	0.395409	0.05
0.5	0.375096	0.05
0.6	0.171234	0.05
0.1	0.151148	0.05
0.2	-0.106431	0.05
0.3	0.0307714	0.05
0.4	-0.513319	0.05
0.5	0.5356	0.05
0.6	-0.620422	0.05
0.1	0.0576689	0.05
0.2	0.269438	0.05
0.3	0.0351387	0.05
0.4	0.329989	0.05
0.5	0.409595	0.05
0.6	-0.540641	0.05
0.1	-0.0655428	0.05
0.2	0.0657163	0.05
0.3	0.193178	0.05
0.4	0.411711	0.05
0.5	0.381925	0.05
0.6	0.707122	0.05
0.1	0.138212	0.05
0.2	-0.0120839	0.05
0.3	0.199456	0.05
0.4	0.434038	0.05
0.5	0.479321	0.05
0.6	-0.581036	0.05
0.1	-0.00122682	0.05
0.2	-0.170915	0.05
0.3	-0.297465	0.05
0.4	-0.520666	0.05
0.5	-0.46461	0.05
0.6	-0.49988	0.05
0.1	0.070963	0.05
0.2	-0.169257	0.05
0.3	-0.00624826	0.05
0.4	0.394245	0.05
0.5	0.43817	0.05
0.6	0.453539	0.05
0.1	-0.00980232	0.05
0.2	-0.0794894	0.05
0.3	-0.281798	0.05
0.4	-0.362139	0.05
0.5	0.474893	0.05
0.6	-0.532313	0.05
0.1	-0.0799023	0.05
0.2	-0.193312	0.05
0.3	0.321748	0.05
0.4	0.0534309	0.05
0.5	-0.464693	0.05
0.6	-0.620015	0.05
0.1	0.0535347	0.05
0.2	-0.131987	0.05
0.3	-0.344157	0.05
0.4	0.34289	0.05
0.5	0.579002	0.05
0.6	0.579428	0.05
0.1	-0.0528834	0.05
0.2	0.146117	0.05
0.3	0.345876	0.05
0.4	0.430559	0.05
0.5	-0.628512	0.05
0.6	0.533454	0.05
0.1	0.195619	0.05
0.2	0.16497	0.05
0.3	0.21713	0.05
0.4	-0.466771	0.05
0.5	-0.555136	0.05
0.6	0.568735	0.05
0.1	0.0879748	0.05
0.2	0.15474	0.05
0.3	0.269211	0.05
0.4	0.40291	0.05
0.5	-0.458966	0.05
0.6	-0.656216	0.05
0.1	0.0994307	0.05
0.2	0.238128	0.05
0.3	0.193703	0.05
0.4	0.386424	0.05
0.5	0.512157	0.05
0.6	0.784709	0.05
0.1	-0.282141	0.05
0.2	-0.16499	0.05
0.3	-0.208019	0.05
0.4	0.372044	0.05
0.5	0.515536	0.05
0.6	0.132287	0.05
0.1	-0.167537	0.05
0.2	-0.166256	0.05
0.3	-0.272216	0.05
0.4	0.436127	0.05
0.5	-0.174326	0.05
0.6	-0.534491	0.05
0.1	0.119162	0.05
0.2	-0.227309	0.05
0.3	0.230057	0.05
0.4	0.460619	0.05
0.5	-0.623802	0.05
0.6	-0.501973	0.05
0.1	-0.170376	0.05
0.2	-0.215692	0.05
0.3	-0.00272514	0.05
0.4	0.392284	0.05
0.5	-0.403242	0.05
0.6	0.711651	0.05
0.1	0.0604169	0.05
0.2	0.235288	0.05
0.3	-0.0164294	0.05
0.4	-0.370178	0.05
0.5	0.431913	0.05
0.6	-0.647379	0.05
0.1	0.0486169	0.05
0.2	0.217902	0.05
0.3	-0.37667	0.05
0.4	-0.420421	0.05
0.5	-0.520828	0.05
0.6	-0.49094	0.05
0.1	-0.0734459	0.05
0.2	-0.179819	0.05
0.3	-0.0821422	0.05
0.4	0.438681	0.05
0.5	-0.616362	0.05
0.6	-0.454429	0.05
0.1	0.0250364	0.05
0.2	-0.231333	0.05
0.3	-0.104754	0.05
0.4	-0.0119952	0.05
0.5	-0.599873	0.05
0.6	-0.599933	0.05
0.1	-0.0999955	0.05
0.2	0.185685	0.05
0.3	-0.400923	0.05
0.4	-0.453784	0.05
0.5	0.43982	0.05
0.6	-0.545486	0.05
0.1	-0.112122	0.05
0.2	0.23333	0.05
0.3	-0.183822	0.05
0.4	-0.502935	0.05
0.5	-0.461215	0.05
0.6	0.594992	0.05
0.1	0.0238182	0.05
0.2	-0.0265889	0.05
0.3	-0.316358	0.05
0.4	0.415657	0.05
0.5	-0.516966	0.05
0.6	0.319059	0.05
0.1	0.0510133	0.05
0.2	0.163125	0.05
0.3	-0.19256	0.05
0.4	0.431859	0.05
0.5	0.534931	0.05
0.6	-0.540966	0.05
0.1	0.0409882	0.05
0.2	-0.167484	0.05
0.3	-0.310397	0.05
0.4	-0.444717	0.05
0.5	0.471498	0.05
0.6	0.603882	0.05
0.1	-0.0512748	0.05
0.2	-0.325362	0.05
0.3	0.401777	0.05
0.4	-0.4554	0.05
0.5	0.0802317	0.05
0.6	-0.536519	0.05
0.1	0.0223217	0.05
0.2	0.206573	0.05
0.3	-0.339365	0.05
0.4	-0.410526	0.05
0.5	-0.0439547	0.05
0.6	-0.530217	0.05
0.1	0.151216	0.05
0.2	-0.356459	0.05
0.3	-0.303492	0.05
0.4	-0.350367	0.05
0.5	-0.450167	0.05
0.6	-0.629117	0.05
0.1	-0.0556652	0.05
0.2	-0.155329	0.05
0.3	-0.38166	0.05
0.4	-0.389944	0.05
0.5	-0.46595	0.05
0.6	-0.609199	0.05
0.1	0.180755	0.05
0.2	0.130341	0.05
0.3	-0.089272	0.05
0.4	-0.469921	0.05
0.5	0.502639	0.05
0.6	0.614695	0.05
0.1	0.00596902	0.05
0.2	0.0609918	0.05
0.3	0.215537	0.05
0.4	-0.354686	0.05
0.5	-0.00427536	0.05
0.6	0.668326	0.05
0.1	0.0526022	0.05
0.2	-0.220286	0.05
0.3	-0.098379	0.05
0.4	-0.388793	0.05
0.5	0.532248	0.05
0.6	-0.507867	0.05
0.1	-0.0673546	0.05
0.2	-0.174273	0.05
0.3	-0.203812	0.05
0.4	0.378511	0.05
0.5	0.459679	0.05
0.6	0.685515	0.05
0.1	-0.0212572	0.05
0.2	-0.266581	0.05
0.3	-0.340258	0.05
0.4	-0.450354	0.05
0.5	0.481775	0.05
0.6	0.621565	0.05
0.1	-0.0322157	0.05
0.2	-0.322197	0.05
0.3	-0.213632	0.05
0.4	-0.398329	0.05
0.5	-0.484225	0.05
0.6	-0.605325	0.05
0.1	-0.0182515	0.05
0.2	0.217177	0.05
0.3	0.185017	0.05
0.4	0.376233	0.05
0.5	-0.433608	0.05
0.6	0.631844	0.05
0.1	-0.133248	0.05
0.2	-0.128255	0.05
0.3	-0.367044	0.05
0.4	0.399864	0.05
0.5	0.44071	0.05
0.6	0.663445	0.05
0.1	-0.108758	0.05
0.2	-0.276871	0.05
0.3	0.160141	0.05
0.4	-0.347757	0.05
0.5	-0.581457	0.05
0.6	-0.193505	0.05
0.1	0.122667	0.05
0.2	0.133673	0.05
0.3	0.295832	0.05
0.4	0.537612	0.05
0.5	-0.573226	0.05
0.6	0.640665	0.05
0.1	0.025552	0.05
0.2	-0.15512	0.05
0.3	0.352993	0.05
0.4	0.36949	0.05
0.5	0.480876	0.05
0.6	0.690989	0.05
0.1	0.0123782	0.05
0.2	0.191159	0.05
0.3	-0.471076	0.05
0.4	0.425204	0.05
0.5	0.610449	0.05
0.6	0.681763	0.05
0.1	0.145284	0.05
0.2	-0.110078	0.05
0.3	-0.0004209	0.05
0.4	0.406954	0.05
0.5	-0.528024	0.05
0.6	-0.654544	0.05
0.1	-0.147457	0.05
0.2	-0.294547	0.05
0.3	0.308448	0.05
0.4	0.350521	0.05
0.5	0.465892	0.05
0.6	0.627423	0.05
0.1	0.0799581	0.05
0.2	-0.258316	0.05
0.3	0.323232	0.05
0.4	0.502876	0.05
0.5	-0.501974	0.05
0.6	-0.628157	0.05
0.1	-0.0791582	0.05
0.2	-0.252151	0.05
0.3	0.314921	0.05
0.4	0.268181	0.05
0.5	-0.506588	0.05
0.6	0.54706	0.05
0.1	0.0173744	0.05
0.2	0.220645	0.05
0.3	0.099827	0.05
0.4	0.419124	0.05
0.5	-0.537251	0.05
0.6	-0.475958	0.05
0.1	-0.236663	0.05
0.2	0.0889152	0.05
0.3	0.104328	0.05
0.4	-0.370397	0.05
0.5	0.580067	0.05
0.6	-0.572175	0.05
0.1	0.0441889	0.05
0.2	-0.0965742	0.05
0.3	0.311863	0.05
0.4	0.461702	0.05
0.5	0.510741	0.05
0.6	0.617603	0.05
0.1	0.0726585	0.05
0.2	-0.099156	0.05
0.3	-0.327081	0.05
0.4	0.465771	0.05
0.5	0.602423	0.05
0.6	-0.580564	0.05
0.1	0.233406	0.05
0.2	-0.174958	0.05
0.3	-0.0998814	0.05
0.4	-0.446527	0.05
0.5	-0.409374	0.05
0.6	0.510428	0.05
0.1	-0.106843	0.05
0.2	0.284369	0.05
0.3	-0.326195	0.05
0.4	0.409811	0.05
0.5	-0.492516	0.05
0.6	-0.58573	0.05
0.1	0.0095563	0.05
0.2	0.0459268	0.05
0.3	-0.288699	0.05
0.4	-0.548583	0.05
0.5	-0.531896	0.05
0.6	-0.728316	0.05
0.1	-0.119206	0.05
0.2	0.227323	0.05
0.3	-0.329914	0.05
0.4	-0.199792	0.05
0.5	0.43338	0.05
0.6	0.505818	0.05
0.1	-0.107122	0.05
0.2	0.0498829	0.05
0.3	0.333083	0.05
0.4	0.371084	0.05
0.5	0.393559	0.05
0.6	0.634721	0.05
0.1	0.007391	0.05
0.2	0.137627	0.05
0.3	-0.296285	0.05
0.4	0.432518	0.05
0.5	0.388906	0.05
0.6	-0.52541	0.05
0.1	0.028792	0.05
0.2	-0.165167	0.05
0.3	0.210485	0.05
0.4	-0.411076	0.05
0.5	0.460426	0.05
0.6	0.536873	0.05
0.1	0.0058642	0.05
0.2	-0.121587	0.05
0.3	-0.194159	0.05
0.4	0.383674	0.05
0.5	0.561247	0.05
0.6	-0.584584	0.05
0.1	0.0277321	0.05
0.2	-0.331162	0.05
0.3	0.0213294	0.05
0.4	-0.294254	0.05
0.5	-0.586193	0.05
0.6	0.631406	0.05
0.1	-0.221572	0.05
0.2	0.180623	0.05
0.3	0.288607	0.05
0.4	-0.471619	0.05
0.5	-0.437279	0.05
0.6	0.655587	0.05
0.1	-0.0747467	0.05
0.2	-0.194189	0.05
0.3	0.0116435	0.05
0.4	0.423702	0.05
0.5	-0.424095	0.05
0.6	-0.61148	0.05
0.1	-0.00288904	0.05
0.2	-0.117322	0.05
0.3	0.262755	0.05
0.4	-0.386802	0.05
0.5	0.459647	0.05
0.6	-0.622466	0.05
0.1	0.0705072	0.05
0.2	-0.300814	0.05
0.3	0.220485	0.05
0.4	0.349673	0.05
0.5	0.549314	0.05
0.6	0.526109	0.05
0.1	-0.119756	0.05
0.2	-0.268748	0.05
0.3	-0.0277065	0.05
0.4	-0.398229	0.05
0.5	-0.449195	0.05
0.6	0.467908	0.05
0.1	-0.144476	0.05
0.2	-0.268162	0.05
0.3	-0.260319	0.05
0.4	-0.114028	0.05
0.5	0.383378	0.05
0.6	0.621621	0.05
0.1	-0.0474304	0.05
0.2	0.15934	0.05
0.3	-0.304751	0.05
0.4	-0.365086	0.05
0.5	-0.626518	0.05
0.6	-0.650176	0.05
0.1	0.119292	0.05
0.2	-0.27354	0.05
0.3	-0.113607	0.05
0.4	-0.487355	0.05
0.5	0.515352	0.05
0.6	-0.390463	0.05
0.1	-0.15006	0.05
0.2	-0.204734	0.05
0.3	-0.311469	0.05
0.4	0.413298	0.05
0.5	-0.130888	0.05
0.6	0.574271	0.05
0.1	0.116573	0.05
0.2	0.0897641	0.05
0.3	-0.188303	0.05
0.4	-0.373857	0.05
0.5	0.385534	0.05
0.6	-0.570728	0.05
0.1	0.0782801	0.05
0.2	-0.199265	0.05
0.3	0.393409	0.05
0.4	0.297593	0.05
0.5	-0.418152	0.05
0.6	0.47457	0.05
0.1	0.0345976	0.05
0.2	-0.307121	0.05
0.3	-0.344603	0.05
0.4	-0.389083	0.05
0.5	-0.599902	0.05
0.6	0.298385	0.05
0.1	0.173564	0.05
0.2	-0.231965	0.05
0.3	-0.337969	0.05
0.4	0.324409	0.05
0.5	-0.648699	0.05
0.6	0.628208	0.05
0.1	0.0424502	0.1
0.2	0.0881658	0.1
0.3	-0.347266	0.1
0.4	0.35596	0.1
0.5	-0.574299	0.1
0.6	-0.533847	0.1
0.1	-0.0919861	0.1
0.2	-0.0703625	0.1
0.3	-0.370501	0.1
0.4	0.417442	0.1
0.5	0.0725609	0.1
0.6	0.542198	0.1
0.1	0.0660555	0.1
0.2	-0.191814	0.1
0.3	-0.259119	0.1
0.4	-0.373852	0.1
0.5	0.542907	0.1
0.6	0.112557	0.1
0.1	0.0305671	0.1
0.2	-0.173044	0.1
0.3	-0.162722	0.1
0.4	-0.419972	0.1
0.5	0.504362	0.1
0.6	0.476774	0.1
0.1	0.0826641	0.1
0.2	0.180047	0.1
0.3	0.246081	0.1
0.4	-0.442804	0.1
0.5	-0.318247	0.1
0.6	-0.500841	0.1
0.1	-0.0514148	0.1
0.2	-0.279295	0.1
0.3	0.0555307	0.1
0.4	0.375181	0.1
0.5	0.493276	0.1
0.6	0.699433	0.1
0.1	0.105443	0.1
0.2	-0.0771427	0.1
0.3	0.315321	0.1
0.4	-0.435833	0.1
0.5	0.377259	0.1
0.6	-0.657518	0.1
0.1	0.0177315	0.1
0.2	-0.185513	0.1
0.3	-0.286935	0.1
0.4	0.284065	0.1
0.5	-0.522799	0.1
0.6	-0.596071	0.1
0.1	-0.0840301	0.1
0.2	0.229837	0.1
0.3	-0.358791	0.1
0.4	0.297423	0.1
0.5	0.386642	0.1
0.6	-0.620915	0.1
0.1	0.0719194	0.1
0.2	0.0712471	0.1
0.3	0.198576	0.1
0.4	0.460135	0.1
0.5	-0.348842	0.1
0.6	-0.688668	0.1
0.1	0.0074226	0.1
0.2	-0.226428	0.1
0.3	0.177546	0.1
0.4	-0.461223	0.1
0.5	-0.414278	0.1
0.6	-0.186763	0.1
0.1	-0.0555956	0.1
0.2	-0.167342	0.1
0.3	0.361768	0.1
0.4	-0.0673	0.1
0.5	-0.50402	0.1
0.6	-0.639817	0.1
0.1	0.141885	0.1
0.2	-0.262372	0.1
0.3	0.321815	0.1
0.4	0.448791	0.1
0.5	-0.683347	0.1
0.6	-0.616651	0.1
0.1	-0.218082	0.1
0.2	-0.286695	0.1
0.3	-0.342131	0.1
0.4	-0.298491	0.1
0.5	0.494256	0.1
0.6	0.522373	0.1
0.1	0.0209645	0.1
0.2	-0.201263	0.1
0.3	-0.35557	0.1
0.4	-0.434146	0.1
0.5	-0.540576	0.1
0.6	-0.605669	0.1
0.1	-0.0422101	0.1
0.2	-0.198264	0.1
0.3	-0.387996	0.1
0.4	-0.44416	0.1
0.5	0.55241	0.1
0.6	-0.540596	0.1
0.1	0.193275	0.1
0.2	-0.105246	0.1
0.3	0.316104	0.1
0.4	-0.00757061	0.1
0.5	-0.453096	0.1
0.6	0.541165	0.1
0.1	0.0503319	0.1
0.2	-0.259826	0.1
0.3	0.297229	0.1
0.4	0.132584	0.1
0.5	0.381098	0.1
0.6	0.65327	0.1
0.1	-0.139799	0.1
0.2	0.162711	0.1
0.3	0.0134432	0.1
0.4	0.375735	0.1
0.5	-0.479161	0.1
0.6	0.607976	0.1
0.1	-0.0979157	0.1
0.2	0.102257	0.1
0.3	-0.29788	0.1
0.4	-0.439957	0.1
0.5	-0.43939	0.1
0.6	-0.519335	0.1
0.1	0.17089	0.1
0.2	0.074594	0.1
0.3	-0.197407	0.1
0.4	0.343207	0.1
0.5	0.467694	0.1
0.6	-0.644716	0.1
0.1	0.0906803	0.1
0.2	-0.228332	0.1
0.3	0.205781	0.1
0.4	0.292757	0.1
0.5	-0.411566	0.1
0.6	-0.536881	0.1
0.1	0.131344	0.1
0.2	0.147013	0.1
0.3	-0.189773	0.1
0.4	-0.475946	0.1
0.5	0.464877	0.1
0.6	-0.611456	0.1
0.1	-0.00176565	0.1
0.2	0.191549	0.1
0.3	-0.36045	0.1
0.4	-0.497291	0.1
0.5	0.503646	0.1
0.6	-0.580141	0.1
0.1	0.0785115	0.1
0.2	-0.136165	0.1
0.3	-0.273453	0.1
0.4	0.438288	0.1
0.5	0.606538	0.1
0.6	0.480216	0.1
0.1	-0.104351	0.1
0.2	-0.246968	0.1
0.3	0.0618835	0.1
0.4	-0.338237	0.1
0.5	0.478493	0.1
0.6	0.430057	0.1
0.1	0.105687	0.1
0.2	0.184086	0.1
0.3	-0.282272	0.1
0.4	0.409206	0.1
0.5	-0.405495	0.1
0.6	0.69076	0.1
0.1	0.0178405	0.1
0.2	0.131152	0.1
0.3	0.28811	0.1
0.4	0.364573	0.1
0.5	0.510383	0.1
0.6	-0.722024	0.1
0.1	0.13722	0.1
0.2	0.241223	0.1
0.3	0.255199	0.1
0.4	0.290358	0.1
0.5	-0.497803	0.1
0.6	0.177821	0.1
0.1	0.0705552	0.1
0.2	-0.218208	0.1
0.3	-0.24553	0.1
0.4	0.350894	0.1
0.5	0.428757	0.1
0.6	0.671836	0.1
0.1	-0.180213	0.1
0.2	-0.099704	0.1
0.3	-0.245667	0.1
0.4	0.368495	0.1
0.5	0.544765	0.1
0.6	0.524114	0.1
0.1	0.138305	0.1
0.2	0.290546	0.1
0.3	-0.268813	0.1
0.4	-0.507937	0.1
0.5	0.563562	0.1
0.6	-0.504706	0.1
0.1	0.0730284	0.1
0.2	-0.115921	0.1
0.3	-0.427592	0.1
0.4	0.413469	0.1
0.5	-0.524992	0.1
0.6	0.599719	0.1
0.1	-0.0907831	0.1
[truncated: 3,401 more rows]

## Sheet: Fig2e
Method	Factor density	Marker true effect size	Average FPR	Average sensitivity	AUC
GSFA	Factor Density=0.05	Beta=0.1	1	1	0.846915
GSFA	Factor Density=0.05	Beta=0.1	1	1	0.846915
GSFA	Factor Density=0.05	Beta=0.1	0.640825	0.989899	0.846915
GSFA	Factor Density=0.05	Beta=0.1	0.566226	0.979798	0.846915
GSFA	Factor Density=0.05	Beta=0.1	0.498612	0.969697	0.846915
GSFA	Factor Density=0.05	Beta=0.1	0.440401	0.959596	0.846915
GSFA	Factor Density=0.05	Beta=0.1	0.394695	0.949495	0.846915
GSFA	Factor Density=0.05	Beta=0.1	0.360984	0.939394	0.846915
GSFA	Factor Density=0.05	Beta=0.1	0.336552	0.929293	0.846915
GSFA	Factor Density=0.05	Beta=0.1	0.31848	0.919192	0.846915
GSFA	Factor Density=0.05	Beta=0.1	0.304528	0.909091	0.846915
GSFA	Factor Density=0.05	Beta=0.1	0.293212	0.89899	0.846915
GSFA	Factor Density=0.05	Beta=0.1	0.283611	0.888889	0.846915
GSFA	Factor Density=0.05	Beta=0.1	0.275169	0.878788	0.846915
GSFA	Factor Density=0.05	Beta=0.1	0.267548	0.868687	0.846915
GSFA	Factor Density=0.05	Beta=0.1	0.260536	0.858586	0.846915
GSFA	Factor Density=0.05	Beta=0.1	0.253998	0.848485	0.846915
GSFA	Factor Density=0.05	Beta=0.1	0.247844	0.838384	0.846915
GSFA	Factor Density=0.05	Beta=0.1	0.24201	0.828283	0.846915
GSFA	Factor Density=0.05	Beta=0.1	0.236451	0.818182	0.846915
GSFA	Factor Density=0.05	Beta=0.1	0.231129	0.808081	0.846915
GSFA	Factor Density=0.05	Beta=0.1	0.226019	0.79798	0.846915
GSFA	Factor Density=0.05	Beta=0.1	0.221098	0.787879	0.846915
GSFA	Factor Density=0.05	Beta=0.1	0.216347	0.777778	0.846915
GSFA	Factor Density=0.05	Beta=0.1	0.21175	0.767677	0.846915
GSFA	Factor Density=0.05	Beta=0.1	0.207295	0.757576	0.846915
GSFA	Factor Density=0.05	Beta=0.1	0.20297	0.747475	0.846915
GSFA	Factor Density=0.05	Beta=0.1	0.198765	0.737374	0.846915
GSFA	Factor Density=0.05	Beta=0.1	0.194672	0.727273	0.846915
GSFA	Factor Density=0.05	Beta=0.1	0.190681	0.717172	0.846915
GSFA	Factor Density=0.05	Beta=0.1	0.186788	0.707071	0.846915
GSFA	Factor Density=0.05	Beta=0.1	0.182984	0.69697	0.846915
GSFA	Factor Density=0.05	Beta=0.1	0.179265	0.686869	0.846915
GSFA	Factor Density=0.05	Beta=0.1	0.175625	0.676768	0.846915
GSFA	Factor Density=0.05	Beta=0.1	0.17206	0.666667	0.846915
GSFA	Factor Density=0.05	Beta=0.1	0.168565	0.656566	0.846915
GSFA	Factor Density=0.05	Beta=0.1	0.165138	0.646465	0.846915
GSFA	Factor Density=0.05	Beta=0.1	0.161773	0.636364	0.846915
GSFA	Factor Density=0.05	Beta=0.1	0.158468	0.626263	0.846915
GSFA	Factor Density=0.05	Beta=0.1	0.155219	0.616162	0.846915
GSFA	Factor Density=0.05	Beta=0.1	0.152025	0.606061	0.846915
GSFA	Factor Density=0.05	Beta=0.1	0.148882	0.59596	0.846915
GSFA	Factor Density=0.05	Beta=0.1	0.145788	0.585859	0.846915
GSFA	Factor Density=0.05	Beta=0.1	0.14274	0.575758	0.846915
GSFA	Factor Density=0.05	Beta=0.1	0.139737	0.565657	0.846915
GSFA	Factor Density=0.05	Beta=0.1	0.136777	0.555556	0.846915
GSFA	Factor Density=0.05	Beta=0.1	0.133857	0.545455	0.846915
GSFA	Factor Density=0.05	Beta=0.1	0.130976	0.535354	0.846915
GSFA	Factor Density=0.05	Beta=0.1	0.128133	0.525253	0.846915
GSFA	Factor Density=0.05	Beta=0.1	0.125325	0.515152	0.846915
GSFA	Factor Density=0.05	Beta=0.1	0.122552	0.505051	0.846915
GSFA	Factor Density=0.05	Beta=0.1	0.119811	0.494949	0.846915
GSFA	Factor Density=0.05	Beta=0.1	0.117102	0.484848	0.846915
GSFA	Factor Density=0.05	Beta=0.1	0.114424	0.474747	0.846915
GSFA	Factor Density=0.05	Beta=0.1	0.111775	0.464646	0.846915
GSFA	Factor Density=0.05	Beta=0.1	0.109154	0.454545	0.846915
GSFA	Factor Density=0.05	Beta=0.1	0.10656	0.444444	0.846915
GSFA	Factor Density=0.05	Beta=0.1	0.103992	0.434343	0.846915
GSFA	Factor Density=0.05	Beta=0.1	0.101448	0.424242	0.846915
GSFA	Factor Density=0.05	Beta=0.1	0.0989293	0.414141	0.846915
GSFA	Factor Density=0.05	Beta=0.1	0.0964334	0.40404	0.846915
GSFA	Factor Density=0.05	Beta=0.1	0.0939596	0.393939	0.846915
GSFA	Factor Density=0.05	Beta=0.1	0.0915073	0.383838	0.846915
GSFA	Factor Density=0.05	Beta=0.1	0.0890755	0.373737	0.846915
GSFA	Factor Density=0.05	Beta=0.1	0.0866635	0.363636	0.846915
GSFA	Factor Density=0.05	Beta=0.1	0.0842705	0.353535	0.846915
GSFA	Factor Density=0.05	Beta=0.1	0.0818956	0.343434	0.846915
GSFA	Factor Density=0.05	Beta=0.1	0.0795383	0.333333	0.846915
GSFA	Factor Density=0.05	Beta=0.1	0.0771976	0.323232	0.846915
GSFA	Factor Density=0.05	Beta=0.1	0.0748729	0.313131	0.846915
GSFA	Factor Density=0.05	Beta=0.1	0.0725634	0.30303	0.846915
GSFA	Factor Density=0.05	Beta=0.1	0.0702685	0.292929	0.846915
GSFA	Factor Density=0.05	Beta=0.1	0.0679873	0.282828	0.846915
GSFA	Factor Density=0.05	Beta=0.1	0.0657192	0.272727	0.846915
GSFA	Factor Density=0.05	Beta=0.1	0.0634634	0.262626	0.846915
GSFA	Factor Density=0.05	Beta=0.1	0.061219	0.252525	0.846915
GSFA	Factor Density=0.05	Beta=0.1	0.0589854	0.242424	0.846915
GSFA	Factor Density=0.05	Beta=0.1	0.0567617	0.232323	0.846915
GSFA	Factor Density=0.05	Beta=0.1	0.0545471	0.222222	0.846915
GSFA	Factor Density=0.05	Beta=0.1	0.0523405	0.212121	0.846915
GSFA	Factor Density=0.05	Beta=0.1	0.0501412	0.20202	0.846915
GSFA	Factor Density=0.05	Beta=0.1	0.047948	0.191919	0.846915
GSFA	Factor Density=0.05	Beta=0.1	0.0457598	0.181818	0.846915
GSFA	Factor Density=0.05	Beta=0.1	0.0435754	0.171717	0.846915
GSFA	Factor Density=0.05	Beta=0.1	0.0413935	0.161616	0.846915
GSFA	Factor Density=0.05	Beta=0.1	0.0392124	0.151515	0.846915
GSFA	Factor Density=0.05	Beta=0.1	0.0370305	0.141414	0.846915
GSFA	Factor Density=0.05	Beta=0.1	0.0348456	0.131313	0.846915
GSFA	Factor Density=0.05	Beta=0.1	0.0326556	0.121212	0.846915
GSFA	Factor Density=0.05	Beta=0.1	0.0304574	0.111111	0.846915
GSFA	Factor Density=0.05	Beta=0.1	0.0282476	0.10101	0.846915
GSFA	Factor Density=0.05	Beta=0.1	0.026022	0.0909091	0.846915
GSFA	Factor Density=0.05	Beta=0.1	0.023775	0.0808081	0.846915
GSFA	Factor Density=0.05	Beta=0.1	0.0214992	0.0707071	0.846915
GSFA	Factor Density=0.05	Beta=0.1	0.0191848	0.0606061	0.846915
GSFA	Factor Density=0.05	Beta=0.1	0.0168171	0.0505051	0.846915
GSFA	Factor Density=0.05	Beta=0.1	0.0143741	0.040404	0.846915
GSFA	Factor Density=0.05	Beta=0.1	0.0118179	0.030303	0.846915
GSFA	Factor Density=0.05	Beta=0.1	0.00907438	0.020202	0.846915
GSFA	Factor Density=0.05	Beta=0.1	0.0059494	0.010101	0.846915
GSFA	Factor Density=0.05	Beta=0.1	0	0	0.846915
GSFA	Factor Density=0.05	Beta=0.1	0	0	0.846915
GSFA	Factor Density=0.05	Beta=0.2	1	1	0.905161
GSFA	Factor Density=0.05	Beta=0.2	1	1	0.905161
GSFA	Factor Density=0.05	Beta=0.2	0.716258	0.989899	0.905161
GSFA	Factor Density=0.05	Beta=0.2	0.579324	0.979798	0.905161
GSFA	Factor Density=0.05	Beta=0.2	0.44533	0.969697	0.905161
GSFA	Factor Density=0.05	Beta=0.2	0.340643	0.959596	0.905161
GSFA	Factor Density=0.05	Beta=0.2	0.267751	0.949495	0.905161
GSFA	Factor Density=0.05	Beta=0.2	0.21991	0.939394	0.905161
GSFA	Factor Density=0.05	Beta=0.2	0.189205	0.929293	0.905161
GSFA	Factor Density=0.05	Beta=0.2	0.169417	0.919192	0.905161
GSFA	Factor Density=0.05	Beta=0.2	0.15635	0.909091	0.905161
GSFA	Factor Density=0.05	Beta=0.2	0.147363	0.89899	0.905161
GSFA	Factor Density=0.05	Beta=0.2	0.140852	0.888889	0.905161
GSFA	Factor Density=0.05	Beta=0.2	0.135859	0.878788	0.905161
GSFA	Factor Density=0.05	Beta=0.2	0.131817	0.868687	0.905161
GSFA	Factor Density=0.05	Beta=0.2	0.128385	0.858586	0.905161
GSFA	Factor Density=0.05	Beta=0.2	0.125358	0.848485	0.905161
GSFA	Factor Density=0.05	Beta=0.2	0.12261	0.838384	0.905161
GSFA	Factor Density=0.05	Beta=0.2	0.120064	0.828283	0.905161
GSFA	Factor Density=0.05	Beta=0.2	0.117667	0.818182	0.905161
GSFA	Factor Density=0.05	Beta=0.2	0.115388	0.808081	0.905161
GSFA	Factor Density=0.05	Beta=0.2	0.113203	0.79798	0.905161
GSFA	Factor Density=0.05	Beta=0.2	0.111096	0.787879	0.905161
GSFA	Factor Density=0.05	Beta=0.2	0.109056	0.777778	0.905161
GSFA	Factor Density=0.05	Beta=0.2	0.107073	0.767677	0.905161
GSFA	Factor Density=0.05	Beta=0.2	0.105142	0.757576	0.905161
GSFA	Factor Density=0.05	Beta=0.2	0.103256	0.747475	0.905161
GSFA	Factor Density=0.05	Beta=0.2	0.101411	0.737374	0.905161
GSFA	Factor Density=0.05	Beta=0.2	0.0996033	0.727273	0.905161
GSFA	Factor Density=0.05	Beta=0.2	0.0978302	0.717172	0.905161
GSFA	Factor Density=0.05	Beta=0.2	0.0960887	0.707071	0.905161
GSFA	Factor Density=0.05	Beta=0.2	0.0943764	0.69697	0.905161
GSFA	Factor Density=0.05	Beta=0.2	0.0926914	0.686869	0.905161
GSFA	Factor Density=0.05	Beta=0.2	0.0910317	0.676768	0.905161
GSFA	Factor Density=0.05	Beta=0.2	0.0893956	0.666667	0.905161
GSFA	Factor Density=0.05	Beta=0.2	0.0877819	0.656566	0.905161
GSFA	Factor Density=0.05	Beta=0.2	0.0861889	0.646465	0.905161
GSFA	Factor Density=0.05	Beta=0.2	0.0846157	0.636364	0.905161
GSFA	Factor Density=0.05	Beta=0.2	0.0830609	0.626263	0.905161
GSFA	Factor Density=0.05	Beta=0.2	0.0815237	0.616162	0.905161
GSFA	Factor Density=0.05	Beta=0.2	0.0800031	0.606061	0.905161
GSFA	Factor Density=0.05	Beta=0.2	0.0784982	0.59596	0.905161
GSFA	Factor Density=0.05	Beta=0.2	0.0770082	0.585859	0.905161
GSFA	Factor Density=0.05	Beta=0.2	0.0755324	0.575758	0.905161
GSFA	Factor Density=0.05	Beta=0.2	0.0740701	0.565657	0.905161
GSFA	Factor Density=0.05	Beta=0.2	0.0726206	0.555556	0.905161
GSFA	Factor Density=0.05	Beta=0.2	0.0711834	0.545455	0.905161
GSFA	Factor Density=0.05	Beta=0.2	0.069758	0.535354	0.905161
GSFA	Factor Density=0.05	Beta=0.2	0.0683437	0.525253	0.905161
GSFA	Factor Density=0.05	Beta=0.2	0.0669402	0.515152	0.905161
GSFA	Factor Density=0.05	Beta=0.2	0.0655469	0.505051	0.905161
GSFA	Factor Density=0.05	Beta=0.2	0.0641634	0.494949	0.905161
GSFA	Factor Density=0.05	Beta=0.2	0.0627894	0.484848	0.905161
GSFA	Factor Density=0.05	Beta=0.2	0.0614244	0.474747	0.905161
GSFA	Factor Density=0.05	Beta=0.2	0.060068	0.464646	0.905161
GSFA	Factor Density=0.05	Beta=0.2	0.05872	0.454545	0.905161
GSFA	Factor Density=0.05	Beta=0.2	0.05738	0.444444	0.905161
GSFA	Factor Density=0.05	Beta=0.2	0.0560477	0.434343	0.905161
GSFA	Factor Density=0.05	Beta=0.2	0.0547228	0.424242	0.905161
GSFA	Factor Density=0.05	Beta=0.2	0.053405	0.414141	0.905161
GSFA	Factor Density=0.05	Beta=0.2	0.052094	0.40404	0.905161
GSFA	Factor Density=0.05	Beta=0.2	0.0507896	0.393939	0.905161
GSFA	Factor Density=0.05	Beta=0.2	0.0494916	0.383838	0.905161
GSFA	Factor Density=0.05	Beta=0.2	0.0481996	0.373737	0.905161
GSFA	Factor Density=0.05	Beta=0.2	0.0469135	0.363636	0.905161
GSFA	Factor Density=0.05	Beta=0.2	0.045633	0.353535	0.905161
GSFA	Factor Density=0.05	Beta=0.2	0.0443579	0.343434	0.905161
GSFA	Factor Density=0.05	Beta=0.2	0.043088	0.333333	0.905161
GSFA	Factor Density=0.05	Beta=0.2	0.0418231	0.323232	0.905161
GSFA	Factor Density=0.05	Beta=0.2	0.0405629	0.313131	0.905161
GSFA	Factor Density=0.05	Beta=0.2	0.0393072	0.30303	0.905161
GSFA	Factor Density=0.05	Beta=0.2	0.0380559	0.292929	0.905161
GSFA	Factor Density=0.05	Beta=0.2	0.0368087	0.282828	0.905161
GSFA	Factor Density=0.05	Beta=0.2	0.0355655	0.272727	0.905161
GSFA	Factor Density=0.05	Beta=0.2	0.0343259	0.262626	0.905161
GSFA	Factor Density=0.05	Beta=0.2	0.0330898	0.252525	0.905161
GSFA	Factor Density=0.05	Beta=0.2	0.0318569	0.242424	0.905161
GSFA	Factor Density=0.05	Beta=0.2	0.0306271	0.232323	0.905161
GSFA	Factor Density=0.05	Beta=0.2	0.0294	0.222222	0.905161
GSFA	Factor Density=0.05	Beta=0.2	0.0281754	0.212121	0.905161
GSFA	Factor Density=0.05	Beta=0.2	0.0269529	0.20202	0.905161
GSFA	Factor Density=0.05	Beta=0.2	0.0257324	0.191919	0.905161
GSFA	Factor Density=0.05	Beta=0.2	0.0245134	0.181818	0.905161
GSFA	Factor Density=0.05	Beta=0.2	0.0232956	0.171717	0.905161
GSFA	Factor Density=0.05	Beta=0.2	0.0220785	0.161616	0.905161
GSFA	Factor Density=0.05	Beta=0.2	0.0208616	0.151515	0.905161
GSFA	Factor Density=0.05	Beta=0.2	0.0196445	0.141414	0.905161
GSFA	Factor Density=0.05	Beta=0.2	0.0184264	0.131313	0.905161
GSFA	Factor Density=0.05	Beta=0.2	0.0172065	0.121212	0.905161
GSFA	Factor Density=0.05	Beta=0.2	0.015984	0.111111	0.905161
GSFA	Factor Density=0.05	Beta=0.2	0.0147575	0.10101	0.905161
GSFA	Factor Density=0.05	Beta=0.2	0.0135258	0.0909091	0.905161
GSFA	Factor Density=0.05	Beta=0.2	0.0122867	0.0808081	0.905161
GSFA	Factor Density=0.05	Beta=0.2	0.0110378	0.0707071	0.905161
GSFA	Factor Density=0.05	Beta=0.2	0.0097754	0.0606061	0.905161
GSFA	Factor Density=0.05	Beta=0.2	0.00849431	0.0505051	0.905161
GSFA	Factor Density=0.05	Beta=0.2	0.00718629	0.040404	0.905161
GSFA	Factor Density=0.05	Beta=0.2	0.00583718	0.030303	0.905161
GSFA	Factor Density=0.05	Beta=0.2	0.00441863	0.020202	0.905161
GSFA	Factor Density=0.05	Beta=0.2	0.00285471	0.010101	0.905161
GSFA	Factor Density=0.05	Beta=0.2	0	0	0.905161
GSFA	Factor Density=0.05	Beta=0.2	0	0	0.905161
GSFA	Factor Density=0.05	Beta=0.3	1	1	0.915048
GSFA	Factor Density=0.05	Beta=0.3	1	1	0.915048
GSFA	Factor Density=0.05	Beta=0.3	0.859771	0.989899	0.915048
GSFA	Factor Density=0.05	Beta=0.3	0.660591	0.979798	0.915048
GSFA	Factor Density=0.05	Beta=0.3	0.472624	0.969697	0.915048
GSFA	Factor Density=0.05	Beta=0.3	0.336936	0.959596	0.915048
GSFA	Factor Density=0.05	Beta=0.3	0.249397	0.949495	0.915048
GSFA	Factor Density=0.05	Beta=0.3	0.195454	0.939394	0.915048
GSFA	Factor Density=0.05	Beta=0.3	0.162614	0.929293	0.915048
GSFA	Factor Density=0.05	Beta=0.3	0.142448	0.919192	0.915048
GSFA	Factor Density=0.05	Beta=0.3	0.129767	0.909091	0.915048
GSFA	Factor Density=0.05	Beta=0.3	0.121493	0.89899	0.915048
GSFA	Factor Density=0.05	Beta=0.3	0.115833	0.888889	0.915048
GSFA	Factor Density=0.05	Beta=0.3	0.111741	0.878788	0.915048
GSFA	Factor Density=0.05	Beta=0.3	0.108606	0.868687	0.915048
GSFA	Factor Density=0.05	Beta=0.3	0.106065	0.858586	0.915048
GSFA	Factor Density=0.05	Beta=0.3	0.103902	0.848485	0.915048
GSFA	Factor Density=0.05	Beta=0.3	0.101984	0.838384	0.915048
GSFA	Factor Density=0.05	Beta=0.3	0.100231	0.828283	0.915048
GSFA	Factor Density=0.05	Beta=0.3	0.0985888	0.818182	0.915048
GSFA	Factor Density=0.05	Beta=0.3	0.0970259	0.808081	0.915048
GSFA	Factor Density=0.05	Beta=0.3	0.0955202	0.79798	0.915048
GSFA	Factor Density=0.05	Beta=0.3	0.0940571	0.787879	0.915048
GSFA	Factor Density=0.05	Beta=0.3	0.0926267	0.777778	0.915048
GSFA	Factor Density=0.05	Beta=0.3	0.0912223	0.767677	0.915048
GSFA	Factor Density=0.05	Beta=0.3	0.0898387	0.757576	0.915048
GSFA	Factor Density=0.05	Beta=0.3	0.0884724	0.747475	0.915048
GSFA	Factor Density=0.05	Beta=0.3	0.0871208	0.737374	0.915048
GSFA	Factor Density=0.05	Beta=0.3	0.0857818	0.727273	0.915048
GSFA	Factor Density=0.05	Beta=0.3	0.0844538	0.717172	0.915048
GSFA	Factor Density=0.05	Beta=0.3	0.0831357	0.707071	0.915048
GSFA	Factor Density=0.05	Beta=0.3	0.0818263	0.69697	0.915048
GSFA	Factor Density=0.05	Beta=0.3	0.0805249	0.686869	0.915048
GSFA	Factor Density=0.05	Beta=0.3	0.0792308	0.676768	0.915048
GSFA	Factor Density=0.05	Beta=0.3	0.0779434	0.666667	0.915048
GSFA	Factor Density=0.05	Beta=0.3	0.0766623	0.656566	0.915048
GSFA	Factor Density=0.05	Beta=0.3	0.075387	0.646465	0.915048
GSFA	Factor Density=0.05	Beta=0.3	0.0741172	0.636364	0.915048
GSFA	Factor Density=0.05	Beta=0.3	0.0728525	0.626263	0.915048
GSFA	Factor Density=0.05	Beta=0.3	0.0715927	0.616162	0.915048
GSFA	Factor Density=0.05	Beta=0.3	0.0703375	0.606061	0.915048
GSFA	Factor Density=0.05	Beta=0.3	0.0690868	0.59596	0.915048
GSFA	Factor Density=0.05	Beta=0.3	0.0678402	0.585859	0.915048
GSFA	Factor Density=0.05	Beta=0.3	0.0665977	0.575758	0.915048
GSFA	Factor Density=0.05	Beta=0.3	0.0653592	0.565657	0.915048
GSFA	Factor Density=0.05	Beta=0.3	0.0641243	0.555556	0.915048
GSFA	Factor Density=0.05	Beta=0.3	0.0628931	0.545455	0.915048
GSFA	Factor Density=0.05	Beta=0.3	0.0616654	0.535354	0.915048
GSFA	Factor Density=0.05	Beta=0.3	0.060441	0.525253	0.915048
GSFA	Factor Density=0.05	Beta=0.3	0.05922	0.515152	0.915048
GSFA	Factor Density=0.05	Beta=0.3	0.0580022	0.505051	0.915048
GSFA	Factor Density=0.05	Beta=0.3	0.0567875	0.494949	0.915048
GSFA	Factor Density=0.05	Beta=0.3	0.0555759	0.484848	0.915048
GSFA	Factor Density=0.05	Beta=0.3	0.0543672	0.474747	0.915048
GSFA	Factor Density=0.05	Beta=0.3	0.0531615	0.464646	0.915048
GSFA	Factor Density=0.05	Beta=0.3	0.0519586	0.454545	0.915048
GSFA	Factor Density=0.05	Beta=0.3	0.0507586	0.444444	0.915048
GSFA	Factor Density=0.05	Beta=0.3	0.0495613	0.434343	0.915048
GSFA	Factor Density=0.05	Beta=0.3	0.0483668	0.424242	0.915048
GSFA	Factor Density=0.05	Beta=0.3	0.0471749	0.414141	0.915048
GSFA	Factor Density=0.05	Beta=0.3	0.0459857	0.40404	0.915048
GSFA	Factor Density=0.05	Beta=0.3	0.0447991	0.393939	0.915048
GSFA	Factor Density=0.05	Beta=0.3	0.0436151	0.383838	0.915048
GSFA	Factor Density=0.05	Beta=0.3	0.0424337	0.373737	0.915048
GSFA	Factor Density=0.05	Beta=0.3	0.0412548	0.363636	0.915048
GSFA	Factor Density=0.05	Beta=0.3	0.0400784	0.353535	0.915048
GSFA	Factor Density=0.05	Beta=0.3	0.0389045	0.343434	0.915048
GSFA	Factor Density=0.05	Beta=0.3	0.0377332	0.333333	0.915048
GSFA	Factor Density=0.05	Beta=0.3	0.0365643	0.323232	0.915048
GSFA	Factor Density=0.05	Beta=0.3	0.0353978	0.313131	0.915048
GSFA	Factor Density=0.05	Beta=0.3	0.0342338	0.30303	0.915048
GSFA	Factor Density=0.05	Beta=0.3	0.0330723	0.292929	0.915048
GSFA	Factor Density=0.05	Beta=0.3	0.0319132	0.282828	0.915048
GSFA	Factor Density=0.05	Beta=0.3	0.0307566	0.272727	0.915048
GSFA	Factor Density=0.05	Beta=0.3	0.0296024	0.262626	0.915048
GSFA	Factor Density=0.05	Beta=0.3	0.0284506	0.252525	0.915048
GSFA	Factor Density=0.05	Beta=0.3	0.0273013	0.242424	0.915048
GSFA	Factor Density=0.05	Beta=0.3	0.0261544	0.232323	0.915048
GSFA	Factor Density=0.05	Beta=0.3	0.02501	0.222222	0.915048
GSFA	Factor Density=0.05	Beta=0.3	0.023868	0.212121	0.915048
GSFA	Factor Density=0.05	Beta=0.3	0.0227284	0.20202	0.915048
GSFA	Factor Density=0.05	Beta=0.3	0.0215913	0.191919	0.915048
GSFA	Factor Density=0.05	Beta=0.3	0.0204566	0.181818	0.915048
GSFA	Factor Density=0.05	Beta=0.3	0.0193244	0.171717	0.915048
GSFA	Factor Density=0.05	Beta=0.3	0.0181945	0.161616	0.915048
GSFA	Factor Density=0.05	Beta=0.3	0.0170671	0.151515	0.915048
GSFA	Factor Density=0.05	Beta=0.3	0.0159421	0.141414	0.915048
GSFA	Factor Density=0.05	Beta=0.3	0.0148194	0.131313	0.915048
GSFA	Factor Density=0.05	Beta=0.3	0.013699	0.121212	0.915048
GSFA	Factor Density=0.05	Beta=0.3	0.0125807	0.111111	0.915048
GSFA	Factor Density=0.05	Beta=0.3	0.0114646	0.10101	0.915048
GSFA	Factor Density=0.05	Beta=0.3	0.0103504	0.0909091	0.915048
GSFA	Factor Density=0.05	Beta=0.3	0.00923779	0.0808081	0.915048
GSFA	Factor Density=0.05	Beta=0.3	0.0081265	0.0707071	0.915048
GSFA	Factor Density=0.05	Beta=0.3	0.00701593	0.0606061	0.915048
GSFA	Factor Density=0.05	Beta=0.3	0.00590518	0.0505051	0.915048
GSFA	Factor Density=0.05	Beta=0.3	0.00479273	0.040404	0.915048
GSFA	Factor Density=0.05	Beta=0.3	0.00367581	0.030303	0.915048
GSFA	Factor Density=0.05	Beta=0.3	0.00254858	0.020202	0.915048
GSFA	Factor Density=0.05	Beta=0.3	0.00139486	0.010101	0.915048
GSFA	Factor Density=0.05	Beta=0.3	0	0	0.915048
GSFA	Factor Density=0.05	Beta=0.3	0	0	0.915048
GSFA	Factor Density=0.05	Beta=0.4	1	1	0.935291
GSFA	Factor Density=0.05	Beta=0.4	1	1	0.935291
GSFA	Factor Density=0.05	Beta=0.4	0.887865	0.989899	0.935291
GSFA	Factor Density=0.05	Beta=0.4	0.658204	0.979798	0.935291
GSFA	Factor Density=0.05	Beta=0.4	0.449553	0.969697	0.935291
GSFA	Factor Density=0.05	Beta=0.4	0.303132	0.959596	0.935291
GSFA	Factor Density=0.05	Beta=0.4	0.210422	0.949495	0.935291
GSFA	Factor Density=0.05	Beta=0.4	0.154098	0.939394	0.935291
GSFA	Factor Density=0.05	Beta=0.4	0.120246	0.929293	0.935291
GSFA	Factor Density=0.05	Beta=0.4	0.0997604	0.919192	0.935291
GSFA	Factor Density=0.05	Beta=0.4	0.0871281	0.909091	0.935291
GSFA	Factor Density=0.05	Beta=0.4	0.0791162	0.89899	0.935291
GSFA	Factor Density=0.05	Beta=0.4	0.0738463	0.888889	0.935291
GSFA	Factor Density=0.05	Beta=0.4	0.0702246	0.878788	0.935291
GSFA	Factor Density=0.05	Beta=0.4	0.0676091	0.868687	0.935291
GSFA	Factor Density=0.05	Beta=0.4	0.0656185	0.858586	0.935291
GSFA	Factor Density=0.05	Beta=0.4	0.0640229	0.848485	0.935291
GSFA	Factor Density=0.05	Beta=0.4	0.0626818	0.838384	0.935291
GSFA	Factor Density=0.05	Beta=0.4	0.0615078	0.828283	0.935291
GSFA	Factor Density=0.05	Beta=0.4	0.0604458	0.818182	0.935291
GSFA	Factor Density=0.05	Beta=0.4	0.0594605	0.808081	0.935291
GSFA	Factor Density=0.05	Beta=0.4	0.0585287	0.79798	0.935291
GSFA	Factor Density=0.05	Beta=0.4	0.0576351	0.787879	0.935291
GSFA	Factor Density=0.05	Beta=0.4	0.0567695	0.777778	0.935291
GSFA	Factor Density=0.05	Beta=0.4	0.0559248	0.767677	0.935291
GSFA	Factor Density=0.05	Beta=0.4	0.055096	0.757576	0.935291
GSFA	Factor Density=0.05	Beta=0.4	0.0542798	0.747475	0.935291
GSFA	Factor Density=0.05	Beta=0.4	0.0534736	0.737374	0.935291
GSFA	Factor Density=0.05	Beta=0.4	0.0526756	0.727273	0.935291
GSFA	Factor Density=0.05	Beta=0.4	0.0518844	0.717172	0.935291
GSFA	Factor Density=0.05	Beta=0.4	0.0510991	0.707071	0.935291
GSFA	Factor Density=0.05	Beta=0.4	0.050319	0.69697	0.935291
GSFA	Factor Density=0.05	Beta=0.4	0.0495432	0.686869	0.935291
GSFA	Factor Density=0.05	Beta=0.4	0.0487715	0.676768	0.935291
GSFA	Factor Density=0.05	Beta=0.4	0.0480034	0.666667	0.935291
GSFA	Factor Density=0.05	Beta=0.4	0.0472387	0.656566	0.935291
GSFA	Factor Density=0.05	Beta=0.4	0.0464769	0.646465	0.935291
GSFA	Factor Density=0.05	Beta=0.4	0.0457181	0.636364	0.935291
GSFA	Factor Density=0.05	Beta=0.4	0.0449619	0.626263	0.935291
GSFA	Factor Density=0.05	Beta=0.4	0.0442082	0.616162	0.935291
GSFA	Factor Density=0.05	Beta=0.4	0.0434568	0.606061	0.935291
GSFA	Factor Density=0.05	Beta=0.4	0.0427077	0.59596	0.935291
GSFA	Factor Density=0.05	Beta=0.4	0.0419607	0.585859	0.935291
GSFA	Factor Density=0.05	Beta=0.4	0.0412158	0.575758	0.935291
GSFA	Factor Density=0.05	Beta=0.4	0.0404728	0.565657	0.935291
GSFA	Factor Density=0.05	Beta=0.4	0.0397317	0.555556	0.935291
GSFA	Factor Density=0.05	Beta=0.4	0.0389923	0.545455	0.935291
GSFA	Factor Density=0.05	Beta=0.4	0.0382547	0.535354	0.935291
GSFA	Factor Density=0.05	Beta=0.4	0.0375187	0.525253	0.935291
GSFA	Factor Density=0.05	Beta=0.4	0.0367844	0.515152	0.935291
GSFA	Factor Density=0.05	Beta=0.4	0.0360515	0.505051	0.935291
GSFA	Factor Density=0.05	Beta=0.4	0.0353201	0.494949	0.935291
GSFA	Factor Density=0.05	Beta=0.4	0.0345902	0.484848	0.935291
GSFA	Factor Density=0.05	Beta=0.4	0.0338616	0.474747	0.935291
GSFA	Factor Density=0.05	Beta=0.4	0.0331343	0.464646	0.935291
GSFA	Factor Density=0.05	Beta=0.4	0.0324083	0.454545	0.935291
GSFA	Factor Density=0.05	Beta=0.4	0.0316836	0.444444	0.935291
GSFA	Factor Density=0.05	Beta=0.4	0.03096	0.434343	0.935291
GSFA	Factor Density=0.05	Beta=0.4	0.0302376	0.424242	0.935291
GSFA	Factor Density=0.05	Beta=0.4	0.0295163	0.414141	0.935291
GSFA	Factor Density=0.05	Beta=0.4	0.028796	0.40404	0.935291
GSFA	Factor Density=0.05	Beta=0.4	0.0280768	0.393939	0.935291
GSFA	Factor Density=0.05	Beta=0.4	0.0273585	0.383838	0.935291
GSFA	Factor Density=0.05	Beta=0.4	0.0266412	0.373737	0.935291
GSFA	Factor Density=0.05	Beta=0.4	0.0259248	0.363636	0.935291
GSFA	Factor Density=0.05	Beta=0.4	0.0252093	0.353535	0.935291
GSFA	Factor Density=0.05	Beta=0.4	0.0244946	0.343434	0.935291
GSFA	Factor Density=0.05	Beta=0.4	0.0237807	0.333333	0.935291
GSFA	Factor Density=0.05	Beta=0.4	0.0230676	0.323232	0.935291
GSFA	Factor Density=0.05	Beta=0.4	0.0223551	0.313131	0.935291
GSFA	Factor Density=0.05	Beta=0.4	0.0216433	0.30303	0.935291
GSFA	Factor Density=0.05	Beta=0.4	0.0209322	0.292929	0.935291
GSFA	Factor Density=0.05	Beta=0.4	0.0202216	0.282828	0.935291
GSFA	Factor Density=0.05	Beta=0.4	0.0195116	0.272727	0.935291
GSFA	Factor Density=0.05	Beta=0.4	0.0188021	0.262626	0.935291
GSFA	Factor Density=0.05	Beta=0.4	0.0180931	0.252525	0.935291
GSFA	Factor Density=0.05	Beta=0.4	0.0173844	0.242424	0.935291
GSFA	Factor Density=0.05	Beta=0.4	0.0166761	0.232323	0.935291
GSFA	Factor Density=0.05	Beta=0.4	0.015968	0.222222	0.935291
GSFA	Factor Density=0.05	Beta=0.4	0.0152602	0.212121	0.935291
GSFA	Factor Density=0.05	Beta=0.4	0.0145525	0.20202	0.935291
GSFA	Factor Density=0.05	Beta=0.4	0.013845	0.191919	0.935291
GSFA	Factor Density=0.05	Beta=0.4	0.0131374	0.181818	0.935291
GSFA	Factor Density=0.05	Beta=0.4	0.0124297	0.171717	0.935291
GSFA	Factor Density=0.05	Beta=0.4	0.0117219	0.161616	0.935291
GSFA	Factor Density=0.05	Beta=0.4	0.0110138	0.151515	0.935291
GSFA	Factor Density=0.05	Beta=0.4	0.0103052	0.141414	0.935291
GSFA	Factor Density=0.05	Beta=0.4	0.00959603	0.131313	0.935291
GSFA	Factor Density=0.05	Beta=0.4	0.00888611	0.121212	0.935291
GSFA	Factor Density=0.05	Beta=0.4	0.00817523	0.111111	0.935291
GSFA	Factor Density=0.05	Beta=0.4	0.00746311	0.10101	0.935291
GSFA	Factor Density=0.05	Beta=0.4	0.00674946	0.0909091	0.935291
GSFA	Factor Density=0.05	Beta=0.4	0.00603385	0.0808081	0.935291
GSFA	Factor Density=0.05	Beta=0.4	0.00531578	0.0707071	0.935291
GSFA	Factor Density=0.05	Beta=0.4	0.00459454	0.0606061	0.935291
GSFA	Factor Density=0.05	Beta=0.4	0.00386915	0.0505051	0.935291
GSFA	Factor Density=0.05	Beta=0.4	0.00313812	0.040404	0.935291
GSFA	Factor Density=0.05	Beta=0.4	0.00239906	0.030303	0.935291
GSFA	Factor Density=0.05	Beta=0.4	0.0016475	0.020202	0.935291
GSFA	Factor Density=0.05	Beta=0.4	0.000872762	0.010101	0.935291
GSFA	Factor Density=0.05	Beta=0.4	0	0	0.935291
GSFA	Factor Density=0.05	Beta=0.4	0	0	0.935291
GSFA	Factor Density=0.05	Beta=0.5	1	1	0.933448
GSFA	Factor Density=0.05	Beta=0.5	1	1	0.933448
GSFA	Factor Density=0.05	Beta=0.5	0.895273	0.989899	0.933448
GSFA	Factor Density=0.05	Beta=0.5	0.672149	0.979798	0.933448
GSFA	Factor Density=0.05	Beta=0.5	0.463724	0.969697	0.933448
GSFA	Factor Density=0.05	Beta=0.5	0.314141	0.959596	0.933448
GSFA	Factor Density=0.05	Beta=0.5	0.218178	0.949495	0.933448
GSFA	Factor Density=0.05	Beta=0.5	0.159709	0.939394	0.933448
GSFA	Factor Density=0.05	Beta=0.5	0.12474	0.929293	0.933448
GSFA	Factor Density=0.05	Beta=0.5	0.103764	0.919192	0.933448
GSFA	Factor Density=0.05	Beta=0.5	0.0909498	0.909091	0.933448
GSFA	Factor Density=0.05	Beta=0.5	0.0828812	0.89899	0.933448
GSFA	Factor Density=0.05	Beta=0.5	0.0775949	0.888889	0.933448
GSFA	Factor Density=0.05	Beta=0.5	0.0739634	0.878788	0.933448
GSFA	Factor Density=0.05	Beta=0.5	0.0713338	0.868687	0.933448
GSFA	Factor Density=0.05	Beta=0.5	0.0693231	0.858586	0.933448
GSFA	Factor Density=0.05	Beta=0.5	0.0677026	0.848485	0.933448
GSFA	Factor Density=0.05	Beta=0.5	0.0663333	0.838384	0.933448
GSFA	Factor Density=0.05	Beta=0.5	0.0651289	0.828283	0.933448
GSFA	Factor Density=0.05	Beta=0.5	0.064035	0.818182	0.933448
GSFA	Factor Density=0.05	Beta=0.5	0.0630166	0.808081	0.933448
GSFA	Factor Density=0.05	Beta=0.5	0.0620509	0.79798	0.933448
GSFA	Factor Density=0.05	Beta=0.5	0.0611225	0.787879	0.933448
GSFA	Factor Density=0.05	Beta=0.5	0.0602211	0.777778	0.933448
GSFA	Factor Density=0.05	Beta=0.5	0.0593397	0.767677	0.933448
GSFA	Factor Density=0.05	Beta=0.5	0.0584733	0.757576	0.933448
GSFA	Factor Density=0.05	Beta=0.5	0.0576184	0.747475	0.933448
GSFA	Factor Density=0.05	Beta=0.5	0.0567725	0.737374	0.933448
GSFA	Factor Density=0.05	Beta=0.5	0.0559338	0.727273	0.933448
GSFA	Factor Density=0.05	Beta=0.5	0.055101	0.717172	0.933448
GSFA	Factor Density=0.05	Beta=0.5	0.0542731	0.707071	0.933448
GSFA	Factor Density=0.05	Beta=0.5	0.0534493	0.69697	0.933448
GSFA	Factor Density=0.05	Beta=0.5	0.0526291	0.686869	0.933448
GSFA	Factor Density=0.05	Beta=0.5	0.051812	0.676768	0.933448
GSFA	Factor Density=0.05	Beta=0.5	0.0509977	0.666667	0.933448
GSFA	Factor Density=0.05	Beta=0.5	0.0501859	0.656566	0.933448
GSFA	Factor Density=0.05	Beta=0.5	0.0493763	0.646465	0.933448
GSFA	Factor Density=0.05	Beta=0.5	0.0485689	0.636364	0.933448
GSFA	Factor Density=0.05	Beta=0.5	0.0477635	0.626263	0.933448
GSFA	Factor Density=0.05	Beta=0.5	0.0469599	0.616162	0.933448
GSFA	Factor Density=0.05	Beta=0.5	0.046158	0.606061	0.933448
GSFA	Factor Density=0.05	Beta=0.5	0.0453578	0.59596	0.933448
GSFA	Factor Density=0.05	Beta=0.5	0.0445592	0.585859	0.933448
GSFA	Factor Density=0.05	Beta=0.5	0.0437622	0.575758	0.933448
GSFA	Factor Density=0.05	Beta=0.5	0.0429666	0.565657	0.933448
GSFA	Factor Density=0.05	Beta=0.5	0.0421724	0.555556	0.933448
GSFA	Factor Density=0.05	Beta=0.5	0.0413796	0.545455	0.933448
GSFA	Factor Density=0.05	Beta=0.5	0.0405882	0.535354	0.933448
GSFA	Factor Density=0.05	Beta=0.5	0.0397981	0.525253	0.933448
GSFA	Factor Density=0.05	Beta=0.5	0.0390093	0.515152	0.933448
GSFA	Factor Density=0.05	Beta=0.5	0.0382218	0.505051	0.933448
GSFA	Factor Density=0.05	Beta=0.5	0.0374355	0.494949	0.933448
GSFA	Factor Density=0.05	Beta=0.5	0.0366505	0.484848	0.933448
GSFA	Factor Density=0.05	Beta=0.5	0.0358666	0.474747	0.933448
GSFA	Factor Density=0.05	Beta=0.5	0.035084	0.464646	0.933448
GSFA	Factor Density=0.05	Beta=0.5	0.0343025	0.454545	0.933448
GSFA	Factor Density=0.05	Beta=0.5	0.0335222	0.444444	0.933448
GSFA	Factor Density=0.05	Beta=0.5	0.032743	0.434343	0.933448
GSFA	Factor Density=0.05	Beta=0.5	0.031965	0.424242	0.933448
GSFA	Factor Density=0.05	Beta=0.5	0.0311881	0.414141	0.933448
GSFA	Factor Density=0.05	Beta=0.5	0.0304124	0.40404	0.933448
GSFA	Factor Density=0.05	Beta=0.5	0.0296377	0.393939	0.933448
GSFA	Factor Density=0.05	Beta=0.5	0.0288642	0.383838	0.933448
GSFA	Factor Density=0.05	Beta=0.5	0.0280917	0.373737	0.933448
GSFA	Factor Density=0.05	Beta=0.5	0.0273204	0.363636	0.933448
GSFA	Factor Density=0.05	Beta=0.5	0.0265501	0.353535	0.933448
GSFA	Factor Density=0.05	Beta=0.5	0.025781	0.343434	0.933448
GSFA	Factor Density=0.05	Beta=0.5	0.0250129	0.333333	0.933448
GSFA	Factor Density=0.05	Beta=0.5	0.0242459	0.323232	0.933448
GSFA	Factor Density=0.05	Beta=0.5	0.02348	0.313131	0.933448
GSFA	Factor Density=0.05	Beta=0.5	0.0227151	0.30303	0.933448
GSFA	Factor Density=0.05	Beta=0.5	0.0219514	0.292929	0.933448
GSFA	Factor Density=0.05	Beta=0.5	0.0211887	0.282828	0.933448
GSFA	Factor Density=0.05	Beta=0.5	0.0204271	0.272727	0.933448
GSFA	Factor Density=0.05	Beta=0.5	0.0196665	0.262626	0.933448
GSFA	Factor Density=0.05	Beta=0.5	0.018907	0.252525	0.933448
GSFA	Factor Density=0.05	Beta=0.5	0.0181487	0.242424	0.933448
GSFA	Factor Density=0.05	Beta=0.5	0.0173913	0.232323	0.933448
GSFA	Factor Density=0.05	Beta=0.5	0.0166351	0.222222	0.933448
GSFA	Factor Density=0.05	Beta=0.5	0.0158799	0.212121	0.933448
GSFA	Factor Density=0.05	Beta=0.5	0.0151257	0.20202	0.933448
GSFA	Factor Density=0.05	Beta=0.5	0.0143726	0.191919	0.933448
GSFA	Factor Density=0.05	Beta=0.5	0.0136206	0.181818	0.933448
GSFA	Factor Density=0.05	Beta=0.5	0.0128696	0.171717	0.933448
GSFA	Factor Density=0.05	Beta=0.5	0.0121195	0.161616	0.933448
GSFA	Factor Density=0.05	Beta=0.5	0.0113705	0.151515	0.933448
GSFA	Factor Density=0.05	Beta=0.5	0.0106225	0.141414	0.933448
GSFA	Factor Density=0.05	Beta=0.5	0.00987532	0.131313	0.933448
GSFA	Factor Density=0.05	Beta=0.5	0.00912904	0.121212	0.933448
GSFA	Factor Density=0.05	Beta=0.5	0.00838357	0.111111	0.933448
GSFA	Factor Density=0.05	Beta=0.5	0.00763879	0.10101	0.933448
GSFA	Factor Density=0.05	Beta=0.5	0.00689457	0.0909091	0.933448
GSFA	Factor Density=0.05	Beta=0.5	0.00615073	0.0808081	0.933448
GSFA	Factor Density=0.05	Beta=0.5	0.00540701	0.0707071	0.933448
GSFA	Factor Density=0.05	Beta=0.5	0.004663	0.0606061	0.933448
GSFA	Factor Density=0.05	Beta=0.5	0.0039181	0.0505051	0.933448
GSFA	Factor Density=0.05	Beta=0.5	0.00317131	0.040404	0.933448
GSFA	Factor Density=0.05	Beta=0.5	0.00242088	0.030303	0.933448
GSFA	Factor Density=0.05	Beta=0.5	0.00166319	0.020202	0.933448
GSFA	Factor Density=0.05	Beta=0.5	0.00088863	0.010101	0.933448
GSFA	Factor Density=0.05	Beta=0.5	0	0	0.933448
GSFA	Factor Density=0.05	Beta=0.5	0	0	0.933448
t-test	Factor Density=0.05	Beta=0.1	1	1	0.532973
t-test	Factor Density=0.05	Beta=0.1	1	1	0.532973
t-test	Factor Density=0.05	Beta=0.1	0.985237	0.989899	0.532973
t-test	Factor Density=0.05	Beta=0.1	0.973255	0.979798	0.532973
t-test	Factor Density=0.05	Beta=0.1	0.961332	0.969697	0.532973
t-test	Factor Density=0.05	Beta=0.1	0.949456	0.959596	0.532973
t-test	Factor Density=0.05	Beta=0.1	0.937623	0.949495	0.532973
t-test	Factor Density=0.05	Beta=0.1	0.925831	0.939394	0.532973
t-test	Factor Density=0.05	Beta=0.1	0.914081	0.929293	0.532973
t-test	Factor Density=0.05	Beta=0.1	0.902371	0.919192	0.532973
t-test	Factor Density=0.05	Beta=0.1	0.890701	0.909091	0.532973
t-test	Factor Density=0.05	Beta=0.1	0.87907	0.89899	0.532973
t-test	Factor Density=0.05	Beta=0.1	0.867479	0.888889	0.532973
t-test	Factor Density=0.05	Beta=0.1	0.855926	0.878788	0.532973
t-test	Factor Density=0.05	Beta=0.1	0.844412	0.868687	0.532973
t-test	Factor Density=0.05	Beta=0.1	0.832936	0.858586	0.532973
t-test	Factor Density=0.05	Beta=0.1	0.821498	0.848485	0.532973
t-test	Factor Density=0.05	Beta=0.1	0.810098	0.838384	0.532973
t-test	Factor Density=0.05	Beta=0.1	0.798735	0.828283	0.532973
t-test	Factor Density=0.05	Beta=0.1	0.787409	0.818182	0.532973
t-test	Factor Density=0.05	Beta=0.1	0.776121	0.808081	0.532973
t-test	Factor Density=0.05	Beta=0.1	0.76487	0.79798	0.532973
t-test	Factor Density=0.05	Beta=0.1	0.753655	0.787879	0.532973
t-test	Factor Density=0.05	Beta=0.1	0.742477	0.777778	0.532973
t-test	Factor Density=0.05	Beta=0.1	0.731335	0.767677	0.532973
t-test	Factor Density=0.05	Beta=0.1	0.72023	0.757576	0.532973
t-test	Factor Density=0.05	Beta=0.1	0.709161	0.747475	0.532973
t-test	Factor Density=0.05	Beta=0.1	0.698128	0.737374	0.532973
t-test	Factor Density=0.05	Beta=0.1	0.687131	0.727273	0.532973
t-test	Factor Density=0.05	Beta=0.1	0.67617	0.717172	0.532973
t-test	Factor Density=0.05	Beta=0.1	0.665245	0.707071	0.532973
t-test	Factor Density=0.05	Beta=0.1	0.654355	0.69697	0.532973
t-test	Factor Density=0.05	Beta=0.1	0.643502	0.686869	0.532973
t-test	Factor Density=0.05	Beta=0.1	0.632684	0.676768	0.532973
t-test	Factor Density=0.05	Beta=0.1	0.621902	0.666667	0.532973
t-test	Factor Density=0.05	Beta=0.1	0.611155	0.656566	0.532973
t-test	Factor Density=0.05	Beta=0.1	0.600445	0.646465	0.532973
t-test	Factor Density=0.05	Beta=0.1	0.589769	0.636364	0.532973
t-test	Factor Density=0.05	Beta=0.1	0.57913	0.626263	0.532973
t-test	Factor Density=0.05	Beta=0.1	0.568526	0.616162	0.532973
t-test	Factor Density=0.05	Beta=0.1	0.557958	0.606061	0.532973
t-test	Factor Density=0.05	Beta=0.1	0.547425	0.59596	0.532973
t-test	Factor Density=0.05	Beta=0.1	0.536928	0.585859	0.532973
t-test	Factor Density=0.05	Beta=0.1	0.526467	0.575758	0.532973
t-test	Factor Density=0.05	Beta=0.1	0.516042	0.565657	0.532973
t-test	Factor Density=0.05	Beta=0.1	0.505652	0.555556	0.532973
t-test	Factor Density=0.05	Beta=0.1	0.495298	0.545455	0.532973
t-test	Factor Density=0.05	Beta=0.1	0.484981	0.535354	0.532973
t-test	Factor Density=0.05	Beta=0.1	0.474699	0.525253	0.532973
t-test	Factor Density=0.05	Beta=0.1	0.464453	0.515152	0.532973
t-test	Factor Density=0.05	Beta=0.1	0.454244	0.505051	0.532973
t-test	Factor Density=0.05	Beta=0.1	0.444071	0.494949	0.532973
t-test	Factor Density=0.05	Beta=0.1	0.433934	0.484848	0.532973
t-test	Factor Density=0.05	Beta=0.1	0.423834	0.474747	0.532973
t-test	Factor Density=0.05	Beta=0.1	0.413771	0.464646	0.532973
t-test	Factor Density=0.05	Beta=0.1	0.403744	0.454545	0.532973
t-test	Factor Density=0.05	Beta=0.1	0.393754	0.444444	0.532973
t-test	Factor Density=0.05	Beta=0.1	0.383801	0.434343	0.532973
t-test	Factor Density=0.05	Beta=0.1	0.373885	0.424242	0.532973
t-test	Factor Density=0.05	Beta=0.1	0.364007	0.414141	0.532973
t-test	Factor Density=0.05	Beta=0.1	0.354166	0.40404	0.532973
t-test	Factor Density=0.05	Beta=0.1	0.344363	0.393939	0.532973
t-test	Factor Density=0.05	Beta=0.1	0.334598	0.383838	0.532973
t-test	Factor Density=0.05	Beta=0.1	0.324871	0.373737	0.532973
t-test	Factor Density=0.05	Beta=0.1	0.315183	0.363636	0.532973
t-test	Factor Density=0.05	Beta=0.1	0.305533	0.353535	0.532973
t-test	Factor Density=0.05	Beta=0.1	0.295923	0.343434	0.532973
t-test	Factor Density=0.05	Beta=0.1	0.286351	0.333333	0.532973
t-test	Factor Density=0.05	Beta=0.1	0.276819	0.323232	0.532973
t-test	Factor Density=0.05	Beta=0.1	0.267327	0.313131	0.532973
t-test	Factor Density=0.05	Beta=0.1	0.257876	0.30303	0.532973
t-test	Factor Density=0.05	Beta=0.1	0.248465	0.292929	0.532973
t-test	Factor Density=0.05	Beta=0.1	0.239096	0.282828	0.532973
t-test	Factor Density=0.05	Beta=0.1	0.229769	0.272727	0.532973
t-test	Factor Density=0.05	Beta=0.1	0.220484	0.262626	0.532973
t-test	Factor Density=0.05	Beta=0.1	0.211242	0.252525	0.532973
t-test	Factor Density=0.05	Beta=0.1	0.202044	0.242424	0.532973
t-test	Factor Density=0.05	Beta=0.1	0.192891	0.232323	0.532973
t-test	Factor Density=0.05	Beta=0.1	0.183783	0.222222	0.532973
t-test	Factor Density=0.05	Beta=0.1	0.174722	0.212121	0.532973
t-test	Factor Density=0.05	Beta=0.1	0.165709	0.20202	0.532973
t-test	Factor Density=0.05	Beta=0.1	0.156745	0.191919	0.532973
t-test	Factor Density=0.05	Beta=0.1	0.147831	0.181818	0.532973
t-test	Factor Density=0.05	Beta=0.1	0.13897	0.171717	0.532973
t-test	Factor Density=0.05	Beta=0.1	0.130162	0.161616	0.532973
t-test	Factor Density=0.05	Beta=0.1	0.121411	0.151515	0.532973
t-test	Factor Density=0.05	Beta=0.1	0.112718	0.141414	0.532973
t-test	Factor Density=0.05	Beta=0.1	0.104088	0.131313	0.532973
t-test	Factor Density=0.05	Beta=0.1	0.0955215	0.121212	0.532973
t-test	Factor Density=0.05	Beta=0.1	0.0870241	0.111111	0.532973
t-test	Factor Density=0.05	Beta=0.1	0.0785997	0.10101	0.532973
t-test	Factor Density=0.05	Beta=0.1	0.0702534	0.0909091	0.532973
t-test	Factor Density=0.05	Beta=0.1	0.0619914	0.0808081	0.532973
t-test	Factor Density=0.05	Beta=0.1	0.0538207	0.0707071	0.532973
t-test	Factor Density=0.05	Beta=0.1	0.0457498	0.0606061	0.532973
t-test	Factor Density=0.05	Beta=0.1	0.0377891	0.0505051	0.532973
t-test	Factor Density=0.05	Beta=0.1	0.0299509	0.040404	0.532973
t-test	Factor Density=0.05	Beta=0.1	0.0222504	0.030303	0.532973
t-test	Factor Density=0.05	Beta=0.1	0.0147062	0.020202	0.532973
t-test	Factor Density=0.05	Beta=0.1	0.00733822	0.010101	0.532973
t-test	Factor Density=0.05	Beta=0.1	0	0	0.532973
t-test	Factor Density=0.05	Beta=0.1	0	0	0.532973
t-test	Factor Density=0.05	Beta=0.2	1	1	0.600728
t-test	Factor Density=0.05	Beta=0.2	1	1	0.600728
t-test	Factor Density=0.05	Beta=0.2	0.984123	0.989899	0.600728
t-test	Factor Density=0.05	Beta=0.2	0.967686	0.979798	0.600728
t-test	Factor Density=0.05	Beta=0.2	0.951236	0.969697	0.600728
t-test	Factor Density=0.05	Beta=0.2	0.934876	0.959596	0.600728
t-test	Factor Density=0.05	Beta=0.2	0.918646	0.949495	0.600728
t-test	Factor Density=0.05	Beta=0.2	0.902565	0.939394	0.600728
t-test	Factor Density=0.05	Beta=0.2	0.886642	0.929293	0.600728
t-test	Factor Density=0.05	Beta=0.2	0.870882	0.919192	0.600728
t-test	Factor Density=0.05	Beta=0.2	0.855286	0.909091	0.600728
t-test	Factor Density=0.05	Beta=0.2	0.839855	0.89899	0.600728
t-test	Factor Density=0.05	Beta=0.2	0.824588	0.888889	0.600728
t-test	Factor Density=0.05	Beta=0.2	0.809484	0.878788	0.600728
t-test	Factor Density=0.05	Beta=0.2	0.794542	0.868687	0.600728
t-test	Factor Density=0.05	Beta=0.2	0.77976	0.858586	0.600728
t-test	Factor Density=0.05	Beta=0.2	0.765136	0.848485	0.600728
t-test	Factor Density=0.05	Beta=0.2	0.750668	0.838384	0.600728
t-test	Factor Density=0.05	Beta=0.2	0.736354	0.828283	0.600728
t-test	Factor Density=0.05	Beta=0.2	0.722193	0.818182	0.600728
t-test	Factor Density=0.05	Beta=0.2	0.708183	0.808081	0.600728
t-test	Factor Density=0.05	Beta=0.2	0.694322	0.79798	0.600728
t-test	Factor Density=0.05	Beta=0.2	0.680607	0.787879	0.600728
t-test	Factor Density=0.05	Beta=0.2	0.667039	0.777778	0.600728
t-test	Factor Density=0.05	Beta=0.2	0.653614	0.767677	0.600728
t-test	Factor Density=0.05	Beta=0.2	0.640331	0.757576	0.600728
t-test	Factor Density=0.05	Beta=0.2	0.627189	0.747475	0.600728
t-test	Factor Density=0.05	Beta=0.2	0.614186	0.737374	0.600728
t-test	Factor Density=0.05	Beta=0.2	0.60132	0.727273	0.600728
t-test	Factor Density=0.05	Beta=0.2	0.588591	0.717172	0.600728
t-test	Factor Density=0.05	Beta=0.2	0.575997	0.707071	0.600728
t-test	Factor Density=0.05	Beta=0.2	0.563537	0.69697	0.600728
t-test	Factor Density=0.05	Beta=0.2	0.551209	0.686869	0.600728
t-test	Factor Density=0.05	Beta=0.2	0.539012	0.676768	0.600728
t-test	Factor Density=0.05	Beta=0.2	0.526946	0.666667	0.600728
t-test	Factor Density=0.05	Beta=0.2	0.515008	0.656566	0.600728
t-test	Factor Density=0.05	Beta=0.2	0.503199	0.646465	0.600728
t-test	Factor Density=0.05	Beta=0.2	0.491517	0.636364	0.600728
t-test	Factor Density=0.05	Beta=0.2	0.47996	0.626263	0.600728
t-test	Factor Density=0.05	Beta=0.2	0.468529	0.616162	0.600728
t-test	Factor Density=0.05	Beta=0.2	0.457222	0.606061	0.600728
t-test	Factor Density=0.05	Beta=0.2	0.446039	0.59596	0.600728
t-test	Factor Density=0.05	Beta=0.2	0.434978	0.585859	0.600728
t-test	Factor Density=0.05	Beta=0.2	0.424039	0.575758	0.600728
t-test	Factor Density=0.05	Beta=0.2	0.413221	0.565657	0.600728
t-test	Factor Density=0.05	Beta=0.2	0.402523	0.555556	0.600728
t-test	Factor Density=0.05	Beta=0.2	0.391945	0.545455	0.600728
t-test	Factor Density=0.05	Beta=0.2	0.381487	0.535354	0.600728
t-test	Factor Density=0.05	Beta=0.2	0.371146	0.525253	0.600728
t-test	Factor Density=0.05	Beta=0.2	0.360924	0.515152	0.600728
t-test	Factor Density=0.05	Beta=0.2	0.35082	0.505051	0.600728
t-test	Factor Density=0.05	Beta=0.2	0.340832	0.494949	0.600728
t-test	Factor Density=0.05	Beta=0.2	0.330961	0.484848	0.600728
t-test	Factor Density=0.05	Beta=0.2	0.321206	0.474747	0.600728
t-test	Factor Density=0.05	Beta=0.2	0.311567	0.464646	0.600728
t-test	Factor Density=0.05	Beta=0.2	0.302043	0.454545	0.600728
t-test	Factor Density=0.05	Beta=0.2	0.292635	0.444444	0.600728
t-test	Factor Density=0.05	Beta=0.2	0.283341	0.434343	0.600728
t-test	Factor Density=0.05	Beta=0.2	0.274162	0.424242	0.600728
t-test	Factor Density=0.05	Beta=0.2	0.265097	0.414141	0.600728
t-test	Factor Density=0.05	Beta=0.2	0.256147	0.40404	0.600728
t-test	Factor Density=0.05	Beta=0.2	0.24731	0.393939	0.600728
t-test	Factor Density=0.05	Beta=0.2	0.238588	0.383838	0.600728
t-test	Factor Density=0.05	Beta=0.2	0.22998	0.373737	0.600728
t-test	Factor Density=0.05	Beta=0.2	0.221486	0.363636	0.600728
t-test	Factor Density=0.05	Beta=0.2	0.213106	0.353535	0.600728
t-test	Factor Density=0.05	Beta=0.2	0.20484	0.343434	0.600728
t-test	Factor Density=0.05	Beta=0.2	0.196688	0.333333	0.600728
t-test	Factor Density=0.05	Beta=0.2	0.188651	0.323232	0.600728
t-test	Factor Density=0.05	Beta=0.2	0.180729	0.313131	0.600728
t-test	Factor Density=0.05	Beta=0.2	0.172922	0.30303	0.600728
t-test	Factor Density=0.05	Beta=0.2	0.16523	0.292929	0.600728
t-test	Factor Density=0.05	Beta=0.2	0.157654	0.282828	0.600728
t-test	Factor Density=0.05	Beta=0.2	0.150195	0.272727	0.600728
t-test	Factor Density=0.05	Beta=0.2	0.142853	0.262626	0.600728
t-test	Factor Density=0.05	Beta=0.2	0.135628	0.252525	0.600728
t-test	Factor Density=0.05	Beta=0.2	0.128522	0.242424	0.600728
t-test	Factor Density=0.05	Beta=0.2	0.121535	0.232323	0.600728
t-test	Factor Density=0.05	Beta=0.2	0.114668	0.222222	0.600728
t-test	Factor Density=0.05	Beta=0.2	0.107923	0.212121	0.600728
t-test	Factor Density=0.05	Beta=0.2	0.1013	0.20202	0.600728
t-test	Factor Density=0.05	Beta=0.2	0.0948019	0.191919	0.600728
t-test	Factor Density=0.05	Beta=0.2	0.0884288	0.181818	0.600728
t-test	Factor Density=0.05	Beta=0.2	0.0821831	0.171717	0.600728
t-test	Factor Density=0.05	Beta=0.2	0.0760667	0.161616	0.600728
t-test	Factor Density=0.05	Beta=0.2	0.0700817	0.151515	0.600728
t-test	Factor Density=0.05	Beta=0.2	0.0642308	0.141414	0.600728
t-test	Factor Density=0.05	Beta=0.2	0.0585168	0.131313	0.600728
t-test	Factor Density=0.05	Beta=0.2	0.052943	0.121212	0.600728
t-test	Factor Density=0.05	Beta=0.2	0.0475133	0.111111	0.600728
t-test	Factor Density=0.05	Beta=0.2	0.0422321	0.10101	0.600728
t-test	Factor Density=0.05	Beta=0.2	0.0371046	0.0909091	0.600728
t-test	Factor Density=0.05	Beta=0.2	0.0321372	0.0808081	0.600728
t-test	Factor Density=0.05	Beta=0.2	0.0273374	0.0707071	0.600728
t-test	Factor Density=0.05	Beta=0.2	0.0227147	0.0606061	0.600728
t-test	Factor Density=0.05	Beta=0.2	0.0182812	0.0505051	0.600728
t-test	Factor Density=0.05	Beta=0.2	0.014053	0.040404	0.600728
t-test	Factor Density=0.05	Beta=0.2	0.0100526	0.030303	0.600728
t-test	Factor Density=0.05	Beta=0.2	0.00631472	0.020202	0.600728
t-test	Factor Density=0.05	Beta=0.2	0.00290217	0.010101	0.600728
t-test	Factor Density=0.05	Beta=0.2	0	0	0.600728
t-test	Factor Density=0.05	Beta=0.2	0	0	0.600728
t-test	Factor Density=0.05	Beta=0.3	1	1	0.679034
t-test	Factor Density=0.05	Beta=0.3	1	1	0.679034
t-test	Factor Density=0.05	Beta=0.3	0.980154	0.989899	0.679034
t-test	Factor Density=0.05	Beta=0.3	0.957818	0.979798	0.679034
t-test	Factor Density=0.05	Beta=0.3	0.935117	0.969697	0.679034
t-test	Factor Density=0.05	Beta=0.3	0.912467	0.959596	0.679034
t-test	Factor Density=0.05	Beta=0.3	0.890039	0.949495	0.679034
t-test	Factor Density=0.05	Beta=0.3	0.867914	0.939394	0.679034
t-test	Factor Density=0.05	Beta=0.3	0.846138	0.929293	0.679034
t-test	Factor Density=0.05	Beta=0.3	0.824734	0.919192	0.679034
t-test	Factor Density=0.05	Beta=0.3	0.803714	0.909091	0.679034
t-test	Factor Density=0.05	Beta=0.3	0.783084	0.89899	0.679034
t-test	Factor Density=0.05	Beta=0.3	0.762845	0.888889	0.679034
t-test	Factor Density=0.05	Beta=0.3	0.742996	0.878788	0.679034
t-test	Factor Density=0.05	Beta=0.3	0.723533	0.868687	0.679034
t-test	Factor Density=0.05	Beta=0.3	0.704451	0.858586	0.679034
t-test	Factor Density=0.05	Beta=0.3	0.685746	0.848485	0.679034
t-test	Factor Density=0.05	Beta=0.3	0.66741	0.838384	0.679034
t-test	Factor Density=0.05	Beta=0.3	0.649439	0.828283	0.679034
t-test	Factor Density=0.05	Beta=0.3	0.631826	0.818182	0.679034
t-test	Factor Density=0.05	Beta=0.3	0.614564	0.808081	0.679034
t-test	Factor Density=0.05	Beta=0.3	0.597648	0.79798	0.679034
t-test	Factor Density=0.05	Beta=0.3	0.58107	0.787879	0.679034
t-test	Factor Density=0.05	Beta=0.3	0.564826	0.777778	0.679034
t-test	Factor Density=0.05	Beta=0.3	0.548908	0.767677	0.679034
t-test	Factor Density=0.05	Beta=0.3	0.533311	0.757576	0.679034
t-test	Factor Density=0.05	Beta=0.3	0.518029	0.747475	0.679034
t-test	Factor Density=0.05	Beta=0.3	0.503055	0.737374	0.679034
t-test	Factor Density=0.05	Beta=0.3	0.488386	0.727273	0.679034
t-test	Factor Density=0.05	Beta=0.3	0.474015	0.717172	0.679034
t-test	Factor Density=0.05	Beta=0.3	0.459936	0.707071	0.679034
t-test	Factor Density=0.05	Beta=0.3	0.446146	0.69697	0.679034
t-test	Factor Density=0.05	Beta=0.3	0.432638	0.686869	0.679034
t-test	Factor Density=0.05	Beta=0.3	0.419408	0.676768	0.679034
t-test	Factor Density=0.05	Beta=0.3	0.406452	0.666667	0.679034
t-test	Factor Density=0.05	Beta=0.3	0.393764	0.656566	0.679034
t-test	Factor Density=0.05	Beta=0.3	0.38134	0.646465	0.679034
t-test	Factor Density=0.05	Beta=0.3	0.369176	0.636364	0.679034
t-test	Factor Density=0.05	Beta=0.3	0.357267	0.626263	0.679034
t-test	Factor Density=0.05	Beta=0.3	0.34561	0.616162	0.679034
t-test	Factor Density=0.05	Beta=0.3	0.3342	0.606061	0.679034
t-test	Factor Density=0.05	Beta=0.3	0.323033	0.59596	0.679034
t-test	Factor Density=0.05	Beta=0.3	0.312107	0.585859	0.679034
t-test	Factor Density=0.05	Beta=0.3	0.301416	0.575758	0.679034
t-test	Factor Density=0.05	Beta=0.3	0.290957	0.565657	0.679034
t-test	Factor Density=0.05	Beta=0.3	0.280728	0.555556	0.679034
t-test	Factor Density=0.05	Beta=0.3	0.270724	0.545455	0.679034
t-test	Factor Density=0.05	Beta=0.3	0.260942	0.535354	0.679034
t-test	Factor Density=0.05	Beta=0.3	0.251378	0.525253	0.679034
t-test	Factor Density=0.05	Beta=0.3	0.242031	0.515152	0.679034
t-test	Factor Density=0.05	Beta=0.3	0.232896	0.505051	0.679034
t-test	Factor Density=0.05	Beta=0.3	0.223971	0.494949	0.679034
t-test	Factor Density=0.05	Beta=0.3	0.215252	0.484848	0.679034
t-test	Factor Density=0.05	Beta=0.3	0.206737	0.474747	0.679034
t-test	Factor Density=0.05	Beta=0.3	0.198423	0.464646	0.679034
t-test	Factor Density=0.05	Beta=0.3	0.190308	0.454545	0.679034
t-test	Factor Density=0.05	Beta=0.3	0.182388	0.444444	0.679034
t-test	Factor Density=0.05	Beta=0.3	0.174661	0.434343	0.679034
t-test	Factor Density=0.05	Beta=0.3	0.167125	0.424242	0.679034
t-test	Factor Density=0.05	Beta=0.3	0.159777	0.414141	0.679034
t-test	Factor Density=0.05	Beta=0.3	0.152615	0.40404	0.679034
t-test	Factor Density=0.05	Beta=0.3	0.145636	0.393939	0.679034
t-test	Factor Density=0.05	Beta=0.3	0.138839	0.383838	0.679034
t-test	Factor Density=0.05	Beta=0.3	0.13222	0.373737	0.679034
t-test	Factor Density=0.05	Beta=0.3	0.125779	0.363636	0.679034
t-test	Factor Density=0.05	Beta=0.3	0.119512	0.353535	0.679034
t-test	Factor Density=0.05	Beta=0.3	0.113418	0.343434	0.679034
t-test	Factor Density=0.05	Beta=0.3	0.107494	0.333333	0.679034
t-test	Factor Density=0.05	Beta=0.3	0.10174	0.323232	0.679034
t-test	Factor Density=0.05	Beta=0.3	0.0961527	0.313131	0.679034
t-test	Factor Density=0.05	Beta=0.3	0.0907306	0.30303	0.679034
t-test	Factor Density=0.05	Beta=0.3	0.0854722	0.292929	0.679034
t-test	Factor Density=0.05	Beta=0.3	0.0803756	0.282828	0.679034
t-test	Factor Density=0.05	Beta=0.3	0.0754394	0.272727	0.679034
t-test	Factor Density=0.05	Beta=0.3	0.0706619	0.262626	0.679034
t-test	Factor Density=0.05	Beta=0.3	0.0660417	0.252525	0.679034
t-test	Factor Density=0.05	Beta=0.3	0.0615774	0.242424	0.679034
t-test	Factor Density=0.05	Beta=0.3	0.0572676	0.232323	0.679034
t-test	Factor Density=0.05	Beta=0.3	0.0531112	0.222222	0.679034
t-test	Factor Density=0.05	Beta=0.3	0.0491069	0.212121	0.679034
t-test	Factor Density=0.05	Beta=0.3	0.0452537	0.20202	0.679034
t-test	Factor Density=0.05	Beta=0.3	0.0415505	0.191919	0.679034
t-test	Factor Density=0.05	Beta=0.3	0.0379964	0.181818	0.679034
t-test	Factor Density=0.05	Beta=0.3	0.0345907	0.171717	0.679034
t-test	Factor Density=0.05	Beta=0.3	0.0313326	0.161616	0.679034
t-test	Factor Density=0.05	Beta=0.3	0.0282217	0.151515	0.679034
t-test	Factor Density=0.05	Beta=0.3	0.0252576	0.141414	0.679034
t-test	Factor Density=0.05	Beta=0.3	0.02244	0.131313	0.679034
t-test	Factor Density=0.05	Beta=0.3	0.019769	0.121212	0.679034
t-test	Factor Density=0.05	Beta=0.3	0.0172448	0.111111	0.679034
t-test	Factor Density=0.05	Beta=0.3	0.0148681	0.10101	0.679034
t-test	Factor Density=0.05	Beta=0.3	0.0126396	0.0909091	0.679034
t-test	Factor Density=0.05	Beta=0.3	0.0105609	0.0808081	0.679034
t-test	Factor Density=0.05	Beta=0.3	0.008634	0.0707071	0.679034
t-test	Factor Density=0.05	Beta=0.3	0.00686176	0.0606061	0.679034
t-test	Factor Density=0.05	Beta=0.3	0.00524831	0.0505051	0.679034
t-test	Factor Density=0.05	Beta=0.3	0.00379958	0.040404	0.679034
t-test	Factor Density=0.05	Beta=0.3	0.00252448	0.030303	0.679034
t-test	Factor Density=0.05	Beta=0.3	0.00143749	0.020202	0.679034
t-test	Factor Density=0.05	Beta=0.3	0.000566113	0.010101	0.679034
t-test	Factor Density=0.05	Beta=0.3	0	0	0.679034
t-test	Factor Density=0.05	Beta=0.3	0	0	0.679034
t-test	Factor Density=0.05	Beta=0.4	1	1	0.746462
t-test	Factor Density=0.05	Beta=0.4	1	1	0.746462
t-test	Factor Density=0.05	Beta=0.4	0.976502	0.989899	0.746462
t-test	Factor Density=0.05	Beta=0.4	0.948102	0.979798	0.746462
t-test	Factor Density=0.05	Beta=0.4	0.91846	0.969697	0.746462
t-test	Factor Density=0.05	Beta=0.4	0.888578	0.959596	0.746462
t-test	Factor Density=0.05	Beta=0.4	0.858902	0.949495	0.746462
t-test	Factor Density=0.05	Beta=0.4	0.829667	0.939394	0.746462
t-test	Factor Density=0.05	Beta=0.4	0.801007	0.929293	0.746462
t-test	Factor Density=0.05	Beta=0.4	0.772998	0.919192	0.746462
t-test	Factor Density=0.05	Beta=0.4	0.745686	0.909091	0.746462
t-test	Factor Density=0.05	Beta=0.4	0.719094	0.89899	0.746462
t-test	Factor Density=0.05	Beta=0.4	0.693234	0.888889	0.746462
t-test	Factor Density=0.05	Beta=0.4	0.668106	0.878788	0.746462
t-test	Factor Density=0.05	Beta=0.4	0.643706	0.868687	0.746462
t-test	Factor Density=0.05	Beta=0.4	0.620027	0.858586	0.746462
t-test	Factor Density=0.05	Beta=0.4	0.597056	0.848485	0.746462
t-test	Factor Density=0.05	Beta=0.4	0.574781	0.838384	0.746462
t-test	Factor Density=0.05	Beta=0.4	0.553187	0.828283	0.746462
t-test	Factor Density=0.05	Beta=0.4	0.532259	0.818182	0.746462
t-test	Factor Density=0.05	Beta=0.4	0.51198	0.808081	0.746462
t-test	Factor Density=0.05	Beta=0.4	0.492335	0.79798	0.746462
t-test	Factor Density=0.05	Beta=0.4	0.473308	0.787879	0.746462
t-test	Factor Density=0.05	Beta=0.4	0.454882	0.777778	0.746462
t-test	Factor Density=0.05	Beta=0.4	0.437041	0.767677	0.746462
t-test	Factor Density=0.05	Beta=0.4	0.41977	0.757576	0.746462
t-test	Factor Density=0.05	Beta=0.4	0.403053	0.747475	0.746462
t-test	Factor Density=0.05	Beta=0.4	0.386875	0.737374	0.746462
t-test	Factor Density=0.05	Beta=0.4	0.371221	0.727273	0.746462
t-test	Factor Density=0.05	Beta=0.4	0.356076	0.717172	0.746462
t-test	Factor Density=0.05	Beta=0.4	0.341426	0.707071	0.746462
t-test	Factor Density=0.05	Beta=0.4	0.327257	0.69697	0.746462
t-test	Factor Density=0.05	Beta=0.4	0.313556	0.686869	0.746462
t-test	Factor Density=0.05	Beta=0.4	0.300309	0.676768	0.746462
t-test	Factor Density=0.05	Beta=0.4	0.287505	0.666667	0.746462
t-test	Factor Density=0.05	Beta=0.4	0.27513	0.656566	0.746462
t-test	Factor Density=0.05	Beta=0.4	0.263172	0.646465	0.746462
t-test	Factor Density=0.05	Beta=0.4	0.25162	0.636364	0.746462
t-test	Factor Density=0.05	Beta=0.4	0.240462	0.626263	0.746462
t-test	Factor Density=0.05	Beta=0.4	0.229688	0.616162	0.746462
t-test	Factor Density=0.05	Beta=0.4	0.219285	0.606061	0.746462
t-test	Factor Density=0.05	Beta=0.4	0.209245	0.59596	0.746462
t-test	Factor Density=0.05	Beta=0.4	0.199557	0.585859	0.746462
t-test	Factor Density=0.05	Beta=0.4	0.19021	0.575758	0.746462
t-test	Factor Density=0.05	Beta=0.4	0.181196	0.565657	0.746462
t-test	Factor Density=0.05	Beta=0.4	0.172504	0.555556	0.746462
t-test	Factor Density=0.05	Beta=0.4	0.164127	0.545455	0.746462
t-test	Factor Density=0.05	Beta=0.4	0.156054	0.535354	0.746462
t-test	Factor Density=0.05	Beta=0.4	0.148278	0.525253	0.746462
t-test	Factor Density=0.05	Beta=0.4	0.14079	0.515152	0.746462
t-test	Factor Density=0.05	Beta=0.4	0.133582	0.505051	0.746462
t-test	Factor Density=0.05	Beta=0.4	0.126647	0.494949	0.746462
t-test	Factor Density=0.05	Beta=0.4	0.119976	0.484848	0.746462
t-test	Factor Density=0.05	Beta=0.4	0.113561	0.474747	0.746462
t-test	Factor Density=0.05	Beta=0.4	0.107397	0.464646	0.746462
t-test	Factor Density=0.05	Beta=0.4	0.101475	0.454545	0.746462
t-test	Factor Density=0.05	Beta=0.4	0.0957895	0.444444	0.746462
t-test	Factor Density=0.05	Beta=0.4	0.0903327	0.434343	0.746462
t-test	Factor Density=0.05	Beta=0.4	0.0850984	0.424242	0.746462
t-test	Factor Density=0.05	Beta=0.4	0.0800804	0.414141	0.746462
t-test	Factor Density=0.05	Beta=0.4	0.0752725	0.40404	0.746462
t-test	Factor Density=0.05	Beta=0.4	0.0706686	0.393939	0.746462
t-test	Factor Density=0.05	Beta=0.4	0.0662628	0.383838	0.746462
t-test	Factor Density=0.05	Beta=0.4	0.0620494	0.373737	0.746462
t-test	Factor Density=0.05	Beta=0.4	0.0580229	0.363636	0.746462
t-test	Factor Density=0.05	Beta=0.4	0.0541777	0.353535	0.746462
t-test	Factor Density=0.05	Beta=0.4	0.0505087	0.343434	0.746462
t-test	Factor Density=0.05	Beta=0.4	0.0470106	0.333333	0.746462
t-test	Factor Density=0.05	Beta=0.4	0.0436784	0.323232	0.746462
t-test	Factor Density=0.05	Beta=0.4	0.0405072	0.313131	0.746462
t-test	Factor Density=0.05	Beta=0.4	0.0374921	0.30303	0.746462
t-test	Factor Density=0.05	Beta=0.4	0.0346286	0.292929	0.746462
t-test	Factor Density=0.05	Beta=0.4	0.031912	0.282828	0.746462
t-test	Factor Density=0.05	Beta=0.4	0.0293379	0.272727	0.746462
t-test	Factor Density=0.05	Beta=0.4	0.0269019	0.262626	0.746462
t-test	Factor Density=0.05	Beta=0.4	0.0245997	0.252525	0.746462
t-test	Factor Density=0.05	Beta=0.4	0.0224273	0.242424	0.746462
t-test	Factor Density=0.05	Beta=0.4	0.0203806	0.232323	0.746462
t-test	Factor Density=0.05	Beta=0.4	0.0184557	0.222222	0.746462
t-test	Factor Density=0.05	Beta=0.4	0.0166486	0.212121	0.746462
t-test	Factor Density=0.05	Beta=0.4	0.0149556	0.20202	0.746462
t-test	Factor Density=0.05	Beta=0.4	0.013373	0.191919	0.746462
t-test	Factor Density=0.05	Beta=0.4	0.0118972	0.181818	0.746462
t-test	Factor Density=0.05	Beta=0.4	0.0105247	0.171717	0.746462
t-test	Factor Density=0.05	Beta=0.4	0.00925198	0.161616	0.746462
t-test	Factor Density=0.05	Beta=0.4	0.0080758	0.151515	0.746462
t-test	Factor Density=0.05	Beta=0.4	0.00699283	0.141414	0.746462
t-test	Factor Density=0.05	Beta=0.4	0.00599985	0.131313	0.746462
t-test	Factor Density=0.05	Beta=0.4	0.00509376	0.121212	0.746462
t-test	Factor Density=0.05	Beta=0.4	0.00427148	0.111111	0.746462
t-test	Factor Density=0.05	Beta=0.4	0.00353005	0.10101	0.746462
t-test	Factor Density=0.05	Beta=0.4	0.00286659	0.0909091	0.746462
t-test	Factor Density=0.05	Beta=0.4	0.00227829	0.0808081	0.746462
t-test	Factor Density=0.05	Beta=0.4	0.00176244	0.0707071	0.746462
t-test	Factor Density=0.05	Beta=0.4	0.00131645	0.0606061	0.746462
t-test	Factor Density=0.05	Beta=0.4	0.000937881	0.0505051	0.746462
t-test	Factor Density=0.05	Beta=0.4	0.000624474	0.040404	0.746462
t-test	Factor Density=0.05	Beta=0.4	0.000374286	0.030303	0.746462
t-test	Factor Density=0.05	Beta=0.4	0.000185923	0.020202	0.746462
t-test	Factor Density=0.05	Beta=0.4	5.92715e-05	0.010101	0.746462
t-test	Factor Density=0.05	Beta=0.4	0	0	0.746462
t-test	Factor Density=0.05	Beta=0.4	0	0	0.746462
t-test	Factor Density=0.05	Beta=0.5	1	1	0.786616
t-test	Factor Density=0.05	Beta=0.5	1	1	0.786616
t-test	Factor Density=0.05	Beta=0.5	0.975234	0.989899	0.786616
t-test	Factor Density=0.05	Beta=0.5	0.941463	0.979798	0.786616
t-test	Factor Density=0.05	Beta=0.5	0.905518	0.969697	0.786616
t-test	Factor Density=0.05	Beta=0.5	0.869117	0.959596	0.786616
t-test	Factor Density=0.05	Beta=0.5	0.833023	0.949495	0.786616
t-test	Factor Density=0.05	Beta=0.5	0.797628	0.939394	0.786616
t-test	Factor Density=0.05	Beta=0.5	0.763149	0.929293	0.786616
t-test	Factor Density=0.05	Beta=0.5	0.729706	0.919192	0.786616
t-test	Factor Density=0.05	Beta=0.5	0.697361	0.909091	0.786616
t-test	Factor Density=0.05	Beta=0.5	0.666143	0.89899	0.786616
t-test	Factor Density=0.05	Beta=0.5	0.63606	0.888889	0.786616
t-test	Factor Density=0.05	Beta=0.5	0.607103	0.878788	0.786616
t-test	Factor Density=0.05	Beta=0.5	0.579255	0.868687	0.786616
t-test	Factor Density=0.05	Beta=0.5	0.552492	0.858586	0.786616
t-test	Factor Density=0.05	Beta=0.5	0.526788	0.848485	0.786616
t-test	Factor Density=0.05	Beta=0.5	0.502112	0.838384	0.786616
t-test	Factor Density=0.05	Beta=0.5	0.478432	0.828283	0.786616
t-test	Factor Density=0.05	Beta=0.5	0.455716	0.818182	0.786616
t-test	Factor Density=0.05	Beta=0.5	0.433932	0.808081	0.786616
t-test	Factor Density=0.05	Beta=0.5	0.413047	0.79798	0.786616
t-test	Factor Density=0.05	Beta=0.5	0.393029	0.787879	0.786616
t-test	Factor Density=0.05	Beta=0.5	0.373847	0.777778	0.786616
t-test	Factor Density=0.05	Beta=0.5	0.355471	0.767677	0.786616
t-test	Factor Density=0.05	Beta=0.5	0.33787	0.757576	0.786616
t-test	Factor Density=0.05	Beta=0.5	0.321016	0.747475	0.786616
t-test	Factor Density=0.05	Beta=0.5	0.30488	0.737374	0.786616
t-test	Factor Density=0.05	Beta=0.5	0.289435	0.727273	0.786616
t-test	Factor Density=0.05	Beta=0.5	0.274656	0.717172	0.786616
t-test	Factor Density=0.05	Beta=0.5	0.260516	0.707071	0.786616
t-test	Factor Density=0.05	Beta=0.5	0.246991	0.69697	0.786616
t-test	Factor Density=0.05	Beta=0.5	0.234058	0.686869	0.786616
t-test	Factor Density=0.05	Beta=0.5	0.221694	0.676768	0.786616
t-test	Factor Density=0.05	Beta=0.5	0.209877	0.666667	0.786616
t-test	Factor Density=0.05	Beta=0.5	0.198587	0.656566	0.786616
t-test	Factor Density=0.05	Beta=0.5	0.187801	0.646465	0.786616
t-test	Factor Density=0.05	Beta=0.5	0.177502	0.636364	0.786616
t-test	Factor Density=0.05	Beta=0.5	0.16767	0.626263	0.786616
t-test	Factor Density=0.05	Beta=0.5	0.158287	0.616162	0.786616
t-test	Factor Density=0.05	Beta=0.5	0.149336	0.606061	0.786616
t-test	Factor Density=0.05	Beta=0.5	0.1408	0.59596	0.786616
t-test	Factor Density=0.05	Beta=0.5	0.132662	0.585859	0.786616
t-test	Factor Density=0.05	Beta=0.5	0.124908	0.575758	0.786616
t-test	Factor Density=0.05	Beta=0.5	0.117521	0.565657	0.786616
t-test	Factor Density=0.05	Beta=0.5	0.110488	0.555556	0.786616
t-test	Factor Density=0.05	Beta=0.5	0.103794	0.545455	0.786616
t-test	Factor Density=0.05	Beta=0.5	0.0974262	0.535354	0.786616
t-test	Factor Density=0.05	Beta=0.5	0.0913717	0.525253	0.786616
t-test	Factor Density=0.05	Beta=0.5	0.0856178	0.515152	0.786616
t-test	Factor Density=0.05	Beta=0.5	0.0801526	0.505051	0.786616
t-test	Factor Density=0.05	Beta=0.5	0.0749644	0.494949	0.786616
t-test	Factor Density=0.05	Beta=0.5	0.070042	0.484848	0.786616
t-test	Factor Density=0.05	Beta=0.5	0.0653747	0.474747	0.786616
t-test	Factor Density=0.05	Beta=0.5	0.060952	0.464646	0.786616
t-test	Factor Density=0.05	Beta=0.5	0.056764	0.454545	0.786616
t-test	Factor Density=0.05	Beta=0.5	0.0528009	0.444444	0.786616
t-test	Factor Density=0.05	Beta=0.5	0.0490535	0.434343	0.786616
t-test	Factor Density=0.05	Beta=0.5	0.0455127	0.424242	0.786616
t-test	Factor Density=0.05	Beta=0.5	0.0421698	0.414141	0.786616
t-test	Factor Density=0.05	Beta=0.5	0.0390165	0.40404	0.786616
t-test	Factor Density=0.05	Beta=0.5	0.0360446	0.393939	0.786616
t-test	Factor Density=0.05	Beta=0.5	0.0332465	0.383838	0.786616
t-test	Factor Density=0.05	Beta=0.5	0.0306145	0.373737	0.786616
t-test	Factor Density=0.05	Beta=0.5	0.0281413	0.363636	0.786616
t-test	Factor Density=0.05	Beta=0.5	0.0258201	0.353535	0.786616
t-test	Factor Density=0.05	Beta=0.5	0.0236439	0.343434	0.786616
t-test	Factor Density=0.05	Beta=0.5	0.0216062	0.333333	0.786616
t-test	Factor Density=0.05	Beta=0.5	0.0197008	0.323232	0.786616
t-test	Factor Density=0.05	Beta=0.5	0.0179216	0.313131	0.786616
t-test	Factor Density=0.05	Beta=0.5	0.0162625	0.30303	0.786616
t-test	Factor Density=0.05	Beta=0.5	0.0147181	0.292929	0.786616
t-test	Factor Density=0.05	Beta=0.5	0.0132827	0.282828	0.786616
t-test	Factor Density=0.05	Beta=0.5	0.0119511	0.272727	0.786616
t-test	Factor Density=0.05	Beta=0.5	0.0107181	0.262626	0.786616
t-test	Factor Density=0.05	Beta=0.5	0.00957887	0.252525	0.786616
t-test	Factor Density=0.05	Beta=0.5	0.00852853	0.242424	0.786616
t-test	Factor Density=0.05	Beta=0.5	0.0075625	0.232323	0.786616
t-test	Factor Density=0.05	Beta=0.5	0.00667632	0.222222	0.786616
t-test	Factor Density=0.05	Beta=0.5	0.00586569	0.212121	0.786616
t-test	Factor Density=0.05	Beta=0.5	0.00512643	0.20202	0.786616
t-test	Factor Density=0.05	Beta=0.5	0.00445453	0.191919	0.786616
t-test	Factor Density=0.05	Beta=0.5	0.0038461	0.181818	0.786616
t-test	Factor Density=0.05	Beta=0.5	0.00329739	0.171717	0.786616
t-test	Factor Density=0.05	Beta=0.5	0.00280477	0.161616	0.786616
t-test	Factor Density=0.05	Beta=0.5	0.00236473	0.151515	0.786616
t-test	Factor Density=0.05	Beta=0.5	0.00197386	0.141414	0.786616
t-test	Factor Density=0.05	Beta=0.5	0.0016289	0.131313	0.786616
t-test	Factor Density=0.05	Beta=0.5	0.00132667	0.121212	0.786616
t-test	Factor Density=0.05	Beta=0.5	0.00106409	0.111111	0.786616
t-test	Factor Density=0.05	Beta=0.5	0.000838196	0.10101	0.786616
t-test	Factor Density=0.05	Beta=0.5	0.000646094	0.0909091	0.786616
t-test	Factor Density=0.05	Beta=0.5	0.000484993	0.0808081	0.786616
t-test	Factor Density=0.05	Beta=0.5	0.000352178	0.0707071	0.786616
t-test	Factor Density=0.05	Beta=0.5	0.000245009	0.0606061	0.786616
t-test	Factor Density=0.05	Beta=0.5	0.000160914	0.0505051	0.786616
t-test	Factor Density=0.05	Beta=0.5	9.73785e-05	0.040404	0.786616
t-test	Factor Density=0.05	Beta=0.5	5.1936e-05	0.030303	0.786616
t-test	Factor Density=0.05	Beta=0.5	2.21504e-05	0.020202	0.786616
t-test	Factor Density=0.05	Beta=0.5	5.60251e-06	0.010101	0.786616
t-test	Factor Density=0.05	Beta=0.5	0	0	0.786616
t-test	Factor Density=0.05	Beta=0.5	0	0	0.786616
edgeR-QLF	Factor Density=0.05	Beta=0.1	1	1	0.561291
edgeR-QLF	Factor Density=0.05	Beta=0.1	1	1	0.561291
edgeR-QLF	Factor Density=0.05	Beta=0.1	0.989547	0.989899	0.561291
edgeR-QLF	Factor Density=0.05	Beta=0.1	0.977869	0.979798	0.561291
edgeR-QLF	Factor Density=0.05	Beta=0.1	0.965762	0.969697	0.561291
edgeR-QLF	Factor Density=0.05	Beta=0.1	0.953411	0.959596	0.561291
edgeR-QLF	Factor Density=0.05	Beta=0.1	0.940904	0.949495	0.561291
edgeR-QLF	Factor Density=0.05	Beta=0.1	0.928291	0.939394	0.561291
edgeR-QLF	Factor Density=0.05	Beta=0.1	0.915608	0.929293	0.561291
edgeR-QLF	Factor Density=0.05	Beta=0.1	0.902877	0.919192	0.561291
edgeR-QLF	Factor Density=0.05	Beta=0.1	0.890117	0.909091	0.561291
edgeR-QLF	Factor Density=0.05	Beta=0.1	0.877341	0.89899	0.561291
edgeR-QLF	Factor Density=0.05	Beta=0.1	0.86456	0.888889	0.561291
edgeR-QLF	Factor Density=0.05	Beta=0.1	0.851783	0.878788	0.561291
edgeR-QLF	Factor Density=0.05	Beta=0.1	0.839016	0.868687	0.561291
edgeR-QLF	Factor Density=0.05	Beta=0.1	0.826266	0.858586	0.561291
edgeR-QLF	Factor Density=0.05	Beta=0.1	0.813538	0.848485	0.561291
edgeR-QLF	Factor Density=0.05	Beta=0.1	0.800836	0.838384	0.561291
edgeR-QLF	Factor Density=0.05	Beta=0.1	0.788164	0.828283	0.561291
edgeR-QLF	Factor Density=0.05	Beta=0.1	0.775526	0.818182	0.561291
edgeR-QLF	Factor Density=0.05	Beta=0.1	0.762924	0.808081	0.561291
edgeR-QLF	Factor Density=0.05	Beta=0.1	0.750361	0.79798	0.561291
edgeR-QLF	Factor Density=0.05	Beta=0.1	0.73784	0.787879	0.561291
edgeR-QLF	Factor Density=0.05	Beta=0.1	0.725362	0.777778	0.561291
edgeR-QLF	Factor Density=0.05	Beta=0.1	0.71293	0.767677	0.561291
edgeR-QLF	Factor Density=0.05	Beta=0.1	0.700546	0.757576	0.561291
edgeR-QLF	Factor Density=0.05	Beta=0.1	0.688211	0.747475	0.561291
edgeR-QLF	Factor Density=0.05	Beta=0.1	0.675926	0.737374	0.561291
edgeR-QLF	Factor Density=0.05	Beta=0.1	0.663694	0.727273	0.561291
edgeR-QLF	Factor Density=0.05	Beta=0.1	0.651515	0.717172	0.561291
edgeR-QLF	Factor Density=0.05	Beta=0.1	0.639391	0.707071	0.561291
edgeR-QLF	Factor Density=0.05	Beta=0.1	0.627323	0.69697	0.561291
edgeR-QLF	Factor Density=0.05	Beta=0.1	0.615312	0.686869	0.561291
edgeR-QLF	Factor Density=0.05	Beta=0.1	0.603359	0.676768	0.561291
edgeR-QLF	Factor Density=0.05	Beta=0.1	0.591466	0.666667	0.561291
edgeR-QLF	Factor Density=0.05	Beta=0.1	0.579633	0.656566	0.561291
edgeR-QLF	Factor Density=0.05	Beta=0.1	0.567862	0.646465	0.561291
edgeR-QLF	Factor Density=0.05	Beta=0.1	0.556152	0.636364	0.561291
edgeR-QLF	Factor Density=0.05	Beta=0.1	0.544506	0.626263	0.561291
edgeR-QLF	Factor Density=0.05	Beta=0.1	0.532924	0.616162	0.561291
edgeR-QLF	Factor Density=0.05	Beta=0.1	0.521407	0.606061	0.561291
edgeR-QLF	Factor Density=0.05	Beta=0.1	0.509956	0.59596	0.561291
edgeR-QLF	Factor Density=0.05	Beta=0.1	0.498571	0.585859	0.561291
edgeR-QLF	Factor Density=0.05	Beta=0.1	0.487255	0.575758	0.561291
edgeR-QLF	Factor Density=0.05	Beta=0.1	0.476006	0.565657	0.561291
edgeR-QLF	Factor Density=0.05	Beta=0.1	0.464827	0.555556	0.561291
edgeR-QLF	Factor Density=0.05	Beta=0.1	0.453719	0.545455	0.561291
edgeR-QLF	Factor Density=0.05	Beta=0.1	0.442681	0.535354	0.561291
edgeR-QLF	Factor Density=0.05	Beta=0.1	0.431715	0.525253	0.561291
edgeR-QLF	Factor Density=0.05	Beta=0.1	0.420822	0.515152	0.561291
edgeR-QLF	Factor Density=0.05	Beta=0.1	0.410002	0.505051	0.561291
edgeR-QLF	Factor Density=0.05	Beta=0.1	0.399257	0.494949	0.561291
edgeR-QLF	Factor Density=0.05	Beta=0.1	0.388588	0.484848	0.561291
edgeR-QLF	Factor Density=0.05	Beta=0.1	0.377995	0.474747	0.561291
edgeR-QLF	Factor Density=0.05	Beta=0.1	0.367479	0.464646	0.561291
edgeR-QLF	Factor Density=0.05	Beta=0.1	0.357041	0.454545	0.561291
edgeR-QLF	Factor Density=0.05	Beta=0.1	0.346682	0.444444	0.561291
edgeR-QLF	Factor Density=0.05	Beta=0.1	0.336404	0.434343	0.561291
edgeR-QLF	Factor Density=0.05	Beta=0.1	0.326207	0.424242	0.561291
edgeR-QLF	Factor Density=0.05	Beta=0.1	0.316092	0.414141	0.561291
edgeR-QLF	Factor Density=0.05	Beta=0.1	0.30606	0.40404	0.561291
edgeR-QLF	Factor Density=0.05	Beta=0.1	0.296113	0.393939	0.561291
edgeR-QLF	Factor Density=0.05	Beta=0.1	0.286252	0.383838	0.561291
edgeR-QLF	Factor Density=0.05	Beta=0.1	0.276477	0.373737	0.561291
edgeR-QLF	Factor Density=0.05	Beta=0.1	0.266791	0.363636	0.561291
edgeR-QLF	Factor Density=0.05	Beta=0.1	0.257193	0.353535	0.561291
edgeR-QLF	Factor Density=0.05	Beta=0.1	0.247687	0.343434	0.561291
edgeR-QLF	Factor Density=0.05	Beta=0.1	0.238272	0.333333	0.561291
edgeR-QLF	Factor Density=0.05	Beta=0.1	0.228952	0.323232	0.561291
edgeR-QLF	Factor Density=0.05	Beta=0.1	0.219726	0.313131	0.561291
edgeR-QLF	Factor Density=0.05	Beta=0.1	0.210597	0.30303	0.561291
edgeR-QLF	Factor Density=0.05	Beta=0.1	0.201566	0.292929	0.561291
edgeR-QLF	Factor Density=0.05	Beta=0.1	0.192636	0.282828	0.561291
edgeR-QLF	Factor Density=0.05	Beta=0.1	0.183808	0.272727	0.561291
edgeR-QLF	Factor Density=0.05	Beta=0.1	0.175084	0.262626	0.561291
edgeR-QLF	Factor Density=0.05	Beta=0.1	0.166467	0.252525	0.561291
edgeR-QLF	Factor Density=0.05	Beta=0.1	0.157958	0.242424	0.561291
edgeR-QLF	Factor Density=0.05	Beta=0.1	0.14956	0.232323	0.561291
edgeR-QLF	Factor Density=0.05	Beta=0.1	0.141275	0.222222	0.561291
edgeR-QLF	Factor Density=0.05	Beta=0.1	0.133107	0.212121	0.561291
edgeR-QLF	Factor Density=0.05	Beta=0.1	0.125058	0.20202	0.561291
edgeR-QLF	Factor Density=0.05	Beta=0.1	0.117132	0.191919	0.561291
edgeR-QLF	Factor Density=0.05	Beta=0.1	0.109332	0.181818	0.561291
edgeR-QLF	Factor Density=0.05	Beta=0.1	0.101662	0.171717	0.561291
edgeR-QLF	Factor Density=0.05	Beta=0.1	0.0941267	0.161616	0.561291
edgeR-QLF	Factor Density=0.05	Beta=0.1	0.0867298	0.151515	0.561291
edgeR-QLF	Factor Density=0.05	Beta=0.1	0.079477	0.141414	0.561291
edgeR-QLF	Factor Density=0.05	Beta=0.1	0.072374	0.131313	0.561291
edgeR-QLF	Factor Density=0.05	Beta=0.1	0.0654273	0.121212	0.561291
edgeR-QLF	Factor Density=0.05	Beta=0.1	0.0586444	0.111111	0.561291
edgeR-QLF	Factor Density=0.05	Beta=0.1	0.0520337	0.10101	0.561291
edgeR-QLF	Factor Density=0.05	Beta=0.1	0.0456052	0.0909091	0.561291
edgeR-QLF	Factor Density=0.05	Beta=0.1	0.0393707	0.0808081	0.561291
edgeR-QLF	Factor Density=0.05	Beta=0.1	0.0333442	0.0707071	0.561291
edgeR-QLF	Factor Density=0.05	Beta=0.1	0.0275435	0.0606061	0.561291
edgeR-QLF	Factor Density=0.05	Beta=0.1	0.0219908	0.0505051	0.561291
edgeR-QLF	Factor Density=0.05	Beta=0.1	0.0167159	0.040404	0.561291
edgeR-QLF	Factor Density=0.05	Beta=0.1	0.0117611	0.030303	0.561291
edgeR-QLF	Factor Density=0.05	Beta=0.1	0.00719226	0.020202	0.561291
edgeR-QLF	Factor Density=0.05	Beta=0.1	0.0031322	0.010101	0.561291
edgeR-QLF	Factor Density=0.05	Beta=0.1	0	0	0.561291
edgeR-QLF	Factor Density=0.05	Beta=0.1	0	0	0.561291
edgeR-QLF	Factor Density=0.05	Beta=0.2	1	1	0.609878
edgeR-QLF	Factor Density=0.05	Beta=0.2	1	1	0.609878
edgeR-QLF	Factor Density=0.05	Beta=0.2	0.988245	0.989899	0.609878
edgeR-QLF	Factor Density=0.05	Beta=0.2	0.974258	0.979798	0.609878
edgeR-QLF	Factor Density=0.05	Beta=0.2	0.959525	0.969697	0.609878
edgeR-QLF	Factor Density=0.05	Beta=0.2	0.944398	0.959596	0.609878
edgeR-QLF	Factor Density=0.05	Beta=0.2	0.929045	0.949495	0.609878
edgeR-QLF	Factor Density=0.05	Beta=0.2	0.913562	0.939394	0.609878
edgeR-QLF	Factor Density=0.05	Beta=0.2	0.898013	0.929293	0.609878
edgeR-QLF	Factor Density=0.05	Beta=0.2	0.882442	0.919192	0.609878
edgeR-QLF	Factor Density=0.05	Beta=0.2	0.866879	0.909091	0.609878
edgeR-QLF	Factor Density=0.05	Beta=0.2	0.851349	0.89899	0.609878
edgeR-QLF	Factor Density=0.05	Beta=0.2	0.83587	0.888889	0.609878
edgeR-QLF	Factor Density=0.05	Beta=0.2	0.820456	0.878788	0.609878
edgeR-QLF	Factor Density=0.05	Beta=0.2	0.80512	0.868687	0.609878
edgeR-QLF	Factor Density=0.05	Beta=0.2	0.78987	0.858586	0.609878
edgeR-QLF	Factor Density=0.05	Beta=0.2	0.774715	0.848485	0.609878
edgeR-QLF	Factor Density=0.05	Beta=0.2	0.75966	0.838384	0.609878
edgeR-QLF	Factor Density=0.05	Beta=0.2	0.744713	0.828283	0.609878
edgeR-QLF	Factor Density=0.05	Beta=0.2	0.729876	0.818182	0.609878
edgeR-QLF	Factor Density=0.05	Beta=0.2	0.715154	0.808081	0.609878
edgeR-QLF	Factor Density=0.05	Beta=0.2	0.700551	0.79798	0.609878
edgeR-QLF	Factor Density=0.05	Beta=0.2	0.686069	0.787879	0.609878
edgeR-QLF	Factor Density=0.05	Beta=0.2	0.67171	0.777778	0.609878
edgeR-QLF	Factor Density=0.05	Beta=0.2	0.657478	0.767677	0.609878
edgeR-QLF	Factor Density=0.05	Beta=0.2	0.643373	0.757576	0.609878
edgeR-QLF	Factor Density=0.05	Beta=0.2	0.629397	0.747475	0.609878
edgeR-QLF	Factor Density=0.05	Beta=0.2	0.615552	0.737374	0.609878
edgeR-QLF	Factor Density=0.05	Beta=0.2	0.601839	0.727273	0.609878
edgeR-QLF	Factor Density=0.05	Beta=0.2	0.588259	0.717172	0.609878
edgeR-QLF	Factor Density=0.05	Beta=0.2	0.574813	0.707071	0.609878
edgeR-QLF	Factor Density=0.05	Beta=0.2	0.561502	0.69697	0.609878
edgeR-QLF	Factor Density=0.05	Beta=0.2	0.548326	0.686869	0.609878
edgeR-QLF	Factor Density=0.05	Beta=0.2	0.535287	0.676768	0.609878
edgeR-QLF	Factor Density=0.05	Beta=0.2	0.522385	0.666667	0.609878
edgeR-QLF	Factor Density=0.05	Beta=0.2	0.50962	0.656566	0.609878
edgeR-QLF	Factor Density=0.05	Beta=0.2	0.496992	0.646465	0.609878
edgeR-QLF	Factor Density=0.05	Beta=0.2	0.484503	0.636364	0.609878
edgeR-QLF	Factor Density=0.05	Beta=0.2	0.472153	0.626263	0.609878
edgeR-QLF	Factor Density=0.05	Beta=0.2	0.459942	0.616162	0.609878
edgeR-QLF	Factor Density=0.05	Beta=0.2	0.44787	0.606061	0.609878
edgeR-QLF	Factor Density=0.05	Beta=0.2	0.435937	0.59596	0.609878
edgeR-QLF	Factor Density=0.05	Beta=0.2	0.424145	0.585859	0.609878
edgeR-QLF	Factor Density=0.05	Beta=0.2	0.412492	0.575758	0.609878
edgeR-QLF	Factor Density=0.05	Beta=0.2	0.40098	0.565657	0.609878
edgeR-QLF	Factor Density=0.05	Beta=0.2	0.389609	0.555556	0.609878
edgeR-QLF	Factor Density=0.05	Beta=0.2	0.378378	0.545455	0.609878
edgeR-QLF	Factor Density=0.05	Beta=0.2	0.367288	0.535354	0.609878
edgeR-QLF	Factor Density=0.05	Beta=0.2	0.35634	0.525253	0.609878
edgeR-QLF	Factor Density=0.05	Beta=0.2	0.345533	0.515152	0.609878
edgeR-QLF	Factor Density=0.05	Beta=0.2	0.334868	0.505051	0.609878
edgeR-QLF	Factor Density=0.05	Beta=0.2	0.324344	0.494949	0.609878
edgeR-QLF	Factor Density=0.05	Beta=0.2	0.313963	0.484848	0.609878
edgeR-QLF	Factor Density=0.05	Beta=0.2	0.303724	0.474747	0.609878
edgeR-QLF	Factor Density=0.05	Beta=0.2	0.293628	0.464646	0.609878
edgeR-QLF	Factor Density=0.05	Beta=0.2	0.283675	0.454545	0.609878
edgeR-QLF	Factor Density=0.05	Beta=0.2	0.273865	0.444444	0.609878
edgeR-QLF	Factor Density=0.05	Beta=0.2	0.264198	0.434343	0.609878
edgeR-QLF	Factor Density=0.05	Beta=0.2	0.254676	0.424242	0.609878
edgeR-QLF	Factor Density=0.05	Beta=0.2	0.245297	0.414141	0.609878
edgeR-QLF	Factor Density=0.05	Beta=0.2	0.236063	0.40404	0.609878
edgeR-QLF	Factor Density=0.05	Beta=0.2	0.226975	0.393939	0.609878
edgeR-QLF	Factor Density=0.05	Beta=0.2	0.218031	0.383838	0.609878
edgeR-QLF	Factor Density=0.05	Beta=0.2	0.209233	0.373737	0.609878
edgeR-QLF	Factor Density=0.05	Beta=0.2	0.200582	0.363636	0.609878
edgeR-QLF	Factor Density=0.05	Beta=0.2	0.192078	0.353535	0.609878
edgeR-QLF	Factor Density=0.05	Beta=0.2	0.183721	0.343434	0.609878
edgeR-QLF	Factor Density=0.05	Beta=0.2	0.175512	0.333333	0.609878
edgeR-QLF	Factor Density=0.05	Beta=0.2	0.167453	0.323232	0.609878
edgeR-QLF	Factor Density=0.05	Beta=0.2	0.159542	0.313131	0.609878
edgeR-QLF	Factor Density=0.05	Beta=0.2	0.151782	0.30303	0.609878
edgeR-QLF	Factor Density=0.05	Beta=0.2	0.144173	0.292929	0.609878
edgeR-QLF	Factor Density=0.05	Beta=0.2	0.136717	0.282828	0.609878
edgeR-QLF	Factor Density=0.05	Beta=0.2	0.129413	0.272727	0.609878
edgeR-QLF	Factor Density=0.05	Beta=0.2	0.122263	0.262626	0.609878
edgeR-QLF	Factor Density=0.05	Beta=0.2	0.115269	0.252525	0.609878
edgeR-QLF	Factor Density=0.05	Beta=0.2	0.108432	0.242424	0.609878
edgeR-QLF	Factor Density=0.05	Beta=0.2	0.101752	0.232323	0.609878
edgeR-QLF	Factor Density=0.05	Beta=0.2	0.0952319	0.222222	0.609878
edgeR-QLF	Factor Density=0.05	Beta=0.2	0.088873	0.212121	0.609878
edgeR-QLF	Factor Density=0.05	Beta=0.2	0.0826771	0.20202	0.609878
edgeR-QLF	Factor Density=0.05	Beta=0.2	0.0766461	0.191919	0.609878
edgeR-QLF	Factor Density=0.05	Beta=0.2	0.0707823	0.181818	0.609878
edgeR-QLF	Factor Density=0.05	Beta=0.2	0.065088	0.171717	0.609878
edgeR-QLF	Factor Density=0.05	Beta=0.2	0.059566	0.161616	0.609878
edgeR-QLF	Factor Density=0.05	Beta=0.2	0.0542192	0.151515	0.609878
edgeR-QLF	Factor Density=0.05	Beta=0.2	0.049051	0.141414	0.609878
edgeR-QLF	Factor Density=0.05	Beta=0.2	0.0440652	0.131313	0.609878
edgeR-QLF	Factor Density=0.05	Beta=0.2	0.039266	0.121212	0.609878
edgeR-QLF	Factor Density=0.05	Beta=0.2	0.0346583	0.111111	0.609878
edgeR-QLF	Factor Density=0.05	Beta=0.2	0.0302479	0.10101	0.609878
edgeR-QLF	Factor Density=0.05	Beta=0.2	0.0260414	0.0909091	0.609878
edgeR-QLF	Factor Density=0.05	Beta=0.2	0.0220465	0.0808081	0.609878
edgeR-QLF	Factor Density=0.05	Beta=0.2	0.0182729	0.0707071	0.609878
edgeR-QLF	Factor Density=0.05	Beta=0.2	0.0147323	0.0606061	0.609878
edgeR-QLF	Factor Density=0.05	Beta=0.2	0.0114396	0.0505051	0.609878
edgeR-QLF	Factor Density=0.05	Beta=0.2	0.00841441	0.040404	0.609878
edgeR-QLF	Factor Density=0.05	Beta=0.2	0.00568454	0.030303	0.609878
edgeR-QLF	Factor Density=0.05	Beta=0.2	0.00329244	0.020202	0.609878
edgeR-QLF	Factor Density=0.05	Beta=0.2	0.00131539	0.010101	0.609878
edgeR-QLF	Factor Density=0.05	Beta=0.2	0	0	0.609878
edgeR-QLF	Factor Density=0.05	Beta=0.2	0	0	0.609878
edgeR-QLF	Factor Density=0.05	Beta=0.3	1	1	0.671389
edgeR-QLF	Factor Density=0.05	Beta=0.3	1	1	0.671389
edgeR-QLF	Factor Density=0.05	Beta=0.3	0.984695	0.989899	0.671389
edgeR-QLF	Factor Density=0.05	Beta=0.3	0.965922	0.979798	0.671389
edgeR-QLF	Factor Density=0.05	Beta=0.3	0.946143	0.969697	0.671389
edgeR-QLF	Factor Density=0.05	Beta=0.3	0.925935	0.959596	0.671389
edgeR-QLF	Factor Density=0.05	Beta=0.3	0.905565	0.949495	0.671389
edgeR-QLF	Factor Density=0.05	Beta=0.3	0.885183	0.939394	0.671389
edgeR-QLF	Factor Density=0.05	Beta=0.3	0.864882	0.929293	0.671389
edgeR-QLF	Factor Density=0.05	Beta=0.3	0.844723	0.919192	0.671389
edgeR-QLF	Factor Density=0.05	Beta=0.3	0.824747	0.909091	0.671389
edgeR-QLF	Factor Density=0.05	Beta=0.3	0.804984	0.89899	0.671389
edgeR-QLF	Factor Density=0.05	Beta=0.3	0.785457	0.888889	0.671389
edgeR-QLF	Factor Density=0.05	Beta=0.3	0.766179	0.878788	0.671389
edgeR-QLF	Factor Density=0.05	Beta=0.3	0.747163	0.868687	0.671389
edgeR-QLF	Factor Density=0.05	Beta=0.3	0.728416	0.858586	0.671389
edgeR-QLF	Factor Density=0.05	Beta=0.3	0.709945	0.848485	0.671389
edgeR-QLF	Factor Density=0.05	Beta=0.3	0.691753	0.838384	0.671389
edgeR-QLF	Factor Density=0.05	Beta=0.3	0.673843	0.828283	0.671389
edgeR-QLF	Factor Density=0.05	Beta=0.3	0.656217	0.818182	0.671389
edgeR-QLF	Factor Density=0.05	Beta=0.3	0.638874	0.808081	0.671389
edgeR-QLF	Factor Density=0.05	Beta=0.3	0.621816	0.79798	0.671389
edgeR-QLF	Factor Density=0.05	Beta=0.3	0.605041	0.787879	0.671389
edgeR-QLF	Factor Density=0.05	Beta=0.3	0.588548	0.777778	0.671389
edgeR-QLF	Factor Density=0.05	Beta=0.3	0.572337	0.767677	0.671389
edgeR-QLF	Factor Density=0.05	Beta=0.3	0.556406	0.757576	0.671389
edgeR-QLF	Factor Density=0.05	Beta=0.3	0.540752	0.747475	0.671389
edgeR-QLF	Factor Density=0.05	Beta=0.3	0.525374	0.737374	0.671389
edgeR-QLF	Factor Density=0.05	Beta=0.3	0.51027	0.727273	0.671389
edgeR-QLF	Factor Density=0.05	Beta=0.3	0.495437	0.717172	0.671389
edgeR-QLF	Factor Density=0.05	Beta=0.3	0.480874	0.707071	0.671389
edgeR-QLF	Factor Density=0.05	Beta=0.3	0.466577	0.69697	0.671389
edgeR-QLF	Factor Density=0.05	Beta=0.3	0.452544	0.686869	0.671389
edgeR-QLF	Factor Density=0.05	Beta=0.3	0.438773	0.676768	0.671389
edgeR-QLF	Factor Density=0.05	Beta=0.3	0.425261	0.666667	0.671389
edgeR-QLF	Factor Density=0.05	Beta=0.3	0.412005	0.656566	0.671389
edgeR-QLF	Factor Density=0.05	Beta=0.3	0.399004	0.646465	0.671389
edgeR-QLF	Factor Density=0.05	Beta=0.3	0.386254	0.636364	0.671389
edgeR-QLF	Factor Density=0.05	Beta=0.3	0.373754	0.626263	0.671389
edgeR-QLF	Factor Density=0.05	Beta=0.3	0.361499	0.616162	0.671389
edgeR-QLF	Factor Density=0.05	Beta=0.3	0.349489	0.606061	0.671389
edgeR-QLF	Factor Density=0.05	Beta=0.3	0.33772	0.59596	0.671389
edgeR-QLF	Factor Density=0.05	Beta=0.3	0.32619	0.585859	0.671389
edgeR-QLF	Factor Density=0.05	Beta=0.3	0.314897	0.575758	0.671389
edgeR-QLF	Factor Density=0.05	Beta=0.3	0.303838	0.565657	0.671389
edgeR-QLF	Factor Density=0.05	Beta=0.3	0.293011	0.555556	0.671389
edgeR-QLF	Factor Density=0.05	Beta=0.3	0.282412	0.545455	0.671389
edgeR-QLF	Factor Density=0.05	Beta=0.3	0.272041	0.535354	0.671389
edgeR-QLF	Factor Density=0.05	Beta=0.3	0.261895	0.525253	0.671389
edgeR-QLF	Factor Density=0.05	Beta=0.3	0.251971	0.515152	0.671389
edgeR-QLF	Factor Density=0.05	Beta=0.3	0.242267	0.505051	0.671389
edgeR-QLF	Factor Density=0.05	Beta=0.3	0.232781	0.494949	0.671389
edgeR-QLF	Factor Density=0.05	Beta=0.3	0.223511	0.484848	0.671389
edgeR-QLF	Factor Density=0.05	Beta=0.3	0.214455	0.474747	0.671389
edgeR-QLF	Factor Density=0.05	Beta=0.3	0.20561	0.464646	0.671389
edgeR-QLF	Factor Density=0.05	Beta=0.3	0.196975	0.454545	0.671389
edgeR-QLF	Factor Density=0.05	Beta=0.3	0.188546	0.444444	0.671389
edgeR-QLF	Factor Density=0.05	Beta=0.3	0.180324	0.434343	0.671389
edgeR-QLF	Factor Density=0.05	Beta=0.3	0.172304	0.424242	0.671389
edgeR-QLF	Factor Density=0.05	Beta=0.3	0.164486	0.414141	0.671389
edgeR-QLF	Factor Density=0.05	Beta=0.3	0.156868	0.40404	0.671389
edgeR-QLF	Factor Density=0.05	Beta=0.3	0.149447	0.393939	0.671389
edgeR-QLF	Factor Density=0.05	Beta=0.3	0.142222	0.383838	0.671389
edgeR-QLF	Factor Density=0.05	Beta=0.3	0.135191	0.373737	0.671389
edgeR-QLF	Factor Density=0.05	Beta=0.3	0.128353	0.363636	0.671389
edgeR-QLF	Factor Density=0.05	Beta=0.3	0.121705	0.353535	0.671389
edgeR-QLF	Factor Density=0.05	Beta=0.3	0.115245	0.343434	0.671389
edgeR-QLF	Factor Density=0.05	Beta=0.3	0.108973	0.333333	0.671389
edgeR-QLF	Factor Density=0.05	Beta=0.3	0.102887	0.323232	0.671389
edgeR-QLF	Factor Density=0.05	Beta=0.3	0.0969839	0.313131	0.671389
edgeR-QLF	Factor Density=0.05	Beta=0.3	0.0912638	0.30303	0.671389
edgeR-QLF	Factor Density=0.05	Beta=0.3	0.0857245	0.292929	0.671389
edgeR-QLF	Factor Density=0.05	Beta=0.3	0.0803648	0.282828	0.671389
edgeR-QLF	Factor Density=0.05	Beta=0.3	0.0751831	0.272727	0.671389
edgeR-QLF	Factor Density=0.05	Beta=0.3	0.0701782	0.262626	0.671389
edgeR-QLF	Factor Density=0.05	Beta=0.3	0.0653487	0.252525	0.671389
edgeR-QLF	Factor Density=0.05	Beta=0.3	0.0606933	0.242424	0.671389
edgeR-QLF	Factor Density=0.05	Beta=0.3	0.0562109	0.232323	0.671389
edgeR-QLF	Factor Density=0.05	Beta=0.3	0.0519003	0.222222	0.671389
edgeR-QLF	Factor Density=0.05	Beta=0.3	0.0477605	0.212121	0.671389
edgeR-QLF	Factor Density=0.05	Beta=0.3	0.0437903	0.20202	0.671389
edgeR-QLF	Factor Density=0.05	Beta=0.3	0.0399889	0.191919	0.671389
edgeR-QLF	Factor Density=0.05	Beta=0.3	0.0363555	0.181818	0.671389
edgeR-QLF	Factor Density=0.05	Beta=0.3	0.0328892	0.171717	0.671389
edgeR-QLF	Factor Density=0.05	Beta=0.3	0.0295894	0.161616	0.671389
edgeR-QLF	Factor Density=0.05	Beta=0.3	0.0264555	0.151515	0.671389
edgeR-QLF	Factor Density=0.05	Beta=0.3	0.0234872	0.141414	0.671389
edgeR-QLF	Factor Density=0.05	Beta=0.3	0.0206842	0.131313	0.671389
edgeR-QLF	Factor Density=0.05	Beta=0.3	0.0180464	0.121212	0.671389
edgeR-QLF	Factor Density=0.05	Beta=0.3	0.0155739	0.111111	0.671389
edgeR-QLF	Factor Density=0.05	Beta=0.3	0.0132673	0.10101	0.671389
edgeR-QLF	Factor Density=0.05	Beta=0.3	0.0111272	0.0909091	0.671389
edgeR-QLF	Factor Density=0.05	Beta=0.3	0.00915479	0.0808081	0.671389
edgeR-QLF	Factor Density=0.05	Beta=0.3	0.00735188	0.0707071	0.671389
edgeR-QLF	Factor Density=0.05	Beta=0.3	0.00572094	0.0606061	0.671389
edgeR-QLF	Factor Density=0.05	Beta=0.3	0.00426555	0.0505051	0.671389
edgeR-QLF	Factor Density=0.05	Beta=0.3	0.00299089	0.040404	0.671389
edgeR-QLF	Factor Density=0.05	Beta=0.3	0.00190481	0.030303	0.671389
edgeR-QLF	Factor Density=0.05	Beta=0.3	0.00101998	0.020202	0.671389
edgeR-QLF	Factor Density=0.05	Beta=0.3	0.000360254	0.010101	0.671389
edgeR-QLF	Factor Density=0.05	Beta=0.3	0	0	0.671389
edgeR-QLF	Factor Density=0.05	Beta=0.3	0	0	0.671389
edgeR-QLF	Factor Density=0.05	Beta=0.4	1	1	0.735448
edgeR-QLF	Factor Density=0.05	Beta=0.4	1	1	0.735448
edgeR-QLF	Factor Density=0.05	Beta=0.4	0.979502	0.989899	0.735448
edgeR-QLF	Factor Density=0.05	Beta=0.4	0.953518	0.979798	0.735448
edgeR-QLF	Factor Density=0.05	Beta=0.4	0.926223	0.969697	0.735448
edgeR-QLF	Factor Density=0.05	Beta=0.4	0.898577	0.959596	0.735448
edgeR-QLF	Factor Density=0.05	Beta=0.4	0.871006	0.949495	0.735448
edgeR-QLF	Factor Density=0.05	Beta=0.4	0.843733	0.939394	0.735448
edgeR-QLF	Factor Density=0.05	Beta=0.4	0.816887	0.929293	0.735448
edgeR-QLF	Factor Density=0.05	Beta=0.4	0.790545	0.919192	0.735448
edgeR-QLF	Factor Density=0.05	Beta=0.4	0.764755	0.909091	0.735448
edgeR-QLF	Factor Density=0.05	Beta=0.4	0.739544	0.89899	0.735448
edgeR-QLF	Factor Density=0.05	Beta=0.4	0.714929	0.888889	0.735448
edgeR-QLF	Factor Density=0.05	Beta=0.4	0.690916	0.878788	0.735448
edgeR-QLF	Factor Density=0.05	Beta=0.4	0.667508	0.868687	0.735448
edgeR-QLF	Factor Density=0.05	Beta=0.4	0.644701	0.858586	0.735448
edgeR-QLF	Factor Density=0.05	Beta=0.4	0.622491	0.848485	0.735448
edgeR-QLF	Factor Density=0.05	Beta=0.4	0.60087	0.838384	0.735448
edgeR-QLF	Factor Density=0.05	Beta=0.4	0.579829	0.828283	0.735448
edgeR-QLF	Factor Density=0.05	Beta=0.4	0.55936	0.818182	0.735448
edgeR-QLF	Factor Density=0.05	Beta=0.4	0.539452	0.808081	0.735448
edgeR-QLF	Factor Density=0.05	Beta=0.4	0.520093	0.79798	0.735448
edgeR-QLF	Factor Density=0.05	Beta=0.4	0.501273	0.787879	0.735448
edgeR-QLF	Factor Density=0.05	Beta=0.4	0.482981	0.777778	0.735448
edgeR-QLF	Factor Density=0.05	Beta=0.4	0.465205	0.767677	0.735448
edgeR-QLF	Factor Density=0.05	Beta=0.4	0.447934	0.757576	0.735448
edgeR-QLF	Factor Density=0.05	Beta=0.4	0.431156	0.747475	0.735448
edgeR-QLF	Factor Density=0.05	Beta=0.4	0.414861	0.737374	0.735448
edgeR-QLF	Factor Density=0.05	Beta=0.4	0.399038	0.727273	0.735448
edgeR-QLF	Factor Density=0.05	Beta=0.4	0.383676	0.717172	0.735448
edgeR-QLF	Factor Density=0.05	Beta=0.4	0.368764	0.707071	0.735448
edgeR-QLF	Factor Density=0.05	Beta=0.4	0.354291	0.69697	0.735448
edgeR-QLF	Factor Density=0.05	Beta=0.4	0.340249	0.686869	0.735448
edgeR-QLF	Factor Density=0.05	Beta=0.4	0.326626	0.676768	0.735448
edgeR-QLF	Factor Density=0.05	Beta=0.4	0.313412	0.666667	0.735448
edgeR-QLF	Factor Density=0.05	Beta=0.4	0.300599	0.656566	0.735448
edgeR-QLF	Factor Density=0.05	Beta=0.4	0.288177	0.646465	0.735448
edgeR-QLF	Factor Density=0.05	Beta=0.4	0.276137	0.636364	0.735448
edgeR-QLF	Factor Density=0.05	Beta=0.4	0.264469	0.626263	0.735448
edgeR-QLF	Factor Density=0.05	Beta=0.4	0.253165	0.616162	0.735448
edgeR-QLF	Factor Density=0.05	Beta=0.4	0.242217	0.606061	0.735448
edgeR-QLF	Factor Density=0.05	Beta=0.4	0.231615	0.59596	0.735448
edgeR-QLF	Factor Density=0.05	Beta=0.4	0.221353	0.585859	0.735448
edgeR-QLF	Factor Density=0.05	Beta=0.4	0.211421	0.575758	0.735448
edgeR-QLF	Factor Density=0.05	Beta=0.4	0.201813	0.565657	0.735448
edgeR-QLF	Factor Density=0.05	Beta=0.4	0.19252	0.555556	0.735448
edgeR-QLF	Factor Density=0.05	Beta=0.4	0.183535	0.545455	0.735448
edgeR-QLF	Factor Density=0.05	Beta=0.4	0.174851	0.535354	0.735448
edgeR-QLF	Factor Density=0.05	Beta=0.4	0.166461	0.525253	0.735448
edgeR-QLF	Factor Density=0.05	Beta=0.4	0.158358	0.515152	0.735448
edgeR-QLF	Factor Density=0.05	Beta=0.4	0.150534	0.505051	0.735448
edgeR-QLF	Factor Density=0.05	Beta=0.4	0.142984	0.494949	0.735448
edgeR-QLF	Factor Density=0.05	Beta=0.4	0.1357	0.484848	0.735448
edgeR-QLF	Factor Density=0.05	Beta=0.4	0.128677	0.474747	0.735448
edgeR-QLF	Factor Density=0.05	Beta=0.4	0.121908	0.464646	0.735448
edgeR-QLF	Factor Density=0.05	Beta=0.4	0.115387	0.454545	0.735448
edgeR-QLF	Factor Density=0.05	Beta=0.4	0.109108	0.444444	0.735448
edgeR-QLF	Factor Density=0.05	Beta=0.4	0.103065	0.434343	0.735448
edgeR-QLF	Factor Density=0.05	Beta=0.4	0.0972535	0.424242	0.735448
edgeR-QLF	Factor Density=0.05	Beta=0.4	0.0916666	0.414141	0.735448
edgeR-QLF	Factor Density=0.05	Beta=0.4	0.0862992	0.40404	0.735448
edgeR-QLF	Factor Density=0.05	Beta=0.4	0.081146	0.393939	0.735448
edgeR-QLF	Factor Density=0.05	Beta=0.4	0.0762017	0.383838	0.735448
edgeR-QLF	Factor Density=0.05	Beta=0.4	0.0714611	0.373737	0.735448
edgeR-QLF	Factor Density=0.05	Beta=0.4	0.0669192	0.363636	0.735448
edgeR-QLF	Factor Density=0.05	Beta=0.4	0.0625711	0.353535	0.735448
edgeR-QLF	Factor Density=0.05	Beta=0.4	0.0584119	0.343434	0.735448
edgeR-QLF	Factor Density=0.05	Beta=0.4	0.0544368	0.333333	0.735448
edgeR-QLF	Factor Density=0.05	Beta=0.4	0.0506412	0.323232	0.735448
edgeR-QLF	Factor Density=0.05	Beta=0.4	0.0470205	0.313131	0.735448
edgeR-QLF	Factor Density=0.05	Beta=0.4	0.0435702	0.30303	0.735448
edgeR-QLF	Factor Density=0.05	Beta=0.4	0.0402859	0.292929	0.735448
edgeR-QLF	Factor Density=0.05	Beta=0.4	0.0371633	0.282828	0.735448
edgeR-QLF	Factor Density=0.05	Beta=0.4	0.0341981	0.272727	0.735448
edgeR-QLF	Factor Density=0.05	Beta=0.4	0.0313861	0.262626	0.735448
edgeR-QLF	Factor Density=0.05	Beta=0.4	0.0287233	0.252525	0.735448
edgeR-QLF	Factor Density=0.05	Beta=0.4	0.0262057	0.242424	0.735448
edgeR-QLF	Factor Density=0.05	Beta=0.4	0.0238292	0.232323	0.735448
edgeR-QLF	Factor Density=0.05	Beta=0.4	0.02159	0.222222	0.735448
edgeR-QLF	Factor Density=0.05	Beta=0.4	0.0194843	0.212121	0.735448
edgeR-QLF	Factor Density=0.05	Beta=0.4	0.0175083	0.20202	0.735448
edgeR-QLF	Factor Density=0.05	Beta=0.4	0.0156583	0.191919	0.735448
edgeR-QLF	Factor Density=0.05	Beta=0.4	0.0139307	0.181818	0.735448
edgeR-QLF	Factor Density=0.05	Beta=0.4	0.0123219	0.171717	0.735448
edgeR-QLF	Factor Density=0.05	Beta=0.4	0.0108284	0.161616	0.735448
edgeR-QLF	Factor Density=0.05	Beta=0.4	0.00944674	0.151515	0.735448
edgeR-QLF	Factor Density=0.05	Beta=0.4	0.00817355	0.141414	0.735448
edgeR-QLF	Factor Density=0.05	Beta=0.4	0.00700546	0.131313	0.735448
edgeR-QLF	Factor Density=0.05	Beta=0.4	0.00593918	0.121212	0.735448
edgeR-QLF	Factor Density=0.05	Beta=0.4	0.00497147	0.111111	0.735448
edgeR-QLF	Factor Density=0.05	Beta=0.4	0.00409917	0.10101	0.735448
edgeR-QLF	Factor Density=0.05	Beta=0.4	0.00331915	0.0909091	0.735448
edgeR-QLF	Factor Density=0.05	Beta=0.4	0.00262837	0.0808081	0.735448
edgeR-QLF	Factor Density=0.05	Beta=0.4	0.00202384	0.0707071	0.735448
edgeR-QLF	Factor Density=0.05	Beta=0.4	0.00150268	0.0606061	0.735448
edgeR-QLF	Factor Density=0.05	Beta=0.4	0.00106213	0.0505051	0.735448
edgeR-QLF	Factor Density=0.05	Beta=0.4	0.0006996	0.040404	0.735448
edgeR-QLF	Factor Density=0.05	Beta=0.4	0.000412766	0.030303	0.735448
edgeR-QLF	Factor Density=0.05	Beta=0.4	0.000199852	0.020202	0.735448
edgeR-QLF	Factor Density=0.05	Beta=0.4	6.03657e-05	0.010101	0.735448
edgeR-QLF	Factor Density=0.05	Beta=0.4	0	0	0.735448
edgeR-QLF	Factor Density=0.05	Beta=0.4	0	0	0.735448
edgeR-QLF	Factor Density=0.05	Beta=0.5	1	1	0.778426
edgeR-QLF	Factor Density=0.05	Beta=0.5	1	1	0.778426
edgeR-QLF	Factor Density=0.05	Beta=0.5	0.973458	0.989899	0.778426
edgeR-QLF	Factor Density=0.05	Beta=0.5	0.939865	0.979798	0.778426
edgeR-QLF	Factor Density=0.05	Beta=0.5	0.905062	0.969697	0.778426
edgeR-QLF	Factor Density=0.05	Beta=0.5	0.870312	0.959596	0.778426
edgeR-QLF	Factor Density=0.05	Beta=0.5	0.836131	0.949495	0.778426
edgeR-QLF	Factor Density=0.05	Beta=0.5	0.802766	0.939394	0.778426
edgeR-QLF	Factor Density=0.05	Beta=0.5	0.770343	0.929293	0.778426
edgeR-QLF	Factor Density=0.05	Beta=0.5	0.738922	0.919192	0.778426
edgeR-QLF	Factor Density=0.05	Beta=0.5	0.708528	0.909091	0.778426
edgeR-QLF	Factor Density=0.05	Beta=0.5	0.679163	0.89899	0.778426
edgeR-QLF	Factor Density=0.05	Beta=0.5	0.650819	0.888889	0.778426
edgeR-QLF	Factor Density=0.05	Beta=0.5	0.623477	0.878788	0.778426
edgeR-QLF	Factor Density=0.05	Beta=0.5	0.597116	0.868687	0.778426
edgeR-QLF	Factor Density=0.05	Beta=0.5	0.57171	0.858586	0.778426
edgeR-QLF	Factor Density=0.05	Beta=0.5	0.547231	0.848485	0.778426
edgeR-QLF	Factor Density=0.05	Beta=0.5	0.523652	0.838384	0.778426
edgeR-QLF	Factor Density=0.05	Beta=0.5	0.500945	0.828283	0.778426
edgeR-QLF	Factor Density=0.05	Beta=0.5	0.479081	0.818182	0.778426
edgeR-QLF	Factor Density=0.05	Beta=0.5	0.458032	0.808081	0.778426
edgeR-QLF	Factor Density=0.05	Beta=0.5	0.437772	0.79798	0.778426
edgeR-QLF	Factor Density=0.05	Beta=0.5	0.418273	0.787879	0.778426
edgeR-QLF	Factor Density=0.05	Beta=0.5	0.39951	0.777778	0.778426
edgeR-QLF	Factor Density=0.05	Beta=0.5	0.381457	0.767677	0.778426
edgeR-QLF	Factor Density=0.05	Beta=0.5	0.364091	0.757576	0.778426
edgeR-QLF	Factor Density=0.05	Beta=0.5	0.347388	0.747475	0.778426
edgeR-QLF	Factor Density=0.05	Beta=0.5	0.331325	0.737374	0.778426
edgeR-QLF	Factor Density=0.05	Beta=0.5	0.315881	0.727273	0.778426
edgeR-QLF	Factor Density=0.05	Beta=0.5	0.301033	0.717172	0.778426
edgeR-QLF	Factor Density=0.05	Beta=0.5	0.286762	0.707071	0.778426
edgeR-QLF	Factor Density=0.05	Beta=0.5	0.273048	0.69697	0.778426
edgeR-QLF	Factor Density=0.05	Beta=0.5	0.259872	0.686869	0.778426
edgeR-QLF	Factor Density=0.05	Beta=0.5	0.247216	0.676768	0.778426
edgeR-QLF	Factor Density=0.05	Beta=0.5	0.235061	0.666667	0.778426
edgeR-QLF	Factor Density=0.05	Beta=0.5	0.223391	0.656566	0.778426
edgeR-QLF	Factor Density=0.05	Beta=0.5	0.212189	0.646465	0.778426
edgeR-QLF	Factor Density=0.05	Beta=0.5	0.20144	0.636364	0.778426
edgeR-QLF	Factor Density=0.05	Beta=0.5	0.191128	0.626263	0.778426
edgeR-QLF	Factor Density=0.05	Beta=0.5	0.181237	0.616162	0.778426
edgeR-QLF	Factor Density=0.05	Beta=0.5	0.171755	0.606061	0.778426
edgeR-QLF	Factor Density=0.05	Beta=0.5	0.162666	0.59596	0.778426
edgeR-QLF	Factor Density=0.05	Beta=0.5	0.153958	0.585859	0.778426
edgeR-QLF	Factor Density=0.05	Beta=0.5	0.145617	0.575758	0.778426
edgeR-QLF	Factor Density=0.05	Beta=0.5	0.137632	0.565657	0.778426
edgeR-QLF	Factor Density=0.05	Beta=0.5	0.129989	0.555556	0.778426
edgeR-QLF	Factor Density=0.05	Beta=0.5	0.122678	0.545455	0.778426
edgeR-QLF	Factor Density=0.05	Beta=0.5	0.115686	0.535354	0.778426
edgeR-QLF	Factor Density=0.05	Beta=0.5	0.109003	0.525253	0.778426
edgeR-QLF	Factor Density=0.05	Beta=0.5	0.102619	0.515152	0.778426
edgeR-QLF	Factor Density=0.05	Beta=0.5	0.0965224	0.505051	0.778426
edgeR-QLF	Factor Density=0.05	Beta=0.5	0.090704	0.494949	0.778426
edgeR-QLF	Factor Density=0.05	Beta=0.5	0.0851538	0.484848	0.778426
edgeR-QLF	Factor Density=0.05	Beta=0.5	0.0798627	0.474747	0.778426
edgeR-QLF	Factor Density=0.05	Beta=0.5	0.0748214	0.464646	0.778426
edgeR-QLF	Factor Density=0.05	Beta=0.5	0.0700213	0.454545	0.778426
edgeR-QLF	Factor Density=0.05	Beta=0.5	0.0654537	0.444444	0.778426
edgeR-QLF	Factor Density=0.05	Beta=0.5	0.0611105	0.434343	0.778426
edgeR-QLF	Factor Density=0.05	Beta=0.5	0.0569835	0.424242	0.778426
edgeR-QLF	Factor Density=0.05	Beta=0.5	0.0530651	0.414141	0.778426
edgeR-QLF	Factor Density=0.05	Beta=0.5	0.0493476	0.40404	0.778426
edgeR-QLF	Factor Density=0.05	Beta=0.5	0.0458237	0.393939	0.778426
edgeR-QLF	Factor Density=0.05	Beta=0.5	0.0424863	0.383838	0.778426
edgeR-QLF	Factor Density=0.05	Beta=0.5	0.0393285	0.373737	0.778426
edgeR-QLF	Factor Density=0.05	Beta=0.5	0.0363435	0.363636	0.778426
edgeR-QLF	Factor Density=0.05	Beta=0.5	0.0335249	0.353535	0.778426
edgeR-QLF	Factor Density=0.05	Beta=0.5	0.0308663	0.343434	0.778426
edgeR-QLF	Factor Density=0.05	Beta=0.5	0.0283615	0.333333	0.778426
edgeR-QLF	Factor Density=0.05	Beta=0.5	0.0260046	0.323232	0.778426
edgeR-QLF	Factor Density=0.05	Beta=0.5	0.0237897	0.313131	0.778426
edgeR-QLF	Factor Density=0.05	Beta=0.5	0.0217112	0.30303	0.778426
edgeR-QLF	Factor Density=0.05	Beta=0.5	0.0197636	0.292929	0.778426
edgeR-QLF	Factor Density=0.05	Beta=0.5	0.0179415	0.282828	0.778426
edgeR-QLF	Factor Density=0.05	Beta=0.5	0.0162398	0.272727	0.778426
edgeR-QLF	Factor Density=0.05	Beta=0.5	0.0146533	0.262626	0.778426
edgeR-QLF	Factor Density=0.05	Beta=0.5	0.0131771	0.252525	0.778426
edgeR-QLF	Factor Density=0.05	Beta=0.5	0.0118065	0.242424	0.778426
edgeR-QLF	Factor Density=0.05	Beta=0.5	0.0105368	0.232323	0.778426
edgeR-QLF	Factor Density=0.05	Beta=0.5	0.00936347	0.222222	0.778426
edgeR-QLF	Factor Density=0.05	Beta=0.5	0.00828201	0.212121	0.778426
edgeR-QLF	Factor Density=0.05	Beta=0.5	0.00728815	0.20202	0.778426
edgeR-QLF	Factor Density=0.05	Beta=0.5	0.00637769	0.191919	0.778426
edgeR-QLF	Factor Density=0.05	Beta=0.5	0.00554653	0.181818	0.778426
edgeR-QLF	Factor Density=0.05	Beta=0.5	0.00479068	0.171717	0.778426
edgeR-QLF	Factor Density=0.05	Beta=0.5	0.00410626	0.161616	0.778426
edgeR-QLF	Factor Density=0.05	Beta=0.5	0.00348945	0.151515	0.778426
edgeR-QLF	Factor Density=0.05	Beta=0.5	0.00293654	0.141414	0.778426
edgeR-QLF	Factor Density=0.05	Beta=0.5	0.00244392	0.131313	0.778426
edgeR-QLF	Factor Density=0.05	Beta=0.5	0.00200804	0.121212	0.778426
edgeR-QLF	Factor Density=0.05	Beta=0.5	0.00162544	0.111111	0.778426
edgeR-QLF	Factor Density=0.05	Beta=0.5	0.00129272	0.10101	0.778426
edgeR-QLF	Factor Density=0.05	Beta=0.5	0.00100655	0.0909091	0.778426
edgeR-QLF	Factor Density=0.05	Beta=0.5	0.000763681	0.0808081	0.778426
edgeR-QLF	Factor Density=0.05	Beta=0.5	0.000560886	0.0707071	0.778426
edgeR-QLF	Factor Density=0.05	Beta=0.5	0.000395001	0.0606061	0.778426
edgeR-QLF	Factor Density=0.05	Beta=0.5	0.000262896	0.0505051	0.778426
edgeR-QLF	Factor Density=0.05	Beta=0.5	0.000161459	0.040404	0.778426
edgeR-QLF	Factor Density=0.05	Beta=0.5	8.75832e-05	0.030303	0.778426
edgeR-QLF	Factor Density=0.05	Beta=0.5	3.81407e-05	0.020202	0.778426
edgeR-QLF	Factor Density=0.05	Beta=0.5	9.95713e-06	0.010101	0.778426
edgeR-QLF	Factor Density=0.05	Beta=0.5	0	0	0.778426
edgeR-QLF	Factor Density=0.05	Beta=0.5	0	0	0.778426
MAST	Factor Density=0.05	Beta=0.1	1	1	0.530983
MAST	Factor Density=0.05	Beta=0.1	1	1	0.530983
MAST	Factor Density=0.05	Beta=0.1	0.984035	0.989899	0.530983
MAST	Factor Density=0.05	Beta=0.1	0.971551	0.979798	0.530983
MAST	Factor Density=0.05	Beta=0.1	0.95924	0.969697	0.530983
MAST	Factor Density=0.05	Beta=0.1	0.947029	0.959596	0.530983
MAST	Factor Density=0.05	Beta=0.1	0.934898	0.949495	0.530983
MAST	Factor Density=0.05	Beta=0.1	0.922839	0.939394	0.530983
MAST	Factor Density=0.05	Beta=0.1	0.910846	0.929293	0.530983
MAST	Factor Density=0.05	Beta=0.1	0.898919	0.919192	0.530983
MAST	Factor Density=0.05	Beta=0.1	0.887055	0.909091	0.530983
MAST	Factor Density=0.05	Beta=0.1	0.875253	0.89899	0.530983
MAST	Factor Density=0.05	Beta=0.1	0.863511	0.888889	0.530983
MAST	Factor Density=0.05	Beta=0.1	0.851828	0.878788	0.530983
MAST	Factor Density=0.05	Beta=0.1	0.840203	0.868687	0.530983
MAST	Factor Density=0.05	Beta=0.1	0.828635	0.858586	0.530983
MAST	Factor Density=0.05	Beta=0.1	0.817122	0.848485	0.530983
MAST	Factor Density=0.05	Beta=0.1	0.805664	0.838384	0.530983
MAST	Factor Density=0.05	Beta=0.1	0.794259	0.828283	0.530983
MAST	Factor Density=0.05	Beta=0.1	0.782907	0.818182	0.530983
MAST	Factor Density=0.05	Beta=0.1	0.771606	0.808081	0.530983
MAST	Factor Density=0.05	Beta=0.1	0.760356	0.79798	0.530983
MAST	Factor Density=0.05	Beta=0.1	0.749155	0.787879	0.530983
MAST	Factor Density=0.05	Beta=0.1	0.738004	0.777778	0.530983
MAST	Factor Density=0.05	Beta=0.1	0.7269	0.767677	0.530983
MAST	Factor Density=0.05	Beta=0.1	0.715844	0.757576	0.530983
MAST	Factor Density=0.05	Beta=0.1	0.704834	0.747475	0.530983
MAST	Factor Density=0.05	Beta=0.1	0.69387	0.737374	0.530983
MAST	Factor Density=0.05	Beta=0.1	0.682952	0.727273	0.530983
MAST	Factor Density=0.05	Beta=0.1	0.672078	0.717172	0.530983
MAST	Factor Density=0.05	Beta=0.1	0.661249	0.707071	0.530983
MAST	Factor Density=0.05	Beta=0.1	0.650463	0.69697	0.530983
MAST	Factor Density=0.05	Beta=0.1	0.639721	0.686869	0.530983
MAST	Factor Density=0.05	Beta=0.1	0.629021	0.676768	0.530983
MAST	Factor Density=0.05	Beta=0.1	0.618363	0.666667	0.530983
MAST	Factor Density=0.05	Beta=0.1	0.607748	0.656566	0.530983
MAST	Factor Density=0.05	Beta=0.1	0.597174	0.646465	0.530983
MAST	Factor Density=0.05	Beta=0.1	0.586641	0.636364	0.530983
MAST	Factor Density=0.05	Beta=0.1	0.576148	0.626263	0.530983
MAST	Factor Density=0.05	Beta=0.1	0.565697	0.616162	0.530983
MAST	Factor Density=0.05	Beta=0.1	0.555285	0.606061	0.530983
MAST	Factor Density=0.05	Beta=0.1	0.544914	0.59596	0.530983
MAST	Factor Density=0.05	Beta=0.1	0.534582	0.585859	0.530983
MAST	Factor Density=0.05	Beta=0.1	0.52429	0.575758	0.530983
MAST	Factor Density=0.05	Beta=0.1	0.514038	0.565657	0.530983
MAST	Factor Density=0.05	Beta=0.1	0.503824	0.555556	0.530983
MAST	Factor Density=0.05	Beta=0.1	0.49365	0.545455	0.530983
MAST	Factor Density=0.05	Beta=0.1	0.483514	0.535354	0.530983
MAST	Factor Density=0.05	Beta=0.1	0.473417	0.525253	0.530983
MAST	Factor Density=0.05	Beta=0.1	0.463359	0.515152	0.530983
MAST	Factor Density=0.05	Beta=0.1	0.453339	0.505051	0.530983
MAST	Factor Density=0.05	Beta=0.1	0.443357	0.494949	0.530983
MAST	Factor Density=0.05	Beta=0.1	0.433414	0.484848	0.530983
MAST	Factor Density=0.05	Beta=0.1	0.42351	0.474747	0.530983
MAST	Factor Density=0.05	Beta=0.1	0.413643	0.464646	0.530983
MAST	Factor Density=0.05	Beta=0.1	0.403815	0.454545	0.530983
MAST	Factor Density=0.05	Beta=0.1	0.394025	0.444444	0.530983
MAST	Factor Density=0.05	Beta=0.1	0.384274	0.434343	0.530983
MAST	Factor Density=0.05	Beta=0.1	0.37456	0.424242	0.530983
MAST	Factor Density=0.05	Beta=0.1	0.364885	0.414141	0.530983
MAST	Factor Density=0.05	Beta=0.1	0.355249	0.40404	0.530983
MAST	Factor Density=0.05	Beta=0.1	0.345651	0.393939	0.530983
MAST	Factor Density=0.05	Beta=0.1	0.336091	0.383838	0.530983
MAST	Factor Density=0.05	Beta=0.1	0.326571	0.373737	0.530983
MAST	Factor Density=0.05	Beta=0.1	0.317089	0.363636	0.530983
MAST	Factor Density=0.05	Beta=0.1	0.307645	0.353535	0.530983
MAST	Factor Density=0.05	Beta=0.1	0.298241	0.343434	0.530983
MAST	Factor Density=0.05	Beta=0.1	0.288877	0.333333	0.530983
MAST	Factor Density=0.05	Beta=0.1	0.279551	0.323232	0.530983
MAST	Factor Density=0.05	Beta=0.1	0.270265	0.313131	0.530983
MAST	Factor Density=0.05	Beta=0.1	0.261019	0.30303	0.530983
MAST	Factor Density=0.05	Beta=0.1	0.251814	0.292929	0.530983
MAST	Factor Density=0.05	Beta=0.1	0.242648	0.282828	0.530983
MAST	Factor Density=0.05	Beta=0.1	0.233523	0.272727	0.530983
MAST	Factor Density=0.05	Beta=0.1	0.224439	0.262626	0.530983
MAST	Factor Density=0.05	Beta=0.1	0.215397	0.252525	0.530983
MAST	Factor Density=0.05	Beta=0.1	0.206395	0.242424	0.530983
MAST	Factor Density=0.05	Beta=0.1	0.197436	0.232323	0.530983
MAST	Factor Density=0.05	Beta=0.1	0.18852	0.222222	0.530983
MAST	Factor Density=0.05	Beta=0.1	0.179646	0.212121	0.530983
MAST	Factor Density=0.05	Beta=0.1	0.170815	0.20202	0.530983
MAST	Factor Density=0.05	Beta=0.1	0.162028	0.191919	0.530983
MAST	Factor Density=0.05	Beta=0.1	0.153285	0.181818	0.530983
MAST	Factor Density=0.05	Beta=0.1	0.144588	0.171717	0.530983
MAST	Factor Density=0.05	Beta=0.1	0.135935	0.161616	0.530983
MAST	Factor Density=0.05	Beta=0.1	0.127329	0.151515	0.530983
MAST	Factor Density=0.05	Beta=0.1	0.118769	0.141414	0.530983
MAST	Factor Density=0.05	Beta=0.1	0.110256	0.131313	0.530983
MAST	Factor Density=0.05	Beta=0.1	0.101792	0.121212	0.530983
MAST	Factor Density=0.05	Beta=0.1	0.0933754	0.111111	0.530983
MAST	Factor Density=0.05	Beta=0.1	0.0850082	0.10101	0.530983
MAST	Factor Density=0.05	Beta=0.1	0.0766904	0.0909091	0.530983
MAST	Factor Density=0.05	Beta=0.1	0.0684221	0.0808081	0.530983
MAST	Factor Density=0.05	Beta=0.1	0.060203	0.0707071	0.530983
MAST	Factor Density=0.05	Beta=0.1	0.0520319	0.0606061	0.530983
MAST	Factor Density=0.05	Beta=0.1	0.043906	0.0505051	0.530983
MAST	Factor Density=0.05	Beta=0.1	0.0358188	0.040404	0.530983
MAST	Factor Density=0.05	Beta=0.1	0.0277563	0.030303	0.530983
MAST	Factor Density=0.05	Beta=0.1	0.0196831	0.020202	0.530983
MAST	Factor Density=0.05	Beta=0.1	0.011482	0.010101	0.530983
MAST	Factor Density=0.05	Beta=0.1	0	0	0.530983
MAST	Factor Density=0.05	Beta=0.1	0	0	0.530983
MAST	Factor Density=0.05	Beta=0.2	1	1	0.596203
MAST	Factor Density=0.05	Beta=0.2	1	1	0.596203
MAST	Factor Density=0.05	Beta=0.2	0.983874	0.989899	0.596203
MAST	Factor Density=0.05	Beta=0.2	0.96739	0.979798	0.596203
MAST	Factor Density=0.05	Beta=0.2	0.950932	0.969697	0.596203
MAST	Factor Density=0.05	Beta=0.2	0.934581	0.959596	0.596203
MAST	Factor Density=0.05	Beta=0.2	0.91837	0.949495	0.596203
MAST	Factor Density=0.05	Beta=0.2	0.902314	0.939394	0.596203
MAST	Factor Density=0.05	Beta=0.2	0.886419	0.929293	0.596203
MAST	Factor Density=0.05	Beta=0.2	0.87069	0.919192	0.596203
MAST	Factor Density=0.05	Beta=0.2	0.855128	0.909091	0.596203
MAST	Factor Density=0.05	Beta=0.2	0.839732	0.89899	0.596203
MAST	Factor Density=0.05	Beta=0.2	0.824503	0.888889	0.596203
MAST	Factor Density=0.05	Beta=0.2	0.809438	0.878788	0.596203
MAST	Factor Density=0.05	Beta=0.2	0.794536	0.868687	0.596203
MAST	Factor Density=0.05	Beta=0.2	0.779796	0.858586	0.596203
MAST	Factor Density=0.05	Beta=0.2	0.765215	0.848485	0.596203
MAST	Factor Density=0.05	Beta=0.2	0.750793	0.838384	0.596203
MAST	Factor Density=0.05	Beta=0.2	0.736527	0.828283	0.596203
MAST	Factor Density=0.05	Beta=0.2	0.722415	0.818182	0.596203
MAST	Factor Density=0.05	Beta=0.2	0.708456	0.808081	0.596203
MAST	Factor Density=0.05	Beta=0.2	0.694648	0.79798	0.596203
MAST	Factor Density=0.05	Beta=0.2	0.68099	0.787879	0.596203
MAST	Factor Density=0.05	Beta=0.2	0.667478	0.777778	0.596203
MAST	Factor Density=0.05	Beta=0.2	0.654113	0.767677	0.596203
MAST	Factor Density=0.05	Beta=0.2	0.640893	0.757576	0.596203
MAST	Factor Density=0.05	Beta=0.2	0.627815	0.747475	0.596203
MAST	Factor Density=0.05	Beta=0.2	0.614878	0.737374	0.596203
MAST	Factor Density=0.05	Beta=0.2	0.602082	0.727273	0.596203
MAST	Factor Density=0.05	Beta=0.2	0.589424	0.717172	0.596203
MAST	Factor Density=0.05	Beta=0.2	0.576904	0.707071	0.596203
MAST	Factor Density=0.05	Beta=0.2	0.564519	0.69697	0.596203
MAST	Factor Density=0.05	Beta=0.2	0.552269	0.686869	0.596203
MAST	Factor Density=0.05	Beta=0.2	0.540152	0.676768	0.596203
MAST	Factor Density=0.05	Beta=0.2	0.528168	0.666667	0.596203
MAST	Factor Density=0.05	Beta=0.2	0.516314	0.656566	0.596203
MAST	Factor Density=0.05	Beta=0.2	0.504591	0.646465	0.596203
MAST	Factor Density=0.05	Beta=0.2	0.492996	0.636364	0.596203
MAST	Factor Density=0.05	Beta=0.2	0.481528	0.626263	0.596203
MAST	Factor Density=0.05	Beta=0.2	0.470188	0.616162	0.596203
MAST	Factor Density=0.05	Beta=0.2	0.458973	0.606061	0.596203
MAST	Factor Density=0.05	Beta=0.2	0.447882	0.59596	0.596203
MAST	Factor Density=0.05	Beta=0.2	0.436915	0.585859	0.596203
MAST	Factor Density=0.05	Beta=0.2	0.426071	0.575758	0.596203
MAST	Factor Density=0.05	Beta=0.2	0.415349	0.565657	0.596203
MAST	Factor Density=0.05	Beta=0.2	0.404747	0.555556	0.596203
MAST	Factor Density=0.05	Beta=0.2	0.394266	0.545455	0.596203
MAST	Factor Density=0.05	Beta=0.2	0.383903	0.535354	0.596203
MAST	Factor Density=0.05	Beta=0.2	0.37366	0.525253	0.596203
MAST	Factor Density=0.05	Beta=0.2	0.363534	0.515152	0.596203
MAST	Factor Density=0.05	Beta=0.2	0.353524	0.505051	0.596203
MAST	Factor Density=0.05	Beta=0.2	0.343632	0.494949	0.596203
MAST	Factor Density=0.05	Beta=0.2	0.333854	0.484848	0.596203
MAST	Factor Density=0.05	Beta=0.2	0.324192	0.474747	0.596203
MAST	Factor Density=0.05	Beta=0.2	0.314644	0.464646	0.596203
MAST	Factor Density=0.05	Beta=0.2	0.30521	0.454545	0.596203
MAST	Factor Density=0.05	Beta=0.2	0.295889	0.444444	0.596203
MAST	Factor Density=0.05	Beta=0.2	0.28668	0.434343	0.596203
MAST	Factor Density=0.05	Beta=0.2	0.277584	0.424242	0.596203
MAST	Factor Density=0.05	Beta=0.2	0.268599	0.414141	0.596203
MAST	Factor Density=0.05	Beta=0.2	0.259726	0.40404	0.596203
MAST	Factor Density=0.05	Beta=0.2	0.250964	0.393939	0.596203
MAST	Factor Density=0.05	Beta=0.2	0.242312	0.383838	0.596203
MAST	Factor Density=0.05	Beta=0.2	0.23377	0.373737	0.596203
MAST	Factor Density=0.05	Beta=0.2	0.225338	0.363636	0.596203
MAST	Factor Density=0.05	Beta=0.2	0.217016	0.353535	0.596203
MAST	Factor Density=0.05	Beta=0.2	0.208803	0.343434	0.596203
MAST	Factor Density=0.05	Beta=0.2	0.2007	0.333333	0.596203
MAST	Factor Density=0.05	Beta=0.2	0.192706	0.323232	0.596203
MAST	Factor Density=0.05	Beta=0.2	0.184821	0.313131	0.596203
MAST	Factor Density=0.05	Beta=0.2	0.177046	0.30303	0.596203
MAST	Factor Density=0.05	Beta=0.2	0.169379	0.292929	0.596203
MAST	Factor Density=0.05	Beta=0.2	0.161822	0.282828	0.596203
MAST	Factor Density=0.05	Beta=0.2	0.154375	0.272727	0.596203
MAST	Factor Density=0.05	Beta=0.2	0.147037	0.262626	0.596203
MAST	Factor Density=0.05	Beta=0.2	0.13981	0.252525	0.596203
MAST	Factor Density=0.05	Beta=0.2	0.132693	0.242424	0.596203
MAST	Factor Density=0.05	Beta=0.2	0.125687	0.232323	0.596203
MAST	Factor Density=0.05	Beta=0.2	0.118793	0.222222	0.596203
MAST	Factor Density=0.05	Beta=0.2	0.112011	0.212121	0.596203
MAST	Factor Density=0.05	Beta=0.2	0.105342	0.20202	0.596203
MAST	Factor Density=0.05	Beta=0.2	0.0987881	0.191919	0.596203
MAST	Factor Density=0.05	Beta=0.2	0.092349	0.181818	0.596203
MAST	Factor Density=0.05	Beta=0.2	0.0860266	0.171717	0.596203
MAST	Factor Density=0.05	Beta=0.2	0.0798222	0.161616	0.596203
MAST	Factor Density=0.05	Beta=0.2	0.0737377	0.151515	0.596203
MAST	Factor Density=0.05	Beta=0.2	0.0677749	0.141414	0.596203
MAST	Factor Density=0.05	Beta=0.2	0.0619362	0.131313	0.596203
MAST	Factor Density=0.05	Beta=0.2	0.0562243	0.121212	0.596203
MAST	Factor Density=0.05	Beta=0.2	0.0506421	0.111111	0.596203
MAST	Factor Density=0.05	Beta=0.2	0.0451935	0.10101	0.596203
MAST	Factor Density=0.05	Beta=0.2	0.0398826	0.0909091	0.596203
MAST	Factor Density=0.05	Beta=0.2	0.0347148	0.0808081	0.596203
MAST	Factor Density=0.05	Beta=0.2	0.0296964	0.0707071	0.596203
MAST	Factor Density=0.05	Beta=0.2	0.0248352	0.0606061	0.596203
MAST	Factor Density=0.05	Beta=0.2	0.0201415	0.0505051	0.596203
MAST	Factor Density=0.05	Beta=0.2	0.0156286	0.040404	0.596203
MAST	Factor Density=0.05	Beta=0.2	0.0113153	0.030303	0.596203
MAST	Factor Density=0.05	Beta=0.2	0.00723	0.020202	0.596203
MAST	Factor Density=0.05	Beta=0.2	0.00342269	0.010101	0.596203
MAST	Factor Density=0.05	Beta=0.2	0	0	0.596203
MAST	Factor Density=0.05	Beta=0.2	0	0	0.596203
MAST	Factor Density=0.05	Beta=0.3	1	1	0.676222
MAST	Factor Density=0.05	Beta=0.3	1	1	0.676222
MAST	Factor Density=0.05	Beta=0.3	0.982454	0.989899	0.676222
MAST	Factor Density=0.05	Beta=0.3	0.961709	0.979798	0.676222
MAST	Factor Density=0.05	Beta=0.3	0.940082	0.969697	0.676222
MAST	Factor Density=0.05	Beta=0.3	0.918146	0.959596	0.676222
MAST	Factor Density=0.05	Beta=0.3	0.896166	0.949495	0.676222
MAST	Factor Density=0.05	Beta=0.3	0.874288	0.939394	0.676222
MAST	Factor Density=0.05	Beta=0.3	0.852603	0.929293	0.676222
MAST	Factor Density=0.05	Beta=0.3	0.831168	0.919192	0.676222
MAST	Factor Density=0.05	Beta=0.3	0.81002	0.909091	0.676222
MAST	Factor Density=0.05	Beta=0.3	0.789186	0.89899	0.676222
MAST	Factor Density=0.05	Beta=0.3	0.768684	0.888889	0.676222
MAST	Factor Density=0.05	Beta=0.3	0.748524	0.878788	0.676222
MAST	Factor Density=0.05	Beta=0.3	0.728713	0.868687	0.676222
MAST	Factor Density=0.05	Beta=0.3	0.709256	0.858586	0.676222
MAST	Factor Density=0.05	Beta=0.3	0.690155	0.848485	0.676222
MAST	Factor Density=0.05	Beta=0.3	0.671411	0.838384	0.676222
MAST	Factor Density=0.05	Beta=0.3	0.653021	0.828283	0.676222
MAST	Factor Density=0.05	Beta=0.3	0.634985	0.818182	0.676222
MAST	Factor Density=0.05	Beta=0.3	0.617299	0.808081	0.676222
MAST	Factor Density=0.05	Beta=0.3	0.599961	0.79798	0.676222
MAST	Factor Density=0.05	Beta=0.3	0.582966	0.787879	0.676222
MAST	Factor Density=0.05	Beta=0.3	0.566311	0.777778	0.676222
MAST	Factor Density=0.05	Beta=0.3	0.549992	0.767677	0.676222
MAST	Factor Density=0.05	Beta=0.3	0.534003	0.757576	0.676222
MAST	Factor Density=0.05	Beta=0.3	0.518341	0.747475	0.676222
MAST	Factor Density=0.05	Beta=0.3	0.503001	0.737374	0.676222
MAST	Factor Density=0.05	Beta=0.3	0.487979	0.727273	0.676222
MAST	Factor Density=0.05	Beta=0.3	0.473269	0.717172	0.676222
MAST	Factor Density=0.05	Beta=0.3	0.458866	0.707071	0.676222
MAST	Factor Density=0.05	Beta=0.3	0.444767	0.69697	0.676222
MAST	Factor Density=0.05	Beta=0.3	0.430967	0.686869	0.676222
MAST	Factor Density=0.05	Beta=0.3	0.41746	0.676768	0.676222
MAST	Factor Density=0.05	Beta=0.3	0.404243	0.666667	0.676222
MAST	Factor Density=0.05	Beta=0.3	0.39131	0.656566	0.676222
MAST	Factor Density=0.05	Beta=0.3	0.378658	0.646465	0.676222
MAST	Factor Density=0.05	Beta=0.3	0.366282	0.636364	0.676222
MAST	Factor Density=0.05	Beta=0.3	0.354178	0.626263	0.676222
MAST	Factor Density=0.05	Beta=0.3	0.342341	0.616162	0.676222
MAST	Factor Density=0.05	Beta=0.3	0.330767	0.606061	0.676222
MAST	Factor Density=0.05	Beta=0.3	0.319452	0.59596	0.676222
MAST	Factor Density=0.05	Beta=0.3	0.308393	0.585859	0.676222
MAST	Factor Density=0.05	Beta=0.3	0.297584	0.575758	0.676222
MAST	Factor Density=0.05	Beta=0.3	0.287023	0.565657	0.676222
MAST	Factor Density=0.05	Beta=0.3	0.276704	0.555556	0.676222
MAST	Factor Density=0.05	Beta=0.3	0.266625	0.545455	0.676222
MAST	Factor Density=0.05	Beta=0.3	0.256782	0.535354	0.676222
MAST	Factor Density=0.05	Beta=0.3	0.247172	0.525253	0.676222
MAST	Factor Density=0.05	Beta=0.3	0.23779	0.515152	0.676222
MAST	Factor Density=0.05	Beta=0.3	0.228633	0.505051	0.676222
MAST	Factor Density=0.05	Beta=0.3	0.219697	0.494949	0.676222
MAST	Factor Density=0.05	Beta=0.3	0.21098	0.484848	0.676222
MAST	Factor Density=0.05	Beta=0.3	0.202478	0.474747	0.676222
MAST	Factor Density=0.05	Beta=0.3	0.194188	0.464646	0.676222
MAST	Factor Density=0.05	Beta=0.3	0.186107	0.454545	0.676222
MAST	Factor Density=0.05	Beta=0.3	0.178231	0.444444	0.676222
MAST	Factor Density=0.05	Beta=0.3	0.170558	0.434343	0.676222
MAST	Factor Density=0.05	Beta=0.3	0.163085	0.424242	0.676222
MAST	Factor Density=0.05	Beta=0.3	0.155808	0.414141	0.676222
MAST	Factor Density=0.05	Beta=0.3	0.148725	0.40404	0.676222
MAST	Factor Density=0.05	Beta=0.3	0.141833	0.393939	0.676222
MAST	Factor Density=0.05	Beta=0.3	0.135129	0.383838	0.676222
MAST	Factor Density=0.05	Beta=0.3	0.128611	0.373737	0.676222
MAST	Factor Density=0.05	Beta=0.3	0.122276	0.363636	0.676222
MAST	Factor Density=0.05	Beta=0.3	0.116122	0.353535	0.676222
MAST	Factor Density=0.05	Beta=0.3	0.110146	0.343434	0.676222
MAST	Factor Density=0.05	Beta=0.3	0.104345	0.333333	0.676222
MAST	Factor Density=0.05	Beta=0.3	0.0987169	0.323232	0.676222
MAST	Factor Density=0.05	Beta=0.3	0.09326	0.313131	0.676222
MAST	Factor Density=0.05	Beta=0.3	0.0879716	0.30303	0.676222
MAST	Factor Density=0.05	Beta=0.3	0.0828497	0.292929	0.676222
MAST	Factor Density=0.05	Beta=0.3	0.0778919	0.282828	0.676222
MAST	Factor Density=0.05	Beta=0.3	0.0730963	0.272727	0.676222
MAST	Factor Density=0.05	Beta=0.3	0.0684607	0.262626	0.676222
MAST	Factor Density=0.05	Beta=0.3	0.0639833	0.252525	0.676222
MAST	Factor Density=0.05	Beta=0.3	0.0596621	0.242424	0.676222
MAST	Factor Density=0.05	Beta=0.3	0.0554952	0.232323	0.676222
MAST	Factor Density=0.05	Beta=0.3	0.051481	0.222222	0.676222
MAST	Factor Density=0.05	Beta=0.3	0.0476177	0.212121	0.676222
MAST	Factor Density=0.05	Beta=0.3	0.0439037	0.20202	0.676222
MAST	Factor Density=0.05	Beta=0.3	0.0403375	0.191919	0.676222
MAST	Factor Density=0.05	Beta=0.3	0.0369176	0.181818	0.676222
MAST	Factor Density=0.05	Beta=0.3	0.0336426	0.171717	0.676222
MAST	Factor Density=0.05	Beta=0.3	0.0305114	0.161616	0.676222
MAST	Factor Density=0.05	Beta=0.3	0.0275228	0.151515	0.676222
MAST	Factor Density=0.05	Beta=0.3	0.0246757	0.141414	0.676222
MAST	Factor Density=0.05	Beta=0.3	0.0219695	0.131313	0.676222
MAST	Factor Density=0.05	Beta=0.3	0.0194034	0.121212	0.676222
MAST	Factor Density=0.05	Beta=0.3	0.0169769	0.111111	0.676222
MAST	Factor Density=0.05	Beta=0.3	0.0146899	0.10101	0.676222
MAST	Factor Density=0.05	Beta=0.3	0.0125425	0.0909091	0.676222
MAST	Factor Density=0.05	Beta=0.3	0.0105352	0.0808081	0.676222
MAST	Factor Density=0.05	Beta=0.3	0.00866915	0.0707071	0.676222
MAST	Factor Density=0.05	Beta=0.3	0.00694599	0.0606061	0.676222
MAST	Factor Density=0.05	Beta=0.3	0.00536852	0.0505051	0.676222
MAST	Factor Density=0.05	Beta=0.3	0.00394102	0.040404	0.676222
MAST	Factor Density=0.05	Beta=0.3	0.00267023	0.030303	0.676222
MAST	Factor Density=0.05	Beta=0.3	0.00156746	0.020202	0.676222
MAST	Factor Density=0.05	Beta=0.3	0.000654578	0.010101	0.676222
MAST	Factor Density=0.05	Beta=0.3	0	0	0.676222
MAST	Factor Density=0.05	Beta=0.3	0	0	0.676222
MAST	Factor Density=0.05	Beta=0.4	1	1	0.746987
MAST	Factor Density=0.05	Beta=0.4	1	1	0.746987
MAST	Factor Density=0.05	Beta=0.4	0.983266	0.989899	0.746987
MAST	Factor Density=0.05	Beta=0.4	0.958902	0.979798	0.746987
MAST	Factor Density=0.05	Beta=0.4	0.931787	0.969697	0.746987
MAST	Factor Density=0.05	Beta=0.4	0.903381	0.959596	0.746987
MAST	Factor Density=0.05	Beta=0.4	0.874415	0.949495	0.746987
MAST	Factor Density=0.05	Beta=0.4	0.845319	0.939394	0.746987
MAST	Factor Density=0.05	Beta=0.4	0.816366	0.929293	0.746987
MAST	Factor Density=0.05	Beta=0.4	0.787737	0.919192	0.746987
MAST	Factor Density=0.05	Beta=0.4	0.759558	0.909091	0.746987
MAST	Factor Density=0.05	Beta=0.4	0.731914	0.89899	0.746987
MAST	Factor Density=0.05	Beta=0.4	0.704866	0.888889	0.746987
MAST	Factor Density=0.05	Beta=0.4	0.678456	0.878788	0.746987
MAST	Factor Density=0.05	Beta=0.4	0.65271	0.868687	0.746987
MAST	Factor Density=0.05	Beta=0.4	0.627646	0.858586	0.746987
MAST	Factor Density=0.05	Beta=0.4	0.603273	0.848485	0.746987
MAST	Factor Density=0.05	Beta=0.4	0.579597	0.838384	0.746987
MAST	Factor Density=0.05	Beta=0.4	0.556616	0.828283	0.746987
MAST	Factor Density=0.05	Beta=0.4	0.534325	0.818182	0.746987
MAST	Factor Density=0.05	Beta=0.4	0.512719	0.808081	0.746987
MAST	Factor Density=0.05	Beta=0.4	0.491789	0.79798	0.746987
MAST	Factor Density=0.05	Beta=0.4	0.471524	0.787879	0.746987
MAST	Factor Density=0.05	Beta=0.4	0.451913	0.777778	0.746987
MAST	Factor Density=0.05	Beta=0.4	0.432943	0.767677	0.746987
MAST	Factor Density=0.05	Beta=0.4	0.4146	0.757576	0.746987
MAST	Factor Density=0.05	Beta=0.4	0.396872	0.747475	0.746987
MAST	Factor Density=0.05	Beta=0.4	0.379745	0.737374	0.746987
MAST	Factor Density=0.05	Beta=0.4	0.363203	0.727273	0.746987
MAST	Factor Density=0.05	Beta=0.4	0.347233	0.717172	0.746987
MAST	Factor Density=0.05	Beta=0.4	0.33182	0.707071	0.746987
MAST	Factor Density=0.05	Beta=0.4	0.316949	0.69697	0.746987
MAST	Factor Density=0.05	Beta=0.4	0.302608	0.686869	0.746987
MAST	Factor Density=0.05	Beta=0.4	0.28878	0.676768	0.746987
MAST	Factor Density=0.05	Beta=0.4	0.275453	0.666667	0.746987
MAST	Factor Density=0.05	Beta=0.4	0.262612	0.656566	0.746987
MAST	Factor Density=0.05	Beta=0.4	0.250244	0.646465	0.746987
MAST	Factor Density=0.05	Beta=0.4	0.238335	0.636364	0.746987
MAST	Factor Density=0.05	Beta=0.4	0.226872	0.626263	0.746987
MAST	Factor Density=0.05	Beta=0.4	0.215843	0.616162	0.746987
MAST	Factor Density=0.05	Beta=0.4	0.205234	0.606061	0.746987
MAST	Factor Density=0.05	Beta=0.4	0.195034	0.59596	0.746987
MAST	Factor Density=0.05	Beta=0.4	0.185229	0.585859	0.746987
MAST	Factor Density=0.05	Beta=0.4	0.175809	0.575758	0.746987
MAST	Factor Density=0.05	Beta=0.4	0.166761	0.565657	0.746987
MAST	Factor Density=0.05	Beta=0.4	0.158074	0.555556	0.746987
MAST	Factor Density=0.05	Beta=0.4	0.149738	0.545455	0.746987
MAST	Factor Density=0.05	Beta=0.4	0.141741	0.535354	0.746987
MAST	Factor Density=0.05	Beta=0.4	0.134072	0.525253	0.746987
MAST	Factor Density=0.05	Beta=0.4	0.126723	0.515152	0.746987
MAST	Factor Density=0.05	Beta=0.4	0.119681	0.505051	0.746987
MAST	Factor Density=0.05	Beta=0.4	0.112939	0.494949	0.746987
MAST	Factor Density=0.05	Beta=0.4	0.106485	0.484848	0.746987
MAST	Factor Density=0.05	Beta=0.4	0.100312	0.474747	0.746987
MAST	Factor Density=0.05	Beta=0.4	0.0944095	0.464646	0.746987
MAST	Factor Density=0.05	Beta=0.4	0.0887691	0.454545	0.746987
MAST	Factor Density=0.05	Beta=0.4	0.0833821	0.444444	0.746987
MAST	Factor Density=0.05	Beta=0.4	0.0782403	0.434343	0.746987
MAST	Factor Density=0.05	Beta=0.4	0.0733355	0.424242	0.746987
MAST	Factor Density=0.05	Beta=0.4	0.0686597	0.414141	0.746987
MAST	Factor Density=0.05	Beta=0.4	0.0642052	0.40404	0.746987
MAST	Factor Density=0.05	Beta=0.4	0.0599646	0.393939	0.746987
MAST	Factor Density=0.05	Beta=0.4	0.0559304	0.383838	0.746987
MAST	Factor Density=0.05	Beta=0.4	0.0520957	0.373737	0.746987
MAST	Factor Density=0.05	Beta=0.4	0.0484534	0.363636	0.746987
MAST	Factor Density=0.05	Beta=0.4	0.0449968	0.353535	0.746987
MAST	Factor Density=0.05	Beta=0.4	0.0417194	0.343434	0.746987
MAST	Factor Density=0.05	Beta=0.4	0.0386147	0.333333	0.746987
MAST	Factor Density=0.05	Beta=0.4	0.0356766	0.323232	0.746987
MAST	Factor Density=0.05	Beta=0.4	0.032899	0.313131	0.746987
MAST	Factor Density=0.05	Beta=0.4	0.030276	0.30303	0.746987
MAST	Factor Density=0.05	Beta=0.4	0.0278019	0.292929	0.746987
MAST	Factor Density=0.05	Beta=0.4	0.0254711	0.282828	0.746987
MAST	Factor Density=0.05	Beta=0.4	0.0232782	0.272727	0.746987
MAST	Factor Density=0.05	Beta=0.4	0.0212179	0.262626	0.746987
MAST	Factor Density=0.05	Beta=0.4	0.0192852	0.252525	0.746987
MAST	Factor Density=0.05	Beta=0.4	0.017475	0.242424	0.746987
MAST	Factor Density=0.05	Beta=0.4	0.0157824	0.232323	0.746987
MAST	Factor Density=0.05	Beta=0.4	0.0142028	0.222222	0.746987
MAST	Factor Density=0.05	Beta=0.4	0.0127316	0.212121	0.746987
MAST	Factor Density=0.05	Beta=0.4	0.0113643	0.20202	0.746987
MAST	Factor Density=0.05	Beta=0.4	0.0100966	0.191919	0.746987
MAST	Factor Density=0.05	Beta=0.4	0.00892419	0.181818	0.746987
MAST	Factor Density=0.05	Beta=0.4	0.00784308	0.171717	0.746987
MAST	Factor Density=0.05	Beta=0.4	0.00684923	0.161616	0.746987
MAST	Factor Density=0.05	Beta=0.4	0.0059388	0.151515	0.746987
MAST	Factor Density=0.05	Beta=0.4	0.005108	0.141414	0.746987
MAST	Factor Density=0.05	Beta=0.4	0.00435318	0.131313	0.746987
MAST	Factor Density=0.05	Beta=0.4	0.00367079	0.121212	0.746987
MAST	Factor Density=0.05	Beta=0.4	0.00305739	0.111111	0.746987
MAST	Factor Density=0.05	Beta=0.4	0.00250964	0.10101	0.746987
MAST	Factor Density=0.05	Beta=0.4	0.00202428	0.0909091	0.746987
MAST	Factor Density=0.05	Beta=0.4	0.00159819	0.0808081	0.746987
MAST	Factor Density=0.05	Beta=0.4	0.00122835	0.0707071	0.746987
MAST	Factor Density=0.05	Beta=0.4	0.000911846	0.0606061	0.746987
MAST	Factor Density=0.05	Beta=0.4	0.000645907	0.0505051	0.746987
MAST	Factor Density=0.05	Beta=0.4	0.000427929	0.040404	0.746987
MAST	Factor Density=0.05	Beta=0.4	0.00025554	0.030303	0.746987
MAST	Factor Density=0.05	Beta=0.4	0.000126765	0.020202	0.746987
MAST	Factor Density=0.05	Beta=0.4	4.05142e-05	0.010101	0.746987
MAST	Factor Density=0.05	Beta=0.4	0	0	0.746987
MAST	Factor Density=0.05	Beta=0.4	0	0	0.746987
MAST	Factor Density=0.05	Beta=0.5	1	1	0.790485
MAST	Factor Density=0.05	Beta=0.5	1	1	0.790485
MAST	Factor Density=0.05	Beta=0.5	0.982743	0.989899	0.790485
MAST	Factor Density=0.05	Beta=0.5	0.954204	0.979798	0.790485
MAST	Factor Density=0.05	Beta=0.5	0.921261	0.969697	0.790485
MAST	Factor Density=0.05	Beta=0.5	0.886255	0.959596	0.790485
MAST	Factor Density=0.05	Beta=0.5	0.850395	0.949495	0.790485
MAST	Factor Density=0.05	Beta=0.5	0.814396	0.939394	0.790485
MAST	Factor Density=0.05	Beta=0.5	0.77871	0.929293	0.790485
MAST	Factor Density=0.05	Beta=0.5	0.743632	0.919192	0.790485
MAST	Factor Density=0.05	Beta=0.5	0.709358	0.909091	0.790485
MAST	Factor Density=0.05	Beta=0.5	0.67602	0.89899	0.790485
MAST	Factor Density=0.05	Beta=0.5	0.643702	0.888889	0.790485
MAST	Factor Density=0.05	Beta=0.5	0.612458	0.878788	0.790485
MAST	Factor Density=0.05	Beta=0.5	0.582317	0.868687	0.790485
MAST	Factor Density=0.05	Beta=0.5	0.553293	0.858586	0.790485
MAST	Factor Density=0.05	Beta=0.5	0.525385	0.848485	0.790485
MAST	Factor Density=0.05	Beta=0.5	0.498587	0.838384	0.790485
MAST	Factor Density=0.05	Beta=0.5	0.472881	0.828283	0.790485
MAST	Factor Density=0.05	Beta=0.5	0.448248	0.818182	0.790485
MAST	Factor Density=0.05	Beta=0.5	0.424663	0.808081	0.790485
MAST	Factor Density=0.05	Beta=0.5	0.402099	0.79798	0.790485
MAST	Factor Density=0.05	Beta=0.5	0.380529	0.787879	0.790485
MAST	Factor Density=0.05	Beta=0.5	0.359921	0.777778	0.790485
MAST	Factor Density=0.05	Beta=0.5	0.340245	0.767677	0.790485
MAST	Factor Density=0.05	Beta=0.5	0.321471	0.757576	0.790485
MAST	Factor Density=0.05	Beta=0.5	0.303566	0.747475	0.790485
MAST	Factor Density=0.05	Beta=0.5	0.286499	0.737374	0.790485
MAST	Factor Density=0.05	Beta=0.5	0.27024	0.727273	0.790485
MAST	Factor Density=0.05	Beta=0.5	0.254759	0.717172	0.790485
MAST	Factor Density=0.05	Beta=0.5	0.240026	0.707071	0.790485
MAST	Factor Density=0.05	Beta=0.5	0.22601	0.69697	0.790485
MAST	Factor Density=0.05	Beta=0.5	0.212685	0.686869	0.790485
MAST	Factor Density=0.05	Beta=0.5	0.200022	0.676768	0.790485
MAST	Factor Density=0.05	Beta=0.5	0.187994	0.666667	0.790485
MAST	Factor Density=0.05	Beta=0.5	0.176575	0.656566	0.790485
MAST	Factor Density=0.05	Beta=0.5	0.165739	0.646465	0.790485
MAST	Factor Density=0.05	Beta=0.5	0.155462	0.636364	0.790485
MAST	Factor Density=0.05	Beta=0.5	0.14572	0.626263	0.790485
MAST	Factor Density=0.05	Beta=0.5	0.136491	0.616162	0.790485
MAST	Factor Density=0.05	Beta=0.5	0.12775	0.606061	0.790485
MAST	Factor Density=0.05	Beta=0.5	0.119478	0.59596	0.790485
MAST	Factor Density=0.05	Beta=0.5	0.111654	0.585859	0.790485
MAST	Factor Density=0.05	Beta=0.5	0.104257	0.575758	0.790485
MAST	Factor Density=0.05	Beta=0.5	0.0972681	0.565657	0.790485
MAST	Factor Density=0.05	Beta=0.5	0.090669	0.555556	0.790485
MAST	Factor Density=0.05	Beta=0.5	0.0844417	0.545455	0.790485
MAST	Factor Density=0.05	Beta=0.5	0.0785691	0.535354	0.790485
MAST	Factor Density=0.05	Beta=0.5	0.0730345	0.525253	0.790485
MAST	Factor Density=0.05	Beta=0.5	0.067822	0.515152	0.790485
MAST	Factor Density=0.05	Beta=0.5	0.0629165	0.505051	0.790485
MAST	Factor Density=0.05	Beta=0.5	0.0583031	0.494949	0.790485
MAST	Factor Density=0.05	Beta=0.5	0.0539677	0.484848	0.790485
MAST	Factor Density=0.05	Beta=0.5	0.0498969	0.474747	0.790485
MAST	Factor Density=0.05	Beta=0.5	0.0460775	0.464646	0.790485
MAST	Factor Density=0.05	Beta=0.5	0.0424971	0.454545	0.790485
MAST	Factor Density=0.05	Beta=0.5	0.0391436	0.444444	0.790485
MAST	Factor Density=0.05	Beta=0.5	0.0360056	0.434343	0.790485
MAST	Factor Density=0.05	Beta=0.5	0.033072	0.424242	0.790485
MAST	Factor Density=0.05	Beta=0.5	0.0303323	0.414141	0.790485
MAST	Factor Density=0.05	Beta=0.5	0.0277762	0.40404	0.790485
[truncated: 4,121 more rows]

## Sheet: Fig2f
Method	Factor density	Observed FDP
GSFA	pi=0.05	0
GSFA	pi=0.05	0
GSFA	pi=0.05	0
GSFA	pi=0.05	0
GSFA	pi=0.05	0
GSFA	pi=0.05	0
GSFA	pi=0.05	0
GSFA	pi=0.05	0
GSFA	pi=0.05	0
GSFA	pi=0.05	0
GSFA	pi=0.05	0
GSFA	pi=0.05	0
GSFA	pi=0.05	0
GSFA	pi=0.05	0
GSFA	pi=0.05	0
GSFA	pi=0.05	0
GSFA	pi=0.05	0
GSFA	pi=0.05	0
GSFA	pi=0.05	0
GSFA	pi=0.05	0
GSFA	pi=0.05	0
GSFA	pi=0.05	0
GSFA	pi=0.05	0
GSFA	pi=0.05	0
GSFA	pi=0.05	0
GSFA	pi=0.05	0
GSFA	pi=0.05	0
GSFA	pi=0.05	0
GSFA	pi=0.05	0
GSFA	pi=0.05	0
GSFA	pi=0.05	0
GSFA	pi=0.05	0
GSFA	pi=0.05	0
GSFA	pi=0.05	0
GSFA	pi=0.05	0
GSFA	pi=0.05	0
GSFA	pi=0.05	0
GSFA	pi=0.05	0
GSFA	pi=0.05	0
GSFA	pi=0.05	0
GSFA	pi=0.05	0
GSFA	pi=0.05	0
GSFA	pi=0.05	0
GSFA	pi=0.05	0
GSFA	pi=0.05	0
GSFA	pi=0.05	0
GSFA	pi=0.05	0
GSFA	pi=0.05	0
GSFA	pi=0.05	0
GSFA	pi=0.05	0
GSFA	pi=0.05	0
GSFA	pi=0.05	0
GSFA	pi=0.05	0
GSFA	pi=0.05	0
GSFA	pi=0.05	0
GSFA	pi=0.05	0
GSFA	pi=0.05	0
GSFA	pi=0.05	0
GSFA	pi=0.05	0
GSFA	pi=0.05	0
GSFA	pi=0.05	0
GSFA	pi=0.05	0
GSFA	pi=0.05	0
GSFA	pi=0.05	0
GSFA	pi=0.05	0
GSFA	pi=0.05	0
GSFA	pi=0.05	0
GSFA	pi=0.05	0
GSFA	pi=0.05	0
GSFA	pi=0.05	0
GSFA	pi=0.05	0
GSFA	pi=0.05	0
GSFA	pi=0.05	0
GSFA	pi=0.05	0
GSFA	pi=0.05	0
GSFA	pi=0.05	0
GSFA	pi=0.05	0
GSFA	pi=0.05	0
GSFA	pi=0.05	0
GSFA	pi=0.05	0
GSFA	pi=0.05	0
GSFA	pi=0.05	0
GSFA	pi=0.05	0
GSFA	pi=0.05	0
GSFA	pi=0.05	0
GSFA	pi=0.05	0
GSFA	pi=0.05	0
GSFA	pi=0.05	0
GSFA	pi=0.05	0
GSFA	pi=0.05	0
GSFA	pi=0.05	0
GSFA	pi=0.05	0
GSFA	pi=0.05	0
GSFA	pi=0.05	0
GSFA	pi=0.05	0
GSFA	pi=0.05	0
GSFA	pi=0.05	0
GSFA	pi=0.05	0
GSFA	pi=0.05	0
GSFA	pi=0.05	0
GSFA	pi=0.05	0
GSFA	pi=0.05	0
GSFA	pi=0.05	0
GSFA	pi=0.05	0
GSFA	pi=0.05	0
GSFA	pi=0.05	0
GSFA	pi=0.05	0
GSFA	pi=0.05	0
GSFA	pi=0.05	0
GSFA	pi=0.05	0
GSFA	pi=0.05	0
GSFA	pi=0.05	0
GSFA	pi=0.05	0
GSFA	pi=0.05	0
GSFA	pi=0.05	0
GSFA	pi=0.05	0
GSFA	pi=0.05	0
GSFA	pi=0.05	0
GSFA	pi=0.05	0
GSFA	pi=0.05	0
GSFA	pi=0.05	0
GSFA	pi=0.05	0
GSFA	pi=0.05	0
GSFA	pi=0.05	0
GSFA	pi=0.05	0
GSFA	pi=0.05	0
GSFA	pi=0.05	0
GSFA	pi=0.05	0
GSFA	pi=0.05	0
GSFA	pi=0.05	0
GSFA	pi=0.05	0
GSFA	pi=0.05	0
GSFA	pi=0.05	0
GSFA	pi=0.05	0
GSFA	pi=0.05	0
GSFA	pi=0.05	0
GSFA	pi=0.05	0
GSFA	pi=0.05	0
GSFA	pi=0.05	0
GSFA	pi=0.05	0
GSFA	pi=0.05	0
GSFA	pi=0.05	0
GSFA	pi=0.05	0
GSFA	pi=0.05	0
GSFA	pi=0.05	0
GSFA	pi=0.05	0
GSFA	pi=0.05	0
GSFA	pi=0.05	0
GSFA	pi=0.05	0
GSFA	pi=0.05	0
GSFA	pi=0.05	0
GSFA	pi=0.05	0
GSFA	pi=0.05	0
GSFA	pi=0.05	0
GSFA	pi=0.05	0
GSFA	pi=0.05	0
GSFA	pi=0.05	0
GSFA	pi=0.05	0
GSFA	pi=0.05	0
GSFA	pi=0.05	0
GSFA	pi=0.05	0
GSFA	pi=0.05	0
GSFA	pi=0.05	0
GSFA	pi=0.05	0
GSFA	pi=0.05	0
GSFA	pi=0.05	0
GSFA	pi=0.05	0
GSFA	pi=0.05	0
GSFA	pi=0.05	0
GSFA	pi=0.05	0
GSFA	pi=0.05	0
GSFA	pi=0.05	0
GSFA	pi=0.05	0
GSFA	pi=0.05	0
GSFA	pi=0.05	0
GSFA	pi=0.05	0
GSFA	pi=0.05	0
GSFA	pi=0.05	0
GSFA	pi=0.05	0
GSFA	pi=0.05	0
GSFA	pi=0.05	0
GSFA	pi=0.05	0
GSFA	pi=0.05	0
GSFA	pi=0.05	0
GSFA	pi=0.05	0
GSFA	pi=0.05	0
GSFA	pi=0.05	0
GSFA	pi=0.05	0
GSFA	pi=0.05	0
GSFA	pi=0.05	0
GSFA	pi=0.05	0
GSFA	pi=0.05	0
GSFA	pi=0.05	0
GSFA	pi=0.05	0
GSFA	pi=0.05	0
GSFA	pi=0.05	0
GSFA	pi=0.05	0
GSFA	pi=0.05	0
GSFA	pi=0.05	0
GSFA	pi=0.05	0
GSFA	pi=0.05	0
GSFA	pi=0.05	0
GSFA	pi=0.05	0
GSFA	pi=0.05	0
GSFA	pi=0.05	0
GSFA	pi=0.05	0
GSFA	pi=0.05	0
GSFA	pi=0.05	0
GSFA	pi=0.05	0
GSFA	pi=0.05	0
GSFA	pi=0.05	0
GSFA	pi=0.05	0
GSFA	pi=0.05	0
GSFA	pi=0.05	0
GSFA	pi=0.05	0
GSFA	pi=0.05	0
GSFA	pi=0.05	0
GSFA	pi=0.05	0
GSFA	pi=0.05	0
GSFA	pi=0.05	0
GSFA	pi=0.05	0
GSFA	pi=0.05	0
GSFA	pi=0.05	0
GSFA	pi=0.05	0
GSFA	pi=0.05	0
GSFA	pi=0.05	0
GSFA	pi=0.05	0
GSFA	pi=0.05	0
GSFA	pi=0.05	0
GSFA	pi=0.05	0.94332
GSFA	pi=0.05	0
GSFA	pi=0.05	0
GSFA	pi=0.05	0
GSFA	pi=0.05	0
GSFA	pi=0.05	0
GSFA	pi=0.05	0
GSFA	pi=0.05	0
GSFA	pi=0.05	0
GSFA	pi=0.05	0
GSFA	pi=0.05	0
GSFA	pi=0.05	0
GSFA	pi=0.05	0
GSFA	pi=0.05	0
GSFA	pi=0.05	0
GSFA	pi=0.05	0
GSFA	pi=0.05	0
GSFA	pi=0.05	0
GSFA	pi=0.05	0
GSFA	pi=0.05	0
GSFA	pi=0.05	0
GSFA	pi=0.05	0
GSFA	pi=0.05	0
GSFA	pi=0.05	0
GSFA	pi=0.05	0
GSFA	pi=0.05	0
GSFA	pi=0.05	0
GSFA	pi=0.05	0
GSFA	pi=0.05	0
GSFA	pi=0.05	0
GSFA	pi=0.05	0
GSFA	pi=0.05	0
GSFA	pi=0.05	0
GSFA	pi=0.05	0
GSFA	pi=0.05	0
GSFA	pi=0.05	0
GSFA	pi=0.05	0
GSFA	pi=0.05	0
GSFA	pi=0.05	0
GSFA	pi=0.05	0
GSFA	pi=0.05	0
GSFA	pi=0.05	0
GSFA	pi=0.05	0
GSFA	pi=0.05	0
GSFA	pi=0.05	0
GSFA	pi=0.05	0
GSFA	pi=0.05	0
GSFA	pi=0.05	0
GSFA	pi=0.05	0
GSFA	pi=0.05	0
GSFA	pi=0.05	0
GSFA	pi=0.05	0
GSFA	pi=0.05	0
GSFA	pi=0.05	0
GSFA	pi=0.05	0
GSFA	pi=0.05	0
GSFA	pi=0.05	0
GSFA	pi=0.05	0
GSFA	pi=0.05	0
GSFA	pi=0.05	0
GSFA	pi=0.05	0
GSFA	pi=0.05	0
GSFA	pi=0.05	0
GSFA	pi=0.05	0
GSFA	pi=0.05	0
GSFA	pi=0.05	0
GSFA	pi=0.05	0
GSFA	pi=0.05	0
GSFA	pi=0.05	0
GSFA	pi=0.05	0
GSFA	pi=0.05	0
GSFA	pi=0.05	0
GSFA	pi=0.05	0
GSFA	pi=0.05	0
GSFA	pi=0.05	0
GSFA	pi=0.05	0
GSFA	pi=0.05	0
GSFA	pi=0.05	0
GSFA	pi=0.05	0
GSFA	pi=0.05	0
GSFA	pi=0.05	0
GSFA	pi=0.05	0
GSFA	pi=0.05	0
GSFA	pi=0.05	0
GSFA	pi=0.05	0
GSFA	pi=0.05	0
GSFA	pi=0.05	0
GSFA	pi=0.05	0
GSFA	pi=0.05	0
GSFA	pi=0.05	0
GSFA	pi=0.05	0
GSFA	pi=0.05	0
GSFA	pi=0.05	0
GSFA	pi=0.05	0
GSFA	pi=0.05	0
GSFA	pi=0.05	0
GSFA	pi=0.05	0
GSFA	pi=0.05	0
GSFA	pi=0.05	0
GSFA	pi=0.05	0
GSFA	pi=0.05	0
GSFA	pi=0.05	0
GSFA	pi=0.05	0
GSFA	pi=0.05	0
GSFA	pi=0.05	0
GSFA	pi=0.05	0
GSFA	pi=0.05	0.00727273
GSFA	pi=0.05	0
GSFA	pi=0.05	0
GSFA	pi=0.05	0
GSFA	pi=0.05	0
GSFA	pi=0.05	0
GSFA	pi=0.05	0
GSFA	pi=0.05	0
GSFA	pi=0.05	0
GSFA	pi=0.05	0
GSFA	pi=0.05	0
GSFA	pi=0.05	0
GSFA	pi=0.05	0
GSFA	pi=0.05	0
GSFA	pi=0.05	0
GSFA	pi=0.05	0
GSFA	pi=0.05	0
GSFA	pi=0.05	0
GSFA	pi=0.05	0
GSFA	pi=0.05	0
GSFA	pi=0.05	0
GSFA	pi=0.05	0
GSFA	pi=0.05	0
GSFA	pi=0.05	0
GSFA	pi=0.05	0
GSFA	pi=0.05	0
GSFA	pi=0.05	0
GSFA	pi=0.05	0
GSFA	pi=0.05	0
GSFA	pi=0.05	0
GSFA	pi=0.05	0
GSFA	pi=0.05	0
GSFA	pi=0.05	0
GSFA	pi=0.05	0
GSFA	pi=0.05	0
GSFA	pi=0.05	0
GSFA	pi=0.05	0
GSFA	pi=0.05	0
GSFA	pi=0.05	0
GSFA	pi=0.05	0
GSFA	pi=0.05	0
GSFA	pi=0.05	0
GSFA	pi=0.05	0
GSFA	pi=0.05	0
GSFA	pi=0.05	0
GSFA	pi=0.05	0
GSFA	pi=0.05	0
GSFA	pi=0.05	0
GSFA	pi=0.05	0
GSFA	pi=0.05	0
GSFA	pi=0.05	0
GSFA	pi=0.05	0
GSFA	pi=0.05	0
GSFA	pi=0.05	0
GSFA	pi=0.05	0
GSFA	pi=0.05	0
GSFA	pi=0.05	0
GSFA	pi=0.05	0
GSFA	pi=0.05	0
GSFA	pi=0.05	0
GSFA	pi=0.05	0
GSFA	pi=0.05	0
GSFA	pi=0.05	0
GSFA	pi=0.05	0
GSFA	pi=0.05	0
GSFA	pi=0.05	0
GSFA	pi=0.05	0
GSFA	pi=0.05	0
GSFA	pi=0.05	0
GSFA	pi=0.05	0
GSFA	pi=0.05	0
GSFA	pi=0.05	0
GSFA	pi=0.05	0
GSFA	pi=0.05	0
GSFA	pi=0.05	0
GSFA	pi=0.05	0
GSFA	pi=0.05	0
GSFA	pi=0.05	0
GSFA	pi=0.05	0
GSFA	pi=0.05	0
GSFA	pi=0.05	0
GSFA	pi=0.05	0
GSFA	pi=0.05	0
GSFA	pi=0.05	0
GSFA	pi=0.05	0
GSFA	pi=0.05	0
GSFA	pi=0.05	0
GSFA	pi=0.05	0
GSFA	pi=0.05	0
GSFA	pi=0.05	0
GSFA	pi=0.05	0
GSFA	pi=0.05	0
GSFA	pi=0.05	0
GSFA	pi=0.05	0
GSFA	pi=0.05	0
GSFA	pi=0.05	0
GSFA	pi=0.05	0
GSFA	pi=0.05	0
GSFA	pi=0.05	0
GSFA	pi=0.05	0
GSFA	pi=0.05	0
GSFA	pi=0.05	0
GSFA	pi=0.05	0
GSFA	pi=0.05	0
GSFA	pi=0.05	0
GSFA	pi=0.05	0
GSFA	pi=0.05	0
GSFA	pi=0.05	0
GSFA	pi=0.05	0
GSFA	pi=0.05	0
GSFA	pi=0.05	0
GSFA	pi=0.05	0
GSFA	pi=0.05	0
GSFA	pi=0.05	0
GSFA	pi=0.05	0
GSFA	pi=0.05	0
GSFA	pi=0.05	0
GSFA	pi=0.05	0
GSFA	pi=0.05	0
GSFA	pi=0.05	0
GSFA	pi=0.05	0
GSFA	pi=0.05	0
GSFA	pi=0.05	0
GSFA	pi=0.05	0
GSFA	pi=0.05	0
GSFA	pi=0.05	0
GSFA	pi=0.05	0
GSFA	pi=0.05	0
GSFA	pi=0.05	0
GSFA	pi=0.05	0
GSFA	pi=0.05	0
GSFA	pi=0.05	0
GSFA	pi=0.05	0
GSFA	pi=0.05	0
GSFA	pi=0.05	0
GSFA	pi=0.05	0
GSFA	pi=0.05	0
GSFA	pi=0.05	0
GSFA	pi=0.05	0
GSFA	pi=0.05	0
GSFA	pi=0.05	0
GSFA	pi=0.05	0
GSFA	pi=0.05	0
GSFA	pi=0.05	0
GSFA	pi=0.05	0
GSFA	pi=0.05	0
GSFA	pi=0.05	0
GSFA	pi=0.05	0
GSFA	pi=0.05	0
GSFA	pi=0.05	0
GSFA	pi=0.05	0
GSFA	pi=0.05	0
GSFA	pi=0.05	0
GSFA	pi=0.05	0
GSFA	pi=0.05	0
GSFA	pi=0.05	0
GSFA	pi=0.05	0
GSFA	pi=0.05	0
GSFA	pi=0.05	0
GSFA	pi=0.05	0
GSFA	pi=0.05	0
GSFA	pi=0.05	0
GSFA	pi=0.05	0
GSFA	pi=0.05	0
GSFA	pi=0.05	0
GSFA	pi=0.05	0
GSFA	pi=0.05	0
GSFA	pi=0.05	0
GSFA	pi=0.05	0
GSFA	pi=0.05	0
GSFA	pi=0.05	0
GSFA	pi=0.05	0
GSFA	pi=0.05	0
GSFA	pi=0.05	0
GSFA	pi=0.05	0
GSFA	pi=0.05	0
GSFA	pi=0.05	0
GSFA	pi=0.05	0
GSFA	pi=0.05	0
GSFA	pi=0.05	0
GSFA	pi=0.05	0
GSFA	pi=0.05	0
GSFA	pi=0.05	0
GSFA	pi=0.05	0
GSFA	pi=0.05	0
GSFA	pi=0.05	0
GSFA	pi=0.05	0
GSFA	pi=0.05	0
GSFA	pi=0.05	0
GSFA	pi=0.05	0
GSFA	pi=0.05	0
GSFA	pi=0.05	0
GSFA	pi=0.05	0
GSFA	pi=0.05	0
GSFA	pi=0.05	0
GSFA	pi=0.05	0
GSFA	pi=0.05	0
GSFA	pi=0.05	0
GSFA	pi=0.05	0
GSFA	pi=0.05	0
GSFA	pi=0.05	0
GSFA	pi=0.05	0
GSFA	pi=0.05	0
GSFA	pi=0.05	0
GSFA	pi=0.05	0
GSFA	pi=0.05	0
GSFA	pi=0.05	0
GSFA	pi=0.05	0
GSFA	pi=0.05	0
GSFA	pi=0.05	0
GSFA	pi=0.05	0
GSFA	pi=0.05	0
GSFA	pi=0.05	0
GSFA	pi=0.05	0
GSFA	pi=0.05	0
GSFA	pi=0.05	0
GSFA	pi=0.05	0
GSFA	pi=0.05	0
GSFA	pi=0.05	0
GSFA	pi=0.05	0
GSFA	pi=0.05	0
GSFA	pi=0.05	0
GSFA	pi=0.05	0
GSFA	pi=0.05	0
GSFA	pi=0.05	0
GSFA	pi=0.05	0
GSFA	pi=0.05	0
GSFA	pi=0.05	0
GSFA	pi=0.05	0
GSFA	pi=0.05	0
GSFA	pi=0.05	0
GSFA	pi=0.05	0
GSFA	pi=0.05	0
GSFA	pi=0.05	0
GSFA	pi=0.05	0
GSFA	pi=0.05	0
GSFA	pi=0.05	0
GSFA	pi=0.05	0
GSFA	pi=0.05	0
GSFA	pi=0.05	0
GSFA	pi=0.05	0
GSFA	pi=0.05	0
GSFA	pi=0.05	0
GSFA	pi=0.05	0
GSFA	pi=0.05	0
GSFA	pi=0.05	0
GSFA	pi=0.05	0
GSFA	pi=0.05	0
GSFA	pi=0.05	0
GSFA	pi=0.05	0
GSFA	pi=0.05	0
GSFA	pi=0.05	0
GSFA	pi=0.05	0
GSFA	pi=0.05	0
GSFA	pi=0.05	0
GSFA	pi=0.05	0
GSFA	pi=0.05	0
GSFA	pi=0.05	0
GSFA	pi=0.05	0
GSFA	pi=0.05	0
GSFA	pi=0.05	0
GSFA	pi=0.05	0
GSFA	pi=0.05	0
GSFA	pi=0.05	0
GSFA	pi=0.05	0
GSFA	pi=0.05	0
GSFA	pi=0.05	0
GSFA	pi=0.05	0
GSFA	pi=0.05	0
GSFA	pi=0.05	0
GSFA	pi=0.05	0
GSFA	pi=0.05	0
GSFA	pi=0.05	0
GSFA	pi=0.05	0
GSFA	pi=0.05	0
GSFA	pi=0.05	0
GSFA	pi=0.05	0
GSFA	pi=0.05	0
GSFA	pi=0.05	0.00790514
GSFA	pi=0.05	0
GSFA	pi=0.05	0
GSFA	pi=0.05	0
GSFA	pi=0.05	0
GSFA	pi=0.05	0
GSFA	pi=0.05	0
GSFA	pi=0.05	0
GSFA	pi=0.05	0
GSFA	pi=0.05	0
GSFA	pi=0.05	0
GSFA	pi=0.05	0
GSFA	pi=0.05	0
GSFA	pi=0.05	0
GSFA	pi=0.05	0
GSFA	pi=0.05	0
GSFA	pi=0.05	0
GSFA	pi=0.05	0
GSFA	pi=0.05	0
GSFA	pi=0.05	0
GSFA	pi=0.05	0
GSFA	pi=0.05	0
GSFA	pi=0.05	0
GSFA	pi=0.05	0.00393701
GSFA	pi=0.05	0
GSFA	pi=0.05	0
GSFA	pi=0.05	0.0077821
GSFA	pi=0.05	0
GSFA	pi=0.05	0
GSFA	pi=0.05	0
GSFA	pi=0.05	0
GSFA	pi=0.05	0
GSFA	pi=0.05	0
GSFA	pi=0.05	0
GSFA	pi=0.05	0
GSFA	pi=0.05	0
GSFA	pi=0.05	0
GSFA	pi=0.05	0
GSFA	pi=0.05	0
GSFA	pi=0.05	0
GSFA	pi=0.05	0
GSFA	pi=0.05	0.00374532
GSFA	pi=0.05	0
GSFA	pi=0.05	0.00934579
GSFA	pi=0.05	0
GSFA	pi=0.05	0
GSFA	pi=0.05	0
GSFA	pi=0.05	0
GSFA	pi=0.05	0
GSFA	pi=0.05	0
GSFA	pi=0.05	0.00355872
GSFA	pi=0.05	0
GSFA	pi=0.05	0
GSFA	pi=0.05	0
GSFA	pi=0.05	0
GSFA	pi=0.05	0
GSFA	pi=0.05	0
GSFA	pi=0.05	0
GSFA	pi=0.05	0
GSFA	pi=0.05	0
GSFA	pi=0.05	0
GSFA	pi=0.05	0
GSFA	pi=0.05	0
GSFA	pi=0.05	0
GSFA	pi=0.05	0
GSFA	pi=0.05	0
GSFA	pi=0.05	0
GSFA	pi=0.05	0
GSFA	pi=0.05	0
GSFA	pi=0.05	0.75
GSFA	pi=0.05	0
GSFA	pi=0.05	0
GSFA	pi=0.05	0.00434783
GSFA	pi=0.05	0
GSFA	pi=0.05	0
GSFA	pi=0.05	0
GSFA	pi=0.05	0
GSFA	pi=0.05	0
GSFA	pi=0.05	0
GSFA	pi=0.05	0
GSFA	pi=0.05	0
GSFA	pi=0.05	0
GSFA	pi=0.05	0
GSFA	pi=0.05	0
GSFA	pi=0.05	0
GSFA	pi=0.05	0
GSFA	pi=0.05	0
GSFA	pi=0.05	0
GSFA	pi=0.05	0
GSFA	pi=0.05	0
GSFA	pi=0.05	0
GSFA	pi=0.05	0
GSFA	pi=0.05	0
GSFA	pi=0.05	0
GSFA	pi=0.05	0
GSFA	pi=0.05	0
GSFA	pi=0.05	0
GSFA	pi=0.05	0
GSFA	pi=0.05	0
GSFA	pi=0.05	0
GSFA	pi=0.05	0
GSFA	pi=0.05	0
GSFA	pi=0.05	0
GSFA	pi=0.05	0
GSFA	pi=0.05	0
GSFA	pi=0.05	0
GSFA	pi=0.05	0
GSFA	pi=0.05	0
GSFA	pi=0.05	0
GSFA	pi=0.05	0
GSFA	pi=0.05	0
GSFA	pi=0.05	0
GSFA	pi=0.05	0
GSFA	pi=0.05	0
GSFA	pi=0.05	0
GSFA	pi=0.05	0
GSFA	pi=0.05	0
GSFA	pi=0.05	0
GSFA	pi=0.05	0
GSFA	pi=0.05	0
GSFA	pi=0.05	0
GSFA	pi=0.05	0
GSFA	pi=0.05	0
GSFA	pi=0.05	0
GSFA	pi=0.05	0
GSFA	pi=0.05	0
GSFA	pi=0.05	0
GSFA	pi=0.05	0
GSFA	pi=0.05	0
GSFA	pi=0.05	0
GSFA	pi=0.05	0
GSFA	pi=0.05	0
GSFA	pi=0.05	0
GSFA	pi=0.05	0
GSFA	pi=0.05	0
GSFA	pi=0.05	0
GSFA	pi=0.05	0
GSFA	pi=0.05	0
GSFA	pi=0.05	0
GSFA	pi=0.05	0
GSFA	pi=0.05	0
GSFA	pi=0.05	0
GSFA	pi=0.05	0
GSFA	pi=0.05	0
GSFA	pi=0.05	0
GSFA	pi=0.05	0
GSFA	pi=0.05	0
GSFA	pi=0.05	0.00352113
GSFA	pi=0.05	0
GSFA	pi=0.05	0
GSFA	pi=0.05	0
GSFA	pi=0.05	0
GSFA	pi=0.05	0
GSFA	pi=0.05	0
GSFA	pi=0.05	0
GSFA	pi=0.05	0
GSFA	pi=0.05	0
GSFA	pi=0.05	0
GSFA	pi=0.05	0
GSFA	pi=0.05	0
GSFA	pi=0.05	0
GSFA	pi=0.05	0
GSFA	pi=0.05	0
GSFA	pi=0.05	0
GSFA	pi=0.05	0
GSFA	pi=0.05	0
GSFA	pi=0.05	0
GSFA	pi=0.05	0
GSFA	pi=0.05	0
GSFA	pi=0.05	0
GSFA	pi=0.05	0
GSFA	pi=0.05	0
GSFA	pi=0.05	0
GSFA	pi=0.05	0
GSFA	pi=0.05	0
GSFA	pi=0.05	0
GSFA	pi=0.05	0
GSFA	pi=0.05	0
GSFA	pi=0.05	0
GSFA	pi=0.05	0
GSFA	pi=0.05	0
GSFA	pi=0.05	0
GSFA	pi=0.05	0
GSFA	pi=0.05	0
GSFA	pi=0.05	0
GSFA	pi=0.05	0
GSFA	pi=0.05	0
GSFA	pi=0.05	0
GSFA	pi=0.05	0
GSFA	pi=0.05	0
GSFA	pi=0.05	0
GSFA	pi=0.05	0
GSFA	pi=0.05	0
GSFA	pi=0.05	0
GSFA	pi=0.05	0
GSFA	pi=0.05	0
GSFA	pi=0.05	0
GSFA	pi=0.05	0
GSFA	pi=0.05	0
GSFA	pi=0.05	0
GSFA	pi=0.05	0
GSFA	pi=0.05	0
GSFA	pi=0.05	0
GSFA	pi=0.05	0.00373134
GSFA	pi=0.05	0
GSFA	pi=0.05	0
GSFA	pi=0.05	0
GSFA	pi=0.05	0
GSFA	pi=0.05	0
GSFA	pi=0.05	0
GSFA	pi=0.05	0
GSFA	pi=0.05	0
GSFA	pi=0.05	0
GSFA	pi=0.05	0
GSFA	pi=0.05	0
GSFA	pi=0.05	0
GSFA	pi=0.05	0
GSFA	pi=0.05	0
GSFA	pi=0.05	0
GSFA	pi=0.05	0.0106383
GSFA	pi=0.05	0
GSFA	pi=0.05	0
GSFA	pi=0.05	0
GSFA	pi=0.05	0
GSFA	pi=0.05	0
GSFA	pi=0.05	0
GSFA	pi=0.05	0
GSFA	pi=0.05	0
GSFA	pi=0.05	0
GSFA	pi=0.05	0
GSFA	pi=0.05	0
GSFA	pi=0.05	0
GSFA	pi=0.05	0
GSFA	pi=0.05	0
GSFA	pi=0.05	0
GSFA	pi=0.05	0
GSFA	pi=0.05	0
GSFA	pi=0.05	0
GSFA	pi=0.05	0
GSFA	pi=0.05	0
GSFA	pi=0.05	0
GSFA	pi=0.05	0
GSFA	pi=0.05	0
GSFA	pi=0.05	0
GSFA	pi=0.05	0
GSFA	pi=0.05	0
GSFA	pi=0.05	0
GSFA	pi=0.05	0
GSFA	pi=0.05	0
GSFA	pi=0.05	0
GSFA	pi=0.05	0
GSFA	pi=0.05	0
GSFA	pi=0.05	0
GSFA	pi=0.05	0
GSFA	pi=0.05	0
GSFA	pi=0.05	0.00359712
GSFA	pi=0.05	0
GSFA	pi=0.05	0
GSFA	pi=0.05	0
GSFA	pi=0.05	0
GSFA	pi=0.05	0
GSFA	pi=0.05	0
GSFA	pi=0.05	0
GSFA	pi=0.05	0.00389105
GSFA	pi=0.05	0
GSFA	pi=0.05	0
GSFA	pi=0.05	0
GSFA	pi=0.05	0
GSFA	pi=0.05	0
GSFA	pi=0.05	0
GSFA	pi=0.05	0.00378788
GSFA	pi=0.05	0
GSFA	pi=0.05	0
GSFA	pi=0.05	0
GSFA	pi=0.05	0
GSFA	pi=0.05	0
GSFA	pi=0.05	0
GSFA	pi=0.05	0
GSFA	pi=0.05	0
GSFA	pi=0.05	0
GSFA	pi=0.05	0
GSFA	pi=0.05	0
GSFA	pi=0.05	0.0114504
GSFA	pi=0.05	0
GSFA	pi=0.05	0
GSFA	pi=0.05	0
GSFA	pi=0.05	0
GSFA	pi=0.05	0
GSFA	pi=0.05	0.00413223
GSFA	pi=0.05	0
GSFA	pi=0.05	0
GSFA	pi=0.05	0
GSFA	pi=0.05	0
GSFA	pi=0.05	0.00392157
GSFA	pi=0.05	0
GSFA	pi=0.05	0
GSFA	pi=0.05	0
GSFA	pi=0.05	0
GSFA	pi=0.05	0
GSFA	pi=0.05	0
GSFA	pi=0.05	0
GSFA	pi=0.05	0
GSFA	pi=0.05	0
GSFA	pi=0.05	0
GSFA	pi=0.05	0
GSFA	pi=0.05	0
GSFA	pi=0.05	0
GSFA	pi=0.05	0
GSFA	pi=0.05	0
GSFA	pi=0.05	0
GSFA	pi=0.05	0
GSFA	pi=0.05	0
GSFA	pi=0.05	0.00421941
GSFA	pi=0.05	0
GSFA	pi=0.05	0
GSFA	pi=0.05	0
GSFA	pi=0.05	0.0112782
GSFA	pi=0.05	0
GSFA	pi=0.05	0
GSFA	pi=0.05	0.00403226
GSFA	pi=0.05	0
GSFA	pi=0.05	0
GSFA	pi=0.05	0
GSFA	pi=0.05	0
GSFA	pi=0.05	0
GSFA	pi=0.05	0
GSFA	pi=0.05	0
GSFA	pi=0.05	0.00403226
GSFA	pi=0.05	0
GSFA	pi=0.05	0
GSFA	pi=0.05	0
GSFA	pi=0.05	0
GSFA	pi=0.05	0
GSFA	pi=0.05	0
GSFA	pi=0.05	0
GSFA	pi=0.05	0
GSFA	pi=0.05	0
GSFA	pi=0.05	0
GSFA	pi=0.05	0.00353357
GSFA	pi=0.05	0
GSFA	pi=0.05	0
GSFA	pi=0.05	0
GSFA	pi=0.05	0
GSFA	pi=0.05	0.00398406
GSFA	pi=0.05	0
GSFA	pi=0.05	0
GSFA	pi=0.05	0
GSFA	pi=0.05	0
GSFA	pi=0.05	0
GSFA	pi=0.05	0
GSFA	pi=0.05	0
GSFA	pi=0.05	0
GSFA	pi=0.05	0
GSFA	pi=0.05	0
GSFA	pi=0.05	0
GSFA	pi=0.05	0
GSFA	pi=0.05	0
GSFA	pi=0.05	0
GSFA	pi=0.05	0.0161943
GSFA	pi=0.05	0
GSFA	pi=0.05	0
GSFA	pi=0.05	0
GSFA	pi=0.05	0
GSFA	pi=0.05	0
GSFA	pi=0.05	0
GSFA	pi=0.05	0
GSFA	pi=0.05	0
GSFA	pi=0.05	0
GSFA	pi=0.05	0
GSFA	pi=0.05	0
GSFA	pi=0.05	0
GSFA	pi=0.05	0
GSFA	pi=0.05	0
GSFA	pi=0.05	0.0077821
GSFA	pi=0.05	0
GSFA	pi=0.05	0
GSFA	pi=0.05	0
GSFA	pi=0.05	0.00425532
GSFA	pi=0.05	0
GSFA	pi=0.05	0
GSFA	pi=0.05	0
GSFA	pi=0.05	0
GSFA	pi=0.05	0.666667
GSFA	pi=0.05	0
GSFA	pi=0.05	0
GSFA	pi=0.05	0
GSFA	pi=0.05	0
GSFA	pi=0.05	0
GSFA	pi=0.05	0.0124481
GSFA	pi=0.05	0
GSFA	pi=0.05	0
GSFA	pi=0.05	0
GSFA	pi=0.05	0
GSFA	pi=0.05	0
GSFA	pi=0.05	0
GSFA	pi=0.05	0
GSFA	pi=0.05	0
GSFA	pi=0.05	0
GSFA	pi=0.05	0
GSFA	pi=0.05	0
GSFA	pi=0.05	0
GSFA	pi=0.05	0
GSFA	pi=0.05	0.00377358
GSFA	pi=0.05	0
GSFA	pi=0.05	0
GSFA	pi=0.05	0.00384615
GSFA	pi=0.05	0
GSFA	pi=0.05	0
GSFA	pi=0.05	0
GSFA	pi=0.05	0
GSFA	pi=0.05	0
GSFA	pi=0.05	0
GSFA	pi=0.05	0
GSFA	pi=0.05	0
GSFA	pi=0.05	0.00816327
GSFA	pi=0.05	0.00377358
GSFA	pi=0.05	0
GSFA	pi=0.05	0
GSFA	pi=0.05	0
GSFA	pi=0.05	0
GSFA	pi=0.05	0
GSFA	pi=0.05	0
GSFA	pi=0.05	0
GSFA	pi=0.05	0
GSFA	pi=0.05	0
GSFA	pi=0.05	0
GSFA	pi=0.05	0
GSFA	pi=0.05	0
GSFA	pi=0.05	0
GSFA	pi=0.05	0
GSFA	pi=0.05	0
GSFA	pi=0.05	0
GSFA	pi=0.05	0
GSFA	pi=0.05	0
GSFA	pi=0.05	0
GSFA	pi=0.05	0.00404858
GSFA	pi=0.05	0
GSFA	pi=0.05	0
GSFA	pi=0.05	0
GSFA	pi=0.05	0
GSFA	pi=0.05	0
GSFA	pi=0.05	0
GSFA	pi=0.05	0
GSFA	pi=0.05	0
GSFA	pi=0.05	0
GSFA	pi=0.05	0
GSFA	pi=0.05	0
GSFA	pi=0.05	0.00416667
GSFA	pi=0.05	0
GSFA	pi=0.05	0
GSFA	pi=0.05	0
GSFA	pi=0.05	0
GSFA	pi=0.05	0
GSFA	pi=0.05	0
GSFA	pi=0.05	0
GSFA	pi=0.05	0
GSFA	pi=0.05	0
GSFA	pi=0.05	0
GSFA	pi=0.05	0
GSFA	pi=0.05	0
GSFA	pi=0.05	0
GSFA	pi=0.05	0
GSFA	pi=0.05	0.00395257
GSFA	pi=0.05	0
GSFA	pi=0.05	0
GSFA	pi=0.05	0
GSFA	pi=0.05	0
GSFA	pi=0.05	0
GSFA	pi=0.05	0
GSFA	pi=0.05	0
GSFA	pi=0.05	0
GSFA	pi=0.05	0
GSFA	pi=0.05	0
GSFA	pi=0.05	0.00395257
GSFA	pi=0.05	0
GSFA	pi=0.05	0
GSFA	pi=0.05	0
GSFA	pi=0.05	0
GSFA	pi=0.05	0
GSFA	pi=0.05	0
GSFA	pi=0.05	0
GSFA	pi=0.05	0
GSFA	pi=0.05	0
GSFA	pi=0.05	0
GSFA	pi=0.05	0
GSFA	pi=0.05	0.00380228
GSFA	pi=0.05	0
GSFA	pi=0.05	0
GSFA	pi=0.05	0.012605
GSFA	pi=0.05	0
GSFA	pi=0.05	0
GSFA	pi=0.05	0
GSFA	pi=0.05	0
GSFA	pi=0.05	0
GSFA	pi=0.05	0
GSFA	pi=0.05	0
GSFA	pi=0.05	0
GSFA	pi=0.05	0
GSFA	pi=0.05	0
GSFA	pi=0.05	0
GSFA	pi=0.05	0
GSFA	pi=0.05	0.00383142
GSFA	pi=0.05	0.476091
GSFA	pi=0.05	0
GSFA	pi=0.05	0
GSFA	pi=0.05	0
GSFA	pi=0.05	0
GSFA	pi=0.05	0
GSFA	pi=0.05	0.015625
GSFA	pi=0.05	0.333333
GSFA	pi=0.05	0
GSFA	pi=0.05	0
GSFA	pi=0.05	0
GSFA	pi=0.05	0
GSFA	pi=0.05	0
GSFA	pi=0.05	0.00401606
GSFA	pi=0.05	0
GSFA	pi=0.05	0
GSFA	pi=0.05	0
GSFA	pi=0.05	0
GSFA	pi=0.05	0
GSFA	pi=0.05	0
GSFA	pi=0.05	0
GSFA	pi=0.05	0
GSFA	pi=0.05	0
GSFA	pi=0.05	0
GSFA	pi=0.05	0
GSFA	pi=0.05	0
GSFA	pi=0.05	0
GSFA	pi=0.05	0
GSFA	pi=0.05	0.0387597
GSFA	pi=0.05	0
GSFA	pi=0.05	0
GSFA	pi=0.05	0.00358423
GSFA	pi=0.05	0.004
GSFA	pi=0.05	0
GSFA	pi=0.05	0
GSFA	pi=0.05	0.00338983
GSFA	pi=0.05	0
GSFA	pi=0.05	0
GSFA	pi=0.05	0
GSFA	pi=0.05	0
GSFA	pi=0.05	0
GSFA	pi=0.05	0
GSFA	pi=0.05	0
GSFA	pi=0.05	0
GSFA	pi=0.05	0
GSFA	pi=0.05	0
GSFA	pi=0.05	0.016129
GSFA	pi=0.05	0
GSFA	pi=0.05	0
GSFA	pi=0.05	0
GSFA	pi=0.05	0
GSFA	pi=0.05	0
GSFA	pi=0.05	0
GSFA	pi=0.05	0.00732601
GSFA	pi=0.05	0
GSFA	pi=0.05	0
GSFA	pi=0.05	0
GSFA	pi=0.05	0
GSFA	pi=0.05	0
GSFA	pi=0.05	0
GSFA	pi=0.05	0
GSFA	pi=0.05	0
GSFA	pi=0.05	0.00387597
GSFA	pi=0.05	0
GSFA	pi=0.05	0
GSFA	pi=0.05	0
GSFA	pi=0.05	0
GSFA	pi=0.05	0.00355872
GSFA	pi=0.05	0.310345
GSFA	pi=0.05	0
GSFA	pi=0.05	0
GSFA	pi=0.05	0
GSFA	pi=0.05	0
GSFA	pi=0.05	0
GSFA	pi=0.05	0
GSFA	pi=0.05	0
GSFA	pi=0.05	0
GSFA	pi=0.05	0
GSFA	pi=0.05	0
GSFA	pi=0.05	0
GSFA	pi=0.05	0
GSFA	pi=0.05	0
GSFA	pi=0.05	0
GSFA	pi=0.05	0
GSFA	pi=0.05	0.00392157
GSFA	pi=0.05	0
GSFA	pi=0.05	0
GSFA	pi=0.05	0
GSFA	pi=0.05	0
GSFA	pi=0.05	0
GSFA	pi=0.05	0
GSFA	pi=0.05	0
GSFA	pi=0.05	0
GSFA	pi=0.05	0.285714
GSFA	pi=0.05	0
GSFA	pi=0.05	0
GSFA	pi=0.05	0
GSFA	pi=0.05	0
GSFA	pi=0.05	0
GSFA	pi=0.05	0
GSFA	pi=0.05	0
GSFA	pi=0.05	0
GSFA	pi=0.05	0
GSFA	pi=0.05	0
GSFA	pi=0.05	0.00393701
GSFA	pi=0.05	0
GSFA	pi=0.05	0
GSFA	pi=0.05	0
GSFA	pi=0.05	0
GSFA	pi=0.05	0
GSFA	pi=0.05	0
GSFA	pi=0.05	0
GSFA	pi=0.05	0
GSFA	pi=0.05	0
GSFA	pi=0.05	0
GSFA	pi=0.05	0
GSFA	pi=0.05	0
GSFA	pi=0.05	0.00909091
GSFA	pi=0.05	0
GSFA	pi=0.05	0
GSFA	pi=0.05	0.00740741
GSFA	pi=0.05	0.00438596
GSFA	pi=0.05	0
GSFA	pi=0.05	0
GSFA	pi=0.05	0
GSFA	pi=0.05	0
GSFA	pi=0.05	0.0123967
GSFA	pi=0.05	0
GSFA	pi=0.05	0.0156863
GSFA	pi=0.05	0
GSFA	pi=0.05	0
GSFA	pi=0.05	0
GSFA	pi=0.05	0
GSFA	pi=0.05	0
GSFA	pi=0.05	0
GSFA	pi=0.05	0
GSFA	pi=0.05	0
GSFA	pi=0.05	0.0245902
GSFA	pi=0.05	0
GSFA	pi=0.05	0
GSFA	pi=0.05	0
GSFA	pi=0.05	0
GSFA	pi=0.05	0
GSFA	pi=0.05	0
GSFA	pi=0.05	0
GSFA	pi=0.05	0
GSFA	pi=0.05	0
GSFA	pi=0.05	0
GSFA	pi=0.05	0
GSFA	pi=0.05	0
GSFA	pi=0.05	0
GSFA	pi=0.05	0
GSFA	pi=0.05	0.491954
GSFA	pi=0.05	0
GSFA	pi=0.05	0
GSFA	pi=0.05	0
GSFA	pi=0.05	0
GSFA	pi=0.05	0
GSFA	pi=0.05	0
GSFA	pi=0.05	0
GSFA	pi=0.05	0
GSFA	pi=0.05	0
GSFA	pi=0.05	0
GSFA	pi=0.05	0
GSFA	pi=0.05	0
GSFA	pi=0.05	0.0110294
GSFA	pi=0.05	0.00429185
GSFA	pi=0.05	0
GSFA	pi=0.05	0
GSFA	pi=0.05	0
GSFA	pi=0.05	0
GSFA	pi=0.05	0
GSFA	pi=0.05	0.00420168
GSFA	pi=0.05	0.00711744
GSFA	pi=0.05	0
GSFA	pi=0.05	0
GSFA	pi=0.05	0
GSFA	pi=0.05	0
GSFA	pi=0.05	0
GSFA	pi=0.05	0
GSFA	pi=0.05	0
GSFA	pi=0.05	0
GSFA	pi=0.05	0
GSFA	pi=0.05	0.00784314
GSFA	pi=0.05	0
GSFA	pi=0.05	0.0220588
GSFA	pi=0.05	0
GSFA	pi=0.05	0.00340136
GSFA	pi=0.05	0.008
GSFA	pi=0.05	0
GSFA	pi=0.05	0
GSFA	pi=0.05	0
GSFA	pi=0.05	0
GSFA	pi=0.05	0
GSFA	pi=0.05	0.00383142
GSFA	pi=0.05	0
GSFA	pi=0.05	0
GSFA	pi=0.05	0
GSFA	pi=0.05	0
GSFA	pi=0.05	0
GSFA	pi=0.05	0
GSFA	pi=0.05	0
GSFA	pi=0.05	0
GSFA	pi=0.05	0
GSFA	pi=0.05	0
GSFA	pi=0.05	0
GSFA	pi=0.05	0
GSFA	pi=0.05	0
GSFA	pi=0.05	0
GSFA	pi=0.05	0
GSFA	pi=0.05	0
GSFA	pi=0.05	0
GSFA	pi=0.05	0.00358423
GSFA	pi=0.05	0
GSFA	pi=0.05	0.0257353
GSFA	pi=0.05	0
GSFA	pi=0.05	0
GSFA	pi=0.05	0
GSFA	pi=0.05	0
GSFA	pi=0.05	0
GSFA	pi=0.05	0
GSFA	pi=0.05	0
GSFA	pi=0.05	0.0148699
GSFA	pi=0.05	0
GSFA	pi=0.05	0.00754717
GSFA	pi=0.05	0
GSFA	pi=0.05	0
GSFA	pi=0.05	0
GSFA	pi=0.05	0
GSFA	pi=0.05	0
GSFA	pi=0.05	0
GSFA	pi=0.05	0.00381679
GSFA	pi=0.05	0
GSFA	pi=0.05	0
GSFA	pi=0.05	0
GSFA	pi=0.05	0
GSFA	pi=0.05	0
GSFA	pi=0.05	0
GSFA	pi=0.05	0
GSFA	pi=0.05	0
GSFA	pi=0.05	0
GSFA	pi=0.05	0.00393701
GSFA	pi=0.05	0
GSFA	pi=0.05	0
GSFA	pi=0.05	0.0041841
GSFA	pi=0.05	0
GSFA	pi=0.05	0
GSFA	pi=0.05	0
GSFA	pi=0.05	0.0113208
GSFA	pi=0.05	0
GSFA	pi=0.05	0
GSFA	pi=0.05	0
GSFA	pi=0.05	0
GSFA	pi=0.05	0
GSFA	pi=0.05	0
GSFA	pi=0.05	0
GSFA	pi=0.05	0
GSFA	pi=0.05	0
GSFA	pi=0.05	0
GSFA	pi=0.05	0.0035461
GSFA	pi=0.05	0
GSFA	pi=0.05	0
GSFA	pi=0.05	0
GSFA	pi=0.05	0
GSFA	pi=0.05	0
GSFA	pi=0.05	0
GSFA	pi=0.05	0
GSFA	pi=0.05	0.0168776
GSFA	pi=0.05	0.00403226
GSFA	pi=0.05	0
GSFA	pi=0.05	0
GSFA	pi=0.05	0.0169492
GSFA	pi=0.05	0
GSFA	pi=0.05	0
GSFA	pi=0.05	0
GSFA	pi=0.05	0
GSFA	pi=0.05	0
GSFA	pi=0.05	0
GSFA	pi=0.05	0
GSFA	pi=0.05	0
GSFA	pi=0.05	0
GSFA	pi=0.05	0.475789
GSFA	pi=0.05	0
GSFA	pi=0.05	0
GSFA	pi=0.05	0
GSFA	pi=0.05	0
GSFA	pi=0.05	0
GSFA	pi=0.05	0
GSFA	pi=0.05	0.00411523
GSFA	pi=0.05	0
GSFA	pi=0.05	0
GSFA	pi=0.05	0
GSFA	pi=0.05	0
GSFA	pi=0.05	0
GSFA	pi=0.05	0
GSFA	pi=0.05	0
GSFA	pi=0.05	0
GSFA	pi=0.05	0.003861
GSFA	pi=0.05	0
GSFA	pi=0.05	0
GSFA	pi=0.05	0
GSFA	pi=0.05	0.00390625
GSFA	pi=0.05	0
GSFA	pi=0.05	0
GSFA	pi=0.05	0
GSFA	pi=0.05	0
GSFA	pi=0.05	0.0150376
GSFA	pi=0.05	0
GSFA	pi=0.05	0
GSFA	pi=0.05	0
GSFA	pi=0.05	0
GSFA	pi=0.05	0
GSFA	pi=0.05	0
GSFA	pi=0.05	0
GSFA	pi=0.05	0
GSFA	pi=0.05	0
GSFA	pi=0.05	0
GSFA	pi=0.05	0
GSFA	pi=0.05	0.00387597
GSFA	pi=0.05	0
GSFA	pi=0.05	0
GSFA	pi=0.05	0
GSFA	pi=0.05	0
GSFA	pi=0.05	0
GSFA	pi=0.05	0
GSFA	pi=0.05	0
GSFA	pi=0.05	0
GSFA	pi=0.05	0
GSFA	pi=0.05	0
GSFA	pi=0.05	0
GSFA	pi=0.05	0.00367647
GSFA	pi=0.05	0
GSFA	pi=0.05	0
GSFA	pi=0.05	0
GSFA	pi=0.05	0
GSFA	pi=0.05	0.00340136
GSFA	pi=0.05	0
GSFA	pi=0.05	0
GSFA	pi=0.05	0
GSFA	pi=0.05	0
GSFA	pi=0.05	0
GSFA	pi=0.05	0
GSFA	pi=0.05	0
GSFA	pi=0.05	0
GSFA	pi=0.05	0
GSFA	pi=0.05	0
GSFA	pi=0.05	0
GSFA	pi=0.05	0
GSFA	pi=0.05	0
GSFA	pi=0.05	0
GSFA	pi=0.05	0
GSFA	pi=0.05	0.00409836
GSFA	pi=0.05	0
GSFA	pi=0.05	0
GSFA	pi=0.05	0
GSFA	pi=0.05	0
GSFA	pi=0.05	0
GSFA	pi=0.05	0
GSFA	pi=0.05	0
GSFA	pi=0.05	0
GSFA	pi=0.05	0
GSFA	pi=0.05	0
GSFA	pi=0.05	0
GSFA	pi=0.05	0
GSFA	pi=0.05	0
GSFA	pi=0.05	0.00784314
GSFA	pi=0.05	0
GSFA	pi=0.05	0
GSFA	pi=0.05	0
GSFA	pi=0.05	0
GSFA	pi=0.05	0.00406504
GSFA	pi=0.05	0
GSFA	pi=0.05	0
GSFA	pi=0.05	0
GSFA	pi=0.05	0
GSFA	pi=0.05	0
GSFA	pi=0.05	0
GSFA	pi=0.05	0
GSFA	pi=0.05	0.00406504
GSFA	pi=0.05	0
GSFA	pi=0.05	0
GSFA	pi=0.05	0
GSFA	pi=0.05	0
GSFA	pi=0.05	0
GSFA	pi=0.05	0
GSFA	pi=0.05	0
GSFA	pi=0.05	0
GSFA	pi=0.05	0
GSFA	pi=0.05	0.00392157
GSFA	pi=0.05	0
GSFA	pi=0.05	0
GSFA	pi=0.05	0
GSFA	pi=0.05	0
GSFA	pi=0.05	0
GSFA	pi=0.05	0
GSFA	pi=0.05	0
GSFA	pi=0.05	0
GSFA	pi=0.05	0
GSFA	pi=0.05	0
GSFA	pi=0.05	0
GSFA	pi=0.05	0
GSFA	pi=0.05	0
GSFA	pi=0.05	0.0194553
GSFA	pi=0.05	0
GSFA	pi=0.05	0
GSFA	pi=0.05	0
GSFA	pi=0.05	0
GSFA	pi=0.05	0.00352113
GSFA	pi=0.05	0
GSFA	pi=0.05	0
GSFA	pi=0.05	0
GSFA	pi=0.05	0
GSFA	pi=0.05	0
GSFA	pi=0.05	0.00401606
GSFA	pi=0.05	0
GSFA	pi=0.05	0.00392157
GSFA	pi=0.05	0
GSFA	pi=0.05	0
GSFA	pi=0.05	0
GSFA	pi=0.05	0
GSFA	pi=0.05	0
GSFA	pi=0.05	0.00757576
GSFA	pi=0.05	0
GSFA	pi=0.05	0
GSFA	pi=0.05	0
GSFA	pi=0.05	0
GSFA	pi=0.05	0
GSFA	pi=0.05	0
GSFA	pi=0.05	0
GSFA	pi=0.05	0
GSFA	pi=0.05	0.00421941
GSFA	pi=0.05	0
GSFA	pi=0.05	0.00363636
GSFA	pi=0.05	0
GSFA	pi=0.05	0
GSFA	pi=0.05	0
GSFA	pi=0.05	0
GSFA	pi=0.05	0.00401606
GSFA	pi=0.05	0
GSFA	pi=0.05	0
GSFA	pi=0.05	0.00381679
GSFA	pi=0.05	0
GSFA	pi=0.05	0
GSFA	pi=0.05	0.00359712
GSFA	pi=0.05	0
GSFA	pi=0.05	0
GSFA	pi=0.05	0
GSFA	pi=0.05	0
GSFA	pi=0.05	0
GSFA	pi=0.05	0
GSFA	pi=0.05	0
GSFA	pi=0.05	0
GSFA	pi=0.05	0.334152
GSFA	pi=0.05	0
GSFA	pi=0.05	0
GSFA	pi=0.05	0
GSFA	pi=0.05	0
GSFA	pi=0.05	0
GSFA	pi=0.05	0
GSFA	pi=0.05	0
GSFA	pi=0.05	0
GSFA	pi=0.05	0
GSFA	pi=0.05	0
GSFA	pi=0.05	0
GSFA	pi=0.05	0
GSFA	pi=0.05	0
GSFA	pi=0.05	0
GSFA	pi=0.05	0
GSFA	pi=0.05	0
GSFA	pi=0.05	0
GSFA	pi=0.05	0
GSFA	pi=0.05	0
GSFA	pi=0.05	0
GSFA	pi=0.05	0
GSFA	pi=0.05	0
GSFA	pi=0.05	0.0103806
GSFA	pi=0.05	0
GSFA	pi=0.05	0
GSFA	pi=0.05	0
GSFA	pi=0.05	0
GSFA	pi=0.05	0
GSFA	pi=0.05	0
GSFA	pi=0.05	0
GSFA	pi=0.05	0
GSFA	pi=0.05	0
GSFA	pi=0.05	0
GSFA	pi=0.05	0
GSFA	pi=0.05	0
GSFA	pi=0.05	0.462687
GSFA	pi=0.05	0.00833333
GSFA	pi=0.05	0
GSFA	pi=0.05	0
GSFA	pi=0.05	0.00816327
GSFA	pi=0.05	0
GSFA	pi=0.05	0
GSFA	pi=0.05	0
GSFA	pi=0.05	0.00421941
GSFA	pi=0.05	0
GSFA	pi=0.05	0
GSFA	pi=0.05	0
GSFA	pi=0.05	0
GSFA	pi=0.05	0
GSFA	pi=0.05	0
GSFA	pi=0.05	0
GSFA	pi=0.05	0
GSFA	pi=0.05	0
GSFA	pi=0.05	0
GSFA	pi=0.05	0
GSFA	pi=0.05	0.00347222
GSFA	pi=0.05	0
GSFA	pi=0.05	0
GSFA	pi=0.05	0.030303
GSFA	pi=0.05	0
GSFA	pi=0.05	0
GSFA	pi=0.05	0.00373134
GSFA	pi=0.05	0
GSFA	pi=0.05	0
GSFA	pi=0.05	0
GSFA	pi=0.05	0
GSFA	pi=0.05	0
GSFA	pi=0.05	0
GSFA	pi=0.05	0
GSFA	pi=0.05	0
GSFA	pi=0.05	0
GSFA	pi=0.05	0.00387597
GSFA	pi=0.05	0
GSFA	pi=0.05	0
GSFA	pi=0.05	0
GSFA	pi=0.05	0.00819672
GSFA	pi=0.05	0
GSFA	pi=0.05	0
GSFA	pi=0.05	0
GSFA	pi=0.05	0
GSFA	pi=0.05	0
GSFA	pi=0.05	0
GSFA	pi=0.05	0
GSFA	pi=0.05	0
GSFA	pi=0.05	0
GSFA	pi=0.05	0
GSFA	pi=0.05	0
GSFA	pi=0.05	0
GSFA	pi=0.05	0
GSFA	pi=0.05	0
GSFA	pi=0.05	0
GSFA	pi=0.05	0
GSFA	pi=0.05	0
GSFA	pi=0.05	0
GSFA	pi=0.05	0
GSFA	pi=0.05	0
GSFA	pi=0.05	0
GSFA	pi=0.05	0
GSFA	pi=0.05	0
GSFA	pi=0.05	0
GSFA	pi=0.05	0
GSFA	pi=0.05	0.00409836
GSFA	pi=0.05	0.00716846
GSFA	pi=0.05	0
GSFA	pi=0.05	0
GSFA	pi=0.05	0
GSFA	pi=0.05	0
GSFA	pi=0.05	0
GSFA	pi=0.05	0.00361011
GSFA	pi=0.05	0
GSFA	pi=0.05	0
GSFA	pi=0.05	0
GSFA	pi=0.05	0
GSFA	pi=0.05	0
GSFA	pi=0.05	0.0174216
GSFA	pi=0.05	0
GSFA	pi=0.05	0
GSFA	pi=0.05	0
GSFA	pi=0.05	0
GSFA	pi=0.05	0
GSFA	pi=0.05	0
GSFA	pi=0.05	0
GSFA	pi=0.05	0
GSFA	pi=0.05	0
GSFA	pi=0.05	0
GSFA	pi=0.05	0
GSFA	pi=0.05	0
GSFA	pi=0.05	0
GSFA	pi=0.05	0
GSFA	pi=0.05	0
GSFA	pi=0.05	0
GSFA	pi=0.05	0
GSFA	pi=0.05	0
GSFA	pi=0.05	0
GSFA	pi=0.05	0.00806452
GSFA	pi=0.05	0
GSFA	pi=0.05	0
GSFA	pi=0.05	0
GSFA	pi=0.05	0
GSFA	pi=0.05	0
GSFA	pi=0.05	0
GSFA	pi=0.05	0.00398406
GSFA	pi=0.05	0
GSFA	pi=0.05	0
GSFA	pi=0.05	0
GSFA	pi=0.05	0
GSFA	pi=0.05	0
GSFA	pi=0.05	0
GSFA	pi=0.05	0
GSFA	pi=0.05	0
GSFA	pi=0.05	0
GSFA	pi=0.05	0
GSFA	pi=0.05	0
GSFA	pi=0.05	0
GSFA	pi=0.05	0
GSFA	pi=0.05	0
GSFA	pi=0.05	0.00416667
GSFA	pi=0.05	0
GSFA	pi=0.05	0
GSFA	pi=0.05	0
GSFA	pi=0.05	0.015748
GSFA	pi=0.05	0
GSFA	pi=0.05	0
GSFA	pi=0.05	0
GSFA	pi=0.05	0
GSFA	pi=0.05	0.00722022
GSFA	pi=0.05	0
GSFA	pi=0.05	0
GSFA	pi=0.05	0
GSFA	pi=0.05	0
GSFA	pi=0.05	0
GSFA	pi=0.05	0.00766284
GSFA	pi=0.05	0
GSFA	pi=0.05	0
GSFA	pi=0.05	0.00438596
GSFA	pi=0.05	0
GSFA	pi=0.05	0
GSFA	pi=0.05	0
GSFA	pi=0.05	0
GSFA	pi=0.05	0
GSFA	pi=0.05	0
GSFA	pi=0.05	0.00423729
GSFA	pi=0.05	0
GSFA	pi=0.05	0.00408163
GSFA	pi=0.05	0
GSFA	pi=0.05	0
GSFA	pi=0.05	0
GSFA	pi=0.05	0
GSFA	pi=0.05	0
GSFA	pi=0.05	0
GSFA	pi=0.05	0.0155039
GSFA	pi=0.05	0
GSFA	pi=0.05	0
GSFA	pi=0.05	0
GSFA	pi=0.05	0
GSFA	pi=0.05	0.00387597
GSFA	pi=0.05	0
GSFA	pi=0.05	0
GSFA	pi=0.05	0
GSFA	pi=0.05	0.011236
GSFA	pi=0.05	0
GSFA	pi=0.05	0.00408163
GSFA	pi=0.05	0
GSFA	pi=0.05	0
GSFA	pi=0.05	0
GSFA	pi=0.05	0
GSFA	pi=0.05	0
GSFA	pi=0.05	0
GSFA	pi=0.05	0
GSFA	pi=0.05	0
GSFA	pi=0.05	0
GSFA	pi=0.05	0
GSFA	pi=0.05	0
GSFA	pi=0.05	0
GSFA	pi=0.05	0.011236
GSFA	pi=0.05	0
GSFA	pi=0.05	0
GSFA	pi=0.05	0
GSFA	pi=0.05	0
GSFA	pi=0.05	0.00377358
GSFA	pi=0.05	0
GSFA	pi=0.05	0
GSFA	pi=0.05	0
GSFA	pi=0.05	0
GSFA	pi=0.05	0
GSFA	pi=0.05	0.0216606
GSFA	pi=0.05	0
GSFA	pi=0.05	0
GSFA	pi=0.05	0
GSFA	pi=0.05	0
GSFA	pi=0.05	0
GSFA	pi=0.05	0
t-test	pi=0.05	1
t-test	pi=0.05	1
t-test	pi=0.05	1
t-test	pi=0.05	1
t-test	pi=0.05	1
t-test	pi=0.05	1
t-test	pi=0.05	0
t-test	pi=0.05	0
t-test	pi=0.05	0.75
t-test	pi=0.05	0.5
t-test	pi=0.05	0
t-test	pi=0.05	1
t-test	pi=0.05	0
t-test	pi=0.05	0
t-test	pi=0.05	1
t-test	pi=0.05	1
t-test	pi=0.05	0.571429
t-test	pi=0.05	0
t-test	pi=0.05	0
t-test	pi=0.05	0
t-test	pi=0.05	0.666667
t-test	pi=0.05	0
t-test	pi=0.05	1
t-test	pi=0.05	0
t-test	pi=0.05	1
t-test	pi=0.05	1
t-test	pi=0.05	0
t-test	pi=0.05	0.857143
t-test	pi=0.05	0.7
t-test	pi=0.05	0.666667
t-test	pi=0.05	0.5
t-test	pi=0.05	0
t-test	pi=0.05	0.615385
t-test	pi=0.05	0.9
t-test	pi=0.05	0
t-test	pi=0.05	0
t-test	pi=0.05	0
t-test	pi=0.05	1
t-test	pi=0.05	0.4
t-test	pi=0.05	1
t-test	pi=0.05	0
t-test	pi=0.05	0
t-test	pi=0.05	1
t-test	pi=0.05	1
t-test	pi=0.05	1
t-test	pi=0.05	0
t-test	pi=0.05	1
t-test	pi=0.05	1
t-test	pi=0.05	0
t-test	pi=0.05	1
t-test	pi=0.05	1
t-test	pi=0.05	1
t-test	pi=0.05	1
t-test	pi=0.05	0
t-test	pi=0.05	1
t-test	pi=0.05	0
t-test	pi=0.05	0
t-test	pi=0.05	0
t-test	pi=0.05	0.769231
t-test	pi=0.05	0
t-test	pi=0.05	0
t-test	pi=0.05	0.555556
t-test	pi=0.05	1
t-test	pi=0.05	0
t-test	pi=0.05	0
t-test	pi=0.05	0
t-test	pi=0.05	1
t-test	pi=0.05	0
t-test	pi=0.05	1
t-test	pi=0.05	0
t-test	pi=0.05	1
t-test	pi=0.05	1
t-test	pi=0.05	0
t-test	pi=0.05	0
t-test	pi=0.05	0
t-test	pi=0.05	1
t-test	pi=0.05	0
t-test	pi=0.05	0
t-test	pi=0.05	1
t-test	pi=0.05	0
t-test	pi=0.05	0
t-test	pi=0.05	0
t-test	pi=0.05	1
t-test	pi=0.05	1
t-test	pi=0.05	0
t-test	pi=0.05	0.666667
t-test	pi=0.05	1
t-test	pi=0.05	1
t-test	pi=0.05	0
t-test	pi=0.05	0
t-test	pi=0.05	0
t-test	pi=0.05	0
t-test	pi=0.05	0.5
t-test	pi=0.05	0
t-test	pi=0.05	0.875
t-test	pi=0.05	1
t-test	pi=0.05	0
t-test	pi=0.05	1
t-test	pi=0.05	0
t-test	pi=0.05	0.777778
t-test	pi=0.05	0
t-test	pi=0.05	1
t-test	pi=0.05	0
t-test	pi=0.05	0
t-test	pi=0.05	0.777778
t-test	pi=0.05	1
t-test	pi=0.05	0
t-test	pi=0.05	0
t-test	pi=0.05	1
t-test	pi=0.05	0.75
t-test	pi=0.05	0
t-test	pi=0.05	0.5
t-test	pi=0.05	1
t-test	pi=0.05	0
t-test	pi=0.05	0
t-test	pi=0.05	1
t-test	pi=0.05	0
t-test	pi=0.05	0.75
t-test	pi=0.05	1
t-test	pi=0.05	1
t-test	pi=0.05	0
t-test	pi=0.05	1
t-test	pi=0.05	0
t-test	pi=0.05	0
t-test	pi=0.05	0
t-test	pi=0.05	0
t-test	pi=0.05	1
t-test	pi=0.05	0.75
t-test	pi=0.05	0
t-test	pi=0.05	0
t-test	pi=0.05	0
t-test	pi=0.05	0
t-test	pi=0.05	1
t-test	pi=0.05	0
t-test	pi=0.05	1
t-test	pi=0.05	0.388889
t-test	pi=0.05	0
t-test	pi=0.05	1
t-test	pi=0.05	0
t-test	pi=0.05	0
t-test	pi=0.05	0
t-test	pi=0.05	0.75
t-test	pi=0.05	0
t-test	pi=0.05	1
t-test	pi=0.05	0.666667
t-test	pi=0.05	1
t-test	pi=0.05	0
t-test	pi=0.05	0.666667
t-test	pi=0.05	0
t-test	pi=0.05	1
t-test	pi=0.05	0
t-test	pi=0.05	0
t-test	pi=0.05	0
t-test	pi=0.05	0
t-test	pi=0.05	0
t-test	pi=0.05	1
t-test	pi=0.05	0
t-test	pi=0.05	0
t-test	pi=0.05	0
t-test	pi=0.05	1
t-test	pi=0.05	0.333333
t-test	pi=0.05	0.388889
t-test	pi=0.05	1
t-test	pi=0.05	0
t-test	pi=0.05	0
t-test	pi=0.05	1
t-test	pi=0.05	0
t-test	pi=0.05	0
t-test	pi=0.05	0.111111
t-test	pi=0.05	0
t-test	pi=0.05	0.692308
t-test	pi=0.05	0.8
t-test	pi=0.05	1
t-test	pi=0.05	0
t-test	pi=0.05	1
t-test	pi=0.05	0
t-test	pi=0.05	0
t-test	pi=0.05	1
t-test	pi=0.05	1
t-test	pi=0.05	0.75
t-test	pi=0.05	1
t-test	pi=0.05	0
t-test	pi=0.05	0.333333
t-test	pi=0.05	0
t-test	pi=0.05	1
t-test	pi=0.05	0.5
t-test	pi=0.05	0
t-test	pi=0.05	1
t-test	pi=0.05	0
t-test	pi=0.05	0
t-test	pi=0.05	0
t-test	pi=0.05	0
t-test	pi=0.05	0
t-test	pi=0.05	0
t-test	pi=0.05	1
t-test	pi=0.05	1
t-test	pi=0.05	1
t-test	pi=0.05	0
t-test	pi=0.05	1
[truncated: 19,601 more rows]
