# Supplementary material for: A new Bayesian factor analysis method improves detection of genes and biological processes affected by perturbations in single-cell CRISPR screening
Source: Nat Methods. 2023 Sep 28;20(11):1693–703. doi: 10.1038/s41592-023-02017-4 (PMC10630124; doi:10.1038/s41592-023-02017-4)
Supplement: Supplementary file 5 — Statistical source data. [file 41592_2023_2017_MOESM5_ESM.xlsx]

## Sheet: Fig3a
Estimate	Factor_1	Factor_2	Factor_3	Factor_4	Factor_5	Factor_6	Factor_7	Factor_8	Factor_9	Factor_10	Factor_11	Factor_12	Factor_13	Factor_14	Factor_15	Factor_16	Factor_17	Factor_18	Factor_19	Factor_20	Perturbation
PIP	0.045	0.089	0.043	0.835	0.048	0.913	0.054	0.099	0.04	0.758	0.657	0.5	0.963	0.091	0.031	0.041	0.363	0.975	0.032	0.21	ARID1A
PIP	0.167	0.02	0.008	0.803	0.02	0.281	0.061	0.014	0.039	0.013	0.01	0.008	0.009	0.011	0.004	0.008	0.003	0.006	0.034	0.014	BTLA
PIP	0.01	0.019	0.006	0.014	0.331	0.013	0.031	0.013	0.008	0.939	0.023	0.002	0.032	0.084	0.007	0.006	0.022	0.007	0.019	0.002	C10orf54
PIP	0.84	0.606	0.999	0.098	0.076	0.042	0.123	0.062	0.647	0.676	1	1	0.045	0.702	0.99	0.093	0.05	0.094	0.033	0.076	CBLB
PIP	0.024	0.019	0.009	0.008	0.008	0.16	0.006	0.006	0.015	0.025	0.214	0.183	0.015	0.006	0.039	0.009	0.023	0.016	0.014	0.007	CD3D
PIP	0.059	0.019	0.017	0.275	0.027	1	0.016	0.04	0.022	0.396	0.073	1	0.785	0.037	0.043	0.015	0.025	0.029	0.707	0.038	CD5
PIP	0.031	0.984	0.966	0.196	0.899	0.037	0.202	0.157	0.982	1	0.084	0.442	0.053	0.066	0.06	0.038	0.046	0.061	0.089	0.056	CDKN1B
PIP	0.007	0.017	0.012	0.004	0.009	0.006	0.013	0.069	0.007	0.052	0.77	0.004	0.038	0.055	0.012	0.007	0.041	0.007	0.005	0.015	DGKA
PIP	0.01	0.015	0.012	0.202	0.011	0.413	0.715	0.019	0.017	0.014	0.164	0.184	0.013	0.008	0.484	0.019	0.007	0.014	0.03	0.011	DGKZ
PIP	0.889	0.015	0.025	0.016	0.174	0.017	0.138	0.159	0.011	0.01	0.039	0.032	0.049	0.015	0.014	0.014	0.01	0.023	0.011	0.007	HAVCR2
PIP	0.035	0.008	0.337	0.004	0.007	0.033	0.011	0.01	0.006	0.02	0.01	0.015	0.016	0.011	0.009	0.019	0.123	0.177	0.009	0.011	LAG3
PIP	0.032	0.078	0.034	0.42	0.14	1	0.027	0.662	0.495	0.999	0.955	0.139	0.379	0.038	0.311	0.195	0.031	0.03	0.047	0.025	LCP2
PIP	0.225	0.03	0.013	0.017	0.238	0.014	0.006	0.022	0.014	0.012	0.868	0.014	0.014	0.187	0.078	0.024	0.013	0.011	0.027	0.039	MEF2D
PIP	0.011	0.896	0.006	0.028	0.009	0.005	0.003	0.003	0.01	0.018	0.007	0.004	0.009	0.007	0.009	0.034	0.012	0.008	0.048	0.01	NonTarget
PIP	0.009	0.003	0.024	0.006	0.011	0.014	0.3	0.004	0.007	0.021	0.024	0.004	0.004	0.002	0.007	0.007	0.006	0.001	0.004	0.007	PDCD1
PIP	0.636	0.043	0.056	0.091	0.972	0.064	0.229	0.128	0.025	0.073	0.059	0.041	0.984	0.151	0.94	0.258	0.027	1	0.021	0.49	RASA2
PIP	0.036	0.996	0.044	0.191	0.259	0.252	0.196	0.037	0.055	0.033	0.178	0.049	0.955	0.041	0.968	0.938	0.043	0.469	0.244	0.031	SOCS1
PIP	0.017	0.012	0.017	0.016	0.008	0.009	0.011	0.013	0.401	0.014	0.073	0.014	0.043	0.012	0.027	0.005	0.012	0.02	0.013	0.01	STAT6
PIP	0.022	0.039	0.059	0.391	0.049	0.031	0.474	0.101	0.053	0.856	0.049	0.268	1	0.254	0.047	0.041	1	0.944	0.173	1	TCEB2
PIP	0.033	0.009	0.011	0.028	0.009	0.009	0.019	0.01	0.214	0.012	0.028	0.012	0.661	0.028	0.015	0.025	0.007	0.011	0.021	0.009	TMEM222
PIP	0.586	0.1	0.023	0.025	0.038	0.007	0.101	0.015	0.016	0.13	0.313	0.011	0.007	0.019	0.13	0.01	0.012	0.01	0.015	0.153	TNFRSF9
PIP	1	1	1	1	1	1	0.906	0.372	1	0.517	1	1	1	0.054	1	0.027	0.064	1	0.034	1	offset
Effect size	6.58142e-05	0.0832262	-0.000191985	0.146605	0.000245085	0.166294	0.00284909	-0.00737643	0.000237424	-0.126761	-0.107759	0.0717982	0.199287	-0.00726454	0.000567536	-0.00138108	-0.0484024	-0.219306	0.00336716	0.0253607	ARID1A
Effect size	0.0164238	0.0905724	-7.26264e-05	0.110499	-0.00118835	0.0304088	-0.00432731	-0.000767449	-0.00306316	0.00147899	0.000313448	-0.000269532	0.000571054	-0.000102601	0.000189826	-0.00176787	5.96529e-05	-0.000104971	0.000324052	0.000709615	BTLA
Effect size	4.21508e-05	0.0882122	-0.000114133	0.00167962	0.0407066	-0.000720157	-0.00213287	-0.000426771	-0.000135024	0.167565	-0.001076	3.84675e-05	0.00240713	0.00730321	0.000204797	-0.00203067	-0.00104654	5.47861e-05	0.00365005	0.000344027	C10orf54
Effect size	-0.0983845	0.151539	-0.161471	0.006351	-0.00411087	0.000508528	0.0075723	-0.00267303	-0.0687334	-0.0786203	0.172515	-0.390768	0.0010246	0.0798757	0.163355	0.00349795	-0.00114701	0.00684124	0.00221669	-0.00361857	CBLB
Effect size	0.00172421	0.0885089	-0.000112169	0.00118137	-0.0002656	-0.021582	0.000245933	-7.34172e-05	-0.00168571	0.00268153	-0.0306626	0.0260169	0.000437678	0.000157445	0.004111	-0.00181314	-0.00214487	-0.000420812	0.00161404	0.000248318	CD3D
Effect size	0.00400571	0.090001	-0.000179719	0.029514	-0.000588907	0.202523	-1.73669e-07	-0.00163228	-0.000928724	-0.0450286	0.00595883	-0.360617	0.113389	0.00146673	0.00248177	-0.00225788	-0.000996521	-9.78776e-05	0.0991905	-0.00188103	CD5
Effect size	0.000806528	-0.098411	0.182172	0.0203783	-0.151348	-0.00100825	-0.0207349	-0.0142037	0.190811	-0.283336	0.00606346	0.0551214	0.00141184	0.00476685	0.00379561	-0.00059051	-0.00207445	-0.00185615	0.0099636	0.00301472	CDKN1B
Effect size	-6.39224e-05	0.0904707	0.000444005	0.00133823	-0.000513329	-0.000273417	0.000529401	-0.00475955	-0.000365487	-0.00288958	0.0937148	0.000131047	0.00281005	-0.00339777	0.000404126	-0.00184409	0.0026584	0.000147404	0.00289787	-0.000183817	DGKA
Effect size	-0.000362907	0.089734	3.0845e-05	0.02298	-0.000272427	0.0550508	0.108652	-0.00109922	0.000430013	0.00129521	-0.0189509	-0.0209526	-0.000205749	-9.61615e-05	0.0684709	-0.00176944	0.000132153	-0.000227402	0.00190199	0.000267742	DGKZ
Effect size	-0.133672	0.0889837	-0.00126531	0.00159664	-0.0186617	-0.00132438	-0.0138188	0.0154455	-0.000851603	0.00130588	-0.00253939	-0.00178815	-0.00365211	-0.000643259	0.00093228	-0.00202515	0.000424429	0.0016097	0.00281132	0.000343835	HAVCR2
Effect size	0.00270632	0.0895239	0.046814	0.00161575	-0.000375957	0.00284775	-0.000122641	-2.09014e-05	-0.000183303	0.00208668	0.000141773	-0.000578536	-0.000477193	-6.05073e-05	0.000483206	-0.000755028	0.0141972	-0.0248308	0.00303186	-0.000265045	LAG3
Effect size	-0.000160405	0.0850735	-0.00118029	-0.0497414	0.0116625	-0.223893	0.000396129	0.0947625	0.0650708	0.225417	-0.181132	0.0122729	-0.0469276	-0.000721954	-0.0377962	0.0199974	-0.000554816	-0.000873377	0.00488259	-0.000333733	LCP2
Effect size	-0.0258791	0.0914102	0.000216257	0.000426549	-0.0283664	-0.000285503	0.000177096	0.0010642	7.15607e-05	0.000713772	0.152232	-0.000588943	0.00043178	-0.0212536	-0.00757204	-0.0030395	-0.000456547	-2.57416e-05	0.00440339	0.00364706	MEF2D
Effect size	0	0	0	0	0	0	0	0	0	0	0	0	0	0	0	0	0	0	0	0	NonTarget
Effect size	-0.000454466	0.0896618	-0.00158933	0.00109218	0.000191168	-0.00100289	0.0343036	5.08639e-05	-0.000145666	0.00176198	0.00168896	0.000146276	0.00038081	-0.000107697	-0.000359338	-0.00191105	0.00015606	2.18725e-05	0.0028863	-0.000124544	PDCD1
Effect size	-0.0816684	0.0890681	-0.00310557	0.00822016	-0.171314	0.00400814	-0.0230155	0.0097369	-0.000503903	-0.00328108	0.00336108	0.00138478	-0.182401	0.0114992	-0.167044	-0.0280899	-0.00019534	0.422208	0.00230288	-0.0637359	RASA2
Effect size	0.00130988	-0.111049	0.00126613	-0.0161552	-0.0275016	-0.0263722	0.0189481	0.00242148	-0.00370092	2.23381e-05	0.0174661	0.0010196	-0.174933	-0.00210195	-0.187012	-0.169731	-0.00143824	0.063432	0.0302265	0.000106855	SOCS1
Effect size	0.000210439	0.0895545	-0.000642387	0.00239024	-0.000420638	-0.000592449	-0.000584099	0.000202189	0.0724092	-0.000156216	-0.0104553	0.00117627	0.00543099	-6.77747e-05	-0.00228248	-0.00175263	0.000695045	0.00120479	0.00390271	-5.20155e-06	STAT6
Effect size	-0.000431079	0.0870059	0.00310405	-0.0423234	0.00193024	-0.000753939	-0.0587218	0.00820533	0.00242291	0.13683	-0.00219333	-0.0281661	-0.231351	-0.0267042	0.00195127	-0.0031851	-1.13025	-0.175526	0.0191032	-0.310786	TCEB2
Effect size	-0.00225859	0.0897766	-0.000335602	0.000123249	-7.51258e-05	-0.000290041	0.0012939	-0.000395106	-0.022918	0.00119574	0.00202214	0.000337976	-0.0922264	0.00191677	-0.000537941	-0.00338586	0.000120879	-0.000417386	0.00417379	0.000496034	TMEM222
Effect size	-0.0957502	0.100253	0.00137608	-0.000663712	0.0029285	-0.000290539	0.0108605	-0.000623134	0.0004581	0.0169653	-0.0477052	-9.61884e-05	0.000499318	-0.00107805	0.0163883	-0.00188979	0.000454456	-0.000166799	0.00276756	0.0193217	TNFRSF9
Effect size	-0.483474	-0.120242	0.470982	-0.135647	0.27472	0.710368	0.0520092	-0.0190679	0.155829	-0.0368153	0.295949	0.13882	-0.174532	-0.000649284	-0.272634	-0.00182172	-0.000145285	-0.664735	0.00318148	-0.15761	offset

## Sheet: Fig3c
Estimate	Factor_1	Factor_2	Factor_3	Factor_4	Factor_5	Factor_6	Factor_7	Factor_8	Factor_9	Factor_10	Factor_11	Factor_12	Factor_13	Factor_14	Factor_15	Factor_16	Factor_17	Factor_18	Factor_19	Factor_20	Gene ID	Gene name	Marker annotation
PIP	0.968	0.035	0.014	1	0.025	0.481	0.026	0.04	0.279	0.985	1	1	1	1	0.043	0.277	0.995	0.982	0.011	1	ENSG00000100453	GZMB	T cell activation
PIP	0.661	0.123	0.343	0.999	0.039	1	0.022	1	0.042	0.993	0.137	0.925	0.078	0.138	0.101	0.013	0.103	0.023	0.006	0.055	ENSG00000168685	IL7R	T cell resting state
PIP	0.971	1	0.032	0.064	0.04	0.059	0.031	0.019	1	0.089	0.032	0.037	0.025	0.013	0.037	0.023	0.015	0.026	0.988	0.01	ENSG00000148773	MKI67	Cell proliferation
PIP	0.546	1	0.011	0.045	0.01	0.061	1	0.035	1	0.039	0.025	0.027	0.039	0.028	0.251	0.028	0.016	0.022	0.027	0.009	ENSG00000117724	CENPF	Cell proliferation
PIP	1	0.854	0.559	1	0.015	0.934	0.938	0.313	0.998	0.997	1	1	1	1	0.033	0.02	0.009	0.028	0.341	1	ENSG00000134460	IL2RA	T cell activation
PIP	0.494	0.449	0.015	1	0.005	0.677	0.026	0.03	0.217	0.172	0.897	0.032	1	0.045	0.978	0.005	0.998	0.023	0.007	1	ENSG00000126353	CCR7	T cell resting state
PIP	0.684	0.116	0.024	0.272	0.156	1	0.057	0.017	0.087	0.109	1	1	0.066	1	0.036	0.008	0.383	1	0.011	0.007	ENSG00000143184	XCL1	T cell activation
PIP	0.624	0.069	0.041	1	0.026	1	0.026	0.703	0.106	0.039	0.989	1	0.954	0.16	0.019	0.007	0.015	1	0.022	0.017	ENSG00000026508	CD44	T cell activation
PIP	0.436	0.028	0.017	0.072	0.012	1	0.027	0.104	0.038	0.263	0.025	0.969	0.02	0.877	0.075	0.016	0.023	0.024	0.006	0.034	ENSG00000005844	ITGAL	T cell activation
PIP	0.278	0.026	0.01	1	0.01	0.061	0.013	0.02	0.103	0.406	1	1	1	1	0.022	0.009	0.022	0.015	0.015	1	ENSG00000111537	IFNG	T cell activation
PIP	0.387	0.983	0.047	0.059	0.005	0.066	1	0.017	0.046	0.063	0.024	0.024	0.014	0.018	0.031	0.013	0.009	0.02	0.02	0.007	ENSG00000163781	TOPBP1	Cell proliferation
PIP	0.164	0.052	0.02	0.953	0.011	1	0.029	0.07	0.056	0.045	0.059	1	0.026	1	1	0.009	0.023	1	0.007	0.01	ENSG00000186891	TNFRSF18	T cell activation
Gene loading	-0.270839	0.0110637	-0.00190369	-0.405553	0.0788285	-0.0597492	-0.0115395	0.0316975	-0.0379059	0.079124	0.1894	-0.276455	-0.256165	0.146372	0.0143501	-0.0656985	-0.0838304	0.0716118	0.0178882	0.088135	ENSG00000100453	GZMB	T cell activation
Gene loading	0.183699	0.0616139	-0.149	0.156118	-0.0784717	-0.335706	-0.00697779	-0.172903	-0.00990007	0.0841654	-0.0347787	-0.0626372	0.0320568	-0.0277551	-0.0286297	0.0279243	0.0359024	0.00428612	-0.0147692	0.0235342	ENSG00000168685	IL7R	T cell resting state
Gene loading	-0.273142	-0.730209	-0.0653771	-0.0154799	0.0898896	-0.00497653	-0.00613584	-0.00586479	-0.151637	-0.024481	-0.00728479	-0.0159135	-0.0144484	0.00242812	0.0144983	-0.0388694	0.0010255	0.000625899	-0.079061	-0.0114798	ENSG00000148773	MKI67	Cell proliferation
Gene loading	-0.158331	-0.733913	-0.0244119	0.0106517	0.0257788	0.0049661	0.253837	-0.027287	-0.185078	-0.0148862	0.00317949	-0.0077532	0.0177147	-0.0160082	0.0414549	-0.0347193	0.0027133	0.0102385	0.0283196	0.00610103	ENSG00000117724	CENPF	Cell proliferation
Gene loading	-0.481142	0.112518	-0.163665	-0.231794	0.0690997	-0.0875259	0.0963182	0.0645569	-0.0858457	0.0908365	0.138907	-0.123888	-0.314595	-0.0946874	-0.0126208	0.031583	0.00249269	-0.00190353	-0.0494049	0.0728736	ENSG00000134460	IL2RA	T cell activation
Gene loading	0.151179	0.0886297	0.0315664	0.463385	-0.0244161	-0.0685586	0.00603774	0.0260343	-0.0345045	0.0344634	-0.0664825	-0.0108961	-0.109171	-0.0170195	0.077717	0.00825272	-0.0886841	0.00200806	0.00820726	0.0771145	ENSG00000126353	CCR7	T cell resting state
Gene loading	-0.185834	0.0591162	0.0408221	0.0646961	-0.123352	0.227306	0.0369994	-0.0145996	-0.0229013	0.0290861	0.119963	-0.369482	-0.0278875	0.10439	-0.0062722	-0.00225872	0.049498	0.0870144	0.0167084	0.00466056	ENSG00000143184	XCL1	T cell activation
Gene loading	0.178304	0.0463204	-0.0805663	-0.178487	-0.0731398	-0.124331	0.0088518	-0.0820589	-0.0248527	-0.00760272	-0.0851478	-0.107244	0.0716009	-0.0298764	0.00662316	0.0223237	0.012541	0.115209	-0.0248461	-0.0143279	ENSG00000026508	CD44	T cell activation
Gene loading	0.148834	0.00682231	-0.0416258	0.033621	-0.032074	0.136756	-0.00532241	0.0482784	0.00777556	-0.0400485	0.00738837	0.0687188	-0.000112208	0.0552384	0.0249887	-0.0263686	-0.0220662	-0.012136	-0.00033891	0.0185072	ENSG00000005844	ITGAL	T cell activation
Gene loading	-0.0905684	-0.00504892	0.00523562	-0.183564	-0.031575	0.0113367	-0.00075262	0.0203202	-0.026034	-0.0460956	0.127413	-0.227884	-0.235516	0.130178	0.00682487	0.0127603	-0.0194491	-0.00315186	-0.0180601	0.0856506	ENSG00000111537	IFNG	T cell activation
Gene loading	-0.125073	-0.13705	-0.0821586	-0.0164028	0.0139652	-0.00963706	-0.145482	-0.00169535	0.0101792	-0.0170236	-6.69826e-07	0.00355094	-0.00185699	0.00810893	-0.0141288	-0.0164553	-0.00233131	-0.00374476	0.0223414	-0.0113861	ENSG00000163781	TOPBP1	Cell proliferation
Gene loading	-0.0083263	0.0326639	0.00545764	-0.115642	-0.00743286	0.153998	0.000281529	0.043172	-0.0180623	-0.0146196	-0.0145459	-0.397109	-0.0134692	-0.216555	0.112797	-0.0131343	-0.022931	-0.0834392	0.0218539	0.00648954	ENSG00000186891	TNFRSF18	T cell activation

## Sheet: Fig3d
factorIndex	geneSet	description	size	overlap	expect	enrichmentRatio	pValue	FDR	geneIDs
Factor 1	GO:0006260	DNA replication	150	31	8.93566	3.46924	4.77699e-10	3.49675e-07	ENSG00000166803;ENSG00000128951;ENSG00000119335;ENSG00000069275;ENSG00000132646;ENSG00000149311;ENSG00000137309;ENSG00000171848;ENSG00000106399;ENSG00000136238;ENSG00000163950;ENSG00000132780;ENSG00000149136;ENSG00000145386;ENSG00000165283;ENSG00000168496;ENSG00000092853;ENSG00000166508;ENSG00000131153;ENSG00000169689;ENSG00000112118;ENSG00000106628;ENSG00000176208;ENSG00000112312;ENSG00000012048…
Factor 1	GO:0009141	nucleoside triphosphate metabolic process	191	34	11.3781	2.9882	4.21883e-09	1.54409e-06	ENSG00000111640;ENSG00000198804;ENSG00000198888;ENSG00000198886;ENSG00000198763;ENSG00000067225;ENSG00000074800;ENSG00000134333;ENSG00000111669;ENSG00000132341;ENSG00000179144;ENSG00000128951;ENSG00000171314;ENSG00000176890;ENSG00000149925;ENSG00000239672;ENSG00000172115;ENSG00000164405;ENSG00000154518;ENSG00000154723;ENSG00000156467;ENSG00000131143;ENSG00000168653;ENSG00000159199;ENSG00000168393…
Factor 1	GO:0071897	DNA biosynthetic process	106	22	6.31454	3.48403	1.66896e-07	3.16712e-05	ENSG00000080824;ENSG00000166803;ENSG00000096384;ENSG00000122566;ENSG00000176890;ENSG00000196262;ENSG00000150991;ENSG00000132646;ENSG00000149311;ENSG00000221983;ENSG00000167900;ENSG00000106399;ENSG00000145912;ENSG00000138668;ENSG00000110958;ENSG00000120438;ENSG00000146731;ENSG00000167085;ENSG00000150753;ENSG00000106628;ENSG00000198176;ENSG00000130826
Factor 1	GO:0009123	nucleoside monophosphate metabolic process	200	32	11.9142	2.68587	1.73067e-07	3.16712e-05	ENSG00000111640;ENSG00000198804;ENSG00000198888;ENSG00000198886;ENSG00000198763;ENSG00000067225;ENSG00000074800;ENSG00000134333;ENSG00000111669;ENSG00000128951;ENSG00000171314;ENSG00000176890;ENSG00000149925;ENSG00000172115;ENSG00000164405;ENSG00000154518;ENSG00000154723;ENSG00000156467;ENSG00000167900;ENSG00000131143;ENSG00000168653;ENSG00000159199;ENSG00000168393;ENSG00000145494;ENSG00000004779…
Factor 1	GO:0006401	RNA catabolic process	255	35	15.1906	2.30405	1.99205e-06	0.000291637	ENSG00000177954;ENSG00000134419;ENSG00000065978;ENSG00000147403;ENSG00000109475;ENSG00000142541;ENSG00000198034;ENSG00000182774;ENSG00000071082;ENSG00000149273;ENSG00000233927;ENSG00000089157;ENSG00000197756;ENSG00000142676;ENSG00000108107;ENSG00000119335;ENSG00000174748;ENSG00000150991;ENSG00000136942;ENSG00000104408;ENSG00000130520;ENSG00000149311;ENSG00000221983;ENSG00000106355;ENSG00000142864…
Factor 1	GO:0009259	ribonucleotide metabolic process	256	33	15.2502	2.16391	1.57075e-05	0.00191631	ENSG00000111640;ENSG00000198804;ENSG00000198888;ENSG00000198886;ENSG00000198763;ENSG00000067225;ENSG00000074800;ENSG00000134333;ENSG00000111669;ENSG00000132341;ENSG00000179144;ENSG00000171314;ENSG00000155368;ENSG00000149925;ENSG00000239672;ENSG00000172115;ENSG00000164405;ENSG00000154518;ENSG00000154723;ENSG00000156467;ENSG00000131143;ENSG00000168653;ENSG00000159199;ENSG00000145494;ENSG00000004779…
Factor 1	GO:0006414	translational elongation	106	18	6.31454	2.85057	4.28057e-05	0.00432408	ENSG00000156508;ENSG00000167658;ENSG00000132507;ENSG00000204628;ENSG00000111639;ENSG00000104529;ENSG00000262814;ENSG00000182154;ENSG00000175756;ENSG00000074071;ENSG00000179271;ENSG00000174547;ENSG00000172590;ENSG00000108826;ENSG00000128626;ENSG00000114686;ENSG00000105364;ENSG00000158042
Factor 1	GO:0071826	ribonucleoprotein complex subunit organization	191	26	11.3781	2.2851	5.17681e-05	0.00432408	ENSG00000177954;ENSG00000147403;ENSG00000142541;ENSG00000080824;ENSG00000096384;ENSG00000233927;ENSG00000089157;ENSG00000142676;ENSG00000105373;ENSG00000143977;ENSG00000167088;ENSG00000125835;ENSG00000104408;ENSG00000130520;ENSG00000149311;ENSG00000175390;ENSG00000182004;ENSG00000147677;ENSG00000139343;ENSG00000108561;ENSG00000170860;ENSG00000110958;ENSG00000111786;ENSG00000174547;ENSG00000141759…
Factor 1	GO:0022613	ribonucleoprotein complex biogenesis	344	39	20.4925	1.90314	5.31649e-05	0.00432408	ENSG00000177954;ENSG00000147403;ENSG00000142541;ENSG00000080824;ENSG00000132341;ENSG00000182774;ENSG00000096384;ENSG00000233927;ENSG00000089157;ENSG00000142676;ENSG00000105373;ENSG00000143977;ENSG00000167088;ENSG00000125835;ENSG00000136942;ENSG00000104408;ENSG00000130520;ENSG00000149311;ENSG00000175390;ENSG00000182004;ENSG00000147677;ENSG00000139343;ENSG00000108561;ENSG00000122034;ENSG00000145912…
Factor 1	GO:0051052	regulation of DNA metabolic process	227	29	13.5226	2.14455	6.26745e-05	0.00458777	ENSG00000189403;ENSG00000080824;ENSG00000096384;ENSG00000149273;ENSG00000081237;ENSG00000122566;ENSG00000069275;ENSG00000124795;ENSG00000132646;ENSG00000149311;ENSG00000136238;ENSG00000138668;ENSG00000110958;ENSG00000130816;ENSG00000188486;ENSG00000162607;ENSG00000120438;ENSG00000146731;ENSG00000145386;ENSG00000165283;ENSG00000150753;ENSG00000198176;ENSG00000130826;ENSG00000176208;ENSG00000112312…
Factor 1	GO:0090150	establishment of protein localization to membrane	207	27	12.3312	2.18957	7.90103e-05	0.0048855	ENSG00000100453;ENSG00000177954;ENSG00000134419;ENSG00000147403;ENSG00000109475;ENSG00000142541;ENSG00000080824;ENSG00000198034;ENSG00000182774;ENSG00000071082;ENSG00000149273;ENSG00000233927;ENSG00000089157;ENSG00000197756;ENSG00000204628;ENSG00000142676;ENSG00000108107;ENSG00000174748;ENSG00000136942;ENSG00000221983;ENSG00000163479;ENSG00000105185;ENSG00000099800;ENSG00000128245;ENSG00000134809…
Factor 1	GO:0070972	protein localization to endoplasmic reticulum	121	19	7.2081	2.63592	8.00902e-05	0.0048855	ENSG00000177954;ENSG00000134419;ENSG00000147403;ENSG00000109475;ENSG00000142541;ENSG00000198034;ENSG00000182774;ENSG00000071082;ENSG00000149273;ENSG00000233927;ENSG00000089157;ENSG00000197756;ENSG00000142676;ENSG00000108107;ENSG00000174748;ENSG00000136942;ENSG00000221983;ENSG00000186480;ENSG00000132432
Factor 1	GO:0006457	protein folding	136	20	8.10167	2.46863	0.000133513	0.00751783	ENSG00000166710;ENSG00000080824;ENSG00000096384;ENSG00000115541;ENSG00000144381;ENSG00000179218;ENSG00000196262;ENSG00000123349;ENSG00000162191;ENSG00000105185;ENSG00000110958;ENSG00000143870;ENSG00000120438;ENSG00000146731;ENSG00000150753;ENSG00000086061;ENSG00000090273;ENSG00000120694;ENSG00000123131;ENSG00000108179
Factor 1	GO:0071103	DNA conformation change	140	20	8.33995	2.3981	0.000200203	0.0104678	ENSG00000164104;ENSG00000189403;ENSG00000122566;ENSG00000119335;ENSG00000137309;ENSG00000136824;ENSG00000132780;ENSG00000188486;ENSG00000119969;ENSG00000151725;ENSG00000100162;ENSG00000166508;ENSG00000131153;ENSG00000169689;ENSG00000102030;ENSG00000203760;ENSG00000105011;ENSG00000167670;ENSG00000146670;ENSG00000166582
Factor 1	GO:0006091	generation of precursor metabolites and energy	246	29	14.6545	1.97892	0.000264437	0.0129045	ENSG00000111640;ENSG00000198804;ENSG00000198888;ENSG00000198886;ENSG00000198763;ENSG00000067225;ENSG00000074800;ENSG00000134333;ENSG00000111669;ENSG00000189403;ENSG00000171314;ENSG00000149925;ENSG00000105373;ENSG00000169230;ENSG00000172115;ENSG00000164405;ENSG00000154723;ENSG00000156467;ENSG00000131143;ENSG00000168653;ENSG00000138495;ENSG00000145494;ENSG00000004779;ENSG00000179091;ENSG00000250479…
Factor 1	GO:0006413	translational initiation	160	21	9.53137	2.20325	0.000458816	0.0209908	ENSG00000177954;ENSG00000134419;ENSG00000147403;ENSG00000109475;ENSG00000142541;ENSG00000198034;ENSG00000182774;ENSG00000071082;ENSG00000149273;ENSG00000233927;ENSG00000089157;ENSG00000197756;ENSG00000142676;ENSG00000108107;ENSG00000174748;ENSG00000136942;ENSG00000104408;ENSG00000221983;ENSG00000175390;ENSG00000147677;ENSG00000173674
Factor 1	GO:0032200	telomere organization	97	15	5.7784	2.59588	0.000535594	0.0220088	ENSG00000080824;ENSG00000096384;ENSG00000122566;ENSG00000132646;ENSG00000149311;ENSG00000106399;ENSG00000145912;ENSG00000138668;ENSG00000110958;ENSG00000120438;ENSG00000146731;ENSG00000168496;ENSG00000150753;ENSG00000106628;ENSG00000130826
Factor 1	GO:0006333	chromatin assembly or disassembly	87	14	5.18268	2.7013	0.000541201	0.0220088	ENSG00000164104;ENSG00000189403;ENSG00000119335;ENSG00000137309;ENSG00000132780;ENSG00000188486;ENSG00000119969;ENSG00000151725;ENSG00000100162;ENSG00000169689;ENSG00000203760;ENSG00000105011;ENSG00000167670;ENSG00000166582
Factor 1	GO:0022616	DNA strand elongation	13	5	0.774424	6.45641	0.000627832	0.0223222	ENSG00000069275;ENSG00000132646;ENSG00000168496;ENSG00000131153;ENSG00000106628
Factor 1	GO:0046939	nucleotide phosphorylation	42	9	2.50199	3.59714	0.000651114	0.0223222	ENSG00000111640;ENSG00000067225;ENSG00000074800;ENSG00000134333;ENSG00000111669;ENSG00000171314;ENSG00000149925;ENSG00000239672;ENSG00000168393
Factor 1	GO:0071824	protein-DNA complex subunit organization	153	20	9.11438	2.19434	0.000659497	0.0223222	ENSG00000164104;ENSG00000187514;ENSG00000189403;ENSG00000119335;ENSG00000150991;ENSG00000143401;ENSG00000137309;ENSG00000221983;ENSG00000106399;ENSG00000132780;ENSG00000188486;ENSG00000119969;ENSG00000151725;ENSG00000100162;ENSG00000169689;ENSG00000203760;ENSG00000105011;ENSG00000112312;ENSG00000167670;ENSG00000166582
Factor 1	GO:0042769	DNA damage response, detection of DNA damage	34	8	2.02542	3.9498	0.000670886	0.0223222	ENSG00000149273;ENSG00000150991;ENSG00000132646;ENSG00000221983;ENSG00000106399;ENSG00000162607;ENSG00000086061;ENSG00000106628
Factor 1	GO:0034248	regulation of cellular amide metabolic process	228	26	13.5822	1.91427	0.000918639	0.0292367	ENSG00000111640;ENSG00000156508;ENSG00000147403;ENSG00000142541;ENSG00000198034;ENSG00000149273;ENSG00000171314;ENSG00000167658;ENSG00000132507;ENSG00000176890;ENSG00000115053;ENSG00000204628;ENSG00000179218;ENSG00000104408;ENSG00000147677;ENSG00000108561;ENSG00000170515;ENSG00000138668;ENSG00000136717;ENSG00000265241;ENSG00000125944;ENSG00000135446;ENSG00000135316;ENSG00000137288;ENSG00000228716…
Factor 1	GO:0044843	cell cycle G1/S phase transition	147	19	8.75695	2.16971	0.00103038	0.0314266	ENSG00000176890;ENSG00000132646;ENSG00000100911;ENSG00000149311;ENSG00000171848;ENSG00000106399;ENSG00000100526;ENSG00000132780;ENSG00000126457;ENSG00000145386;ENSG00000135446;ENSG00000166508;ENSG00000112118;ENSG00000228716;ENSG00000198176;ENSG00000112312;ENSG00000091651;ENSG00000094804;ENSG00000065328
Factor 1	GO:0008334	histone mRNA metabolic process	21	6	1.25099	4.79619	0.00107571	0.0314967	ENSG00000143977;ENSG00000125835;ENSG00000149311;ENSG00000182004;ENSG00000139343;ENSG00000163950
Factor 1	GO:1901293	nucleoside phosphate biosynthetic process	161	20	9.59095	2.0853	0.00126313	0.0350437	ENSG00000111640;ENSG00000067225;ENSG00000074800;ENSG00000134333;ENSG00000111669;ENSG00000128951;ENSG00000171314;ENSG00000176890;ENSG00000149925;ENSG00000239672;ENSG00000154518;ENSG00000171848;ENSG00000154723;ENSG00000167900;ENSG00000159199;ENSG00000168393;ENSG00000179091;ENSG00000165283;ENSG00000128050;ENSG00000099194
Factor 1	GO:0051169	nuclear transport	221	25	13.1652	1.89894	0.00129259	0.0350437	ENSG00000132341;ENSG00000096384;ENSG00000132507;ENSG00000122566;ENSG00000082074;ENSG00000136810;ENSG00000179218;ENSG00000143977;ENSG00000167088;ENSG00000125835;ENSG00000112081;ENSG00000161547;ENSG00000115875;ENSG00000137309;ENSG00000182004;ENSG00000139343;ENSG00000170515;ENSG00000111786;ENSG00000163950;ENSG00000265241;ENSG00000108424;ENSG00000123136;ENSG00000166197;ENSG00000111196;ENSG00000183684
Factor 1	GO:0010608	posttranscriptional regulation of gene expression	299	31	17.8118	1.74042	0.00150573	0.039364	ENSG00000111640;ENSG00000065978;ENSG00000147403;ENSG00000142541;ENSG00000198034;ENSG00000132341;ENSG00000149273;ENSG00000167658;ENSG00000132507;ENSG00000122566;ENSG00000176890;ENSG00000115053;ENSG00000204628;ENSG00000119335;ENSG00000179218;ENSG00000150991;ENSG00000104408;ENSG00000221983;ENSG00000142864;ENSG00000147677;ENSG00000108561;ENSG00000170515;ENSG00000138668;ENSG00000265241;ENSG00000125944…
Factor 1	GO:0140053	mitochondrial gene expression	119	16	7.08896	2.25703	0.00167508	0.0420383	ENSG00000111639;ENSG00000108561;ENSG00000262814;ENSG00000182154;ENSG00000175756;ENSG00000074071;ENSG00000250479;ENSG00000179271;ENSG00000174547;ENSG00000172590;ENSG00000108826;ENSG00000137288;ENSG00000128626;ENSG00000114686;ENSG00000105364;ENSG00000158042
Factor 1	GO:0044772	mitotic cell cycle phase transition	289	30	17.216	1.74256	0.00175963	0.0420383	ENSG00000196230;ENSG00000080824;ENSG00000108106;ENSG00000123975;ENSG00000176890;ENSG00000188229;ENSG00000105373;ENSG00000173207;ENSG00000132646;ENSG00000100911;ENSG00000149311;ENSG00000171848;ENSG00000106399;ENSG00000100526;ENSG00000132780;ENSG00000126457;ENSG00000145386;ENSG00000092853;ENSG00000135446;ENSG00000166508;ENSG00000112118;ENSG00000228716;ENSG00000198176;ENSG00000176208;ENSG00000112312…
Factor 1	GO:1902600	proton transmembrane transport	77	12	4.58697	2.6161	0.00178031	0.0420383	ENSG00000198804;ENSG00000198886;ENSG00000175567;ENSG00000154518;ENSG00000154723;ENSG00000131143;ENSG00000159199;ENSG00000138495;ENSG00000179091;ENSG00000250479;ENSG00000165283;ENSG00000108179
Factor 2	GO:0044772	mitotic cell cycle phase transition	289	67	21.5774	3.10509	0	0	ENSG00000196230;ENSG00000117724;ENSG00000175063;ENSG00000108106;ENSG00000123975;ENSG00000137154;ENSG00000176890;ENSG00000188229;ENSG00000161970;ENSG00000173207;ENSG00000132646;ENSG00000198668;ENSG00000171848;ENSG00000164754;ENSG00000106399;ENSG00000100526;ENSG00000072571;ENSG00000141552;ENSG00000088325;ENSG00000138778;ENSG00000114391;ENSG00000145386;ENSG00000134057;ENSG00000127824;ENSG00000126787…
Factor 2	GO:0006605	protein targeting	261	82	19.4869	4.20796	0	0	ENSG00000177954;ENSG00000140988;ENSG00000134419;ENSG00000229117;ENSG00000147403;ENSG00000109475;ENSG00000105372;ENSG00000142541;ENSG00000198034;ENSG00000231500;ENSG00000182774;ENSG00000137818;ENSG00000167526;ENSG00000164587;ENSG00000071082;ENSG00000149273;ENSG00000112306;ENSG00000122026;ENSG00000197958;ENSG00000233927;ENSG00000137154;ENSG00000166441;ENSG00000198918;ENSG00000089157;ENSG00000186468…
Factor 2	GO:0006401	RNA catabolic process	255	91	19.0389	4.77968	0	0	ENSG00000177954;ENSG00000140988;ENSG00000134419;ENSG00000229117;ENSG00000147403;ENSG00000026025;ENSG00000109475;ENSG00000105372;ENSG00000142541;ENSG00000198034;ENSG00000231500;ENSG00000182774;ENSG00000137818;ENSG00000167526;ENSG00000164587;ENSG00000071082;ENSG00000149273;ENSG00000112306;ENSG00000122026;ENSG00000197958;ENSG00000233927;ENSG00000137154;ENSG00000166441;ENSG00000198918;ENSG00000089157…
Factor 2	GO:0048285	organelle fission	228	73	17.023	4.28831	0	0	ENSG00000148773;ENSG00000117724;ENSG00000131747;ENSG00000175063;ENSG00000108106;ENSG00000123975;ENSG00000066279;ENSG00000164611;ENSG00000113810;ENSG00000137804;ENSG00000170315;ENSG00000136824;ENSG00000164754;ENSG00000141552;ENSG00000072501;ENSG00000088325;ENSG00000108055;ENSG00000138778;ENSG00000114391;ENSG00000145386;ENSG00000134057;ENSG00000138182;ENSG00000113648;ENSG00000126787;ENSG00000101224…
Factor 2	GO:0090150	establishment of protein localization to membrane	207	82	15.4551	5.30568	0	0	ENSG00000177954;ENSG00000140988;ENSG00000134419;ENSG00000229117;ENSG00000147403;ENSG00000109475;ENSG00000105372;ENSG00000142541;ENSG00000198034;ENSG00000231500;ENSG00000182774;ENSG00000137818;ENSG00000167526;ENSG00000164587;ENSG00000071082;ENSG00000149273;ENSG00000112306;ENSG00000122026;ENSG00000197958;ENSG00000233927;ENSG00000137154;ENSG00000166441;ENSG00000198918;ENSG00000089157;ENSG00000186468…
Factor 2	GO:0007059	chromosome segregation	195	68	14.5592	4.67059	0	0	ENSG00000148773;ENSG00000117724;ENSG00000131747;ENSG00000149273;ENSG00000164611;ENSG00000113810;ENSG00000137804;ENSG00000089685;ENSG00000136824;ENSG00000164754;ENSG00000141552;ENSG00000072501;ENSG00000116560;ENSG00000108055;ENSG00000138778;ENSG00000134057;ENSG00000113648;ENSG00000126787;ENSG00000154473;ENSG00000117399;ENSG00000122952;ENSG00000203760;ENSG00000182628;ENSG00000178999;ENSG00000138180…
Factor 2	GO:0006413	translational initiation	160	82	11.946	6.86423	0	0	ENSG00000177954;ENSG00000140988;ENSG00000134419;ENSG00000229117;ENSG00000147403;ENSG00000109475;ENSG00000105372;ENSG00000142541;ENSG00000198034;ENSG00000231500;ENSG00000182774;ENSG00000137818;ENSG00000167526;ENSG00000164587;ENSG00000071082;ENSG00000149273;ENSG00000112306;ENSG00000122026;ENSG00000197958;ENSG00000233927;ENSG00000137154;ENSG00000166441;ENSG00000198918;ENSG00000089157;ENSG00000186468…
Factor 2	GO:0070972	protein localization to endoplasmic reticulum	121	75	9.03415	8.30183	0	0	ENSG00000177954;ENSG00000140988;ENSG00000134419;ENSG00000229117;ENSG00000147403;ENSG00000109475;ENSG00000105372;ENSG00000142541;ENSG00000198034;ENSG00000231500;ENSG00000182774;ENSG00000137818;ENSG00000167526;ENSG00000164587;ENSG00000071082;ENSG00000149273;ENSG00000112306;ENSG00000122026;ENSG00000197958;ENSG00000233927;ENSG00000137154;ENSG00000166441;ENSG00000198918;ENSG00000089157;ENSG00000186468…
Factor 2	GO:0002181	cytoplasmic translation	73	33	5.45036	6.05465	0	0	ENSG00000229117;ENSG00000142541;ENSG00000137818;ENSG00000071082;ENSG00000233927;ENSG00000167658;ENSG00000198918;ENSG00000089157;ENSG00000186468;ENSG00000105640;ENSG00000161970;ENSG00000142676;ENSG00000144713;ENSG00000156482;ENSG00000213741;ENSG00000174748;ENSG00000198755;ENSG00000182899;ENSG00000108298;ENSG00000089009;ENSG00000063177;ENSG00000162244;ENSG00000104408;ENSG00000130255;ENSG00000163682…
Factor 2	GO:0071103	DNA conformation change	140	43	10.4527	4.11375	1.11022e-16	8.12683e-15	ENSG00000164104;ENSG00000189403;ENSG00000131747;ENSG00000122566;ENSG00000124575;ENSG00000168298;ENSG00000184357;ENSG00000181163;ENSG00000187837;ENSG00000113810;ENSG00000137804;ENSG00000136938;ENSG00000136824;ENSG00000163041;ENSG00000184897;ENSG00000188486;ENSG00000151725;ENSG00000127483;ENSG00000134057;ENSG00000113648;ENSG00000100162;ENSG00000129534;ENSG00000115163;ENSG00000170312;ENSG00000203760…
Factor 2	GO:1901987	regulation of cell cycle phase transition	230	53	17.1724	3.08636	2.02061e-14	1.34462e-12	ENSG00000196230;ENSG00000117724;ENSG00000175063;ENSG00000188229;ENSG00000161970;ENSG00000181163;ENSG00000132646;ENSG00000164754;ENSG00000072571;ENSG00000141552;ENSG00000088325;ENSG00000138778;ENSG00000134057;ENSG00000113648;ENSG00000127824;ENSG00000126787;ENSG00000092853;ENSG00000101224;ENSG00000154473;ENSG00000117399;ENSG00000137100;ENSG00000100823;ENSG00000170312;ENSG00000119397;ENSG00000106462…
Factor 2	GO:0044839	cell cycle G2/M phase transition	119	36	8.88483	4.05185	6.79456e-14	4.14468e-12	ENSG00000196230;ENSG00000117724;ENSG00000188229;ENSG00000181163;ENSG00000198668;ENSG00000164754;ENSG00000072571;ENSG00000088325;ENSG00000145386;ENSG00000134057;ENSG00000113648;ENSG00000127824;ENSG00000092853;ENSG00000101224;ENSG00000137100;ENSG00000170312;ENSG00000119397;ENSG00000075218;ENSG00000167552;ENSG00000087586;ENSG00000178999;ENSG00000157456;ENSG00000176208;ENSG00000166851;ENSG00000012048…
Factor 2	GO:0051321	meiotic cell cycle	91	30	6.79428	4.41548	7.51621e-13	4.2322e-11	ENSG00000131747;ENSG00000123975;ENSG00000066279;ENSG00000164611;ENSG00000113810;ENSG00000170315;ENSG00000136824;ENSG00000164754;ENSG00000072501;ENSG00000108055;ENSG00000188486;ENSG00000101224;ENSG00000154473;ENSG00000117399;ENSG00000087586;ENSG00000143228;ENSG00000166851;ENSG00000163535;ENSG00000129810;ENSG00000139618;ENSG00000112029;ENSG00000169679;ENSG00000151503;ENSG00000010292;ENSG00000131462…
Factor 2	GO:1902850	microtubule cytoskeleton organization involved in mitosis	82	28	6.12232	4.57343	1.69154e-12	8.84432e-11	ENSG00000117632;ENSG00000137804;ENSG00000072501;ENSG00000088325;ENSG00000108055;ENSG00000138778;ENSG00000134057;ENSG00000117399;ENSG00000115163;ENSG00000087586;ENSG00000178999;ENSG00000143228;ENSG00000166851;ENSG00000204899;ENSG00000013810;ENSG00000198901;ENSG00000080986;ENSG00000160299;ENSG00000136861;ENSG00000101057;ENSG00000152253;ENSG00000237649;ENSG00000138160;ENSG00000131462;ENSG00000137807…
Factor 2	GO:0007051	spindle organization	103	31	7.69023	4.03109	4.7603e-12	2.32303e-10	ENSG00000196230;ENSG00000117632;ENSG00000149273;ENSG00000066279;ENSG00000072501;ENSG00000088325;ENSG00000108055;ENSG00000138778;ENSG00000134057;ENSG00000117399;ENSG00000087586;ENSG00000178999;ENSG00000143228;ENSG00000166851;ENSG00000204899;ENSG00000013810;ENSG00000198901;ENSG00000080986;ENSG00000160299;ENSG00000112029;ENSG00000101057;ENSG00000175216;ENSG00000152253;ENSG00000237649;ENSG00000138160…
Factor 2	GO:0006333	chromatin assembly or disassembly	87	28	6.49563	4.31059	8.80518e-12	4.02837e-10	ENSG00000164104;ENSG00000189403;ENSG00000124575;ENSG00000168298;ENSG00000184357;ENSG00000181163;ENSG00000187837;ENSG00000136938;ENSG00000163041;ENSG00000184897;ENSG00000188486;ENSG00000151725;ENSG00000127483;ENSG00000113648;ENSG00000100162;ENSG00000129534;ENSG00000115163;ENSG00000203760;ENSG00000123219;ENSG00000105011;ENSG00000102974;ENSG00000137812;ENSG00000153044;ENSG00000166451;ENSG00000149929…
Factor 2	GO:0071824	protein-DNA complex subunit organization	153	38	11.4234	3.32652	1.21086e-11	5.21384e-10	ENSG00000164104;ENSG00000187514;ENSG00000189403;ENSG00000117724;ENSG00000124575;ENSG00000168298;ENSG00000143947;ENSG00000184357;ENSG00000181163;ENSG00000187837;ENSG00000125691;ENSG00000170315;ENSG00000143401;ENSG00000221983;ENSG00000136938;ENSG00000106399;ENSG00000163041;ENSG00000184897;ENSG00000188486;ENSG00000151725;ENSG00000138778;ENSG00000127483;ENSG00000113648;ENSG00000100162;ENSG00000129534…
Factor 2	GO:0045787	positive regulation of cell cycle	177	40	13.2153	3.02681	8.13569e-11	3.30851e-09	ENSG00000134419;ENSG00000175063;ENSG00000096384;ENSG00000123975;ENSG00000161970;ENSG00000181163;ENSG00000173207;ENSG00000125691;ENSG00000137804;ENSG00000132646;ENSG00000164754;ENSG00000141552;ENSG00000116560;ENSG00000145386;ENSG00000134057;ENSG00000138182;ENSG00000113648;ENSG00000126787;ENSG00000101224;ENSG00000100823;ENSG00000170312;ENSG00000106462;ENSG00000075218;ENSG00000087586;ENSG00000077782…
Factor 2	GO:0010639	negative regulation of organelle organization	189	40	14.1112	2.83463	6.78133e-10	2.6126e-08	ENSG00000205542;ENSG00000034510;ENSG00000117632;ENSG00000108518;ENSG00000117724;ENSG00000131747;ENSG00000124575;ENSG00000168298;ENSG00000184357;ENSG00000181163;ENSG00000164611;ENSG00000102879;ENSG00000187837;ENSG00000164754;ENSG00000163041;ENSG00000130816;ENSG00000184897;ENSG00000233276;ENSG00000134057;ENSG00000113648;ENSG00000154473;ENSG00000117399;ENSG00000156802;ENSG00000115306;ENSG00000178999…
Factor 2	GO:0033044	regulation of chromosome organization	213	43	15.9031	2.70388	7.17273e-10	2.62522e-08	ENSG00000148773;ENSG00000117724;ENSG00000131747;ENSG00000122566;ENSG00000124575;ENSG00000168298;ENSG00000184357;ENSG00000164611;ENSG00000187837;ENSG00000164754;ENSG00000141552;ENSG00000163041;ENSG00000130816;ENSG00000116560;ENSG00000119403;ENSG00000184897;ENSG00000138778;ENSG00000134057;ENSG00000113648;ENSG00000126787;ENSG00000154473;ENSG00000117399;ENSG00000156802;ENSG00000178999;ENSG00000163938…
Factor 2	GO:0051383	kinetochore organization	20	12	1.49325	8.03617	1.84455e-09	6.42956e-08	ENSG00000117724;ENSG00000113810;ENSG00000136824;ENSG00000138778;ENSG00000115163;ENSG00000203760;ENSG00000123219;ENSG00000143228;ENSG00000167513;ENSG00000153044;ENSG00000080986;ENSG00000166451
Factor 2	GO:0061641	CENP-A containing chromatin organization	24	13	1.7919	7.25488	2.14641e-09	7.14169e-08	ENSG00000181163;ENSG00000151725;ENSG00000100162;ENSG00000129534;ENSG00000115163;ENSG00000203760;ENSG00000123219;ENSG00000137812;ENSG00000153044;ENSG00000166451;ENSG00000159055;ENSG00000123485;ENSG00000120334
Factor 2	GO:0010948	negative regulation of cell cycle process	166	36	12.394	2.90464	2.56173e-09	8.15298e-08	ENSG00000117724;ENSG00000096384;ENSG00000161970;ENSG00000181163;ENSG00000164611;ENSG00000125691;ENSG00000132646;ENSG00000171848;ENSG00000164754;ENSG00000072501;ENSG00000108055;ENSG00000134057;ENSG00000113648;ENSG00000092853;ENSG00000154473;ENSG00000117399;ENSG00000170312;ENSG00000106462;ENSG00000075218;ENSG00000087586;ENSG00000178999;ENSG00000094916;ENSG00000129355;ENSG00000164109;ENSG00000166851…
Factor 2	GO:0034502	protein localization to chromosome	58	19	4.33042	4.38756	1.56341e-08	4.76841e-07	ENSG00000184357;ENSG00000164754;ENSG00000113648;ENSG00000154473;ENSG00000115163;ENSG00000170312;ENSG00000106462;ENSG00000178999;ENSG00000163938;ENSG00000102974;ENSG00000166851;ENSG00000167513;ENSG00000137812;ENSG00000080986;ENSG00000171320;ENSG00000146670;ENSG00000139618;ENSG00000040275;ENSG00000156970
Factor 2	GO:0000075	cell cycle checkpoint	132	29	9.85544	2.94254	7.28035e-08	2.13169e-06	ENSG00000117724;ENSG00000131747;ENSG00000137154;ENSG00000161970;ENSG00000132646;ENSG00000188486;ENSG00000114391;ENSG00000134057;ENSG00000092853;ENSG00000154473;ENSG00000117399;ENSG00000170312;ENSG00000122952;ENSG00000075218;ENSG00000087586;ENSG00000178999;ENSG00000164109;ENSG00000166851;ENSG00000012048;ENSG00000167513;ENSG00000116670;ENSG00000080986;ENSG00000163781;ENSG00000136861;ENSG00000171792…
Factor 2	GO:0045930	negative regulation of mitotic cell cycle	148	31	11.05	2.80542	8.18859e-08	2.3054e-06	ENSG00000117724;ENSG00000131747;ENSG00000137154;ENSG00000161970;ENSG00000164611;ENSG00000132646;ENSG00000164754;ENSG00000114391;ENSG00000134057;ENSG00000092853;ENSG00000154473;ENSG00000117399;ENSG00000170312;ENSG00000106462;ENSG00000122952;ENSG00000075218;ENSG00000087586;ENSG00000178999;ENSG00000164109;ENSG00000166851;ENSG00000012048;ENSG00000167513;ENSG00000116670;ENSG00000080986;ENSG00000163781…
Factor 2	GO:0000910	cytokinesis	85	22	6.34631	3.46658	1.3893e-07	3.76654e-06	ENSG00000117632;ENSG00000172757;ENSG00000137804;ENSG00000198668;ENSG00000138182;ENSG00000101224;ENSG00000127445;ENSG00000115306;ENSG00000115163;ENSG00000137100;ENSG00000087586;ENSG00000178999;ENSG00000136108;ENSG00000138180;ENSG00000166851;ENSG00000167513;ENSG00000198901;ENSG00000139618;ENSG00000137807;ENSG00000118193;ENSG00000161800;ENSG00000090889
Factor 2	GO:0022613	ribonucleoprotein complex biogenesis	344	53	25.6839	2.06355	1.49411e-07	3.90604e-06	ENSG00000177954;ENSG00000140988;ENSG00000147403;ENSG00000105372;ENSG00000142541;ENSG00000182774;ENSG00000164587;ENSG00000096384;ENSG00000197958;ENSG00000233927;ENSG00000137154;ENSG00000089157;ENSG00000186468;ENSG00000188846;ENSG00000161970;ENSG00000142937;ENSG00000142676;ENSG00000100316;ENSG00000147604;ENSG00000198242;ENSG00000181163;ENSG00000138326;ENSG00000198755;ENSG00000182899;ENSG00000122406…
Factor 2	GO:0051052	regulation of DNA metabolic process	227	40	16.9484	2.36011	1.62884e-07	4.11141e-06	ENSG00000189403;ENSG00000096384;ENSG00000149273;ENSG00000122566;ENSG00000124575;ENSG00000168298;ENSG00000184357;ENSG00000181163;ENSG00000069275;ENSG00000124795;ENSG00000187837;ENSG00000132646;ENSG00000182481;ENSG00000072501;ENSG00000130816;ENSG00000184897;ENSG00000108055;ENSG00000188486;ENSG00000162607;ENSG00000145386;ENSG00000170312;ENSG00000077782;ENSG00000178999;ENSG00000006634;ENSG00000176208…
Factor 2	GO:0006310	DNA recombination	145	29	10.8261	2.67872	6.15412e-07	1.50161e-05	ENSG00000164104;ENSG00000189403;ENSG00000131747;ENSG00000124575;ENSG00000168298;ENSG00000184357;ENSG00000069275;ENSG00000187837;ENSG00000182481;ENSG00000164754;ENSG00000106399;ENSG00000116560;ENSG00000184897;ENSG00000188486;ENSG00000100823;ENSG00000029993;ENSG00000176208;ENSG00000012048;ENSG00000116670;ENSG00000109685;ENSG00000140451;ENSG00000139618;ENSG00000171792;ENSG00000175643;ENSG00000076248…
Factor 2	GO:0050000	chromosome localization	53	16	3.95711	4.04336	7.76217e-07	1.83287e-05	ENSG00000117724;ENSG00000138778;ENSG00000134057;ENSG00000126787;ENSG00000138180;ENSG00000143228;ENSG00000079616;ENSG00000167513;ENSG00000080986;ENSG00000146670;ENSG00000134690;ENSG00000179041;ENSG00000237649;ENSG00000142945;ENSG00000040275;ENSG00000118193
Factor 2	GO:0007292	female gamete generation	39	13	2.91183	4.46454	2.47425e-06	5.65985e-05	ENSG00000131747;ENSG00000137154;ENSG00000066279;ENSG00000170315;ENSG00000163041;ENSG00000134057;ENSG00000101224;ENSG00000087586;ENSG00000166851;ENSG00000139618;ENSG00000112029;ENSG00000121152;ENSG00000025770
Factor 2	GO:0071826	ribonucleoprotein complex subunit organization	191	32	14.2605	2.24396	9.20045e-06	0.000204083	ENSG00000177954;ENSG00000147403;ENSG00000105372;ENSG00000142541;ENSG00000164587;ENSG00000096384;ENSG00000197958;ENSG00000233927;ENSG00000089157;ENSG00000186468;ENSG00000142676;ENSG00000100316;ENSG00000198242;ENSG00000181163;ENSG00000122406;ENSG00000089009;ENSG00000115268;ENSG00000104408;ENSG00000130520;ENSG00000083845;ENSG00000172809;ENSG00000108561;ENSG00000170860;ENSG00000124614;ENSG00000149100…
Factor 2	GO:0031023	microtubule organizing center organization	66	16	4.92772	3.24694	1.81155e-05	0.000390015	ENSG00000166803;ENSG00000181163;ENSG00000170312;ENSG00000087586;ENSG00000166851;ENSG00000012048;ENSG00000129810;ENSG00000136861;ENSG00000139618;ENSG00000175216;ENSG00000138160;ENSG00000174799;ENSG00000103995;ENSG00000162063;ENSG00000156876;ENSG00000131351
Factor 2	GO:0051302	regulation of cell division	55	14	4.10643	3.40928	3.37393e-05	0.000705634	ENSG00000204628;ENSG00000066279;ENSG00000198668;ENSG00000138182;ENSG00000101224;ENSG00000127445;ENSG00000087586;ENSG00000178999;ENSG00000166851;ENSG00000198901;ENSG00000139618;ENSG00000137807;ENSG00000118193;ENSG00000161800
Factor 2	GO:0006260	DNA replication	150	26	11.1994	2.32156	3.56397e-05	0.00070788	ENSG00000166803;ENSG00000128951;ENSG00000069275;ENSG00000132646;ENSG00000171848;ENSG00000106399;ENSG00000072501;ENSG00000108055;ENSG00000145386;ENSG00000092853;ENSG00000170312;ENSG00000077782;ENSG00000006634;ENSG00000166801;ENSG00000176208;ENSG00000012048;ENSG00000167513;ENSG00000167325;ENSG00000140451;ENSG00000171320;ENSG00000139618;ENSG00000112029;ENSG00000104889;ENSG00000138376;ENSG00000175643…
Factor 2	GO:0006338	chromatin remodeling	100	20	7.46624	2.67872	3.57808e-05	0.00070788	ENSG00000075624;ENSG00000164104;ENSG00000187514;ENSG00000189403;ENSG00000181163;ENSG00000143401;ENSG00000163041;ENSG00000151725;ENSG00000100162;ENSG00000129534;ENSG00000115163;ENSG00000203760;ENSG00000123219;ENSG00000029993;ENSG00000137812;ENSG00000153044;ENSG00000166451;ENSG00000159055;ENSG00000123485;ENSG00000120334
Factor 2	GO:0016072	rRNA metabolic process	182	29	13.5886	2.13415	6.40182e-05	0.00123319	ENSG00000177954;ENSG00000140988;ENSG00000105372;ENSG00000182774;ENSG00000164587;ENSG00000233927;ENSG00000137154;ENSG00000188846;ENSG00000161970;ENSG00000142937;ENSG00000142676;ENSG00000147604;ENSG00000138326;ENSG00000198755;ENSG00000182899;ENSG00000122406;ENSG00000148303;ENSG00000136942;ENSG00000115268;ENSG00000105193;ENSG00000171863;ENSG00000171858;ENSG00000131469;ENSG00000171490;ENSG00000113648…
Factor 2	GO:0036297	interstrand cross-link repair	27	9	2.01589	4.46454	9.14969e-05	0.00171733	ENSG00000143947;ENSG00000069275;ENSG00000170315;ENSG00000221983;ENSG00000106399;ENSG00000077152;ENSG00000140525;ENSG00000111247;ENSG00000144554
Factor 2	GO:1904029	regulation of cyclin-dependent protein kinase activity	47	12	3.50913	3.41965	0.000119466	0.00218623	ENSG00000075624;ENSG00000096384;ENSG00000123975;ENSG00000173207;ENSG00000100526;ENSG00000145386;ENSG00000134057;ENSG00000129355;ENSG00000157456;ENSG00000166851;ENSG00000123080;ENSG00000162063
Factor 2	GO:0031109	microtubule polymerization or depolymerization	50	12	3.73312	3.21447	0.000226084	0.00403643	ENSG00000117632;ENSG00000149273;ENSG00000127445;ENSG00000182628;ENSG00000136108;ENSG00000204899;ENSG00000136861;ENSG00000112029;ENSG00000175216;ENSG00000131462;ENSG00000142945;ENSG00000118193
Factor 2	GO:0009262	deoxyribonucleotide metabolic process	25	8	1.86656	4.28596	0.000312708	0.00545005	ENSG00000128951;ENSG00000176890;ENSG00000171848;ENSG00000168393;ENSG00000179958;ENSG00000106268;ENSG00000167325;ENSG00000076248
Factor 2	GO:0022406	membrane docking	91	17	6.79428	2.5021	0.000327213	0.00557024	ENSG00000196230;ENSG00000188229;ENSG00000127824;ENSG00000137100;ENSG00000170312;ENSG00000119397;ENSG00000167552;ENSG00000166851;ENSG00000148019;ENSG00000160299;ENSG00000136861;ENSG00000175216;ENSG00000174799;ENSG00000103995;ENSG00000131462;ENSG00000151466;ENSG00000131351
Factor 2	GO:0072331	signal transduction by p53 class mediator	128	20	9.55679	2.09275	0.00113537	0.0188884	ENSG00000161970;ENSG00000142676;ENSG00000122406;ENSG00000125691;ENSG00000170315;ENSG00000132646;ENSG00000171863;ENSG00000088325;ENSG00000163565;ENSG00000134057;ENSG00000127445;ENSG00000170312;ENSG00000075218;ENSG00000087586;ENSG00000178999;ENSG00000176208;ENSG00000012048;ENSG00000126453;ENSG00000179041;ENSG00000139618
Factor 2	GO:0022412	cellular process involved in reproduction in multicellular organism	85	15	6.34631	2.36358	0.001344	0.0218624	ENSG00000164104;ENSG00000131747;ENSG00000137154;ENSG00000066279;ENSG00000170315;ENSG00000163041;ENSG00000134057;ENSG00000101224;ENSG00000087586;ENSG00000166851;ENSG00000137812;ENSG00000139618;ENSG00000112029;ENSG00000121152;ENSG00000025770
Factor 2	GO:1903320	regulation of protein modification by small protein conjugation or removal	122	19	9.10882	2.08589	0.00156135	0.0244612	ENSG00000140988;ENSG00000175063;ENSG00000096384;ENSG00000149273;ENSG00000108106;ENSG00000142676;ENSG00000122406;ENSG00000125691;ENSG00000170315;ENSG00000171863;ENSG00000127445;ENSG00000117399;ENSG00000163938;ENSG00000164109;ENSG00000166851;ENSG00000012048;ENSG00000116670;ENSG00000112029;ENSG00000140525
Factor 2	GO:0007018	microtubule-based movement	95	16	7.09293	2.25577	0.0015706	0.0244612	ENSG00000170315;ENSG00000116560;ENSG00000138778;ENSG00000135441;ENSG00000138182;ENSG00000126787;ENSG00000079616;ENSG00000237649;ENSG00000138160;ENSG00000137807;ENSG00000119333;ENSG00000142945;ENSG00000163808;ENSG00000118193;ENSG00000161800;ENSG00000090889
Factor 2	GO:0051098	regulation of binding	172	24	12.8419	1.86888	0.0019262	0.0293745	ENSG00000205542;ENSG00000075624;ENSG00000164104;ENSG00000117632;ENSG00000189403;ENSG00000096384;ENSG00000128951;ENSG00000142676;ENSG00000197747;ENSG00000069275;ENSG00000104408;ENSG00000198668;ENSG00000182718;ENSG00000163565;ENSG00000172531;ENSG00000127445;ENSG00000087586;ENSG00000178999;ENSG00000166851;ENSG00000142684;ENSG00000167513;ENSG00000116670;ENSG00000146670;ENSG00000123485
Factor 2	GO:0071897	DNA biosynthetic process	106	17	7.91422	2.14803	0.00196894	0.0294136	ENSG00000166803;ENSG00000117724;ENSG00000096384;ENSG00000122566;ENSG00000176890;ENSG00000143947;ENSG00000170315;ENSG00000132646;ENSG00000221983;ENSG00000167900;ENSG00000106399;ENSG00000178999;ENSG00000129355;ENSG00000172795;ENSG00000116670;ENSG00000140451;ENSG00000105486
Factor 2	GO:2001020	regulation of response to DNA damage stimulus	116	18	8.66084	2.07832	0.00214739	0.0314378	ENSG00000133112;ENSG00000189403;ENSG00000149273;ENSG00000161970;ENSG00000124795;ENSG00000132646;ENSG00000188486;ENSG00000162607;ENSG00000129355;ENSG00000176208;ENSG00000012048;ENSG00000116670;ENSG00000126453;ENSG00000109685;ENSG00000112029;ENSG00000175643;ENSG00000111247;ENSG00000185480
Factor 2	GO:0035821	modification of morphology or physiology of other organism	64	12	4.7784	2.5113	0.00235723	0.0338333	ENSG00000198830;ENSG00000105372;ENSG00000172757;ENSG00000176890;ENSG00000156482;ENSG00000069275;ENSG00000198668;ENSG00000169100;ENSG00000182481;ENSG00000182718;ENSG00000108055;ENSG00000165916
Factor 2	GO:0031099	regeneration	56	11	4.1811	2.63089	0.00241692	0.0340227	ENSG00000176890;ENSG00000108298;ENSG00000105193;ENSG00000132646;ENSG00000233276;ENSG00000145386;ENSG00000134057;ENSG00000170312;ENSG00000106462;ENSG00000087586;ENSG00000228716
Factor 2	GO:0032069	regulation of nuclease activity	14	5	1.04527	4.78343	0.0025713	0.035513	ENSG00000164104;ENSG00000189403;ENSG00000149273;ENSG00000181163;ENSG00000132646
Factor 2	GO:0032886	regulation of microtubule-based process	91	15	6.79428	2.20774	0.00271358	0.0362537	ENSG00000117632;ENSG00000149273;ENSG00000181163;ENSG00000072501;ENSG00000088325;ENSG00000108055;ENSG00000087586;ENSG00000182628;ENSG00000136108;ENSG00000166851;ENSG00000012048;ENSG00000013810;ENSG00000136861;ENSG00000138160;ENSG00000162063
Factor 2	GO:0044843	cell cycle G1/S phase transition	147	21	10.9754	1.91337	0.00272398	0.0362537	ENSG00000137154;ENSG00000176890;ENSG00000161970;ENSG00000132646;ENSG00000171848;ENSG00000106399;ENSG00000100526;ENSG00000145386;ENSG00000134057;ENSG00000100823;ENSG00000170312;ENSG00000106462;ENSG00000075218;ENSG00000087586;ENSG00000006634;ENSG00000228716;ENSG00000129355;ENSG00000167513;ENSG00000112029;ENSG00000123080;ENSG00000118193
Factor 2	GO:0051258	protein polymerization	120	18	8.95949	2.00904	0.00314793	0.041148	ENSG00000205542;ENSG00000034510;ENSG00000117632;ENSG00000108518;ENSG00000175063;ENSG00000149273;ENSG00000108106;ENSG00000163466;ENSG00000102879;ENSG00000162704;ENSG00000127445;ENSG00000115306;ENSG00000204899;ENSG00000136861;ENSG00000112029;ENSG00000175216;ENSG00000131462;ENSG00000139734
Factor 2	GO:0006284	base-excision repair	21	6	1.56791	3.82675	0.00344175	0.0434373	ENSG00000189403;ENSG00000149273;ENSG00000106399;ENSG00000100823;ENSG00000076248;ENSG00000105486
Factor 2	GO:0051653	spindle localization	21	6	1.56791	3.82675	0.00344175	0.0434373	ENSG00000066279;ENSG00000137804;ENSG00000115163;ENSG00000080986;ENSG00000136861;ENSG00000040275
Factor 2	GO:0051493	regulation of cytoskeleton organization	190	25	14.1859	1.76232	0.0035267	0.043755	ENSG00000205542;ENSG00000034510;ENSG00000117632;ENSG00000108518;ENSG00000149273;ENSG00000163466;ENSG00000172757;ENSG00000181163;ENSG00000102879;ENSG00000197747;ENSG00000162704;ENSG00000072501;ENSG00000088325;ENSG00000108055;ENSG00000115306;ENSG00000087586;ENSG00000182628;ENSG00000136108;ENSG00000166851;ENSG00000012048;ENSG00000013810;ENSG00000134152;ENSG00000136861;ENSG00000138160;ENSG00000162063
Factor 3	GO:0048871	multicellular organismal homeostasis	114	7	0.588562	11.8934	1.16732e-06	0.000854479	ENSG00000166710;ENSG00000075624;ENSG00000117632;ENSG00000184009;ENSG00000117450;ENSG00000102879;ENSG00000170315
Factor 3	GO:0060249	anatomical structure homeostasis	162	7	0.836378	8.36942	1.22978e-05	0.004501	ENSG00000166710;ENSG00000075624;ENSG00000184009;ENSG00000117450;ENSG00000135486;ENSG00000102879;ENSG00000102144
Factor 3	GO:0032970	regulation of actin filament-based process	116	6	0.598888	10.0186	2.07316e-05	0.00505851	ENSG00000117632;ENSG00000172757;ENSG00000102879;ENSG00000111348;ENSG00000130755;ENSG00000111229
Factor 3	GO:1902903	regulation of supramolecular fiber organization	119	5	0.614376	8.13833	0.000299317	0.0427146	ENSG00000117632;ENSG00000172757;ENSG00000102879;ENSG00000130755;ENSG00000111229
Factor 3	GO:0051493	regulation of cytoskeleton organization	190	6	0.980937	6.1166	0.00032625	0.0427146	ENSG00000117632;ENSG00000172757;ENSG00000102879;ENSG00000111348;ENSG00000130755;ENSG00000111229
Factor 3	GO:0007015	actin filament organization	127	5	0.655679	7.62568	0.000405111	0.0427146	ENSG00000117632;ENSG00000172757;ENSG00000102879;ENSG00000130755;ENSG00000111229
Factor 3	GO:0034109	homotypic cell-cell adhesion	29	3	0.149722	20.0371	0.000408473	0.0427146	ENSG00000075624;ENSG00000184009;ENSG00000101608
Factor 3	GO:0048013	ephrin receptor signaling pathway	31	3	0.160048	18.7444	0.000499054	0.0456635	ENSG00000075624;ENSG00000184009;ENSG00000111229
Factor 3	GO:0070482	response to oxygen levels	137	5	0.707307	7.06906	0.000574722	0.0467441	ENSG00000067225;ENSG00000150991;ENSG00000170315;ENSG00000102144;ENSG00000139644
Factor 4	GO:0090150	establishment of protein localization to membrane	207	54	15.4551	3.49399	0	0	ENSG00000100453;ENSG00000177954;ENSG00000134419;ENSG00000229117;ENSG00000109475;ENSG00000182774;ENSG00000137818;ENSG00000167526;ENSG00000164587;ENSG00000071082;ENSG00000122026;ENSG00000233927;ENSG00000137154;ENSG00000166441;ENSG00000198918;ENSG00000186468;ENSG00000105640;ENSG00000204628;ENSG00000161970;ENSG00000142937;ENSG00000143947;ENSG00000177600;ENSG00000147604;ENSG00000198242;ENSG00000144713…
Factor 4	GO:0006413	translational initiation	160	49	11.946	4.1018	0	0	ENSG00000271503;ENSG00000177954;ENSG00000134419;ENSG00000229117;ENSG00000109475;ENSG00000182774;ENSG00000137818;ENSG00000167526;ENSG00000164587;ENSG00000071082;ENSG00000122026;ENSG00000233927;ENSG00000137154;ENSG00000166441;ENSG00000198918;ENSG00000186468;ENSG00000105640;ENSG00000161970;ENSG00000142937;ENSG00000143947;ENSG00000177600;ENSG00000147604;ENSG00000198242;ENSG00000144713;ENSG00000118181…
Factor 4	GO:0070972	protein localization to endoplasmic reticulum	121	49	9.03415	5.42386	0	0	ENSG00000177954;ENSG00000134419;ENSG00000229117;ENSG00000109475;ENSG00000182774;ENSG00000137818;ENSG00000167526;ENSG00000164587;ENSG00000071082;ENSG00000122026;ENSG00000233927;ENSG00000137154;ENSG00000166441;ENSG00000198918;ENSG00000186468;ENSG00000105640;ENSG00000161970;ENSG00000142937;ENSG00000143947;ENSG00000177600;ENSG00000147604;ENSG00000198242;ENSG00000144713;ENSG00000118181;ENSG00000156482…
Factor 4	GO:0050900	leukocyte migration	122	35	9.10882	3.84243	8.91731e-13	1.63187e-10	ENSG00000271503;ENSG00000277632;ENSG00000019582;ENSG00000188404;ENSG00000111913;ENSG00000115232;ENSG00000126353;ENSG00000160593;ENSG00000102879;ENSG00000136732;ENSG00000150093;ENSG00000135046;ENSG00000026508;ENSG00000158869;ENSG00000108561;ENSG00000172349;ENSG00000217555;ENSG00000131981;ENSG00000111679;ENSG00000147065;ENSG00000107485;ENSG00000204472;ENSG00000197471;ENSG00000196839;ENSG00000147443…
Factor 4	GO:0006605	protein targeting	261	54	19.4869	2.77109	1.27032e-12	1.85974e-10	ENSG00000177954;ENSG00000134419;ENSG00000229117;ENSG00000109475;ENSG00000182774;ENSG00000137818;ENSG00000167526;ENSG00000164587;ENSG00000071082;ENSG00000122026;ENSG00000233927;ENSG00000137154;ENSG00000166441;ENSG00000198918;ENSG00000186468;ENSG00000105640;ENSG00000161970;ENSG00000142937;ENSG00000143947;ENSG00000177600;ENSG00000147604;ENSG00000198242;ENSG00000144713;ENSG00000118181;ENSG00000156482…
Factor 4	GO:0006401	RNA catabolic process	255	53	19.0389	2.78377	1.74361e-12	2.1272e-10	ENSG00000177954;ENSG00000134419;ENSG00000229117;ENSG00000026025;ENSG00000109475;ENSG00000182774;ENSG00000137818;ENSG00000167526;ENSG00000164587;ENSG00000071082;ENSG00000122026;ENSG00000233927;ENSG00000137154;ENSG00000166441;ENSG00000198918;ENSG00000186468;ENSG00000105640;ENSG00000161970;ENSG00000142937;ENSG00000143947;ENSG00000177600;ENSG00000147604;ENSG00000198242;ENSG00000144713;ENSG00000118181…
Factor 4	GO:0042110	T cell activation	216	46	16.1271	2.85234	2.48498e-11	2.59858e-09	ENSG00000271503;ENSG00000166710;ENSG00000100097;ENSG00000019582;ENSG00000168685;ENSG00000134460;ENSG00000223865;ENSG00000137154;ENSG00000111913;ENSG00000126353;ENSG00000231389;ENSG00000139193;ENSG00000160593;ENSG00000102879;ENSG00000135046;ENSG00000081059;ENSG00000213658;ENSG00000138795;ENSG00000158869;ENSG00000153563;ENSG00000152495;ENSG00000131981;ENSG00000114861;ENSG00000111679;ENSG00000181847…
Factor 4	GO:0002521	leukocyte differentiation	209	42	15.6044	2.69154	1.33635e-09	1.22276e-07	ENSG00000166710;ENSG00000100097;ENSG00000277632;ENSG00000019582;ENSG00000168685;ENSG00000134460;ENSG00000137154;ENSG00000115738;ENSG00000115232;ENSG00000126353;ENSG00000139193;ENSG00000150093;ENSG00000135046;ENSG00000149311;ENSG00000081059;ENSG00000138795;ENSG00000158869;ENSG00000153563;ENSG00000182718;ENSG00000123685;ENSG00000152495;ENSG00000131981;ENSG00000163565;ENSG00000114861;ENSG00000111679…
Factor 4	GO:0070661	leukocyte proliferation	112	28	8.36219	3.3484	6.01216e-09	4.88989e-07	ENSG00000271503;ENSG00000019582;ENSG00000168685;ENSG00000134460;ENSG00000223865;ENSG00000137154;ENSG00000231389;ENSG00000102879;ENSG00000135046;ENSG00000149311;ENSG00000138795;ENSG00000131981;ENSG00000111679;ENSG00000147065;ENSG00000204472;ENSG00000196352;ENSG00000182568;ENSG00000197471;ENSG00000196839;ENSG00000028137;ENSG00000010810;ENSG00000134242;ENSG00000161405;ENSG00000169508;ENSG00000105122…
Factor 4	GO:0006959	humoral immune response	36	15	2.68785	5.58067	1.238e-08	8.61134e-07	ENSG00000115523;ENSG00000111640;ENSG00000198918;ENSG00000126353;ENSG00000156482;ENSG00000179344;ENSG00000108561;ENSG00000130303;ENSG00000111679;ENSG00000107485;ENSG00000196352;ENSG00000085063;ENSG00000111537;ENSG00000169508;ENSG00000110651
Factor 4	GO:0002694	regulation of leukocyte activation	208	40	15.5298	2.5757	1.29405e-08	8.61134e-07	ENSG00000271503;ENSG00000100097;ENSG00000019582;ENSG00000168685;ENSG00000134460;ENSG00000223865;ENSG00000111913;ENSG00000115738;ENSG00000126353;ENSG00000231389;ENSG00000139193;ENSG00000102879;ENSG00000135046;ENSG00000149311;ENSG00000213658;ENSG00000158869;ENSG00000152495;ENSG00000155307;ENSG00000131981;ENSG00000111679;ENSG00000181847;ENSG00000107485;ENSG00000204472;ENSG00000196352;ENSG00000197471…
Factor 4	GO:0060326	cell chemotaxis	76	22	5.67434	3.8771	1.49982e-08	9.14892e-07	ENSG00000271503;ENSG00000277632;ENSG00000019582;ENSG00000111913;ENSG00000126353;ENSG00000160593;ENSG00000102879;ENSG00000135046;ENSG00000138795;ENSG00000158869;ENSG00000108561;ENSG00000172349;ENSG00000217555;ENSG00000131981;ENSG00000204472;ENSG00000077782;ENSG00000121966;ENSG00000169508;ENSG00000172215;ENSG00000276070;ENSG00000213949;ENSG00000276085
Factor 4	GO:0002250	adaptive immune response	155	33	11.5727	2.85154	1.99948e-08	1.12586e-06	ENSG00000166710;ENSG00000019582;ENSG00000168685;ENSG00000139193;ENSG00000179344;ENSG00000135046;ENSG00000213658;ENSG00000138795;ENSG00000158869;ENSG00000153563;ENSG00000108561;ENSG00000152495;ENSG00000155307;ENSG00000111679;ENSG00000166501;ENSG00000180644;ENSG00000109861;ENSG00000107485;ENSG00000196352;ENSG00000197471;ENSG00000196839;ENSG00000028137;ENSG00000069974;ENSG00000010810;ENSG00000111537…
Factor 4	GO:0022407	regulation of cell-cell adhesion	157	33	11.722	2.81522	2.79225e-08	1.45995e-06	ENSG00000271503;ENSG00000100097;ENSG00000019582;ENSG00000168685;ENSG00000134460;ENSG00000223865;ENSG00000111913;ENSG00000115232;ENSG00000126353;ENSG00000231389;ENSG00000139193;ENSG00000102879;ENSG00000135046;ENSG00000026508;ENSG00000138795;ENSG00000131981;ENSG00000111679;ENSG00000181847;ENSG00000107485;ENSG00000204472;ENSG00000196352;ENSG00000197471;ENSG00000089692;ENSG00000196839;ENSG00000137312…
Factor 4	GO:0002181	cytoplasmic translation	73	21	5.45036	3.85296	3.6361e-08	1.77442e-06	ENSG00000229117;ENSG00000137818;ENSG00000071082;ENSG00000233927;ENSG00000198918;ENSG00000186468;ENSG00000105640;ENSG00000161970;ENSG00000144713;ENSG00000156482;ENSG00000213741;ENSG00000174748;ENSG00000198755;ENSG00000182899;ENSG00000108298;ENSG00000089009;ENSG00000162244;ENSG00000104408;ENSG00000130255;ENSG00000100129;ENSG00000117543
Factor 4	GO:0007159	leukocyte cell-cell adhesion	153	32	11.4234	2.80128	5.19397e-08	2.37624e-06	ENSG00000271503;ENSG00000100097;ENSG00000019582;ENSG00000168685;ENSG00000134460;ENSG00000223865;ENSG00000188404;ENSG00000111913;ENSG00000115232;ENSG00000126353;ENSG00000231389;ENSG00000139193;ENSG00000102879;ENSG00000150093;ENSG00000135046;ENSG00000026508;ENSG00000131981;ENSG00000111679;ENSG00000181847;ENSG00000147065;ENSG00000107485;ENSG00000204472;ENSG00000196352;ENSG00000197471;ENSG00000089692…
Factor 4	GO:0045785	positive regulation of cell adhesion	152	31	11.3487	2.73159	1.55736e-07	6.70581e-06	ENSG00000271503;ENSG00000100097;ENSG00000019582;ENSG00000168685;ENSG00000134460;ENSG00000223865;ENSG00000115232;ENSG00000126353;ENSG00000231389;ENSG00000139193;ENSG00000102879;ENSG00000197747;ENSG00000135046;ENSG00000026508;ENSG00000149311;ENSG00000108561;ENSG00000111679;ENSG00000196924;ENSG00000107485;ENSG00000204472;ENSG00000196352;ENSG00000140575;ENSG00000196839;ENSG00000137312;ENSG00000010810…
Factor 4	GO:0034341	response to interferon-gamma	87	22	6.49563	3.38689	2.17221e-07	8.83364e-06	ENSG00000271503;ENSG00000166710;ENSG00000111640;ENSG00000277632;ENSG00000204287;ENSG00000026025;ENSG00000196126;ENSG00000096384;ENSG00000223865;ENSG00000231389;ENSG00000196735;ENSG00000179344;ENSG00000026508;ENSG00000130303;ENSG00000198502;ENSG00000204472;ENSG00000111537;ENSG00000074966;ENSG00000276070;ENSG00000116815;ENSG00000137752;ENSG00000276085
Factor 4	GO:0010959	regulation of metal ion transport	91	21	6.79428	3.09083	2.10112e-06	8.09483e-05	ENSG00000271503;ENSG00000166710;ENSG00000277632;ENSG00000133872;ENSG00000102879;ENSG00000135404;ENSG00000198668;ENSG00000124942;ENSG00000182718;ENSG00000051523;ENSG00000172349;ENSG00000131981;ENSG00000111679;ENSG00000196924;ENSG00000010810;ENSG00000130402;ENSG00000066294;ENSG00000058668;ENSG00000276070;ENSG00000181104;ENSG00000171867
Factor 4	GO:0001906	cell killing	57	16	4.25576	3.75961	2.29209e-06	8.38906e-05	ENSG00000166710;ENSG00000115523;ENSG00000111640;ENSG00000100453;ENSG00000168685;ENSG00000096384;ENSG00000156482;ENSG00000102879;ENSG00000111679;ENSG00000180644;ENSG00000109861;ENSG00000089692;ENSG00000069974;ENSG00000111537;ENSG00000204475;ENSG00000103811
Factor 4	GO:2000147	positive regulation of cell motility	152	28	11.3487	2.46725	5.3363e-06	0.000186008	ENSG00000271503;ENSG00000277632;ENSG00000019582;ENSG00000111913;ENSG00000115232;ENSG00000126353;ENSG00000204628;ENSG00000102879;ENSG00000135046;ENSG00000149311;ENSG00000138795;ENSG00000108561;ENSG00000044574;ENSG00000131981;ENSG00000114861;ENSG00000196924;ENSG00000107485;ENSG00000204472;ENSG00000197471;ENSG00000140575;ENSG00000077782;ENSG00000111537;ENSG00000155366;ENSG00000130402;ENSG00000186891…
Factor 4	GO:0002449	lymphocyte mediated immunity	105	22	7.83956	2.80628	6.60818e-06	0.000219872	ENSG00000166710;ENSG00000100453;ENSG00000019582;ENSG00000168685;ENSG00000139193;ENSG00000179344;ENSG00000102879;ENSG00000158869;ENSG00000153563;ENSG00000108561;ENSG00000111679;ENSG00000180644;ENSG00000109861;ENSG00000107485;ENSG00000196352;ENSG00000089692;ENSG00000028137;ENSG00000069974;ENSG00000134539;ENSG00000204475;ENSG00000205809;ENSG00000103811
Factor 4	GO:0071887	leukocyte apoptotic process	49	14	3.65846	3.82675	7.92259e-06	0.000252145	ENSG00000271503;ENSG00000019582;ENSG00000168685;ENSG00000134460;ENSG00000137154;ENSG00000126353;ENSG00000139193;ENSG00000135046;ENSG00000158869;ENSG00000131981;ENSG00000114861;ENSG00000196839;ENSG00000131871;ENSG00000196684
Factor 4	GO:0006968	cellular defense response	21	9	1.56791	5.74012	8.59614e-06	0.000262182	ENSG00000115523;ENSG00000150093;ENSG00000162894;ENSG00000130592;ENSG00000180644;ENSG00000197471;ENSG00000205809;ENSG00000139187;ENSG00000108679
Factor 4	GO:0002683	negative regulation of immune system process	159	28	11.8713	2.35862	1.30528e-05	0.000382186	ENSG00000277632;ENSG00000019582;ENSG00000168685;ENSG00000134460;ENSG00000111913;ENSG00000115738;ENSG00000135046;ENSG00000100906;ENSG00000149311;ENSG00000158869;ENSG00000174946;ENSG00000108561;ENSG00000155307;ENSG00000131981;ENSG00000163565;ENSG00000130303;ENSG00000111679;ENSG00000181847;ENSG00000196352;ENSG00000197471;ENSG00000089692;ENSG00000136997;ENSG00000196839;ENSG00000085063;ENSG00000134242…
Factor 4	GO:0045861	negative regulation of proteolysis	118	23	8.81017	2.61062	1.44979e-05	0.00040817	ENSG00000111640;ENSG00000096384;ENSG00000077984;ENSG00000139193;ENSG00000105373;ENSG00000164611;ENSG00000122406;ENSG00000125691;ENSG00000026508;ENSG00000171863;ENSG00000138795;ENSG00000145779;ENSG00000163565;ENSG00000130303;ENSG00000116209;ENSG00000196352;ENSG00000166681;ENSG00000085063;ENSG00000136770;ENSG00000126709;ENSG00000167642;ENSG00000124570;ENSG00000171867
Factor 4	GO:0050866	negative regulation of cell activation	59	15	4.40508	3.40516	1.79528e-05	0.000486721	ENSG00000019582;ENSG00000134460;ENSG00000111913;ENSG00000115738;ENSG00000135046;ENSG00000149311;ENSG00000155307;ENSG00000131981;ENSG00000111679;ENSG00000181847;ENSG00000197471;ENSG00000089692;ENSG00000134242;ENSG00000066294;ENSG00000171867
Factor 4	GO:0002764	immune response-regulating signaling pathway	220	34	16.4257	2.06992	2.8573e-05	0.000746981	ENSG00000204287;ENSG00000196126;ENSG00000096384;ENSG00000223865;ENSG00000082074;ENSG00000126353;ENSG00000231389;ENSG00000143947;ENSG00000105373;ENSG00000196735;ENSG00000179344;ENSG00000198668;ENSG00000100906;ENSG00000213658;ENSG00000166598;ENSG00000158869;ENSG00000051523;ENSG00000108561;ENSG00000131981;ENSG00000111679;ENSG00000166501;ENSG00000198502;ENSG00000107485;ENSG00000196839;ENSG00000137312…
Factor 4	GO:0036230	granulocyte activation	262	38	19.5616	1.94259	4.14831e-05	0.00104709	ENSG00000271503;ENSG00000166710;ENSG00000156508;ENSG00000277632;ENSG00000087086;ENSG00000096384;ENSG00000171314;ENSG00000188404;ENSG00000163191;ENSG00000135404;ENSG00000167996;ENSG00000026508;ENSG00000119655;ENSG00000145287;ENSG00000158869;ENSG00000182718;ENSG00000051523;ENSG00000131981;ENSG00000130303;ENSG00000111679;ENSG00000134996;ENSG00000156261;ENSG00000109861;ENSG00000145703;ENSG00000117984…
Factor 4	GO:1990868	response to chemokine	21	8	1.56791	5.10233	7.67614e-05	0.00182624	ENSG00000271503;ENSG00000277632;ENSG00000111913;ENSG00000126353;ENSG00000121966;ENSG00000172215;ENSG00000276070;ENSG00000276085
Factor 4	GO:0001819	positive regulation of cytokine production	166	27	12.394	2.17848	8.00208e-05	0.00182624	ENSG00000166710;ENSG00000111640;ENSG00000277632;ENSG00000019582;ENSG00000223865;ENSG00000126353;ENSG00000231389;ENSG00000105373;ENSG00000138061;ENSG00000135046;ENSG00000158869;ENSG00000051523;ENSG00000108561;ENSG00000163565;ENSG00000181847;ENSG00000107485;ENSG00000115306;ENSG00000197471;ENSG00000137312;ENSG00000111537;ENSG00000134242;ENSG00000184584;ENSG00000074966;ENSG00000077150;ENSG00000116815…
Factor 4	GO:0042113	B cell activation	114	21	8.51152	2.46725	8.20058e-05	0.00182624	ENSG00000100097;ENSG00000019582;ENSG00000168685;ENSG00000115738;ENSG00000115232;ENSG00000139193;ENSG00000150093;ENSG00000149311;ENSG00000138795;ENSG00000155307;ENSG00000130303;ENSG00000111679;ENSG00000166501;ENSG00000067082;ENSG00000196839;ENSG00000161405;ENSG00000169508;ENSG00000168264;ENSG00000105369;ENSG00000110651;ENSG00000005020
Factor 4	GO:0072507	divalent inorganic cation homeostasis	131	23	9.78078	2.35155	8.23303e-05	0.00182624	ENSG00000271503;ENSG00000277632;ENSG00000132507;ENSG00000126353;ENSG00000102879;ENSG00000198668;ENSG00000166598;ENSG00000182718;ENSG00000051523;ENSG00000164111;ENSG00000111679;ENSG00000166501;ENSG00000005059;ENSG00000196352;ENSG00000010810;ENSG00000121966;ENSG00000139679;ENSG00000172215;ENSG00000058668;ENSG00000125384;ENSG00000181104;ENSG00000120915;ENSG00000171867
Factor 4	GO:0001818	negative regulation of cytokine production	98	19	7.31692	2.59672	8.75358e-05	0.00188459	ENSG00000096384;ENSG00000122862;ENSG00000135046;ENSG00000138795;ENSG00000108561;ENSG00000130303;ENSG00000111679;ENSG00000181847;ENSG00000107485;ENSG00000089692;ENSG00000077782;ENSG00000111537;ENSG00000134242;ENSG00000131871;ENSG00000066294;ENSG00000100784;ENSG00000117090;ENSG00000071575;ENSG00000171867
Factor 4	GO:0048017	inositol lipid-mediated signaling	47	12	3.50913	3.41965	0.000119466	0.00247217	ENSG00000271503;ENSG00000105373;ENSG00000126264;ENSG00000100100;ENSG00000108561;ENSG00000111679;ENSG00000137331;ENSG00000107485;ENSG00000074842;ENSG00000010810;ENSG00000077782;ENSG00000181104
Factor 4	GO:0030099	myeloid cell differentiation	170	27	12.6926	2.12722	0.000121582	0.00247217	ENSG00000166710;ENSG00000277632;ENSG00000019582;ENSG00000164587;ENSG00000137154;ENSG00000145220;ENSG00000115738;ENSG00000126353;ENSG00000100906;ENSG00000138795;ENSG00000158869;ENSG00000182718;ENSG00000174946;ENSG00000123685;ENSG00000152495;ENSG00000131981;ENSG00000163565;ENSG00000114861;ENSG00000111679;ENSG00000164466;ENSG00000166501;ENSG00000107485;ENSG00000124767;ENSG00000136997;ENSG00000111537…
Factor 4	GO:0050727	regulation of inflammatory response	101	19	7.54091	2.51959	0.000133659	0.00264428	ENSG00000271503;ENSG00000277632;ENSG00000134460;ENSG00000126353;ENSG00000135046;ENSG00000100906;ENSG00000149311;ENSG00000158869;ENSG00000108561;ENSG00000114861;ENSG00000107485;ENSG00000196352;ENSG00000196839;ENSG00000028137;ENSG00000085063;ENSG00000131871;ENSG00000184584;ENSG00000110651;ENSG00000276085
Factor 4	GO:0002576	platelet degranulation	41	11	3.06116	3.59341	0.000141765	0.00273084	ENSG00000122862;ENSG00000172543;ENSG00000135404;ENSG00000198668;ENSG00000158869;ENSG00000164111;ENSG00000196924;ENSG00000155657;ENSG00000130402;ENSG00000072110;ENSG00000108679
Factor 4	GO:0072511	divalent inorganic cation transport	119	21	8.88483	2.36358	0.000155559	0.00291973	ENSG00000271503;ENSG00000277632;ENSG00000126353;ENSG00000133872;ENSG00000102879;ENSG00000198668;ENSG00000124942;ENSG00000182718;ENSG00000051523;ENSG00000172349;ENSG00000131981;ENSG00000164111;ENSG00000111679;ENSG00000166501;ENSG00000005059;ENSG00000010810;ENSG00000066294;ENSG00000058668;ENSG00000276070;ENSG00000181104;ENSG00000171867
Factor 4	GO:0002446	neutrophil mediated immunity	262	36	19.5616	1.84034	0.000206015	0.00372281	ENSG00000166710;ENSG00000156508;ENSG00000087086;ENSG00000096384;ENSG00000171314;ENSG00000188404;ENSG00000163191;ENSG00000135404;ENSG00000167996;ENSG00000026508;ENSG00000119655;ENSG00000145287;ENSG00000158869;ENSG00000182718;ENSG00000051523;ENSG00000131981;ENSG00000130303;ENSG00000111679;ENSG00000134996;ENSG00000156261;ENSG00000109861;ENSG00000145703;ENSG00000117984;ENSG00000139278;ENSG00000196352…
Factor 4	GO:0002791	regulation of peptide secretion	139	23	10.3781	2.21621	0.000208518	0.00372281	ENSG00000271503;ENSG00000111640;ENSG00000277632;ENSG00000019582;ENSG00000115687;ENSG00000126353;ENSG00000122862;ENSG00000135046;ENSG00000175567;ENSG00000169100;ENSG00000114861;ENSG00000164111;ENSG00000107485;ENSG00000115306;ENSG00000028137;ENSG00000155657;ENSG00000111537;ENSG00000213465;ENSG00000134242;ENSG00000136770;ENSG00000116815;ENSG00000137752;ENSG00000181104
Factor 4	GO:0043900	regulation of multi-organism process	168	26	12.5433	2.07282	0.000249565	0.00428072	ENSG00000271503;ENSG00000100097;ENSG00000111640;ENSG00000277632;ENSG00000019582;ENSG00000134460;ENSG00000105373;ENSG00000070756;ENSG00000138795;ENSG00000182718;ENSG00000051523;ENSG00000108561;ENSG00000166794;ENSG00000163565;ENSG00000114861;ENSG00000130303;ENSG00000123240;ENSG00000180644;ENSG00000239713;ENSG00000185624;ENSG00000196352;ENSG00000196839;ENSG00000111537;ENSG00000184584;ENSG00000276070…
Factor 4	GO:0070371	ERK1 and ERK2 cascade	81	16	6.04766	2.64565	0.000251463	0.00428072	ENSG00000271503;ENSG00000277632;ENSG00000019582;ENSG00000126353;ENSG00000026508;ENSG00000111679;ENSG00000136997;ENSG00000077782;ENSG00000126934;ENSG00000134242;ENSG00000169508;ENSG00000117090;ENSG00000276070;ENSG00000181104;ENSG00000276085;ENSG00000103811
Factor 4	GO:0050867	positive regulation of cell activation	141	23	10.5274	2.18477	0.000259248	0.00431294	ENSG00000271503;ENSG00000100097;ENSG00000019582;ENSG00000168685;ENSG00000134460;ENSG00000223865;ENSG00000126353;ENSG00000231389;ENSG00000139193;ENSG00000102879;ENSG00000135046;ENSG00000158869;ENSG00000111679;ENSG00000107485;ENSG00000204472;ENSG00000196352;ENSG00000196839;ENSG00000010810;ENSG00000111537;ENSG00000135426;ENSG00000169508;ENSG00000105122;ENSG00000110651
Factor 4	GO:0061448	connective tissue development	45	11	3.35981	3.274	0.000346994	0.00564444	ENSG00000115738;ENSG00000026508;ENSG00000182718;ENSG00000077782;ENSG00000150347;ENSG00000105835;ENSG00000213145;ENSG00000176485;ENSG00000142173;ENSG00000171310;ENSG00000178573
Factor 4	GO:0002237	response to molecule of bacterial origin	100	18	7.46624	2.41085	0.000355098	0.0056507	ENSG00000271503;ENSG00000166710;ENSG00000277632;ENSG00000026025;ENSG00000126353;ENSG00000100906;ENSG00000110324;ENSG00000114861;ENSG00000196352;ENSG00000028137;ENSG00000162909;ENSG00000134242;ENSG00000131871;ENSG00000164120;ENSG00000077150;ENSG00000125384;ENSG00000137752;ENSG00000181104
Factor 4	GO:0051098	regulation of binding	172	26	12.8419	2.02462	0.000365596	0.00569396	ENSG00000166710;ENSG00000145649;ENSG00000096384;ENSG00000111913;ENSG00000115738;ENSG00000115232;ENSG00000136810;ENSG00000197747;ENSG00000104964;ENSG00000104408;ENSG00000198668;ENSG00000100906;ENSG00000138795;ENSG00000182718;ENSG00000044574;ENSG00000131981;ENSG00000163565;ENSG00000107485;ENSG00000137312;ENSG00000111537;ENSG00000163564;ENSG00000184584;ENSG00000076604;ENSG00000260916;ENSG00000117318…
Factor 4	GO:0098542	defense response to other organism	154	24	11.498	2.08732	0.000387536	0.00590993	ENSG00000115523;ENSG00000111640;ENSG00000134460;ENSG00000198918;ENSG00000105373;ENSG00000156482;ENSG00000145287;ENSG00000158869;ENSG00000051523;ENSG00000108561;ENSG00000163565;ENSG00000114861;ENSG00000130303;ENSG00000123240;ENSG00000196924;ENSG00000164300;ENSG00000180644;ENSG00000239713;ENSG00000197471;ENSG00000111537;ENSG00000184584;ENSG00000116977;ENSG00000126709;ENSG00000100298
Factor 4	GO:0043491	protein kinase B signaling	69	14	5.15171	2.71755	0.000456583	0.0068208	ENSG00000271503;ENSG00000277632;ENSG00000096384;ENSG00000126353;ENSG00000204628;ENSG00000136810;ENSG00000105373;ENSG00000150093;ENSG00000108561;ENSG00000107485;ENSG00000074842;ENSG00000010810;ENSG00000077782;ENSG00000149212
Factor 4	GO:0033002	muscle cell proliferation	55	12	4.10643	2.92224	0.000580808	0.00808694	ENSG00000271503;ENSG00000115738;ENSG00000051523;ENSG00000114861;ENSG00000204472;ENSG00000077782;ENSG00000111537;ENSG00000137193;ENSG00000164120;ENSG00000105835;ENSG00000157978;ENSG00000178607
Factor 4	GO:0043062	extracellular structure organization	55	12	4.10643	2.92224	0.000580808	0.00808694	ENSG00000115232;ENSG00000150093;ENSG00000138061;ENSG00000026508;ENSG00000182718;ENSG00000185624;ENSG00000028137;ENSG00000137312;ENSG00000077150;ENSG00000167642;ENSG00000213949;ENSG00000142173
Factor 4	GO:0050920	regulation of chemotaxis	55	12	4.10643	2.92224	0.000580808	0.00808694	ENSG00000271503;ENSG00000277632;ENSG00000019582;ENSG00000111913;ENSG00000126353;ENSG00000108561;ENSG00000172349;ENSG00000204472;ENSG00000077782;ENSG00000121966;ENSG00000169508;ENSG00000276070
Factor 4	GO:0003012	muscle system process	87	16	6.49563	2.46319	0.00058553	0.00808694	ENSG00000026025;ENSG00000092841;ENSG00000198668;ENSG00000167460;ENSG00000051523;ENSG00000111678;ENSG00000196924;ENSG00000204472;ENSG00000196839;ENSG00000028137;ENSG00000155657;ENSG00000160789;ENSG00000058668;ENSG00000213949;ENSG00000049247;ENSG00000181104
Factor 4	GO:0048872	homeostasis of number of cells	122	20	9.10882	2.19567	0.000608062	0.00824262	ENSG00000166710;ENSG00000019582;ENSG00000168685;ENSG00000182774;ENSG00000134460;ENSG00000164587;ENSG00000137154;ENSG00000145220;ENSG00000115738;ENSG00000126353;ENSG00000138326;ENSG00000102879;ENSG00000135046;ENSG00000213658;ENSG00000158869;ENSG00000164466;ENSG00000107485;ENSG00000196839;ENSG00000169508;ENSG00000181104
Factor 4	GO:0034113	heterotypic cell-cell adhesion	16	6	1.1946	5.02261	0.000699627	0.00909356	ENSG00000115232;ENSG00000150093;ENSG00000026508;ENSG00000137312;ENSG00000116815;ENSG00000112378
Factor 4	GO:0050918	positive chemotaxis	11	5	0.821287	6.08801	0.000715974	0.00909356	ENSG00000271503;ENSG00000277632;ENSG00000102879;ENSG00000172349;ENSG00000131981
Factor 4	GO:0035821	modification of morphology or physiology of other organism	64	13	4.7784	2.72058	0.000717399	0.00909356	ENSG00000271503;ENSG00000115523;ENSG00000111640;ENSG00000277632;ENSG00000156482;ENSG00000198668;ENSG00000169100;ENSG00000138795;ENSG00000182718;ENSG00000166794;ENSG00000180644;ENSG00000111537;ENSG00000276070
Factor 4	GO:1903706	regulation of hemopoiesis	170	25	12.6926	1.96965	0.000720528	0.00909356	ENSG00000166710;ENSG00000100097;ENSG00000277632;ENSG00000019582;ENSG00000168685;ENSG00000134460;ENSG00000115738;ENSG00000139193;ENSG00000135046;ENSG00000100906;ENSG00000138795;ENSG00000174946;ENSG00000152495;ENSG00000131981;ENSG00000114861;ENSG00000111679;ENSG00000166501;ENSG00000107485;ENSG00000136997;ENSG00000196839;ENSG00000111537;ENSG00000135426;ENSG00000161405;ENSG00000186891;ENSG00000057657
Factor 4	GO:0051235	maintenance of location	115	19	8.58618	2.21286	0.000750821	0.00931527	ENSG00000277632;ENSG00000087086;ENSG00000126353;ENSG00000122862;ENSG00000136810;ENSG00000102879;ENSG00000167996;ENSG00000198668;ENSG00000100906;ENSG00000166598;ENSG00000051523;ENSG00000186480;ENSG00000044574;ENSG00000164111;ENSG00000111679;ENSG00000196924;ENSG00000113558;ENSG00000213465;ENSG00000181104
Factor 4	GO:0050663	cytokine secretion	65	13	4.85306	2.67872	0.000837451	0.0102169	ENSG00000111640;ENSG00000277632;ENSG00000126353;ENSG00000122862;ENSG00000135046;ENSG00000114861;ENSG00000107485;ENSG00000115306;ENSG00000028137;ENSG00000134242;ENSG00000116815;ENSG00000137752;ENSG00000181104
Factor 4	GO:0007162	negative regulation of cell adhesion	82	15	6.12232	2.45005	0.000915649	0.0109878	ENSG00000100097;ENSG00000019582;ENSG00000134460;ENSG00000111913;ENSG00000138061;ENSG00000135046;ENSG00000131981;ENSG00000111679;ENSG00000181847;ENSG00000197471;ENSG00000089692;ENSG00000134242;ENSG00000130402;ENSG00000167642;ENSG00000171867
Factor 4	GO:0002526	acute inflammatory response	29	8	2.16521	3.69479	0.000952052	0.0112404	ENSG00000126353;ENSG00000158869;ENSG00000108561;ENSG00000107485;ENSG00000196352;ENSG00000085063;ENSG00000131871;ENSG00000110651
Factor 4	GO:0032609	interferon-gamma production	36	9	2.68785	3.3484	0.00100564	0.0114319	ENSG00000223865;ENSG00000126353;ENSG00000231389;ENSG00000108561;ENSG00000107485;ENSG00000197471;ENSG00000134242;ENSG00000074966;ENSG00000171867
Factor 4	GO:0019882	antigen processing and presentation	100	17	7.46624	2.27691	0.00101538	0.0114319	ENSG00000166710;ENSG00000019582;ENSG00000204287;ENSG00000196126;ENSG00000223865;ENSG00000126353;ENSG00000231389;ENSG00000196735;ENSG00000179344;ENSG00000158869;ENSG00000153563;ENSG00000198502;ENSG00000117984;ENSG00000127022;ENSG00000089692;ENSG00000069974;ENSG00000103811
Factor 4	GO:0007015	actin filament organization	127	20	9.48213	2.10923	0.00102694	0.0114319	ENSG00000126353;ENSG00000102879;ENSG00000197747;ENSG00000150093;ENSG00000167460;ENSG00000166598;ENSG00000196924;ENSG00000145703;ENSG00000125868;ENSG00000204472;ENSG00000115306;ENSG00000163219;ENSG00000155657;ENSG00000155366;ENSG00000130402;ENSG00000163171;ENSG00000050405;ENSG00000072110;ENSG00000146376;ENSG00000133816
Factor 4	GO:0052547	regulation of peptidase activity	155	23	11.5727	1.98744	0.00103075	0.0114319	ENSG00000111640;ENSG00000204628;ENSG00000077984;ENSG00000139193;ENSG00000164611;ENSG00000185088;ENSG00000026508;ENSG00000138795;ENSG00000145779;ENSG00000163565;ENSG00000130303;ENSG00000119632;ENSG00000121858;ENSG00000136997;ENSG00000166681;ENSG00000010810;ENSG00000126709;ENSG00000167642;ENSG00000124570;ENSG00000137752;ENSG00000181104;ENSG00000112378;ENSG00000103811
Factor 4	GO:0032103	positive regulation of response to external stimulus	85	15	6.34631	2.36358	0.001344	0.0146837	ENSG00000271503;ENSG00000277632;ENSG00000019582;ENSG00000111913;ENSG00000126353;ENSG00000100906;ENSG00000158869;ENSG00000051523;ENSG00000108561;ENSG00000172349;ENSG00000123240;ENSG00000204472;ENSG00000077782;ENSG00000276070;ENSG00000276085
Factor 4	GO:0002697	regulation of immune effector process	149	22	11.1247	1.97758	0.00141019	0.0151803	ENSG00000166710;ENSG00000019582;ENSG00000168685;ENSG00000134460;ENSG00000105373;ENSG00000135046;ENSG00000158869;ENSG00000108561;ENSG00000131981;ENSG00000130303;ENSG00000111679;ENSG00000107485;ENSG00000239713;ENSG00000196352;ENSG00000089692;ENSG00000028137;ENSG00000085063;ENSG00000111537;ENSG00000066294;ENSG00000184584;ENSG00000204475;ENSG00000110651
Factor 4	GO:0002285	lymphocyte activation involved in immune response	77	14	5.74901	2.4352	0.00143241	0.015196	ENSG00000100097;ENSG00000137154;ENSG00000102879;ENSG00000135046;ENSG00000138795;ENSG00000158869;ENSG00000131981;ENSG00000114861;ENSG00000107485;ENSG00000197471;ENSG00000196839;ENSG00000069974;ENSG00000111537;ENSG00000169508
Factor 4	GO:0031349	positive regulation of defense response	159	23	11.8713	1.93744	0.00146625	0.0153328	ENSG00000271503;ENSG00000277632;ENSG00000126353;ENSG00000143947;ENSG00000105373;ENSG00000100906;ENSG00000169100;ENSG00000166598;ENSG00000158869;ENSG00000051523;ENSG00000108561;ENSG00000163565;ENSG00000123240;ENSG00000089692;ENSG00000137312;ENSG00000010810;ENSG00000163564;ENSG00000134242;ENSG00000100784;ENSG00000184584;ENSG00000074966;ENSG00000204475;ENSG00000276085
Factor 4	GO:0003013	circulatory system process	86	15	6.42097	2.3361	0.00151977	0.015451	ENSG00000115738;ENSG00000198668;ENSG00000051523;ENSG00000196924;ENSG00000196839;ENSG00000010810;ENSG00000155657;ENSG00000105835;ENSG00000121064;ENSG00000058668;ENSG00000125384;ENSG00000213949;ENSG00000049247;ENSG00000181104;ENSG00000120915
Factor 4	GO:0031589	cell-substrate adhesion	86	15	6.42097	2.3361	0.00151977	0.015451	ENSG00000100097;ENSG00000115232;ENSG00000126353;ENSG00000102879;ENSG00000197747;ENSG00000135404;ENSG00000150093;ENSG00000026508;ENSG00000108561;ENSG00000196924;ENSG00000140575;ENSG00000213465;ENSG00000130402;ENSG00000072110;ENSG00000213949
Factor 4	GO:1990778	protein localization to cell periphery	123	19	9.18348	2.06893	0.00172286	0.0172758	ENSG00000082074;ENSG00000204628;ENSG00000197747;ENSG00000150093;ENSG00000158869;ENSG00000182718;ENSG00000100083;ENSG00000131981;ENSG00000123240;ENSG00000196924;ENSG00000116209;ENSG00000172005;ENSG00000115306;ENSG00000137312;ENSG00000111537;ENSG00000137501;ENSG00000166289;ENSG00000171867;ENSG00000157978
Factor 4	GO:0001655	urogenital system development	62	12	4.62907	2.59231	0.00177594	0.0175674	ENSG00000115738;ENSG00000135046;ENSG00000107485;ENSG00000135541;ENSG00000140575;ENSG00000136997;ENSG00000077782;ENSG00000150347;ENSG00000164120;ENSG00000213145;ENSG00000117318;ENSG00000103811
Factor 4	GO:0048568	embryonic organ development	88	15	6.57029	2.283	0.00192944	0.0188313	ENSG00000111913;ENSG00000115738;ENSG00000081059;ENSG00000138795;ENSG00000186480;ENSG00000107485;ENSG00000135541;ENSG00000196839;ENSG00000077782;ENSG00000164442;ENSG00000057657;ENSG00000117318;ENSG00000167642;ENSG00000171310;ENSG00000133816
Factor 4	GO:0032615	interleukin-12 production	19	6	1.41859	4.22956	0.00195547	0.0188343	ENSG00000126353;ENSG00000108561;ENSG00000114861;ENSG00000181847;ENSG00000111537;ENSG00000117090
Factor 4	GO:0051051	negative regulation of transport	145	21	10.8261	1.93977	0.00229715	0.0218378	ENSG00000019582;ENSG00000204628;ENSG00000122862;ENSG00000136810;ENSG00000104904;ENSG00000102879;ENSG00000135046;ENSG00000198668;ENSG00000175567;ENSG00000186480;ENSG00000131981;ENSG00000130303;ENSG00000164111;ENSG00000166501;ENSG00000196839;ENSG00000028137;ENSG00000134242;ENSG00000131871;ENSG00000066294;ENSG00000181104;ENSG00000136111
Factor 4	GO:0007229	integrin-mediated signaling pathway	33	8	2.46386	3.24694	0.00236514	0.022196	ENSG00000082074;ENSG00000115232;ENSG00000135404;ENSG00000150093;ENSG00000213658;ENSG00000158869;ENSG00000196924;ENSG00000213949
Factor 4	GO:0032612	interleukin-1 production	27	7	2.01589	3.47242	0.00292992	0.0270294	ENSG00000277632;ENSG00000126353;ENSG00000135046;ENSG00000163565;ENSG00000114861;ENSG00000137752;ENSG00000181104
Factor 4	GO:0018212	peptidyl-tyrosine modification	110	17	8.21287	2.06992	0.00295403	0.0270294	ENSG00000271503;ENSG00000019582;ENSG00000204628;ENSG00000026508;ENSG00000155307;ENSG00000111679;ENSG00000140575;ENSG00000010810;ENSG00000077782;ENSG00000155657;ENSG00000111537;ENSG00000126934;ENSG00000108798;ENSG00000074966;ENSG00000186891;ENSG00000110651;ENSG00000171867
Factor 4	GO:0009615	response to virus	149	21	11.1247	1.88769	0.00321578	0.0290612	ENSG00000271503;ENSG00000134419;ENSG00000134460;ENSG00000105373;ENSG00000119655;ENSG00000123685;ENSG00000108561;ENSG00000163565;ENSG00000130303;ENSG00000196924;ENSG00000164300;ENSG00000180644;ENSG00000107485;ENSG00000239713;ENSG00000111537;ENSG00000121966;ENSG00000184584;ENSG00000116977;ENSG00000126709;ENSG00000276070;ENSG00000100298
Factor 4	GO:0009636	response to toxic substance	170	23	12.6926	1.81208	0.00355419	0.0317277	ENSG00000271503;ENSG00000277632;ENSG00000132965;ENSG00000204628;ENSG00000136810;ENSG00000139193;ENSG00000148908;ENSG00000138061;ENSG00000135046;ENSG00000198668;ENSG00000197448;ENSG00000114942;ENSG00000167815;ENSG00000198695;ENSG00000107485;ENSG00000100823;ENSG00000196839;ENSG00000010810;ENSG00000162909;ENSG00000131871;ENSG00000164120;ENSG00000276070;ENSG00000120915
Factor 4	GO:0070555	response to interleukin-1	59	11	4.40508	2.49712	0.00371091	0.0327275	ENSG00000271503;ENSG00000277632;ENSG00000143947;ENSG00000104964;ENSG00000135046;ENSG00000100906;ENSG00000051523;ENSG00000113558;ENSG00000100784;ENSG00000276070;ENSG00000276085
Factor 4	GO:0060627	regulation of vesicle-mediated transport	172	23	12.8419	1.79101	0.00412427	0.0359401	ENSG00000166710;ENSG00000145220;ENSG00000204628;ENSG00000102879;ENSG00000135404;ENSG00000135046;ENSG00000198668;ENSG00000158869;ENSG00000182718;ENSG00000051523;ENSG00000186480;ENSG00000131981;ENSG00000166501;ENSG00000147065;ENSG00000135541;ENSG00000069974;ENSG00000137312;ENSG00000111537;ENSG00000126934;ENSG00000130402;ENSG00000066294;ENSG00000157978;ENSG00000136111
Factor 4	GO:0070670	response to interleukin-4	22	6	1.64257	3.6528	0.00444015	0.0381102	ENSG00000096384;ENSG00000102879;ENSG00000081059;ENSG00000138795;ENSG00000044574;ENSG00000107485
Factor 4	GO:0002009	morphogenesis of an epithelium	105	16	7.83956	2.04093	0.00447743	0.0381102	ENSG00000026508;ENSG00000171863;ENSG00000138795;ENSG00000114861;ENSG00000196924;ENSG00000147065;ENSG00000107485;ENSG00000135541;ENSG00000136997;ENSG00000077782;ENSG00000155366;ENSG00000143013;ENSG00000167642;ENSG00000133816;ENSG00000169554;ENSG00000103811
Factor 4	GO:0050878	regulation of body fluid levels	135	19	10.0794	1.88503	0.00504566	0.0424532	ENSG00000158869;ENSG00000182718;ENSG00000051523;ENSG00000213719;ENSG00000108561;ENSG00000165272;ENSG00000164111;ENSG00000111679;ENSG00000166501;ENSG00000196924;ENSG00000107485;ENSG00000196839;ENSG00000069974;ENSG00000010810;ENSG00000085063;ENSG00000065357;ENSG00000137501;ENSG00000072110;ENSG00000181104
Factor 4	GO:2001057	reactive nitrogen species metabolic process	23	6	1.71724	3.49399	0.00563684	0.0468883	ENSG00000096384;ENSG00000138061;ENSG00000204472;ENSG00000111537;ENSG00000131871;ENSG00000058668
Factor 4	GO:0006909	phagocytosis	89	14	6.64496	2.10686	0.00573039	0.0471308	ENSG00000096384;ENSG00000145220;ENSG00000204628;ENSG00000102879;ENSG00000150093;ENSG00000135046;ENSG00000158869;ENSG00000051523;ENSG00000204472;ENSG00000069974;ENSG00000010810;ENSG00000163219;ENSG00000117090;ENSG00000100365
Factor 4	GO:0071706	tumor necrosis factor superfamily cytokine production	54	10	4.03177	2.4803	0.00585382	0.0476111	ENSG00000277632;ENSG00000158869;ENSG00000051523;ENSG00000114861;ENSG00000111679;ENSG00000197471;ENSG00000111537;ENSG00000134242;ENSG00000131871;ENSG00000117090
Factor 4	GO:0051346	negative regulation of hydrolase activity	147	20	10.9754	1.82226	0.00598322	0.0481288	ENSG00000111640;ENSG00000145649;ENSG00000077984;ENSG00000139193;ENSG00000164611;ENSG00000135046;ENSG00000026508;ENSG00000138795;ENSG00000145779;ENSG00000131981;ENSG00000163565;ENSG00000130303;ENSG00000145703;ENSG00000140575;ENSG00000166681;ENSG00000213465;ENSG00000137501;ENSG00000126709;ENSG00000167642;ENSG00000124570
Factor 5	GO:0022613	ribonucleoprotein complex biogenesis	344	35	5.66958	6.1733	0	0	ENSG00000177954;ENSG00000140988;ENSG00000147403;ENSG00000105372;ENSG00000142541;ENSG00000080824;ENSG00000182774;ENSG00000164587;ENSG00000096384;ENSG00000197958;ENSG00000233927;ENSG00000137154;ENSG00000089157;ENSG00000186468;ENSG00000170889;ENSG00000161970;ENSG00000142937;ENSG00000168028;ENSG00000142676;ENSG00000100316;ENSG00000198242;ENSG00000181163;ENSG00000138326;ENSG00000198755;ENSG00000182899…
Factor 5	GO:0006605	protein targeting	261	71	4.30163	16.5054	0	0	ENSG00000177954;ENSG00000140988;ENSG00000134419;ENSG00000229117;ENSG00000147403;ENSG00000109475;ENSG00000105372;ENSG00000142541;ENSG00000080824;ENSG00000198034;ENSG00000231500;ENSG00000182774;ENSG00000137818;ENSG00000167526;ENSG00000164587;ENSG00000071082;ENSG00000149273;ENSG00000112306;ENSG00000122026;ENSG00000197958;ENSG00000233927;ENSG00000137154;ENSG00000166441;ENSG00000198918;ENSG00000089157…
Factor 5	GO:0006401	RNA catabolic process	255	72	4.20274	17.1317	0	0	ENSG00000177954;ENSG00000140988;ENSG00000134419;ENSG00000229117;ENSG00000147403;ENSG00000109475;ENSG00000105372;ENSG00000142541;ENSG00000198034;ENSG00000231500;ENSG00000182774;ENSG00000137818;ENSG00000167526;ENSG00000164587;ENSG00000071082;ENSG00000149273;ENSG00000112306;ENSG00000122026;ENSG00000197958;ENSG00000233927;ENSG00000137154;ENSG00000166441;ENSG00000198918;ENSG00000089157;ENSG00000186468…
Factor 5	GO:0090150	establishment of protein localization to membrane	207	70	3.41164	20.518	0	0	ENSG00000177954;ENSG00000140988;ENSG00000134419;ENSG00000229117;ENSG00000147403;ENSG00000109475;ENSG00000105372;ENSG00000142541;ENSG00000080824;ENSG00000198034;ENSG00000231500;ENSG00000182774;ENSG00000137818;ENSG00000167526;ENSG00000164587;ENSG00000071082;ENSG00000149273;ENSG00000112306;ENSG00000122026;ENSG00000197958;ENSG00000233927;ENSG00000137154;ENSG00000166441;ENSG00000198918;ENSG00000089157…
Factor 5	GO:0006413	translational initiation	160	70	2.63701	26.5452	0	0	ENSG00000177954;ENSG00000140988;ENSG00000134419;ENSG00000229117;ENSG00000147403;ENSG00000109475;ENSG00000105372;ENSG00000142541;ENSG00000198034;ENSG00000231500;ENSG00000182774;ENSG00000137818;ENSG00000167526;ENSG00000164587;ENSG00000071082;ENSG00000149273;ENSG00000112306;ENSG00000122026;ENSG00000197958;ENSG00000233927;ENSG00000137154;ENSG00000166441;ENSG00000198918;ENSG00000089157;ENSG00000186468…
Factor 5	GO:0070972	protein localization to endoplasmic reticulum	121	69	1.99424	34.5996	0	0	ENSG00000177954;ENSG00000140988;ENSG00000134419;ENSG00000229117;ENSG00000147403;ENSG00000109475;ENSG00000105372;ENSG00000142541;ENSG00000198034;ENSG00000231500;ENSG00000182774;ENSG00000137818;ENSG00000167526;ENSG00000164587;ENSG00000071082;ENSG00000149273;ENSG00000112306;ENSG00000122026;ENSG00000197958;ENSG00000233927;ENSG00000137154;ENSG00000166441;ENSG00000198918;ENSG00000089157;ENSG00000186468…
Factor 5	GO:0002181	cytoplasmic translation	73	27	1.20314	22.4413	0	0	ENSG00000229117;ENSG00000142541;ENSG00000137818;ENSG00000071082;ENSG00000233927;ENSG00000198918;ENSG00000089157;ENSG00000186468;ENSG00000105640;ENSG00000161970;ENSG00000142676;ENSG00000144713;ENSG00000156482;ENSG00000213741;ENSG00000174748;ENSG00000198755;ENSG00000182899;ENSG00000108298;ENSG00000063177;ENSG00000162244;ENSG00000130255;ENSG00000163682;ENSG00000161016;ENSG00000172809;ENSG00000171858…
Factor 5	GO:0016072	rRNA metabolic process	182	23	2.9996	7.66768	4.77396e-15	4.36817e-13	ENSG00000177954;ENSG00000140988;ENSG00000105372;ENSG00000182774;ENSG00000164587;ENSG00000233927;ENSG00000137154;ENSG00000115053;ENSG00000170889;ENSG00000161970;ENSG00000142937;ENSG00000168028;ENSG00000142676;ENSG00000138326;ENSG00000198755;ENSG00000182899;ENSG00000148303;ENSG00000136942;ENSG00000115268;ENSG00000105193;ENSG00000171863;ENSG00000171858;ENSG00000131469
Factor 5	GO:0071826	ribonucleoprotein complex subunit organization	191	20	3.14793	6.35337	1.42697e-11	1.1606e-09	ENSG00000177954;ENSG00000147403;ENSG00000105372;ENSG00000142541;ENSG00000080824;ENSG00000164587;ENSG00000096384;ENSG00000197958;ENSG00000233927;ENSG00000089157;ENSG00000186468;ENSG00000168028;ENSG00000142676;ENSG00000100316;ENSG00000198242;ENSG00000181163;ENSG00000115268;ENSG00000083845;ENSG00000172809;ENSG00000114391
Factor 5	GO:0034470	ncRNA processing	243	22	4.00496	5.49318	2.12314e-11	1.55413e-09	ENSG00000177954;ENSG00000140988;ENSG00000105372;ENSG00000182774;ENSG00000164587;ENSG00000233927;ENSG00000137154;ENSG00000170889;ENSG00000161970;ENSG00000142937;ENSG00000168028;ENSG00000142676;ENSG00000138326;ENSG00000198755;ENSG00000182899;ENSG00000148303;ENSG00000136942;ENSG00000115268;ENSG00000105193;ENSG00000171863;ENSG00000171858;ENSG00000131469
Factor 5	GO:0001906	cell killing	57	6	0.939436	6.38681	0.000309784	0.0206147	ENSG00000166710;ENSG00000105372;ENSG00000096384;ENSG00000081237;ENSG00000117450;ENSG00000156482
Factor 6	GO:0042110	T cell activation	216	56	17.5854	3.18446	6.66134e-16	4.8761e-13	ENSG00000166710;ENSG00000019582;ENSG00000168685;ENSG00000149273;ENSG00000223865;ENSG00000204592;ENSG00000111913;ENSG00000173762;ENSG00000231389;ENSG00000139193;ENSG00000152518;ENSG00000102879;ENSG00000116824;ENSG00000172116;ENSG00000143184;ENSG00000135046;ENSG00000081059;ENSG00000213658;ENSG00000158869;ENSG00000152495;ENSG00000088832;ENSG00000156127;ENSG00000131981;ENSG00000111679;ENSG00000168421…
Factor 6	GO:0007159	leukocyte cell-cell adhesion	153	41	12.4563	3.2915	2.1001e-12	7.68636e-10	ENSG00000019582;ENSG00000168685;ENSG00000149273;ENSG00000223865;ENSG00000204592;ENSG00000188404;ENSG00000111913;ENSG00000115232;ENSG00000231389;ENSG00000139193;ENSG00000102879;ENSG00000143184;ENSG00000135046;ENSG00000026508;ENSG00000134954;ENSG00000131981;ENSG00000111679;ENSG00000147065;ENSG00000139626;ENSG00000083799;ENSG00000196776;ENSG00000204472;ENSG00000110876;ENSG00000100219;ENSG00000196352…
Factor 6	GO:0022407	regulation of cell-cell adhesion	157	40	12.782	3.12941	2.27438e-11	5.54949e-09	ENSG00000019582;ENSG00000168685;ENSG00000149273;ENSG00000223865;ENSG00000204592;ENSG00000089327;ENSG00000111913;ENSG00000115232;ENSG00000231389;ENSG00000139193;ENSG00000102879;ENSG00000143184;ENSG00000135046;ENSG00000026508;ENSG00000134954;ENSG00000131981;ENSG00000111679;ENSG00000083799;ENSG00000196776;ENSG00000204472;ENSG00000100219;ENSG00000196352;ENSG00000131507;ENSG00000102760;ENSG00000177885…
Factor 6	GO:0002694	regulation of leukocyte activation	208	45	16.9341	2.65736	4.55369e-10	8.33325e-08	ENSG00000019582;ENSG00000168685;ENSG00000149273;ENSG00000223865;ENSG00000204592;ENSG00000111913;ENSG00000115738;ENSG00000231389;ENSG00000139193;ENSG00000152518;ENSG00000102879;ENSG00000116824;ENSG00000143184;ENSG00000135046;ENSG00000213658;ENSG00000158869;ENSG00000152495;ENSG00000131981;ENSG00000111679;ENSG00000083799;ENSG00000196776;ENSG00000204472;ENSG00000100219;ENSG00000196352;ENSG00000131507…
Factor 6	GO:0045785	positive regulation of cell adhesion	152	36	12.3749	2.90911	2.15402e-09	2.74864e-07	ENSG00000019582;ENSG00000168685;ENSG00000149273;ENSG00000223865;ENSG00000204592;ENSG00000163466;ENSG00000115232;ENSG00000231389;ENSG00000139193;ENSG00000102879;ENSG00000197747;ENSG00000143184;ENSG00000135046;ENSG00000026508;ENSG00000134954;ENSG00000111679;ENSG00000196924;ENSG00000083799;ENSG00000196776;ENSG00000204472;ENSG00000100219;ENSG00000196352;ENSG00000177885;ENSG00000196839;ENSG00000137312…
Factor 6	GO:0070661	leukocyte proliferation	112	30	9.11835	3.29007	2.25299e-09	2.74864e-07	ENSG00000019582;ENSG00000168685;ENSG00000149273;ENSG00000223865;ENSG00000204592;ENSG00000231389;ENSG00000102879;ENSG00000143184;ENSG00000135046;ENSG00000131981;ENSG00000111679;ENSG00000119969;ENSG00000147065;ENSG00000204472;ENSG00000112576;ENSG00000196352;ENSG00000182568;ENSG00000131507;ENSG00000196839;ENSG00000169508;ENSG00000072274;ENSG00000107738;ENSG00000105369;ENSG00000196950;ENSG00000125735…
Factor 6	GO:0050900	leukocyte migration	122	31	9.93249	3.12107	4.89385e-09	5.11757e-07	ENSG00000019582;ENSG00000105372;ENSG00000188404;ENSG00000111913;ENSG00000115232;ENSG00000102879;ENSG00000116824;ENSG00000143184;ENSG00000135046;ENSG00000026508;ENSG00000158869;ENSG00000131981;ENSG00000111679;ENSG00000147065;ENSG00000136286;ENSG00000139626;ENSG00000196776;ENSG00000204472;ENSG00000110876;ENSG00000177885;ENSG00000196839;ENSG00000005844;ENSG00000143669;ENSG00000171522;ENSG00000169508…
Factor 6	GO:0002521	leukocyte differentiation	209	43	17.0155	2.52711	5.91187e-09	5.40936e-07	ENSG00000166710;ENSG00000019582;ENSG00000168685;ENSG00000115738;ENSG00000115232;ENSG00000139193;ENSG00000152518;ENSG00000116824;ENSG00000135046;ENSG00000081059;ENSG00000158869;ENSG00000182718;ENSG00000123685;ENSG00000152495;ENSG00000156127;ENSG00000171223;ENSG00000131981;ENSG00000111679;ENSG00000168421;ENSG00000083799;ENSG00000168214;ENSG00000100219;ENSG00000182568;ENSG00000131507;ENSG00000136997…
Factor 6	GO:0050867	positive regulation of cell activation	141	33	11.4793	2.87473	1.43521e-08	1.16731e-06	ENSG00000019582;ENSG00000168685;ENSG00000149273;ENSG00000223865;ENSG00000204592;ENSG00000231389;ENSG00000139193;ENSG00000102879;ENSG00000116824;ENSG00000143184;ENSG00000135046;ENSG00000158869;ENSG00000111679;ENSG00000083799;ENSG00000196776;ENSG00000204472;ENSG00000100219;ENSG00000196352;ENSG00000177885;ENSG00000196839;ENSG00000169508;ENSG00000163600;ENSG00000072274;ENSG00000107738;ENSG00000118513…
Factor 6	GO:1902532	negative regulation of intracellular signal transduction	210	42	17.0969	2.45659	2.16656e-08	1.58592e-06	ENSG00000205542;ENSG00000019582;ENSG00000133112;ENSG00000111913;ENSG00000026508;ENSG00000198668;ENSG00000115415;ENSG00000100100;ENSG00000116288;ENSG00000088832;ENSG00000120875;ENSG00000111679;ENSG00000123240;ENSG00000051108;ENSG00000168209;ENSG00000168421;ENSG00000137642;ENSG00000083799;ENSG00000100219;ENSG00000141480;ENSG00000136997;ENSG00000106211;ENSG00000163219;ENSG00000163162;ENSG00000145901…
Factor 6	GO:0002683	negative regulation of immune system process	159	35	12.9448	2.70379	2.796e-08	1.81285e-06	ENSG00000019582;ENSG00000168685;ENSG00000105372;ENSG00000204592;ENSG00000111913;ENSG00000115738;ENSG00000143184;ENSG00000135046;ENSG00000100906;ENSG00000158869;ENSG00000054148;ENSG00000131981;ENSG00000111679;ENSG00000101347;ENSG00000169926;ENSG00000196776;ENSG00000196352;ENSG00000131507;ENSG00000141480;ENSG00000136997;ENSG00000196839;ENSG00000085063;ENSG00000101695;ENSG00000171522;ENSG00000105810…
Factor 6	GO:0002764	immune response-regulating signaling pathway	220	43	17.911	2.40075	2.97188e-08	1.81285e-06	ENSG00000204287;ENSG00000184009;ENSG00000196126;ENSG00000149273;ENSG00000223865;ENSG00000082074;ENSG00000163466;ENSG00000231389;ENSG00000196735;ENSG00000179344;ENSG00000198668;ENSG00000100906;ENSG00000221983;ENSG00000213658;ENSG00000158869;ENSG00000051523;ENSG00000054148;ENSG00000131981;ENSG00000111679;ENSG00000166501;ENSG00000136286;ENSG00000083799;ENSG00000198821;ENSG00000196776;ENSG00000254999…
Factor 6	GO:0002250	adaptive immune response	155	34	12.6191	2.69432	4.89362e-08	2.75548e-06	ENSG00000166710;ENSG00000019582;ENSG00000168685;ENSG00000204592;ENSG00000173762;ENSG00000139193;ENSG00000179344;ENSG00000172116;ENSG00000143184;ENSG00000135046;ENSG00000213658;ENSG00000158869;ENSG00000152495;ENSG00000156127;ENSG00000111679;ENSG00000166501;ENSG00000180644;ENSG00000136286;ENSG00000198821;ENSG00000163519;ENSG00000196352;ENSG00000131507;ENSG00000196839;ENSG00000101695;ENSG00000168610…
Factor 6	GO:0060326	cell chemotaxis	76	22	6.18745	3.55558	7.29701e-08	3.8153e-06	ENSG00000205542;ENSG00000019582;ENSG00000105372;ENSG00000111913;ENSG00000102879;ENSG00000143184;ENSG00000135046;ENSG00000158869;ENSG00000110934;ENSG00000131981;ENSG00000204472;ENSG00000172725;ENSG00000141480;ENSG00000106211;ENSG00000077782;ENSG00000143669;ENSG00000169508;ENSG00000170989;ENSG00000125735;ENSG00000168961;ENSG00000177663;ENSG00000156299
Factor 6	GO:0032103	positive regulation of response to external stimulus	85	23	6.92017	3.32362	1.45424e-07	6.7008e-06	ENSG00000205542;ENSG00000019582;ENSG00000105372;ENSG00000204592;ENSG00000111913;ENSG00000143184;ENSG00000100906;ENSG00000158869;ENSG00000116288;ENSG00000051523;ENSG00000134954;ENSG00000123240;ENSG00000196776;ENSG00000204472;ENSG00000106211;ENSG00000077782;ENSG00000145901;ENSG00000171522;ENSG00000170989;ENSG00000125735;ENSG00000168961;ENSG00000177663;ENSG00000156299
Factor 6	GO:0043062	extracellular structure organization	55	18	4.47776	4.01987	1.46465e-07	6.7008e-06	ENSG00000115232;ENSG00000042493;ENSG00000138061;ENSG00000026508;ENSG00000182718;ENSG00000134954;ENSG00000102265;ENSG00000003402;ENSG00000139626;ENSG00000196776;ENSG00000102760;ENSG00000137312;ENSG00000005844;ENSG00000108622;ENSG00000077150;ENSG00000167642;ENSG00000142173;ENSG00000147408
Factor 6	GO:0048872	homeostasis of number of cells	122	28	9.93249	2.81903	2.89493e-07	1.24652e-05	ENSG00000166710;ENSG00000019582;ENSG00000168685;ENSG00000105372;ENSG00000182774;ENSG00000145220;ENSG00000117450;ENSG00000115738;ENSG00000102879;ENSG00000135046;ENSG00000115415;ENSG00000127528;ENSG00000213658;ENSG00000158869;ENSG00000134954;ENSG00000164466;ENSG00000169926;ENSG00000083799;ENSG00000196839;ENSG00000168610;ENSG00000105810;ENSG00000169508;ENSG00000100644;ENSG00000125735;ENSG00000128016…
Factor 6	GO:0030099	myeloid cell differentiation	170	34	13.8403	2.45659	5.17755e-07	1.99472e-05	ENSG00000166710;ENSG00000019582;ENSG00000105372;ENSG00000145220;ENSG00000115738;ENSG00000100906;ENSG00000115415;ENSG00000127528;ENSG00000158869;ENSG00000182718;ENSG00000123685;ENSG00000152495;ENSG00000163041;ENSG00000156127;ENSG00000134954;ENSG00000171223;ENSG00000131981;ENSG00000111679;ENSG00000164466;ENSG00000166501;ENSG00000169926;ENSG00000168214;ENSG00000131507;ENSG00000136997;ENSG00000168610…
Factor 6	GO:1903706	regulation of hemopoiesis	170	34	13.8403	2.45659	5.17755e-07	1.99472e-05	ENSG00000166710;ENSG00000019582;ENSG00000168685;ENSG00000115738;ENSG00000139193;ENSG00000152518;ENSG00000116824;ENSG00000135046;ENSG00000100906;ENSG00000115415;ENSG00000152495;ENSG00000163041;ENSG00000134954;ENSG00000131981;ENSG00000111679;ENSG00000166501;ENSG00000169926;ENSG00000083799;ENSG00000100219;ENSG00000131507;ENSG00000136997;ENSG00000196839;ENSG00000168610;ENSG00000105810;ENSG00000100644…
Factor 6	GO:0051051	negative regulation of transport	145	29	11.805	2.45659	3.67766e-06	0.000134602	ENSG00000205542;ENSG00000019582;ENSG00000122862;ENSG00000136810;ENSG00000104904;ENSG00000102879;ENSG00000135046;ENSG00000198668;ENSG00000116288;ENSG00000089248;ENSG00000088832;ENSG00000005022;ENSG00000182054;ENSG00000136717;ENSG00000131981;ENSG00000164111;ENSG00000166501;ENSG00000113851;ENSG00000196776;ENSG00000163519;ENSG00000131507;ENSG00000102760;ENSG00000196839;ENSG00000171522;ENSG00000135272…
Factor 6	GO:0032970	regulation of actin filament-based process	116	25	9.444	2.64718	4.3473e-06	0.000147146	ENSG00000205542;ENSG00000163466;ENSG00000102879;ENSG00000197747;ENSG00000042493;ENSG00000111348;ENSG00000054148;ENSG00000136717;ENSG00000148700;ENSG00000196924;ENSG00000064666;ENSG00000145703;ENSG00000125868;ENSG00000196776;ENSG00000172725;ENSG00000254999;ENSG00000115306;ENSG00000102760;ENSG00000177885;ENSG00000137710;ENSG00000155366;ENSG00000171522;ENSG00000163399;ENSG00000163171;ENSG00000170989
Factor 6	GO:0072507	divalent inorganic cation homeostasis	131	27	10.6652	2.5316	4.42241e-06	0.000147146	ENSG00000169442;ENSG00000125148;ENSG00000133112;ENSG00000102879;ENSG00000143184;ENSG00000169715;ENSG00000198668;ENSG00000125910;ENSG00000182718;ENSG00000051523;ENSG00000088832;ENSG00000164111;ENSG00000111679;ENSG00000051108;ENSG00000166501;ENSG00000005059;ENSG00000196352;ENSG00000263001;ENSG00000171522;ENSG00000176171;ENSG00000170989;ENSG00000196950;ENSG00000182162;ENSG00000185989;ENSG00000150995…
Factor 6	GO:0002791	regulation of peptide secretion	139	28	11.3165	2.47426	4.69518e-06	0.000149429	ENSG00000205542;ENSG00000111640;ENSG00000019582;ENSG00000204592;ENSG00000122862;ENSG00000116824;ENSG00000135046;ENSG00000089248;ENSG00000005022;ENSG00000088986;ENSG00000182054;ENSG00000054148;ENSG00000164111;ENSG00000118418;ENSG00000115306;ENSG00000100219;ENSG00000102760;ENSG00000155657;ENSG00000171522;ENSG00000100644;ENSG00000124766;ENSG00000150995;ENSG00000168961;ENSG00000186827;ENSG00000104783…
Factor 6	GO:0001819	positive regulation of cytokine production	166	31	13.5147	2.2938	7.58675e-06	0.000222428	ENSG00000166710;ENSG00000227507;ENSG00000111640;ENSG00000019582;ENSG00000149273;ENSG00000223865;ENSG00000204592;ENSG00000231389;ENSG00000116824;ENSG00000138061;ENSG00000143184;ENSG00000135046;ENSG00000115415;ENSG00000158869;ENSG00000116288;ENSG00000051523;ENSG00000115306;ENSG00000100219;ENSG00000102760;ENSG00000137312;ENSG00000106211;ENSG00000101695;ENSG00000171522;ENSG00000168610;ENSG00000100644…
Factor 6	GO:0007015	actin filament organization	127	26	10.3396	2.51461	7.59659e-06	0.000222428	ENSG00000205542;ENSG00000163466;ENSG00000102879;ENSG00000197747;ENSG00000042493;ENSG00000136717;ENSG00000148700;ENSG00000196924;ENSG00000168421;ENSG00000145703;ENSG00000125868;ENSG00000196776;ENSG00000204472;ENSG00000172725;ENSG00000254999;ENSG00000115306;ENSG00000102760;ENSG00000177885;ENSG00000137710;ENSG00000163219;ENSG00000155657;ENSG00000155366;ENSG00000171522;ENSG00000163171;ENSG00000170989…
Factor 6	GO:0009636	response to toxic substance	170	31	13.8403	2.23983	1.25731e-05	0.000353982	ENSG00000125148;ENSG00000149273;ENSG00000167658;ENSG00000117450;ENSG00000136810;ENSG00000135486;ENSG00000139193;ENSG00000265972;ENSG00000148908;ENSG00000138061;ENSG00000169715;ENSG00000135046;ENSG00000167468;ENSG00000198668;ENSG00000197448;ENSG00000221983;ENSG00000115415;ENSG00000127528;ENSG00000116288;ENSG00000134954;ENSG00000196839;ENSG00000162909;ENSG00000168610;ENSG00000176171;ENSG00000115317…
Factor 6	GO:0034341	response to interferon-gamma	87	20	7.083	2.82366	1.46226e-05	0.000396434	ENSG00000166710;ENSG00000111640;ENSG00000125148;ENSG00000204287;ENSG00000026025;ENSG00000184009;ENSG00000196126;ENSG00000223865;ENSG00000204592;ENSG00000231389;ENSG00000196735;ENSG00000179344;ENSG00000143184;ENSG00000026508;ENSG00000115415;ENSG00000196776;ENSG00000204472;ENSG00000074966;ENSG00000137265;ENSG00000168961
Factor 6	GO:1902903	regulation of supramolecular fiber organization	119	24	9.68824	2.47723	2.22783e-05	0.000554822	ENSG00000205542;ENSG00000149273;ENSG00000163466;ENSG00000102879;ENSG00000197747;ENSG00000042493;ENSG00000116288;ENSG00000136717;ENSG00000148700;ENSG00000196924;ENSG00000145703;ENSG00000125868;ENSG00000196776;ENSG00000172725;ENSG00000254999;ENSG00000115306;ENSG00000102760;ENSG00000177885;ENSG00000137710;ENSG00000155366;ENSG00000171522;ENSG00000163171;ENSG00000170989;ENSG00000166503
Factor 6	GO:0001773	myeloid dendritic cell activation	17	8	1.38403	5.7802	2.27386e-05	0.000554822	ENSG00000116824;ENSG00000123685;ENSG00000152495;ENSG00000156127;ENSG00000168214;ENSG00000137265;ENSG00000090554;ENSG00000064201
Factor 6	GO:0140253	cell-cell fusion	17	8	1.38403	5.7802	2.27386e-05	0.000554822	ENSG00000111913;ENSG00000143119;ENSG00000003402;ENSG00000137312;ENSG00000162909;ENSG00000023902;ENSG00000125735;ENSG00000090554
Factor 6	GO:0002449	lymphocyte mediated immunity	105	22	8.54845	2.57357	2.63463e-05	0.000622113	ENSG00000166710;ENSG00000019582;ENSG00000168685;ENSG00000204592;ENSG00000117450;ENSG00000139193;ENSG00000179344;ENSG00000102879;ENSG00000143184;ENSG00000158869;ENSG00000156127;ENSG00000111679;ENSG00000180644;ENSG00000136286;ENSG00000196352;ENSG00000131507;ENSG00000141480;ENSG00000143669;ENSG00000131378;ENSG00000072274;ENSG00000026751;ENSG00000168961
Factor 6	GO:2000147	positive regulation of cell motility	152	28	12.3749	2.26264	2.75382e-05	0.000629936	ENSG00000205542;ENSG00000019582;ENSG00000111913;ENSG00000115232;ENSG00000102879;ENSG00000143184;ENSG00000135046;ENSG00000054148;ENSG00000134954;ENSG00000131981;ENSG00000196924;ENSG00000100242;ENSG00000204472;ENSG00000100219;ENSG00000137710;ENSG00000106211;ENSG00000077782;ENSG00000155366;ENSG00000168610;ENSG00000100644;ENSG00000107738;ENSG00000105879;ENSG00000170989;ENSG00000186891;ENSG00000125735…
Factor 6	GO:0002285	lymphocyte activation involved in immune response	77	18	6.26886	2.87133	3.08374e-05	0.00068403	ENSG00000102879;ENSG00000135046;ENSG00000158869;ENSG00000156127;ENSG00000131981;ENSG00000100219;ENSG00000131507;ENSG00000196839;ENSG00000100060;ENSG00000005844;ENSG00000171522;ENSG00000168610;ENSG00000169508;ENSG00000072274;ENSG00000118513;ENSG00000137265;ENSG00000242574;ENSG00000168961
Factor 6	GO:0006949	syncytium formation	18	8	1.46545	5.45908	3.80424e-05	0.000819031	ENSG00000111913;ENSG00000143119;ENSG00000003402;ENSG00000137312;ENSG00000162909;ENSG00000023902;ENSG00000125735;ENSG00000090554
Factor 6	GO:0050727	regulation of inflammatory response	101	21	8.2228	2.55388	4.53433e-05	0.000948322	ENSG00000205542;ENSG00000105372;ENSG00000204592;ENSG00000143184;ENSG00000135046;ENSG00000167468;ENSG00000100906;ENSG00000158869;ENSG00000116288;ENSG00000134954;ENSG00000083799;ENSG00000196776;ENSG00000196352;ENSG00000131507;ENSG00000196839;ENSG00000085063;ENSG00000145901;ENSG00000171522;ENSG00000163154;ENSG00000177663;ENSG00000143507
Factor 6	GO:0051271	negative regulation of cellular component movement	74	17	6.02462	2.82175	6.48846e-05	0.00131932	ENSG00000111913;ENSG00000138061;ENSG00000111348;ENSG00000182054;ENSG00000136717;ENSG00000102265;ENSG00000091039;ENSG00000204472;ENSG00000172725;ENSG00000102760;ENSG00000196839;ENSG00000171522;ENSG00000168610;ENSG00000072110;ENSG00000167642;ENSG00000196220;ENSG00000143507
Factor 6	GO:0007162	negative regulation of cell adhesion	82	18	6.67593	2.69625	7.53167e-05	0.00146481	ENSG00000019582;ENSG00000089327;ENSG00000111913;ENSG00000138061;ENSG00000143184;ENSG00000135046;ENSG00000111348;ENSG00000131981;ENSG00000111679;ENSG00000131507;ENSG00000102760;ENSG00000137710;ENSG00000107738;ENSG00000105879;ENSG00000163154;ENSG00000167642;ENSG00000002822;ENSG00000168961
Factor 6	GO:0055076	transition metal ion homeostasis	61	15	4.96624	3.02039	7.60419e-05	0.00146481	ENSG00000166710;ENSG00000125148;ENSG00000087086;ENSG00000169715;ENSG00000136888;ENSG00000164466;ENSG00000113558;ENSG00000177556;ENSG00000131507;ENSG00000136997;ENSG00000103415;ENSG00000072274;ENSG00000100644;ENSG00000196950;ENSG00000165060
Factor 6	GO:0035690	cellular response to drug	121	23	9.85107	2.33477	8.75754e-05	0.0016086	ENSG00000125148;ENSG00000026025;ENSG00000149273;ENSG00000136810;ENSG00000135486;ENSG00000148908;ENSG00000138061;ENSG00000135046;ENSG00000127528;ENSG00000116288;ENSG00000051523;ENSG00000134954;ENSG00000168209;ENSG00000003402;ENSG00000204472;ENSG00000136997;ENSG00000163162;ENSG00000113580;ENSG00000176171;ENSG00000072274;ENSG00000118513;ENSG00000165060;ENSG00000084676
Factor 6	GO:0033002	muscle cell proliferation	55	14	4.47776	3.12656	8.79017e-05	0.0016086	ENSG00000115738;ENSG00000115415;ENSG00000051523;ENSG00000003402;ENSG00000204472;ENSG00000168214;ENSG00000085662;ENSG00000077782;ENSG00000168610;ENSG00000170989;ENSG00000118513;ENSG00000137193;ENSG00000164120;ENSG00000157978
Factor 6	GO:0051098	regulation of binding	172	29	14.0032	2.07096	0.000107312	0.00191592	ENSG00000205542;ENSG00000166710;ENSG00000145649;ENSG00000111913;ENSG00000115738;ENSG00000115232;ENSG00000136810;ENSG00000197747;ENSG00000104964;ENSG00000198668;ENSG00000100906;ENSG00000159023;ENSG00000116288;ENSG00000182718;ENSG00000088832;ENSG00000101109;ENSG00000131981;ENSG00000051108;ENSG00000113851;ENSG00000137642;ENSG00000083799;ENSG00000141480;ENSG00000100060;ENSG00000137312;ENSG00000076604…
Factor 6	GO:0001906	cell killing	57	14	4.64059	3.01686	0.000133554	0.00228094	ENSG00000166710;ENSG00000111640;ENSG00000168685;ENSG00000105372;ENSG00000204592;ENSG00000117450;ENSG00000102879;ENSG00000143184;ENSG00000111679;ENSG00000180644;ENSG00000141480;ENSG00000143669;ENSG00000026751;ENSG00000168961
Factor 6	GO:0042063	gliogenesis	71	16	5.78038	2.76798	0.000135611	0.00228094	ENSG00000026025;ENSG00000167658;ENSG00000115738;ENSG00000135046;ENSG00000182054;ENSG00000136717;ENSG00000100242;ENSG00000186298;ENSG00000168610;ENSG00000105810;ENSG00000169508;ENSG00000176171;ENSG00000118513;ENSG00000124766;ENSG00000156299;ENSG00000143507
Factor 6	GO:0002697	regulation of immune effector process	149	26	12.1307	2.14333	0.000137106	0.00228094	ENSG00000166710;ENSG00000019582;ENSG00000168685;ENSG00000105372;ENSG00000204592;ENSG00000143184;ENSG00000135046;ENSG00000115415;ENSG00000158869;ENSG00000131981;ENSG00000111679;ENSG00000196776;ENSG00000100219;ENSG00000196352;ENSG00000131507;ENSG00000141480;ENSG00000085063;ENSG00000101695;ENSG00000072274;ENSG00000118513;ENSG00000137265;ENSG00000242574;ENSG00000168961;ENSG00000186827;ENSG00000064201…
Factor 6	GO:0003012	muscle system process	87	18	7.083	2.5413	0.000169066	0.00275015	ENSG00000026025;ENSG00000167658;ENSG00000092841;ENSG00000101608;ENSG00000198668;ENSG00000051523;ENSG00000111678;ENSG00000136717;ENSG00000196924;ENSG00000003402;ENSG00000204472;ENSG00000196465;ENSG00000196839;ENSG00000155657;ENSG00000163399;ENSG00000198825;ENSG00000215375;ENSG00000156299
Factor 6	GO:0050878	regulation of body fluid levels	135	24	10.9909	2.18363	0.000184198	0.00293115	ENSG00000184009;ENSG00000101608;ENSG00000158869;ENSG00000182718;ENSG00000051523;ENSG00000213719;ENSG00000165272;ENSG00000163041;ENSG00000138185;ENSG00000164111;ENSG00000111679;ENSG00000166501;ENSG00000196924;ENSG00000100219;ENSG00000085662;ENSG00000141480;ENSG00000196839;ENSG00000106211;ENSG00000085063;ENSG00000100644;ENSG00000072110;ENSG00000150995;ENSG00000064201;ENSG00000104783
Factor 6	GO:0007229	integrin-mediated signaling pathway	33	10	2.68666	3.7221	0.000192124	0.00299223	ENSG00000082074;ENSG00000115232;ENSG00000213658;ENSG00000158869;ENSG00000196924;ENSG00000102265;ENSG00000139626;ENSG00000196776;ENSG00000005844;ENSG00000064201
Factor 6	GO:0070371	ERK1 and ERK2 cascade	81	17	6.59452	2.5779	0.000213077	0.00318694	ENSG00000019582;ENSG00000152518;ENSG00000143184;ENSG00000026508;ENSG00000120875;ENSG00000111679;ENSG00000003402;ENSG00000141480;ENSG00000136997;ENSG00000077782;ENSG00000145901;ENSG00000171522;ENSG00000169508;ENSG00000170955;ENSG00000168961;ENSG00000156299;ENSG00000143507
Factor 6	GO:0032613	interleukin-10 production	17	7	1.38403	5.05768	0.000213334	0.00318694	ENSG00000143184;ENSG00000158869;ENSG00000196776;ENSG00000107738;ENSG00000071575;ENSG00000137265;ENSG00000168961
Factor 6	GO:0001503	ossification	89	18	7.24583	2.48419	0.000228733	0.00328299	ENSG00000115738;ENSG00000122862;ENSG00000115268;ENSG00000172809;ENSG00000213719;ENSG00000092199;ENSG00000163041;ENSG00000171223;ENSG00000134996;ENSG00000168214;ENSG00000171522;ENSG00000105810;ENSG00000100644;ENSG00000170989;ENSG00000162496;ENSG00000061273;ENSG00000117318;ENSG00000147408
Factor 6	GO:0006909	phagocytosis	89	18	7.24583	2.48419	0.000228733	0.00328299	ENSG00000184009;ENSG00000145220;ENSG00000163466;ENSG00000102879;ENSG00000135046;ENSG00000158869;ENSG00000110934;ENSG00000051523;ENSG00000197622;ENSG00000136286;ENSG00000198821;ENSG00000196776;ENSG00000204472;ENSG00000254999;ENSG00000177885;ENSG00000163219;ENSG00000005844;ENSG00000089012
Factor 6	GO:0001818	negative regulation of cytokine production	98	19	7.97855	2.38138	0.000274793	0.00386094	ENSG00000205542;ENSG00000122862;ENSG00000143184;ENSG00000135046;ENSG00000127528;ENSG00000111679;ENSG00000083799;ENSG00000131507;ENSG00000102760;ENSG00000141480;ENSG00000077782;ENSG00000101695;ENSG00000171522;ENSG00000107738;ENSG00000071575;ENSG00000061273;ENSG00000128016;ENSG00000168961;ENSG00000186827
Factor 6	GO:0042113	B cell activation	114	21	9.28118	2.26264	0.000279549	0.00386094	ENSG00000019582;ENSG00000168685;ENSG00000115738;ENSG00000115232;ENSG00000139193;ENSG00000152518;ENSG00000156127;ENSG00000111679;ENSG00000166501;ENSG00000083799;ENSG00000168214;ENSG00000100219;ENSG00000131507;ENSG00000196839;ENSG00000100060;ENSG00000169508;ENSG00000072274;ENSG00000168264;ENSG00000105369;ENSG00000196950;ENSG00000186827
Factor 6	GO:0006979	response to oxidative stress	191	30	15.55	1.92926	0.000301526	0.00406609	ENSG00000198888;ENSG00000149273;ENSG00000167658;ENSG00000117450;ENSG00000136810;ENSG00000265972;ENSG00000138061;ENSG00000198840;ENSG00000135046;ENSG00000167468;ENSG00000115415;ENSG00000127528;ENSG00000116288;ENSG00000051523;ENSG00000134954;ENSG00000003402;ENSG00000184752;ENSG00000204472;ENSG00000177556;ENSG00000196839;ENSG00000106211;ENSG00000162909;ENSG00000149212;ENSG00000103415;ENSG00000176171…
Factor 6	GO:0002576	platelet degranulation	41	11	3.33797	3.29542	0.000305512	0.00406609	ENSG00000205542;ENSG00000122862;ENSG00000172543;ENSG00000198668;ENSG00000158869;ENSG00000164111;ENSG00000196924;ENSG00000102265;ENSG00000127824;ENSG00000155657;ENSG00000072110
Factor 6	GO:0034109	homotypic cell-cell adhesion	29	9	2.361	3.81194	0.000330198	0.00431617	ENSG00000184009;ENSG00000101608;ENSG00000213719;ENSG00000111679;ENSG00000196924;ENSG00000137710;ENSG00000106211;ENSG00000072110;ENSG00000064201
Factor 6	GO:0050920	regulation of chemotaxis	55	13	4.47776	2.90324	0.000348405	0.00442426	ENSG00000205542;ENSG00000019582;ENSG00000111913;ENSG00000143184;ENSG00000204472;ENSG00000172725;ENSG00000106211;ENSG00000077782;ENSG00000169508;ENSG00000170989;ENSG00000125735;ENSG00000168961;ENSG00000156299
Factor 6	GO:0046677	response to antibiotic	124	22	10.0953	2.17923	0.000350556	0.00442426	ENSG00000149273;ENSG00000167658;ENSG00000136810;ENSG00000135486;ENSG00000139193;ENSG00000265972;ENSG00000125691;ENSG00000138061;ENSG00000135046;ENSG00000115415;ENSG00000127528;ENSG00000116288;ENSG00000134954;ENSG00000196839;ENSG00000162909;ENSG00000168610;ENSG00000176171;ENSG00000118513;ENSG00000164120;ENSG00000165060;ENSG00000117318;ENSG00000171552
Factor 6	GO:1901654	response to ketone	56	13	4.55917	2.85139	0.000420884	0.00515461	ENSG00000265972;ENSG00000198668;ENSG00000127528;ENSG00000116288;ENSG00000051523;ENSG00000168209;ENSG00000003402;ENSG00000147065;ENSG00000085662;ENSG00000113580;ENSG00000171522;ENSG00000125384;ENSG00000171552
Factor 6	GO:0006959	humoral immune response	36	10	2.9309	3.41192	0.000422509	0.00515461	ENSG00000111640;ENSG00000105372;ENSG00000204592;ENSG00000179344;ENSG00000111679;ENSG00000168214;ENSG00000196352;ENSG00000102760;ENSG00000085063;ENSG00000169508
Factor 6	GO:0007517	muscle organ development	87	17	7.083	2.40011	0.000519972	0.00613902	ENSG00000167658;ENSG00000111913;ENSG00000092841;ENSG00000088832;ENSG00000003402;ENSG00000168214;ENSG00000100219;ENSG00000141480;ENSG00000196465;ENSG00000100628;ENSG00000137312;ENSG00000077782;ENSG00000155657;ENSG00000170989;ENSG00000137193;ENSG00000117318;ENSG00000186174
Factor 6	GO:0060537	muscle tissue development	87	17	7.083	2.40011	0.000519972	0.00613902	ENSG00000167658;ENSG00000111913;ENSG00000115738;ENSG00000092841;ENSG00000178127;ENSG00000088832;ENSG00000003402;ENSG00000168214;ENSG00000141480;ENSG00000196465;ENSG00000100628;ENSG00000137312;ENSG00000077782;ENSG00000155657;ENSG00000170989;ENSG00000137193;ENSG00000186174
Factor 6	GO:2000027	regulation of animal organ morphogenesis	37	10	3.01231	3.31971	0.000537729	0.0062479	ENSG00000115415;ENSG00000003402;ENSG00000168214;ENSG00000100219;ENSG00000135541;ENSG00000141480;ENSG00000136997;ENSG00000077782;ENSG00000137193;ENSG00000156299
Factor 6	GO:0030048	actin filament-based movement	25	8	2.03535	3.93054	0.000564613	0.00645776	ENSG00000026025;ENSG00000092841;ENSG00000136717;ENSG00000196924;ENSG00000100242;ENSG00000196465;ENSG00000155657;ENSG00000163399
Factor 6	GO:0051047	positive regulation of secretion	120	21	9.76966	2.14951	0.000575779	0.00648415	ENSG00000111640;ENSG00000204592;ENSG00000116824;ENSG00000158869;ENSG00000051523;ENSG00000088986;ENSG00000054148;ENSG00000115306;ENSG00000100219;ENSG00000102760;ENSG00000077782;ENSG00000155657;ENSG00000171522;ENSG00000100644;ENSG00000118513;ENSG00000124766;ENSG00000168961;ENSG00000186827;ENSG00000104783;ENSG00000119714;ENSG00000177663
Factor 6	GO:0015850	organic hydroxy compound transport	44	11	3.58221	3.07073	0.000593203	0.00657916	ENSG00000100906;ENSG00000119655;ENSG00000158869;ENSG00000116288;ENSG00000182718;ENSG00000165272;ENSG00000170571;ENSG00000091039;ENSG00000118513;ENSG00000084676;ENSG00000157978
Factor 6	GO:0042092	type 2 immune response	10	5	0.814138	6.14146	0.000623639	0.00681349	ENSG00000019582;ENSG00000143184;ENSG00000135046;ENSG00000156127;ENSG00000131507
Factor 6	GO:0070972	protein localization to endoplasmic reticulum	121	21	9.85107	2.13175	0.000645398	0.00694752	ENSG00000177954;ENSG00000140988;ENSG00000134419;ENSG00000109475;ENSG00000105372;ENSG00000182774;ENSG00000137818;ENSG00000149273;ENSG00000197958;ENSG00000170889;ENSG00000188846;ENSG00000177600;ENSG00000174748;ENSG00000198755;ENSG00000125691;ENSG00000148303;ENSG00000115268;ENSG00000221983;ENSG00000172809;ENSG00000106803;ENSG00000265681
Factor 6	GO:0002440	production of molecular mediator of immune response	81	16	6.59452	2.42626	0.000666193	0.00706744	ENSG00000166710;ENSG00000019582;ENSG00000168685;ENSG00000204592;ENSG00000179344;ENSG00000143184;ENSG00000158869;ENSG00000152495;ENSG00000156127;ENSG00000101347;ENSG00000143641;ENSG00000100219;ENSG00000196352;ENSG00000131507;ENSG00000072274;ENSG00000186827
Factor 6	GO:1904950	negative regulation of establishment of protein localization	66	14	5.37331	2.60547	0.000681289	0.00712434	ENSG00000205542;ENSG00000122862;ENSG00000136810;ENSG00000135046;ENSG00000116288;ENSG00000089248;ENSG00000182054;ENSG00000164111;ENSG00000131507;ENSG00000102760;ENSG00000171522;ENSG00000135272;ENSG00000186827;ENSG00000102471
Factor 6	GO:0050866	negative regulation of cell activation	59	13	4.80342	2.70641	0.000719556	0.00736292	ENSG00000019582;ENSG00000111913;ENSG00000115738;ENSG00000143184;ENSG00000135046;ENSG00000131981;ENSG00000111679;ENSG00000131507;ENSG00000107738;ENSG00000163154;ENSG00000002822;ENSG00000168961;ENSG00000064201
Factor 6	GO:0061448	connective tissue development	45	11	3.66362	3.00249	0.000728878	0.00736292	ENSG00000115738;ENSG00000026508;ENSG00000182718;ENSG00000102265;ENSG00000003402;ENSG00000100219;ENSG00000077782;ENSG00000177565;ENSG00000100644;ENSG00000142173;ENSG00000147408
Factor 6	GO:0032623	interleukin-2 production	32	9	2.60524	3.45457	0.000742111	0.00736292	ENSG00000149273;ENSG00000143184;ENSG00000135046;ENSG00000158869;ENSG00000198821;ENSG00000115306;ENSG00000061273;ENSG00000128016;ENSG00000137265
Factor 6	GO:0032633	interleukin-4 production	15	6	1.22121	4.91317	0.000744339	0.00736292	ENSG00000204592;ENSG00000158869;ENSG00000168214;ENSG00000131507;ENSG00000137265;ENSG00000168961
Factor 6	GO:0051235	maintenance of location	115	20	9.36259	2.13616	0.000840762	0.00799753	ENSG00000205542;ENSG00000087086;ENSG00000122862;ENSG00000136810;ENSG00000102879;ENSG00000143184;ENSG00000198668;ENSG00000100906;ENSG00000116288;ENSG00000051523;ENSG00000088832;ENSG00000164111;ENSG00000111679;ENSG00000196924;ENSG00000113558;ENSG00000100242;ENSG00000137642;ENSG00000091039;ENSG00000185989;ENSG00000150995
Factor 6	GO:0032635	interleukin-6 production	39	10	3.17514	3.14947	0.000846655	0.00799753	ENSG00000127528;ENSG00000158869;ENSG00000051523;ENSG00000111679;ENSG00000196776;ENSG00000100219;ENSG00000141480;ENSG00000162909;ENSG00000168610;ENSG00000168961
Factor 6	GO:1901342	regulation of vasculature development	75	15	6.10604	2.45659	0.000851597	0.00799753	ENSG00000067225;ENSG00000138061;ENSG00000135046;ENSG00000115415;ENSG00000127528;ENSG00000134954;ENSG00000166501;ENSG00000003402;ENSG00000100219;ENSG00000263001;ENSG00000102760;ENSG00000106211;ENSG00000168610;ENSG00000100644;ENSG00000061273
Factor 6	GO:0009612	response to mechanical stimulus	60	13	4.88483	2.6613	0.000852196	0.00799753	ENSG00000111913;ENSG00000265972;ENSG00000100906;ENSG00000115415;ENSG00000051523;ENSG00000134954;ENSG00000171223;ENSG00000064666;ENSG00000155657;ENSG00000171522;ENSG00000176171;ENSG00000163399;ENSG00000125735
Factor 6	GO:0031579	membrane raft organization	11	5	0.895552	5.58315	0.00106739	0.00976659	ENSG00000197747;ENSG00000116824;ENSG00000182718;ENSG00000137312;ENSG00000131378
Factor 6	GO:0044091	membrane biogenesis	11	5	0.895552	5.58315	0.00106739	0.00976659	ENSG00000197747;ENSG00000182718;ENSG00000115306;ENSG00000137312;ENSG00000131378
Factor 6	GO:0034113	heterotypic cell-cell adhesion	16	6	1.30262	4.6061	0.00111003	0.0100314	ENSG00000115232;ENSG00000116824;ENSG00000026508;ENSG00000139626;ENSG00000196776;ENSG00000137312
Factor 6	GO:0040013	negative regulation of locomotion	77	15	6.26886	2.39278	0.00113304	0.0101145	ENSG00000111913;ENSG00000138061;ENSG00000111348;ENSG00000182054;ENSG00000102265;ENSG00000091039;ENSG00000204472;ENSG00000172725;ENSG00000102760;ENSG00000196839;ENSG00000171522;ENSG00000168610;ENSG00000167642;ENSG00000196220;ENSG00000143507
Factor 6	GO:0002064	epithelial cell development	55	12	4.47776	2.67991	0.00125549	0.0107517	ENSG00000026025;ENSG00000111913;ENSG00000196924;ENSG00000147065;ENSG00000150977;ENSG00000100219;ENSG00000137710;ENSG00000077782;ENSG00000105810;ENSG00000100644;ENSG00000167642;ENSG00000113749
Factor 6	GO:0038061	NIK/NF-kappaB signaling	55	12	4.47776	2.67991	0.00125549	0.0107517	ENSG00000205542;ENSG00000149273;ENSG00000117450;ENSG00000139193;ENSG00000100906;ENSG00000113558;ENSG00000083799;ENSG00000125735;ENSG00000061273;ENSG00000076604;ENSG00000077150;ENSG00000168961
Factor 6	GO:0043112	receptor metabolic process	70	14	5.69897	2.45659	0.00125865	0.0107517	ENSG00000158869;ENSG00000116288;ENSG00000182718;ENSG00000123240;ENSG00000163519;ENSG00000135541;ENSG00000177885;ENSG00000141480;ENSG00000137312;ENSG00000117280;ENSG00000072274;ENSG00000100644;ENSG00000157978;ENSG00000198825
Factor 6	GO:0003007	heart morphogenesis	41	10	3.33797	2.99584	0.0012883	0.0107517	ENSG00000115738;ENSG00000088832;ENSG00000168214;ENSG00000135541;ENSG00000155657;ENSG00000100644;ENSG00000170989;ENSG00000137193;ENSG00000162496;ENSG00000124766
Factor 6	GO:0031032	actomyosin structure organization	48	11	3.90786	2.81484	0.00129855	0.0107517	ENSG00000184009;ENSG00000197747;ENSG00000159023;ENSG00000064666;ENSG00000003402;ENSG00000196776;ENSG00000102760;ENSG00000155657;ENSG00000155366;ENSG00000171522;ENSG00000170989
Factor 6	GO:0072511	divalent inorganic cation transport	119	20	9.68824	2.06436	0.00130708	0.0107517	ENSG00000133112;ENSG00000133872;ENSG00000102879;ENSG00000143184;ENSG00000198668;ENSG00000182718;ENSG00000051523;ENSG00000088832;ENSG00000136717;ENSG00000131981;ENSG00000164111;ENSG00000111679;ENSG00000166501;ENSG00000005059;ENSG00000160991;ENSG00000141480;ENSG00000196950;ENSG00000185989;ENSG00000150995;ENSG00000104783
Factor 6	GO:0055123	digestive system development	22	7	1.7911	3.9082	0.00130724	0.0107517	ENSG00000115738;ENSG00000081059;ENSG00000100219;ENSG00000135541;ENSG00000196839;ENSG00000100644;ENSG00000113749
Factor 6	GO:0051493	regulation of cytoskeleton organization	190	28	15.4686	1.81012	0.00133696	0.0108739	ENSG00000205542;ENSG00000149273;ENSG00000163466;ENSG00000102879;ENSG00000197747;ENSG00000042493;ENSG00000111348;ENSG00000054148;ENSG00000136717;ENSG00000148700;ENSG00000196924;ENSG00000145703;ENSG00000083799;ENSG00000125868;ENSG00000196776;ENSG00000172725;ENSG00000254999;ENSG00000115306;ENSG00000102760;ENSG00000177885;ENSG00000137710;ENSG00000162909;ENSG00000155366;ENSG00000197457;ENSG00000171522…
Factor 6	GO:0071887	leukocyte apoptotic process	49	11	3.98928	2.75739	0.0015548	0.0125068	ENSG00000019582;ENSG00000168685;ENSG00000139193;ENSG00000135046;ENSG00000158869;ENSG00000131981;ENSG00000196839;ENSG00000100644;ENSG00000196950;ENSG00000168961;ENSG00000186827
Factor 6	GO:0007187	G protein-coupled receptor signaling pathway, coupled to cyclic nucleotide second messenger	29	8	2.361	3.38839	0.0016769	0.0130238	ENSG00000135046;ENSG00000125910;ENSG00000196924;ENSG00000171522;ENSG00000170989;ENSG00000125384;ENSG00000113749;ENSG00000090104
Factor 6	GO:0030101	natural killer cell activation	29	8	2.361	3.38839	0.0016769	0.0130238	ENSG00000204592;ENSG00000117450;ENSG00000115738;ENSG00000102879;ENSG00000116824;ENSG00000026751;ENSG00000090554;ENSG00000103522
Factor 6	GO:1904019	epithelial cell apoptotic process	29	8	2.361	3.38839	0.0016769	0.0130238	ENSG00000115232;ENSG00000101109;ENSG00000003402;ENSG00000102760;ENSG00000141480;ENSG00000128016;ENSG00000171552;ENSG00000015475
Factor 6	GO:0048568	embryonic organ development	88	16	7.16442	2.23326	0.00169024	0.0130238	ENSG00000111913;ENSG00000115738;ENSG00000081059;ENSG00000172809;ENSG00000101109;ENSG00000171223;ENSG00000168214;ENSG00000135541;ENSG00000177885;ENSG00000196839;ENSG00000077782;ENSG00000100644;ENSG00000117318;ENSG00000167642;ENSG00000090554;ENSG00000084676
Factor 6	GO:0045730	respiratory burst	12	5	0.976966	5.11789	0.0017085	0.0130273	ENSG00000169442;ENSG00000105372;ENSG00000051523;ENSG00000196352;ENSG00000143507
Factor 6	GO:0050663	cytokine secretion	65	13	5.2919	2.45659	0.00186238	0.0140543	ENSG00000205542;ENSG00000111640;ENSG00000122862;ENSG00000116824;ENSG00000135046;ENSG00000168214;ENSG00000115306;ENSG00000100219;ENSG00000102760;ENSG00000171522;ENSG00000168961;ENSG00000186827;ENSG00000177663
Factor 6	GO:0042692	muscle cell differentiation	89	16	7.24583	2.20817	0.00191071	0.0142719	ENSG00000184009;ENSG00000111913;ENSG00000163041;ENSG00000136717;ENSG00000143119;ENSG00000003402;ENSG00000168214;ENSG00000100219;ENSG00000141480;ENSG00000131634;ENSG00000137312;ENSG00000162909;ENSG00000155657;ENSG00000023902;ENSG00000125735;ENSG00000090554
Factor 6	GO:0001525	angiogenesis	115	19	9.36259	2.02935	0.00210573	0.0155696	ENSG00000067225;ENSG00000138061;ENSG00000135046;ENSG00000115415;ENSG00000127528;ENSG00000182718;ENSG00000101109;ENSG00000134954;ENSG00000166501;ENSG00000168214;ENSG00000100219;ENSG00000263001;ENSG00000102760;ENSG00000106211;ENSG00000077782;ENSG00000168610;ENSG00000100644;ENSG00000170989;ENSG00000061273
Factor 6	GO:0070555	response to interleukin-1	59	12	4.80342	2.49822	0.00237822	0.0174086	ENSG00000104964;ENSG00000143184;ENSG00000135046;ENSG00000100906;ENSG00000221983;ENSG00000127528;ENSG00000051523;ENSG00000134954;ENSG00000113558;ENSG00000196776;ENSG00000100644;ENSG00000168961
Factor 6	GO:0010959	regulation of metal ion transport	91	16	7.40866	2.15964	0.00242428	0.01757	ENSG00000166710;ENSG00000089327;ENSG00000133872;ENSG00000102879;ENSG00000143184;ENSG00000198668;ENSG00000182718;ENSG00000051523;ENSG00000088832;ENSG00000136717;ENSG00000131981;ENSG00000111679;ENSG00000196924;ENSG00000173221;ENSG00000141480;ENSG00000163399
Factor 6	GO:0050817	coagulation	100	17	8.14138	2.0881	0.00260788	0.0187154	ENSG00000184009;ENSG00000101608;ENSG00000158869;ENSG00000182718;ENSG00000213719;ENSG00000163041;ENSG00000138185;ENSG00000164111;ENSG00000111679;ENSG00000166501;ENSG00000196924;ENSG00000141480;ENSG00000106211;ENSG00000085063;ENSG00000072110;ENSG00000150995;ENSG00000064201
Factor 6	GO:2001233	regulation of apoptotic signaling pathway	190	27	15.4686	1.74547	0.00277625	0.0197303	ENSG00000019582;ENSG00000133112;ENSG00000149273;ENSG00000026508;ENSG00000116288;ENSG00000089248;ENSG00000005022;ENSG00000101109;ENSG00000131981;ENSG00000051108;ENSG00000003402;ENSG00000135916;ENSG00000083799;ENSG00000100219;ENSG00000141480;ENSG00000106211;ENSG00000077782;ENSG00000176171;ENSG00000056558;ENSG00000181788;ENSG00000115317;ENSG00000100644;ENSG00000165060;ENSG00000168961;ENSG00000186827…
Factor 6	GO:0060627	regulation of vesicle-mediated transport	172	25	14.0032	1.78531	0.00289689	0.0203896	ENSG00000166710;ENSG00000145220;ENSG00000102879;ENSG00000135046;ENSG00000198668;ENSG00000158869;ENSG00000182718;ENSG00000051523;ENSG00000136717;ENSG00000131981;ENSG00000166501;ENSG00000147065;ENSG00000137642;ENSG00000196776;ENSG00000135541;ENSG00000141480;ENSG00000137710;ENSG00000137312;ENSG00000117280;ENSG00000105879;ENSG00000089012;ENSG00000109103;ENSG00000168961;ENSG00000157978;ENSG00000198825
Factor 6	GO:0032963	collagen metabolic process	19	6	1.54686	3.87882	0.00304742	0.0212448	ENSG00000026025;ENSG00000102760;ENSG00000141480;ENSG00000100644;ENSG00000107738;ENSG00000118513
Factor 6	GO:0051090	regulation of DNA-binding transcription factor activity	156	23	12.7006	1.81094	0.00350648	0.0238536	ENSG00000205542;ENSG00000149273;ENSG00000115738;ENSG00000138061;ENSG00000143184;ENSG00000100906;ENSG00000221983;ENSG00000116288;ENSG00000160310;ENSG00000166501;ENSG00000196924;ENSG00000003402;ENSG00000083799;ENSG00000102760;ENSG00000141480;ENSG00000168610;ENSG00000056558;ENSG00000137193;ENSG00000134107;ENSG00000077150;ENSG00000117318;ENSG00000168961;ENSG00000186827
Factor 6	GO:0071706	tumor necrosis factor superfamily cytokine production	54	11	4.39635	2.50208	0.00352873	0.0238536	ENSG00000204592;ENSG00000116824;ENSG00000158869;ENSG00000051523;ENSG00000111679;ENSG00000196776;ENSG00000141480;ENSG00000106211;ENSG00000107738;ENSG00000128016;ENSG00000168961
Factor 6	GO:0051346	negative regulation of hydrolase activity	147	22	11.9678	1.83826	0.0035359	0.0238536	ENSG00000111640;ENSG00000145649;ENSG00000139193;ENSG00000135046;ENSG00000026508;ENSG00000116288;ENSG00000088832;ENSG00000136717;ENSG00000131981;ENSG00000197622;ENSG00000051108;ENSG00000102265;ENSG00000168421;ENSG00000145703;ENSG00000003402;ENSG00000137642;ENSG00000141480;ENSG00000137710;ENSG00000181788;ENSG00000125735;ENSG00000167642;ENSG00000124570
Factor 6	GO:0034765	regulation of ion transmembrane transport	86	15	7.00159	2.14237	0.00355197	0.0238536	ENSG00000205542;ENSG00000089327;ENSG00000102879;ENSG00000143184;ENSG00000198668;ENSG00000116288;ENSG00000051523;ENSG00000213719;ENSG00000088832;ENSG00000136717;ENSG00000111679;ENSG00000196924;ENSG00000113851;ENSG00000173221;ENSG00000169583
Factor 6	GO:0035265	organ growth	33	8	2.68666	2.97768	0.00406494	0.0270503	ENSG00000182718;ENSG00000101109;ENSG00000168214;ENSG00000077782;ENSG00000170989;ENSG00000137193;ENSG00000165060;ENSG00000142173
Factor 6	GO:0031348	negative regulation of defense response	63	12	5.12907	2.33961	0.00421142	0.0277726	ENSG00000105372;ENSG00000204592;ENSG00000134954;ENSG00000101347;ENSG00000131507;ENSG00000141480;ENSG00000196839;ENSG00000101695;ENSG00000171522;ENSG00000163154;ENSG00000168961;ENSG00000143507
Factor 6	GO:0031349	positive regulation of defense response	159	23	12.9448	1.77678	0.00447023	0.0292161	ENSG00000105372;ENSG00000204592;ENSG00000100906;ENSG00000221983;ENSG00000158869;ENSG00000116288;ENSG00000051523;ENSG00000134954;ENSG00000123240;ENSG00000083799;ENSG00000196776;ENSG00000141480;ENSG00000137312;ENSG00000145901;ENSG00000101695;ENSG00000171522;ENSG00000131378;ENSG00000108622;ENSG00000074966;ENSG00000137265;ENSG00000145365;ENSG00000168961;ENSG00000177663
Factor 6	GO:1903034	regulation of response to wounding	27	7	2.19817	3.18446	0.00476784	0.0304266	ENSG00000135046;ENSG00000158869;ENSG00000182718;ENSG00000164111;ENSG00000100219;ENSG00000198825;ENSG00000143507
Factor 6	GO:0032102	negative regulation of response to external stimulus	72	13	5.8618	2.21775	0.00476868	0.0304266	ENSG00000105372;ENSG00000182718;ENSG00000134954;ENSG00000164111;ENSG00000204472;ENSG00000172725;ENSG00000131507;ENSG00000196839;ENSG00000101695;ENSG00000171522;ENSG00000163154;ENSG00000198825;ENSG00000143507
Factor 6	GO:0090150	establishment of protein localization to membrane	207	28	16.8527	1.66146	0.00478013	0.0304266	ENSG00000177954;ENSG00000140988;ENSG00000134419;ENSG00000109475;ENSG00000105372;ENSG00000182774;ENSG00000137818;ENSG00000149273;ENSG00000197958;ENSG00000170889;ENSG00000188846;ENSG00000177600;ENSG00000174748;ENSG00000198755;ENSG00000125691;ENSG00000148303;ENSG00000115268;ENSG00000198668;ENSG00000221983;ENSG00000172809;ENSG00000106803;ENSG00000265681;ENSG00000123240;ENSG00000150977;ENSG00000115306…
Factor 6	GO:0006413	translational initiation	160	23	13.0262	1.76567	0.00483694	0.0305227	ENSG00000177954;ENSG00000140988;ENSG00000134419;ENSG00000109475;ENSG00000105372;ENSG00000182774;ENSG00000137818;ENSG00000149273;ENSG00000197958;ENSG00000170889;ENSG00000188846;ENSG00000177600;ENSG00000174748;ENSG00000198755;ENSG00000173812;ENSG00000125691;ENSG00000148303;ENSG00000115268;ENSG00000221983;ENSG00000172809;ENSG00000178982;ENSG00000265681;ENSG00000106211
Factor 6	GO:0009581	detection of external stimulus	15	5	1.22121	4.09431	0.00527801	0.0326049	ENSG00000198668;ENSG00000141480;ENSG00000155657;ENSG00000152465;ENSG00000109103
Factor 6	GO:0009582	detection of abiotic stimulus	15	5	1.22121	4.09431	0.00527801	0.0326049	ENSG00000198668;ENSG00000141480;ENSG00000155657;ENSG00000152465;ENSG00000109103
Factor 6	GO:0042982	amyloid precursor protein metabolic process	21	6	1.70969	3.50941	0.00530052	0.0326049	ENSG00000136156;ENSG00000088832;ENSG00000136717;ENSG00000135916;ENSG00000137642;ENSG00000157978
Factor 6	GO:0010038	response to metal ion	107	17	8.71128	1.95149	0.00536238	0.0327105	ENSG00000166710;ENSG00000125148;ENSG00000115738;ENSG00000265972;ENSG00000169715;ENSG00000198668;ENSG00000116288;ENSG00000165272;ENSG00000171223;ENSG00000164111;ENSG00000155657;ENSG00000176171;ENSG00000166347;ENSG00000100644;ENSG00000068831;ENSG00000165060;ENSG00000140848
Factor 6	GO:0045444	fat cell differentiation	57	11	4.64059	2.37039	0.00545154	0.0329796	ENSG00000115738;ENSG00000152518;ENSG00000101109;ENSG00000091039;ENSG00000100219;ENSG00000177565;ENSG00000176171;ENSG00000071575;ENSG00000128016;ENSG00000189077;ENSG00000143507
Factor 6	GO:0098542	defense response to other organism	154	22	12.5377	1.7547	0.00624487	0.0374692	ENSG00000111640;ENSG00000105372;ENSG00000103187;ENSG00000204592;ENSG00000172183;ENSG00000115415;ENSG00000158869;ENSG00000051523;ENSG00000156127;ENSG00000123240;ENSG00000168209;ENSG00000196924;ENSG00000164300;ENSG00000180644;ENSG00000101347;ENSG00000168214;ENSG00000101695;ENSG00000143669;ENSG00000176171;ENSG00000137265;ENSG00000064201;ENSG00000177663
Factor 6	GO:0009914	hormone transport	83	14	6.75735	2.07182	0.00650114	0.0385898	ENSG00000135046;ENSG00000116288;ENSG00000005022;ENSG00000088986;ENSG00000054148;ENSG00000164111;ENSG00000118418;ENSG00000077782;ENSG00000100644;ENSG00000118513;ENSG00000124766;ENSG00000150995;ENSG00000119714;ENSG00000156299
Factor 6	GO:0045861	negative regulation of proteolysis	118	18	9.60683	1.87367	0.00653706	0.0385898	ENSG00000111640;ENSG00000139193;ENSG00000125691;ENSG00000026508;ENSG00000116288;ENSG00000136717;ENSG00000051108;ENSG00000102265;ENSG00000003402;ENSG00000137642;ENSG00000196352;ENSG00000141480;ENSG00000085063;ENSG00000181788;ENSG00000125735;ENSG00000163602;ENSG00000167642;ENSG00000124570
Factor 6	GO:0052547	regulation of peptidase activity	155	22	12.6191	1.74338	0.00674408	0.0394933	ENSG00000111640;ENSG00000149273;ENSG00000139193;ENSG00000026508;ENSG00000116288;ENSG00000136717;ENSG00000051108;ENSG00000102265;ENSG00000003402;ENSG00000137642;ENSG00000119632;ENSG00000141480;ENSG00000136997;ENSG00000168610;ENSG00000181788;ENSG00000115317;ENSG00000107738;ENSG00000125735;ENSG00000167642;ENSG00000124570;ENSG00000168961;ENSG00000015475
Factor 6	GO:0034612	response to tumor necrosis factor	101	16	8.2228	1.94581	0.00700669	0.0407056	ENSG00000205542;ENSG00000227507;ENSG00000149273;ENSG00000139193;ENSG00000152518;ENSG00000143184;ENSG00000100906;ENSG00000115415;ENSG00000127528;ENSG00000051523;ENSG00000083799;ENSG00000056558;ENSG00000186891;ENSG00000125735;ENSG00000128016;ENSG00000186827
Factor 6	GO:0032609	interferon-gamma production	36	8	2.9309	2.72954	0.0071421	0.0411655	ENSG00000223865;ENSG00000231389;ENSG00000116824;ENSG00000143184;ENSG00000196776;ENSG00000107738;ENSG00000074966;ENSG00000168961
Factor 6	GO:0051341	regulation of oxidoreductase activity	29	7	2.361	2.96484	0.0072727	0.0415908	ENSG00000145649;ENSG00000142546;ENSG00000198668;ENSG00000116288;ENSG00000051523;ENSG00000100644;ENSG00000165060
Factor 6	GO:0050673	epithelial cell proliferation	93	15	7.57149	1.98112	0.0075322	0.0427409	ENSG00000115738;ENSG00000115232;ENSG00000205581;ENSG00000115415;ENSG00000051523;ENSG00000003402;ENSG00000100219;ENSG00000102760;ENSG00000136997;ENSG00000077782;ENSG00000168610;ENSG00000105810;ENSG00000100644;ENSG00000128016;ENSG00000143507
Factor 6	GO:0003013	circulatory system process	86	14	7.00159	1.99955	0.0089177	0.0494764	ENSG00000115738;ENSG00000198668;ENSG00000115415;ENSG00000051523;ENSG00000136717;ENSG00000196924;ENSG00000196839;ENSG00000155657;ENSG00000163399;ENSG00000104490;ENSG00000150995;ENSG00000125384;ENSG00000113749;ENSG00000120915
Factor 6	GO:0033500	carbohydrate homeostasis	69	12	5.61755	2.13616	0.00892198	0.0494764	ENSG00000116288;ENSG00000051523;ENSG00000088986;ENSG00000054148;ENSG00000118418;ENSG00000100219;ENSG00000149212;ENSG00000168610;ENSG00000100644;ENSG00000124766;ENSG00000119714;ENSG00000156299
Factor 6	GO:0043491	protein kinase B signaling	69	12	5.61755	2.13616	0.00892198	0.0494764	ENSG00000136810;ENSG00000116288;ENSG00000091039;ENSG00000163519;ENSG00000177885;ENSG00000141480;ENSG00000077782;ENSG00000149212;ENSG00000163600;ENSG00000159445;ENSG00000170955;ENSG00000198825
Factor 7	GO:0044772	mitotic cell cycle phase transition	289	59	12.4529	4.73784	0	0	ENSG00000117724;ENSG00000175063;ENSG00000108106;ENSG00000123975;ENSG00000176890;ENSG00000188229;ENSG00000173207;ENSG00000132646;ENSG00000171848;ENSG00000164754;ENSG00000106399;ENSG00000100526;ENSG00000088986;ENSG00000072571;ENSG00000088325;ENSG00000132780;ENSG00000138778;ENSG00000134057;ENSG00000126787;ENSG00000092853;ENSG00000253729;ENSG00000135446;ENSG00000117399;ENSG00000166508;ENSG00000106462…
Factor 7	GO:0048285	organelle fission	228	50	9.82446	5.08934	0	0	ENSG00000117724;ENSG00000175063;ENSG00000108106;ENSG00000123975;ENSG00000066279;ENSG00000164611;ENSG00000170315;ENSG00000136824;ENSG00000164754;ENSG00000072501;ENSG00000088325;ENSG00000108055;ENSG00000138778;ENSG00000134057;ENSG00000138182;ENSG00000126787;ENSG00000117399;ENSG00000169689;ENSG00000122952;ENSG00000087586;ENSG00000157456;ENSG00000138180;ENSG00000143228;ENSG00000117748;ENSG00000166851…
Factor 7	GO:0007059	chromosome segregation	195	41	8.4025	4.8795	0	0	ENSG00000117724;ENSG00000164611;ENSG00000089685;ENSG00000136824;ENSG00000164754;ENSG00000072501;ENSG00000116560;ENSG00000108055;ENSG00000138778;ENSG00000134057;ENSG00000168496;ENSG00000126787;ENSG00000117399;ENSG00000169689;ENSG00000122952;ENSG00000138180;ENSG00000143228;ENSG00000166851;ENSG00000012048;ENSG00000163535;ENSG00000167513;ENSG00000163029;ENSG00000133302;ENSG00000171320;ENSG00000146670…
Factor 7	GO:0006260	DNA replication	150	57	6.46346	8.8188	0	0	ENSG00000166803;ENSG00000128951;ENSG00000069275;ENSG00000132646;ENSG00000171848;ENSG00000106399;ENSG00000072501;ENSG00000163950;ENSG00000108055;ENSG00000132780;ENSG00000168496;ENSG00000092853;ENSG00000092201;ENSG00000166508;ENSG00000131153;ENSG00000169689;ENSG00000035928;ENSG00000112118;ENSG00000106628;ENSG00000166801;ENSG00000176208;ENSG00000100297;ENSG00000117748;ENSG00000112312;ENSG00000012048…
Factor 7	GO:0006310	DNA recombination	145	38	6.24801	6.08193	0	0	ENSG00000164104;ENSG00000124575;ENSG00000168298;ENSG00000184357;ENSG00000069275;ENSG00000187837;ENSG00000182481;ENSG00000164754;ENSG00000106399;ENSG00000116560;ENSG00000079246;ENSG00000168496;ENSG00000253729;ENSG00000131153;ENSG00000169689;ENSG00000029993;ENSG00000176208;ENSG00000117748;ENSG00000012048;ENSG00000080345;ENSG00000163029;ENSG00000116062;ENSG00000140451;ENSG00000139618;ENSG00000101773…
Factor 7	GO:0051321	meiotic cell cycle	91	30	3.92117	7.65078	0	0	ENSG00000123975;ENSG00000066279;ENSG00000164611;ENSG00000170315;ENSG00000136824;ENSG00000164754;ENSG00000072501;ENSG00000108055;ENSG00000117399;ENSG00000169689;ENSG00000087586;ENSG00000143228;ENSG00000117748;ENSG00000166851;ENSG00000163535;ENSG00000116062;ENSG00000139618;ENSG00000112029;ENSG00000101773;ENSG00000169679;ENSG00000151503;ENSG00000168556;ENSG00000105173;ENSG00000197299;ENSG00000131462…
Factor 7	GO:0071103	DNA conformation change	140	33	6.03257	5.47031	2.22045e-16	2.32195e-14	ENSG00000164104;ENSG00000124575;ENSG00000168298;ENSG00000184357;ENSG00000187837;ENSG00000136824;ENSG00000132780;ENSG00000079246;ENSG00000119969;ENSG00000151725;ENSG00000134057;ENSG00000100162;ENSG00000166508;ENSG00000115163;ENSG00000131153;ENSG00000169689;ENSG00000123219;ENSG00000105011;ENSG00000029993;ENSG00000117748;ENSG00000153044;ENSG00000076003;ENSG00000167670;ENSG00000140451;ENSG00000128708…
Factor 7	GO:0044843	cell cycle G1/S phase transition	147	33	6.33419	5.20982	8.88178e-16	8.12683e-14	ENSG00000176890;ENSG00000132646;ENSG00000171848;ENSG00000106399;ENSG00000100526;ENSG00000132780;ENSG00000134057;ENSG00000253729;ENSG00000135446;ENSG00000166508;ENSG00000106462;ENSG00000087586;ENSG00000112118;ENSG00000228716;ENSG00000198176;ENSG00000100297;ENSG00000117748;ENSG00000112312;ENSG00000187840;ENSG00000167513;ENSG00000076003;ENSG00000112029;ENSG00000104738;ENSG00000101412;ENSG00000101773…
Factor 7	GO:0006302	double-strand break repair	122	29	5.25695	5.51651	1.15463e-14	9.39101e-13	ENSG00000069275;ENSG00000124795;ENSG00000164754;ENSG00000106399;ENSG00000116560;ENSG00000079246;ENSG00000168496;ENSG00000253729;ENSG00000131153;ENSG00000117748;ENSG00000012048;ENSG00000080345;ENSG00000163029;ENSG00000133302;ENSG00000171320;ENSG00000146670;ENSG00000139618;ENSG00000101773;ENSG00000138376;ENSG00000149554;ENSG00000175643;ENSG00000197299;ENSG00000095002;ENSG00000111247;ENSG00000146263…
Factor 7	GO:0051052	regulation of DNA metabolic process	227	38	9.78137	3.88493	1.23679e-13	9.05329e-12	ENSG00000124575;ENSG00000168298;ENSG00000184357;ENSG00000069275;ENSG00000124795;ENSG00000187837;ENSG00000132646;ENSG00000182481;ENSG00000072501;ENSG00000130816;ENSG00000108055;ENSG00000079246;ENSG00000162607;ENSG00000198176;ENSG00000176208;ENSG00000117748;ENSG00000112312;ENSG00000012048;ENSG00000080345;ENSG00000167513;ENSG00000116062;ENSG00000133302;ENSG00000140451;ENSG00000171320;ENSG00000139618…
Factor 7	GO:1901987	regulation of cell cycle phase transition	230	38	9.91064	3.83426	1.91069e-13	1.27148e-11	ENSG00000117724;ENSG00000175063;ENSG00000188229;ENSG00000132646;ENSG00000164754;ENSG00000088986;ENSG00000072571;ENSG00000088325;ENSG00000138778;ENSG00000134057;ENSG00000126787;ENSG00000092853;ENSG00000253729;ENSG00000135446;ENSG00000117399;ENSG00000106462;ENSG00000167552;ENSG00000087586;ENSG00000198176;ENSG00000176208;ENSG00000117748;ENSG00000166851;ENSG00000012048;ENSG00000167513;ENSG00000116062…
Factor 7	GO:0010948	negative regulation of cell cycle process	166	31	7.1529	4.33391	1.46361e-12	8.928e-11	ENSG00000117724;ENSG00000164611;ENSG00000132646;ENSG00000171848;ENSG00000164754;ENSG00000072501;ENSG00000108055;ENSG00000134057;ENSG00000092853;ENSG00000253729;ENSG00000135446;ENSG00000117399;ENSG00000178691;ENSG00000106462;ENSG00000087586;ENSG00000198176;ENSG00000117748;ENSG00000166851;ENSG00000012048;ENSG00000167513;ENSG00000116062;ENSG00000163781;ENSG00000112029;ENSG00000101412;ENSG00000101773…
Factor 7	GO:0045930	negative regulation of mitotic cell cycle	148	28	6.37728	4.39058	1.41657e-11	7.97636e-10	ENSG00000117724;ENSG00000164611;ENSG00000132646;ENSG00000164754;ENSG00000134057;ENSG00000092853;ENSG00000253729;ENSG00000117399;ENSG00000106462;ENSG00000122952;ENSG00000087586;ENSG00000198176;ENSG00000117748;ENSG00000166851;ENSG00000012048;ENSG00000167513;ENSG00000116062;ENSG00000163781;ENSG00000112029;ENSG00000101412;ENSG00000154640;ENSG00000149554;ENSG00000169679;ENSG00000197299;ENSG00000172613…
Factor 7	GO:0071824	protein-DNA complex subunit organization	153	28	6.59273	4.2471	3.27061e-11	1.71006e-09	ENSG00000164104;ENSG00000117724;ENSG00000124575;ENSG00000168298;ENSG00000184357;ENSG00000187837;ENSG00000170315;ENSG00000143401;ENSG00000106399;ENSG00000132780;ENSG00000119969;ENSG00000151725;ENSG00000138778;ENSG00000100162;ENSG00000092201;ENSG00000140307;ENSG00000115163;ENSG00000169689;ENSG00000123219;ENSG00000105011;ENSG00000117748;ENSG00000112312;ENSG00000167513;ENSG00000153044;ENSG00000167670…
Factor 7	GO:0044839	cell cycle G2/M phase transition	119	24	5.12768	4.68048	1.12566e-10	5.49324e-09	ENSG00000117724;ENSG00000188229;ENSG00000164754;ENSG00000088986;ENSG00000072571;ENSG00000088325;ENSG00000134057;ENSG00000092853;ENSG00000135446;ENSG00000167552;ENSG00000087586;ENSG00000157456;ENSG00000176208;ENSG00000166851;ENSG00000012048;ENSG00000116062;ENSG00000163781;ENSG00000112029;ENSG00000149554;ENSG00000197299;ENSG00000103995;ENSG00000131462;ENSG00000118193;ENSG00000094804
Factor 7	GO:0006333	chromatin assembly or disassembly	87	20	3.74881	5.33503	3.75558e-10	1.71818e-08	ENSG00000164104;ENSG00000124575;ENSG00000168298;ENSG00000184357;ENSG00000187837;ENSG00000132780;ENSG00000119969;ENSG00000151725;ENSG00000100162;ENSG00000092201;ENSG00000115163;ENSG00000009954;ENSG00000169689;ENSG00000123219;ENSG00000105011;ENSG00000153044;ENSG00000167670;ENSG00000149929;ENSG00000128708;ENSG00000073111
Factor 7	GO:0000075	cell cycle checkpoint	132	24	5.68785	4.21952	1.07262e-09	4.61856e-08	ENSG00000117724;ENSG00000132646;ENSG00000134057;ENSG00000092853;ENSG00000253729;ENSG00000117399;ENSG00000122952;ENSG00000087586;ENSG00000198176;ENSG00000117748;ENSG00000166851;ENSG00000012048;ENSG00000167513;ENSG00000116062;ENSG00000163781;ENSG00000101412;ENSG00000149554;ENSG00000169679;ENSG00000197299;ENSG00000172613;ENSG00000092470;ENSG00000095002;ENSG00000094804;ENSG00000168411
Factor 7	GO:0045787	positive regulation of cell cycle	177	28	7.62689	3.67122	1.13815e-09	4.62849e-08	ENSG00000175063;ENSG00000123975;ENSG00000173207;ENSG00000132646;ENSG00000164754;ENSG00000116560;ENSG00000134057;ENSG00000168496;ENSG00000138182;ENSG00000126787;ENSG00000135446;ENSG00000106462;ENSG00000087586;ENSG00000198176;ENSG00000157456;ENSG00000176208;ENSG00000012048;ENSG00000187840;ENSG00000167513;ENSG00000133302;ENSG00000146670;ENSG00000139618;ENSG00000112029;ENSG00000101412;ENSG00000149554…
Factor 7	GO:0006301	postreplication repair	38	13	1.63741	7.93936	2.5748e-09	9.91975e-08	ENSG00000166803;ENSG00000170315;ENSG00000132646;ENSG00000106399;ENSG00000035928;ENSG00000106628;ENSG00000117748;ENSG00000012048;ENSG00000163918;ENSG00000049541;ENSG00000077514;ENSG00000095002;ENSG00000111445
Factor 7	GO:0032200	telomere organization	97	20	4.17971	4.78503	2.93358e-09	1.07369e-07	ENSG00000132646;ENSG00000106399;ENSG00000079246;ENSG00000168496;ENSG00000253729;ENSG00000035928;ENSG00000106628;ENSG00000117748;ENSG00000080345;ENSG00000163029;ENSG00000140451;ENSG00000139618;ENSG00000163918;ENSG00000049541;ENSG00000198056;ENSG00000105173;ENSG00000197299;ENSG00000077514;ENSG00000051180;ENSG00000111445
Factor 7	GO:0033044	regulation of chromosome organization	213	30	9.17812	3.26864	4.85053e-09	1.69075e-07	ENSG00000117724;ENSG00000124575;ENSG00000168298;ENSG00000184357;ENSG00000164611;ENSG00000187837;ENSG00000164754;ENSG00000130816;ENSG00000116560;ENSG00000079246;ENSG00000138778;ENSG00000134057;ENSG00000168496;ENSG00000126787;ENSG00000117399;ENSG00000156802;ENSG00000166851;ENSG00000012048;ENSG00000080345;ENSG00000167513;ENSG00000133302;ENSG00000140451;ENSG00000146670;ENSG00000112029;ENSG00000149554…
Factor 7	GO:0022616	DNA strand elongation	13	8	0.560167	14.2815	1.11838e-08	3.72116e-07	ENSG00000069275;ENSG00000132646;ENSG00000168496;ENSG00000131153;ENSG00000106628;ENSG00000163918;ENSG00000104889;ENSG00000105486
Factor 7	GO:0051383	kinetochore organization	20	9	0.861795	10.4433	4.82587e-08	1.53589e-06	ENSG00000117724;ENSG00000136824;ENSG00000138778;ENSG00000115163;ENSG00000169689;ENSG00000123219;ENSG00000143228;ENSG00000167513;ENSG00000153044
Factor 7	GO:0009314	response to radiation	186	26	8.01469	3.24404	6.65471e-08	2.02969e-06	ENSG00000166803;ENSG00000069275;ENSG00000132646;ENSG00000072501;ENSG00000044574;ENSG00000163565;ENSG00000079246;ENSG00000128272;ENSG00000162607;ENSG00000168496;ENSG00000253729;ENSG00000133703;ENSG00000012048;ENSG00000167325;ENSG00000116062;ENSG00000163781;ENSG00000110108;ENSG00000139618;ENSG00000149554;ENSG00000197299;ENSG00000172613;ENSG00000095002;ENSG00000111247;ENSG00000051180;ENSG00000132436…
Factor 7	GO:0060249	anatomical structure homeostasis	162	24	6.98054	3.43813	7.17622e-08	2.1012e-06	ENSG00000184009;ENSG00000132646;ENSG00000106399;ENSG00000079246;ENSG00000128340;ENSG00000168496;ENSG00000253729;ENSG00000035928;ENSG00000133703;ENSG00000106628;ENSG00000117748;ENSG00000080345;ENSG00000163029;ENSG00000140451;ENSG00000139618;ENSG00000163918;ENSG00000049541;ENSG00000138376;ENSG00000198056;ENSG00000105173;ENSG00000197299;ENSG00000077514;ENSG00000051180;ENSG00000111445
Factor 7	GO:0036297	interstrand cross-link repair	27	10	1.16342	8.59532	7.96124e-08	2.23919e-06	ENSG00000069275;ENSG00000170315;ENSG00000106399;ENSG00000169689;ENSG00000077152;ENSG00000117748;ENSG00000116062;ENSG00000111247;ENSG00000051180;ENSG00000168411
Factor 7	GO:0071897	DNA biosynthetic process	106	19	4.56751	4.15981	8.2593e-08	2.23919e-06	ENSG00000166803;ENSG00000117724;ENSG00000176890;ENSG00000170315;ENSG00000132646;ENSG00000167900;ENSG00000106399;ENSG00000079246;ENSG00000035928;ENSG00000106628;ENSG00000198176;ENSG00000117748;ENSG00000140451;ENSG00000163918;ENSG00000049541;ENSG00000197299;ENSG00000105486;ENSG00000077514;ENSG00000111445
Factor 7	GO:0042769	DNA damage response, detection of DNA damage	34	11	1.46505	7.50827	8.8169e-08	2.30499e-06	ENSG00000170315;ENSG00000132646;ENSG00000106399;ENSG00000162607;ENSG00000035928;ENSG00000106628;ENSG00000117748;ENSG00000163918;ENSG00000049541;ENSG00000077514;ENSG00000111445
Factor 7	GO:0006298	mismatch repair	18	8	0.775616	10.3144	3.15136e-07	7.95446e-06	ENSG00000132646;ENSG00000106399;ENSG00000117748;ENSG00000116062;ENSG00000104889;ENSG00000105486;ENSG00000077514;ENSG00000095002
Factor 7	GO:2001020	regulation of response to DNA damage stimulus	116	19	4.99841	3.80121	3.64634e-07	8.89706e-06	ENSG00000124795;ENSG00000132646;ENSG00000162607;ENSG00000176208;ENSG00000117748;ENSG00000012048;ENSG00000080345;ENSG00000133302;ENSG00000112029;ENSG00000149554;ENSG00000168556;ENSG00000175643;ENSG00000197299;ENSG00000172613;ENSG00000092470;ENSG00000111247;ENSG00000051180;ENSG00000132436;ENSG00000168411
Factor 7	GO:0034502	protein localization to chromosome	58	13	2.49921	5.20165	6.96213e-07	1.64396e-05	ENSG00000184357;ENSG00000164754;ENSG00000079246;ENSG00000115163;ENSG00000106462;ENSG00000117748;ENSG00000166851;ENSG00000167513;ENSG00000133302;ENSG00000171320;ENSG00000146670;ENSG00000139618;ENSG00000095002
Factor 7	GO:0007051	spindle organization	103	17	4.43824	3.83034	1.38421e-06	3.16637e-05	ENSG00000117632;ENSG00000066279;ENSG00000072501;ENSG00000088325;ENSG00000108055;ENSG00000138778;ENSG00000134057;ENSG00000117399;ENSG00000087586;ENSG00000143228;ENSG00000166851;ENSG00000204899;ENSG00000112029;ENSG00000101057;ENSG00000152253;ENSG00000128944;ENSG00000131462
Factor 7	GO:1902850	microtubule cytoskeleton organization involved in mitosis	82	15	3.53336	4.24525	1.54514e-06	3.42741e-05	ENSG00000117632;ENSG00000072501;ENSG00000088325;ENSG00000108055;ENSG00000138778;ENSG00000134057;ENSG00000117399;ENSG00000115163;ENSG00000087586;ENSG00000143228;ENSG00000166851;ENSG00000204899;ENSG00000101057;ENSG00000152253;ENSG00000131462
Factor 7	GO:0045023	G0 to G1 transition	30	9	1.29269	6.96221	2.81649e-06	6.06374e-05	ENSG00000171848;ENSG00000178691;ENSG00000106462;ENSG00000198176;ENSG00000012048;ENSG00000101412;ENSG00000101773;ENSG00000149554;ENSG00000051180
Factor 7	GO:0010639	negative regulation of organelle organization	189	22	8.14396	2.70139	1.59933e-05	0.000334489	ENSG00000117632;ENSG00000117724;ENSG00000124575;ENSG00000168298;ENSG00000184357;ENSG00000164611;ENSG00000187837;ENSG00000164754;ENSG00000130816;ENSG00000079246;ENSG00000134057;ENSG00000117399;ENSG00000156802;ENSG00000136108;ENSG00000166851;ENSG00000012048;ENSG00000167513;ENSG00000140451;ENSG00000112029;ENSG00000149554;ENSG00000169679;ENSG00000073111
Factor 7	GO:0006289	nucleotide-excision repair	77	13	3.31791	3.91813	1.95662e-05	0.000397847	ENSG00000170315;ENSG00000132646;ENSG00000106399;ENSG00000035928;ENSG00000106628;ENSG00000117748;ENSG00000139618;ENSG00000163918;ENSG00000049541;ENSG00000101773;ENSG00000105486;ENSG00000077514;ENSG00000111445
Factor 7	GO:1904029	regulation of cyclin-dependent protein kinase activity	47	10	2.02522	4.93774	2.28597e-05	0.000452251	ENSG00000123975;ENSG00000173207;ENSG00000100526;ENSG00000134057;ENSG00000135446;ENSG00000157456;ENSG00000166851;ENSG00000105173;ENSG00000197299;ENSG00000094804
Factor 7	GO:0061641	CENP-A containing chromatin organization	24	7	1.03415	6.76882	4.6278e-05	0.00089146	ENSG00000132780;ENSG00000151725;ENSG00000100162;ENSG00000115163;ENSG00000169689;ENSG00000123219;ENSG00000153044
Factor 7	GO:0022412	cellular process involved in reproduction in multicellular organism	85	13	3.66263	3.54936	5.79129e-05	0.00108698	ENSG00000164104;ENSG00000066279;ENSG00000170315;ENSG00000088986;ENSG00000134057;ENSG00000087586;ENSG00000166851;ENSG00000139618;ENSG00000112029;ENSG00000168556;ENSG00000095002;ENSG00000025770;ENSG00000132436
Factor 7	GO:0050000	chromosome localization	53	10	2.28376	4.37875	6.85836e-05	0.00125508	ENSG00000117724;ENSG00000138778;ENSG00000134057;ENSG00000126787;ENSG00000138180;ENSG00000143228;ENSG00000167513;ENSG00000146670;ENSG00000134690;ENSG00000118193
Factor 7	GO:0072331	signal transduction by p53 class mediator	128	16	5.51549	2.90092	0.000103092	0.00184058	ENSG00000170315;ENSG00000132646;ENSG00000088325;ENSG00000163565;ENSG00000134057;ENSG00000092201;ENSG00000087586;ENSG00000198176;ENSG00000176208;ENSG00000012048;ENSG00000110108;ENSG00000139618;ENSG00000101412;ENSG00000149554;ENSG00000168556;ENSG00000095002
Factor 7	GO:0090305	nucleic acid phosphodiester bond hydrolysis	160	18	6.89436	2.61083	0.000152296	0.0026543	ENSG00000164104;ENSG00000170315;ENSG00000132646;ENSG00000106399;ENSG00000168496;ENSG00000035928;ENSG00000106628;ENSG00000161980;ENSG00000176208;ENSG00000117748;ENSG00000163918;ENSG00000104889;ENSG00000049541;ENSG00000101773;ENSG00000123737;ENSG00000077514;ENSG00000172613;ENSG00000111445
Factor 7	GO:0002200	somatic diversification of immune receptors	38	8	1.63741	4.88576	0.000166708	0.00283792	ENSG00000164104;ENSG00000253729;ENSG00000176208;ENSG00000080345;ENSG00000116062;ENSG00000076248;ENSG00000105486;ENSG00000095002
Factor 7	GO:0007292	female gamete generation	39	8	1.6805	4.76049	0.000202063	0.00336159	ENSG00000066279;ENSG00000170315;ENSG00000134057;ENSG00000087586;ENSG00000166851;ENSG00000139618;ENSG00000112029;ENSG00000025770
Factor 7	GO:0040029	regulation of gene expression, epigenetic	150	17	6.46346	2.63017	0.000213042	0.00346548	ENSG00000124575;ENSG00000168298;ENSG00000184357;ENSG00000124795;ENSG00000187837;ENSG00000173812;ENSG00000130816;ENSG00000163565;ENSG00000119969;ENSG00000156802;ENSG00000178691;ENSG00000009954;ENSG00000106462;ENSG00000012048;ENSG00000080345;ENSG00000128708;ENSG00000149554
Factor 7	GO:0006338	chromatin remodeling	100	13	4.30898	3.01696	0.00031408	0.00499797	ENSG00000164104;ENSG00000143401;ENSG00000132780;ENSG00000119969;ENSG00000151725;ENSG00000100162;ENSG00000115163;ENSG00000009954;ENSG00000169689;ENSG00000123219;ENSG00000029993;ENSG00000153044;ENSG00000149554
Factor 7	GO:0051302	regulation of cell division	55	9	2.36994	3.79757	0.00048869	0.00758953	ENSG00000066279;ENSG00000138182;ENSG00000087586;ENSG00000166851;ENSG00000139618;ENSG00000091651;ENSG00000197299;ENSG00000118193;ENSG00000094804
Factor 7	GO:0097327	response to antineoplastic agent	34	7	1.46505	4.77799	0.000497674	0.00758953	ENSG00000132646;ENSG00000135446;ENSG00000228716;ENSG00000012048;ENSG00000187840;ENSG00000197299;ENSG00000051180
Factor 7	GO:0009262	deoxyribonucleotide metabolic process	25	6	1.07724	5.56977	0.000530997	0.00793245	ENSG00000128951;ENSG00000176890;ENSG00000171848;ENSG00000179958;ENSG00000167325;ENSG00000076248
Factor 7	GO:0042770	signal transduction in response to DNA damage	80	11	3.44718	3.19101	0.000560548	0.00820642	ENSG00000132646;ENSG00000134057;ENSG00000253729;ENSG00000087586;ENSG00000198176;ENSG00000176208;ENSG00000166851;ENSG00000012048;ENSG00000139618;ENSG00000101412;ENSG00000149554
Factor 7	GO:0007050	cell cycle arrest	121	14	5.21386	2.68515	0.000627349	0.0090043	ENSG00000132646;ENSG00000100526;ENSG00000115241;ENSG00000134057;ENSG00000110321;ENSG00000138182;ENSG00000135446;ENSG00000087586;ENSG00000198176;ENSG00000012048;ENSG00000101412;ENSG00000138376;ENSG00000068489;ENSG00000095002
Factor 7	GO:0000910	cytokinesis	85	11	3.66263	3.00331	0.00094452	0.0132959	ENSG00000117632;ENSG00000138182;ENSG00000115163;ENSG00000087586;ENSG00000136108;ENSG00000138180;ENSG00000166851;ENSG00000167513;ENSG00000139618;ENSG00000118193;ENSG00000094804
Factor 7	GO:0009112	nucleobase metabolic process	19	5	0.818705	6.1072	0.00100471	0.0138763	ENSG00000176890;ENSG00000128050;ENSG00000167325;ENSG00000163655;ENSG00000100714
Factor 7	GO:0006284	base-excision repair	21	5	0.904885	5.52557	0.00163853	0.0222111	ENSG00000106399;ENSG00000168496;ENSG00000117748;ENSG00000076248;ENSG00000105486
Factor 7	GO:0007548	sex differentiation	65	9	2.80083	3.21333	0.00169031	0.0224965	ENSG00000164104;ENSG00000066279;ENSG00000170315;ENSG00000044574;ENSG00000132780;ENSG00000167325;ENSG00000139618;ENSG00000168556;ENSG00000095002
Factor 7	GO:0000726	non-recombinational repair	55	8	2.36994	3.37562	0.00220869	0.0288707	ENSG00000124795;ENSG00000079246;ENSG00000253729;ENSG00000012048;ENSG00000080345;ENSG00000101773;ENSG00000138376;ENSG00000197299
Factor 7	GO:0104004	cellular response to environmental stimulus	146	14	6.2911	2.22536	0.00384446	0.049371	ENSG00000069275;ENSG00000132646;ENSG00000044574;ENSG00000163565;ENSG00000079246;ENSG00000128272;ENSG00000118412;ENSG00000110108;ENSG00000149554;ENSG00000197299;ENSG00000172613;ENSG00000111247;ENSG00000051180;ENSG00000132436
Factor 8	GO:0006605	protein targeting	261	62	8.91422	6.95518	0	0	ENSG00000177954;ENSG00000140988;ENSG00000229117;ENSG00000147403;ENSG00000142541;ENSG00000198034;ENSG00000231500;ENSG00000182774;ENSG00000137818;ENSG00000167526;ENSG00000164587;ENSG00000149273;ENSG00000112306;ENSG00000197958;ENSG00000233927;ENSG00000137154;ENSG00000166441;ENSG00000089157;ENSG00000144381;ENSG00000186468;ENSG00000105640;ENSG00000170889;ENSG00000188846;ENSG00000142937;ENSG00000143947…
Factor 8	GO:0006401	RNA catabolic process	255	66	8.70929	7.57811	0	0	ENSG00000177954;ENSG00000140988;ENSG00000229117;ENSG00000147403;ENSG00000026025;ENSG00000142541;ENSG00000198034;ENSG00000231500;ENSG00000182774;ENSG00000137818;ENSG00000167526;ENSG00000164587;ENSG00000149273;ENSG00000112306;ENSG00000197958;ENSG00000233927;ENSG00000137154;ENSG00000166441;ENSG00000089157;ENSG00000186468;ENSG00000105640;ENSG00000170889;ENSG00000188846;ENSG00000142937;ENSG00000143947…
Factor 8	GO:0090150	establishment of protein localization to membrane	207	60	7.0699	8.48669	0	0	ENSG00000177954;ENSG00000140988;ENSG00000229117;ENSG00000147403;ENSG00000142541;ENSG00000198034;ENSG00000231500;ENSG00000182774;ENSG00000137818;ENSG00000167526;ENSG00000164587;ENSG00000149273;ENSG00000112306;ENSG00000197958;ENSG00000233927;ENSG00000137154;ENSG00000166441;ENSG00000089157;ENSG00000186468;ENSG00000105640;ENSG00000170889;ENSG00000204628;ENSG00000188846;ENSG00000142937;ENSG00000143947…
Factor 8	GO:0006413	translational initiation	160	68	5.46465	12.4436	0	0	ENSG00000271503;ENSG00000177954;ENSG00000140988;ENSG00000229117;ENSG00000147403;ENSG00000142541;ENSG00000198034;ENSG00000231500;ENSG00000182774;ENSG00000137818;ENSG00000167526;ENSG00000164587;ENSG00000149273;ENSG00000112306;ENSG00000197958;ENSG00000233927;ENSG00000137154;ENSG00000166441;ENSG00000089157;ENSG00000186468;ENSG00000105640;ENSG00000170889;ENSG00000188846;ENSG00000142937;ENSG00000143947…
Factor 8	GO:0070972	protein localization to endoplasmic reticulum	121	57	4.13264	13.7926	0	0	ENSG00000177954;ENSG00000140988;ENSG00000229117;ENSG00000147403;ENSG00000142541;ENSG00000198034;ENSG00000231500;ENSG00000182774;ENSG00000137818;ENSG00000167526;ENSG00000164587;ENSG00000149273;ENSG00000112306;ENSG00000197958;ENSG00000233927;ENSG00000137154;ENSG00000166441;ENSG00000089157;ENSG00000186468;ENSG00000105640;ENSG00000170889;ENSG00000188846;ENSG00000142937;ENSG00000143947;ENSG00000168028…
Factor 8	GO:0002181	cytoplasmic translation	73	30	2.49325	12.0325	0	0	ENSG00000229117;ENSG00000142541;ENSG00000137818;ENSG00000233927;ENSG00000167658;ENSG00000089157;ENSG00000186468;ENSG00000105640;ENSG00000142676;ENSG00000144713;ENSG00000213741;ENSG00000174748;ENSG00000198755;ENSG00000108298;ENSG00000089009;ENSG00000063177;ENSG00000162244;ENSG00000104408;ENSG00000163682;ENSG00000161016;ENSG00000172809;ENSG00000175390;ENSG00000147677;ENSG00000197728;ENSG00000232112…
Factor 8	GO:0022613	ribonucleoprotein complex biogenesis	344	43	11.749	3.65988	1.53211e-14	1.60215e-12	ENSG00000177954;ENSG00000140988;ENSG00000147403;ENSG00000142541;ENSG00000182774;ENSG00000164587;ENSG00000096384;ENSG00000197958;ENSG00000233927;ENSG00000137154;ENSG00000089157;ENSG00000186468;ENSG00000170889;ENSG00000188846;ENSG00000142937;ENSG00000168028;ENSG00000142676;ENSG00000100316;ENSG00000147604;ENSG00000181163;ENSG00000138326;ENSG00000198755;ENSG00000122406;ENSG00000089009;ENSG00000148303…
Factor 8	GO:0071826	ribonucleoprotein complex subunit organization	191	28	6.52343	4.29222	2.63789e-11	2.41367e-09	ENSG00000177954;ENSG00000147403;ENSG00000142541;ENSG00000164587;ENSG00000096384;ENSG00000197958;ENSG00000233927;ENSG00000089157;ENSG00000186468;ENSG00000168028;ENSG00000142676;ENSG00000100316;ENSG00000181163;ENSG00000122406;ENSG00000089009;ENSG00000115268;ENSG00000104408;ENSG00000083845;ENSG00000172809;ENSG00000175390;ENSG00000147677;ENSG00000124614;ENSG00000063046;ENSG00000130741;ENSG00000107581…
Factor 8	GO:0016072	rRNA metabolic process	182	23	6.21604	3.7001	3.50238e-08	2.63063e-06	ENSG00000177954;ENSG00000140988;ENSG00000182774;ENSG00000164587;ENSG00000233927;ENSG00000137154;ENSG00000170889;ENSG00000188846;ENSG00000142937;ENSG00000168028;ENSG00000142676;ENSG00000147604;ENSG00000138326;ENSG00000198755;ENSG00000122406;ENSG00000148303;ENSG00000136942;ENSG00000115268;ENSG00000105193;ENSG00000171863;ENSG00000171490;ENSG00000182117;ENSG00000123144
Factor 8	GO:0034248	regulation of cellular amide metabolic process	228	26	7.78713	3.33884	3.59376e-08	2.63063e-06	ENSG00000271503;ENSG00000111640;ENSG00000156508;ENSG00000147403;ENSG00000026025;ENSG00000142541;ENSG00000198034;ENSG00000164587;ENSG00000149273;ENSG00000167658;ENSG00000170889;ENSG00000204628;ENSG00000181163;ENSG00000122406;ENSG00000104408;ENSG00000070756;ENSG00000172809;ENSG00000147677;ENSG00000185650;ENSG00000102317;ENSG00000063046;ENSG00000100353;ENSG00000144895;ENSG00000135842;ENSG00000138095…
Factor 8	GO:0010608	posttranscriptional regulation of gene expression	299	28	10.2121	2.74185	6.97305e-07	4.64025e-05	ENSG00000271503;ENSG00000111640;ENSG00000147403;ENSG00000026025;ENSG00000142541;ENSG00000198034;ENSG00000164587;ENSG00000149273;ENSG00000167658;ENSG00000170889;ENSG00000204628;ENSG00000143947;ENSG00000181163;ENSG00000122406;ENSG00000104408;ENSG00000070756;ENSG00000109971;ENSG00000172809;ENSG00000147677;ENSG00000092199;ENSG00000185650;ENSG00000102317;ENSG00000063046;ENSG00000100353;ENSG00000144895…
Factor 8	GO:0034470	ncRNA processing	243	22	8.29944	2.65078	2.13078e-05	0.00129977	ENSG00000177954;ENSG00000140988;ENSG00000182774;ENSG00000164587;ENSG00000233927;ENSG00000137154;ENSG00000170889;ENSG00000188846;ENSG00000142937;ENSG00000168028;ENSG00000142676;ENSG00000147604;ENSG00000138326;ENSG00000198755;ENSG00000122406;ENSG00000148303;ENSG00000136942;ENSG00000115268;ENSG00000105193;ENSG00000171863;ENSG00000171490;ENSG00000182117
Factor 9	GO:0048285	organelle fission	228	56	16.1628	3.46474	0	0	ENSG00000148773;ENSG00000117724;ENSG00000131747;ENSG00000175063;ENSG00000108106;ENSG00000123975;ENSG00000066279;ENSG00000113810;ENSG00000137804;ENSG00000136824;ENSG00000164754;ENSG00000141552;ENSG00000088325;ENSG00000196924;ENSG00000138778;ENSG00000145386;ENSG00000134057;ENSG00000138182;ENSG00000126787;ENSG00000154473;ENSG00000117399;ENSG00000122952;ENSG00000087586;ENSG00000101421;ENSG00000178999…
Factor 9	GO:0007059	chromosome segregation	195	51	13.8235	3.68938	0	0	ENSG00000148773;ENSG00000117724;ENSG00000131747;ENSG00000113810;ENSG00000137804;ENSG00000136824;ENSG00000164754;ENSG00000005022;ENSG00000141552;ENSG00000070831;ENSG00000138778;ENSG00000134057;ENSG00000126787;ENSG00000154473;ENSG00000117399;ENSG00000166595;ENSG00000122952;ENSG00000101421;ENSG00000178999;ENSG00000110200;ENSG00000138180;ENSG00000143228;ENSG00000164109;ENSG00000166851;ENSG00000079616…
Factor 9	GO:0070972	protein localization to endoplasmic reticulum	121	47	8.57764	5.47936	0	0	ENSG00000177954;ENSG00000134419;ENSG00000147403;ENSG00000109475;ENSG00000105372;ENSG00000198034;ENSG00000231500;ENSG00000167526;ENSG00000164587;ENSG00000071082;ENSG00000112306;ENSG00000122026;ENSG00000233927;ENSG00000137154;ENSG00000166441;ENSG00000198918;ENSG00000186468;ENSG00000105640;ENSG00000161970;ENSG00000143947;ENSG00000168028;ENSG00000177600;ENSG00000142676;ENSG00000198242;ENSG00000144713…
Factor 9	GO:0090150	establishment of protein localization to membrane	207	51	14.6741	3.4755	4.44089e-16	8.12683e-14	ENSG00000177954;ENSG00000134419;ENSG00000147403;ENSG00000109475;ENSG00000105372;ENSG00000198034;ENSG00000231500;ENSG00000167526;ENSG00000164587;ENSG00000071082;ENSG00000112306;ENSG00000122026;ENSG00000233927;ENSG00000137154;ENSG00000166441;ENSG00000198918;ENSG00000186468;ENSG00000105640;ENSG00000204628;ENSG00000161970;ENSG00000143947;ENSG00000168028;ENSG00000177600;ENSG00000142676;ENSG00000198242…
Factor 9	GO:0006413	translational initiation	160	43	11.3423	3.79111	3.55271e-15	5.20117e-13	ENSG00000177954;ENSG00000134419;ENSG00000147403;ENSG00000109475;ENSG00000105372;ENSG00000198034;ENSG00000231500;ENSG00000167526;ENSG00000164587;ENSG00000071082;ENSG00000112306;ENSG00000122026;ENSG00000233927;ENSG00000137154;ENSG00000166441;ENSG00000198918;ENSG00000186468;ENSG00000105640;ENSG00000161970;ENSG00000143947;ENSG00000168028;ENSG00000177600;ENSG00000142676;ENSG00000198242;ENSG00000144713…
Factor 9	GO:0006605	protein targeting	261	53	18.5022	2.86453	5.50004e-13	6.71005e-11	ENSG00000177954;ENSG00000134419;ENSG00000147403;ENSG00000109475;ENSG00000105372;ENSG00000198034;ENSG00000231500;ENSG00000167526;ENSG00000164587;ENSG00000071082;ENSG00000112306;ENSG00000122026;ENSG00000233927;ENSG00000137154;ENSG00000166441;ENSG00000198918;ENSG00000186468;ENSG00000105640;ENSG00000161970;ENSG00000143947;ENSG00000168028;ENSG00000177600;ENSG00000142676;ENSG00000198242;ENSG00000144713…
Factor 9	GO:0006401	RNA catabolic process	255	52	18.0768	2.87661	7.88258e-13	8.24293e-11	ENSG00000177954;ENSG00000134419;ENSG00000065978;ENSG00000147403;ENSG00000026025;ENSG00000109475;ENSG00000105372;ENSG00000198034;ENSG00000231500;ENSG00000167526;ENSG00000164587;ENSG00000071082;ENSG00000112306;ENSG00000122026;ENSG00000233927;ENSG00000137154;ENSG00000166441;ENSG00000198918;ENSG00000186468;ENSG00000105640;ENSG00000161970;ENSG00000143947;ENSG00000168028;ENSG00000177600;ENSG00000142676…
Factor 9	GO:0044772	mitotic cell cycle phase transition	289	54	20.4871	2.63581	1.07627e-11	9.84789e-10	ENSG00000196230;ENSG00000117724;ENSG00000175063;ENSG00000108106;ENSG00000123975;ENSG00000137154;ENSG00000188229;ENSG00000161970;ENSG00000105373;ENSG00000173207;ENSG00000185088;ENSG00000100911;ENSG00000198668;ENSG00000171848;ENSG00000164754;ENSG00000106399;ENSG00000100526;ENSG00000072571;ENSG00000141552;ENSG00000088325;ENSG00000138778;ENSG00000145386;ENSG00000134057;ENSG00000143420;ENSG00000127824…
Factor 9	GO:0009141	nucleoside triphosphate metabolic process	191	42	13.5399	3.10194	1.21121e-11	9.85117e-10	ENSG00000205542;ENSG00000111640;ENSG00000198938;ENSG00000067225;ENSG00000198727;ENSG00000109971;ENSG00000164405;ENSG00000154518;ENSG00000116288;ENSG00000154723;ENSG00000168653;ENSG00000111775;ENSG00000178741;ENSG00000112695;ENSG00000145494;ENSG00000189043;ENSG00000166136;ENSG00000130770;ENSG00000124172;ENSG00000135940;ENSG00000241468;ENSG00000090266;ENSG00000134057;ENSG00000143774;ENSG00000131495…
Factor 9	GO:0009123	nucleoside monophosphate metabolic process	200	41	14.1779	2.89182	2.25871e-10	1.65337e-08	ENSG00000205542;ENSG00000111640;ENSG00000198938;ENSG00000067225;ENSG00000198727;ENSG00000109971;ENSG00000164405;ENSG00000154518;ENSG00000116288;ENSG00000154723;ENSG00000168653;ENSG00000111775;ENSG00000178741;ENSG00000112695;ENSG00000145494;ENSG00000189043;ENSG00000166136;ENSG00000130770;ENSG00000124172;ENSG00000135940;ENSG00000241468;ENSG00000090266;ENSG00000134057;ENSG00000143774;ENSG00000131495…
Factor 9	GO:0006091	generation of precursor metabolites and energy	246	46	17.4388	2.63779	4.29484e-10	2.85802e-08	ENSG00000111640;ENSG00000198938;ENSG00000067225;ENSG00000198727;ENSG00000142669;ENSG00000105373;ENSG00000169230;ENSG00000176340;ENSG00000164405;ENSG00000116288;ENSG00000154723;ENSG00000168653;ENSG00000182054;ENSG00000111775;ENSG00000178741;ENSG00000112695;ENSG00000131174;ENSG00000145494;ENSG00000164919;ENSG00000189043;ENSG00000166136;ENSG00000130770;ENSG00000172531;ENSG00000124172;ENSG00000135940…
Factor 9	GO:1901987	regulation of cell cycle phase transition	230	41	16.3046	2.51463	1.80558e-08	1.1014e-06	ENSG00000196230;ENSG00000117724;ENSG00000175063;ENSG00000188229;ENSG00000161970;ENSG00000105373;ENSG00000185088;ENSG00000100911;ENSG00000164754;ENSG00000072571;ENSG00000141552;ENSG00000088325;ENSG00000138778;ENSG00000134057;ENSG00000127824;ENSG00000126787;ENSG00000154473;ENSG00000137210;ENSG00000117399;ENSG00000167797;ENSG00000137100;ENSG00000170312;ENSG00000075218;ENSG00000087586;ENSG00000178999…
Factor 9	GO:1902850	microtubule cytoskeleton organization involved in mitosis	82	22	5.81295	3.78466	2.68396e-08	1.51127e-06	ENSG00000137804;ENSG00000088325;ENSG00000196924;ENSG00000138778;ENSG00000134057;ENSG00000117399;ENSG00000115163;ENSG00000087586;ENSG00000101421;ENSG00000178999;ENSG00000143228;ENSG00000166851;ENSG00000013810;ENSG00000198901;ENSG00000080986;ENSG00000152253;ENSG00000237649;ENSG00000138160;ENSG00000137807;ENSG00000040275;ENSG00000161800;ENSG00000090889
Factor 9	GO:0007051	spindle organization	103	24	7.30163	3.28694	1.19872e-07	6.26762e-06	ENSG00000196230;ENSG00000066279;ENSG00000088325;ENSG00000196924;ENSG00000138778;ENSG00000134057;ENSG00000117399;ENSG00000100345;ENSG00000087586;ENSG00000101421;ENSG00000178999;ENSG00000143228;ENSG00000166851;ENSG00000013810;ENSG00000198901;ENSG00000080986;ENSG00000175216;ENSG00000152253;ENSG00000237649;ENSG00000138160;ENSG00000128944;ENSG00000137807;ENSG00000161800;ENSG00000090889
Factor 9	GO:1902600	proton transmembrane transport	77	20	5.4585	3.66401	2.10416e-07	1.02683e-05	ENSG00000205542;ENSG00000198938;ENSG00000198727;ENSG00000176340;ENSG00000154518;ENSG00000116288;ENSG00000154723;ENSG00000111775;ENSG00000178741;ENSG00000112695;ENSG00000131174;ENSG00000164919;ENSG00000189043;ENSG00000124172;ENSG00000135940;ENSG00000241468;ENSG00000241837;ENSG00000165629;ENSG00000167283;ENSG00000126267
Factor 9	GO:0050000	chromosome localization	53	16	3.75715	4.25855	3.82739e-07	1.67603e-05	ENSG00000117724;ENSG00000138778;ENSG00000134057;ENSG00000126787;ENSG00000101421;ENSG00000138180;ENSG00000143228;ENSG00000079616;ENSG00000167513;ENSG00000080986;ENSG00000146670;ENSG00000134690;ENSG00000237649;ENSG00000142945;ENSG00000040275;ENSG00000118193
Factor 9	GO:0009259	ribonucleotide metabolic process	256	41	18.1477	2.25923	3.97796e-07	1.67603e-05	ENSG00000205542;ENSG00000111640;ENSG00000198938;ENSG00000067225;ENSG00000198727;ENSG00000155368;ENSG00000109971;ENSG00000164405;ENSG00000154518;ENSG00000116288;ENSG00000154723;ENSG00000168653;ENSG00000111775;ENSG00000178741;ENSG00000112695;ENSG00000145494;ENSG00000189043;ENSG00000166136;ENSG00000130770;ENSG00000124172;ENSG00000135940;ENSG00000241468;ENSG00000090266;ENSG00000169567;ENSG00000134057…
Factor 9	GO:0002181	cytoplasmic translation	73	19	5.17494	3.67154	4.12138e-07	1.67603e-05	ENSG00000071082;ENSG00000233927;ENSG00000198918;ENSG00000186468;ENSG00000105640;ENSG00000161970;ENSG00000142676;ENSG00000144713;ENSG00000156482;ENSG00000213741;ENSG00000182899;ENSG00000089009;ENSG00000063177;ENSG00000162244;ENSG00000130255;ENSG00000172809;ENSG00000171858;ENSG00000232112;ENSG00000241343
Factor 9	GO:0010639	negative regulation of organelle organization	189	33	13.3981	2.46303	8.05724e-07	3.10416e-05	ENSG00000205542;ENSG00000034510;ENSG00000108518;ENSG00000117724;ENSG00000131747;ENSG00000184357;ENSG00000135486;ENSG00000169230;ENSG00000102879;ENSG00000042493;ENSG00000164754;ENSG00000092199;ENSG00000005022;ENSG00000130755;ENSG00000178913;ENSG00000134057;ENSG00000077549;ENSG00000154473;ENSG00000117399;ENSG00000101421;ENSG00000178999;ENSG00000136108;ENSG00000110200;ENSG00000164109;ENSG00000166851…
Factor 9	GO:0000910	cytokinesis	85	20	6.02562	3.31916	1.18209e-06	4.11816e-05	ENSG00000172757;ENSG00000137804;ENSG00000198668;ENSG00000070831;ENSG00000138182;ENSG00000115163;ENSG00000137100;ENSG00000100345;ENSG00000087586;ENSG00000101421;ENSG00000178999;ENSG00000136108;ENSG00000138180;ENSG00000166851;ENSG00000167513;ENSG00000198901;ENSG00000137807;ENSG00000118193;ENSG00000161800;ENSG00000090889
Factor 9	GO:0000075	cell cycle checkpoint	132	26	9.35743	2.77854	1.20954e-06	4.11816e-05	ENSG00000117724;ENSG00000131747;ENSG00000137154;ENSG00000161970;ENSG00000105373;ENSG00000185088;ENSG00000188486;ENSG00000134057;ENSG00000154473;ENSG00000117399;ENSG00000170312;ENSG00000122952;ENSG00000075218;ENSG00000087586;ENSG00000178999;ENSG00000105393;ENSG00000110200;ENSG00000164109;ENSG00000166851;ENSG00000167513;ENSG00000080986;ENSG00000116062;ENSG00000101412;ENSG00000169679;ENSG00000040275…
Factor 9	GO:0010948	negative regulation of cell cycle process	166	30	11.7677	2.54936	1.2377e-06	4.11816e-05	ENSG00000117724;ENSG00000161970;ENSG00000105373;ENSG00000185862;ENSG00000185088;ENSG00000125691;ENSG00000171848;ENSG00000164754;ENSG00000134057;ENSG00000154473;ENSG00000117399;ENSG00000167797;ENSG00000170312;ENSG00000240972;ENSG00000075218;ENSG00000087586;ENSG00000178999;ENSG00000105393;ENSG00000110200;ENSG00000129355;ENSG00000164109;ENSG00000166851;ENSG00000167513;ENSG00000080986;ENSG00000116062…
Factor 9	GO:0045930	negative regulation of mitotic cell cycle	148	27	10.4917	2.57347	3.57423e-06	0.000108805	ENSG00000133639;ENSG00000117724;ENSG00000131747;ENSG00000137154;ENSG00000161970;ENSG00000105373;ENSG00000185088;ENSG00000164754;ENSG00000134057;ENSG00000154473;ENSG00000117399;ENSG00000167797;ENSG00000170312;ENSG00000122952;ENSG00000075218;ENSG00000087586;ENSG00000178999;ENSG00000110200;ENSG00000164109;ENSG00000166851;ENSG00000167513;ENSG00000080986;ENSG00000116062;ENSG00000101412;ENSG00000169679…
Factor 9	GO:0051321	meiotic cell cycle	91	20	6.45095	3.10032	3.70045e-06	0.000108805	ENSG00000131747;ENSG00000123975;ENSG00000066279;ENSG00000113810;ENSG00000136824;ENSG00000164754;ENSG00000188486;ENSG00000154473;ENSG00000117399;ENSG00000100345;ENSG00000087586;ENSG00000143228;ENSG00000166851;ENSG00000163535;ENSG00000116062;ENSG00000129810;ENSG00000169679;ENSG00000121152;ENSG00000156970;ENSG00000066923
Factor 9	GO:0051302	regulation of cell division	55	15	3.89893	3.84721	3.71602e-06	0.000108805	ENSG00000065978;ENSG00000204628;ENSG00000066279;ENSG00000185862;ENSG00000198668;ENSG00000070831;ENSG00000138182;ENSG00000167797;ENSG00000087586;ENSG00000178999;ENSG00000166851;ENSG00000198901;ENSG00000137807;ENSG00000118193;ENSG00000161800
Factor 9	GO:0032970	regulation of actin filament-based process	116	23	8.22319	2.79697	4.51513e-06	0.000127118	ENSG00000205542;ENSG00000034510;ENSG00000108518;ENSG00000163466;ENSG00000172757;ENSG00000102879;ENSG00000197747;ENSG00000042493;ENSG00000130429;ENSG00000111348;ENSG00000162704;ENSG00000054148;ENSG00000130755;ENSG00000070831;ENSG00000196924;ENSG00000064666;ENSG00000077549;ENSG00000111229;ENSG00000103490;ENSG00000241553;ENSG00000146386;ENSG00000116030;ENSG00000100345
Factor 9	GO:0045787	positive regulation of cell cycle	177	30	12.5475	2.39092	4.92541e-06	0.000133533	ENSG00000134419;ENSG00000175063;ENSG00000123975;ENSG00000161970;ENSG00000185862;ENSG00000173207;ENSG00000125691;ENSG00000137804;ENSG00000164754;ENSG00000141552;ENSG00000070831;ENSG00000145386;ENSG00000134057;ENSG00000138182;ENSG00000126787;ENSG00000170312;ENSG00000240972;ENSG00000075218;ENSG00000087586;ENSG00000178999;ENSG00000157456;ENSG00000164109;ENSG00000167513;ENSG00000080986;ENSG00000146670…
Factor 9	GO:0044839	cell cycle G2/M phase transition	119	23	8.43586	2.72646	7.09464e-06	0.000185474	ENSG00000196230;ENSG00000117724;ENSG00000188229;ENSG00000105373;ENSG00000198668;ENSG00000164754;ENSG00000072571;ENSG00000088325;ENSG00000145386;ENSG00000134057;ENSG00000143420;ENSG00000127824;ENSG00000137100;ENSG00000170312;ENSG00000075218;ENSG00000087586;ENSG00000178999;ENSG00000105393;ENSG00000157456;ENSG00000166851;ENSG00000116062;ENSG00000175216;ENSG00000118193
Factor 9	GO:0007015	actin filament organization	127	23	9.00298	2.55471	2.17433e-05	0.000548832	ENSG00000205542;ENSG00000034510;ENSG00000108518;ENSG00000163466;ENSG00000172757;ENSG00000102879;ENSG00000197747;ENSG00000042493;ENSG00000130429;ENSG00000167460;ENSG00000162704;ENSG00000130755;ENSG00000070831;ENSG00000136167;ENSG00000143549;ENSG00000196924;ENSG00000128340;ENSG00000077549;ENSG00000111229;ENSG00000103490;ENSG00000241553;ENSG00000131236;ENSG00000139734
Factor 9	GO:0070671	response to interleukin-12	36	11	2.55203	4.3103	2.32968e-05	0.000568441	ENSG00000122566;ENSG00000172757;ENSG00000196262;ENSG00000100911;ENSG00000182718;ENSG00000142168;ENSG00000070831;ENSG00000136167;ENSG00000064666;ENSG00000147065;ENSG00000240972
Factor 9	GO:0043270	positive regulation of ion transport	57	14	4.04071	3.46474	2.91189e-05	0.000687581	ENSG00000205542;ENSG00000169230;ENSG00000198668;ENSG00000170540;ENSG00000116288;ENSG00000182718;ENSG00000128272;ENSG00000196924;ENSG00000170759;ENSG00000173221;ENSG00000118640;ENSG00000240972;ENSG00000069849;ENSG00000116030
Factor 9	GO:0048013	ephrin receptor signaling pathway	31	10	2.19758	4.55047	3.25644e-05	0.00074491	ENSG00000075624;ENSG00000184009;ENSG00000163466;ENSG00000130429;ENSG00000162704;ENSG00000070831;ENSG00000111229;ENSG00000241553;ENSG00000042753;ENSG00000161203
Factor 9	GO:0051383	kinetochore organization	20	8	1.41779	5.64258	3.48675e-05	0.000773424	ENSG00000117724;ENSG00000113810;ENSG00000136824;ENSG00000138778;ENSG00000115163;ENSG00000143228;ENSG00000167513;ENSG00000080986
Factor 9	GO:0034502	protein localization to chromosome	58	14	4.1116	3.405	3.5956e-05	0.000774111	ENSG00000184357;ENSG00000164754;ENSG00000154473;ENSG00000115163;ENSG00000170312;ENSG00000178999;ENSG00000166851;ENSG00000167513;ENSG00000137812;ENSG00000080986;ENSG00000171320;ENSG00000146670;ENSG00000040275;ENSG00000156970
Factor 9	GO:0051493	regulation of cytoskeleton organization	190	29	13.469	2.15309	5.54382e-05	0.00115945	ENSG00000205542;ENSG00000034510;ENSG00000108518;ENSG00000163466;ENSG00000172757;ENSG00000102879;ENSG00000197747;ENSG00000042493;ENSG00000130429;ENSG00000111348;ENSG00000162704;ENSG00000054148;ENSG00000088325;ENSG00000130755;ENSG00000070831;ENSG00000196924;ENSG00000077549;ENSG00000111229;ENSG00000103490;ENSG00000241553;ENSG00000167797;ENSG00000087586;ENSG00000101421;ENSG00000136108;ENSG00000166851…
Factor 9	GO:1902903	regulation of supramolecular fiber organization	119	21	8.43586	2.48937	7.38688e-05	0.001502	ENSG00000205542;ENSG00000034510;ENSG00000108518;ENSG00000163466;ENSG00000172757;ENSG00000102879;ENSG00000197747;ENSG00000042493;ENSG00000130429;ENSG00000109971;ENSG00000116288;ENSG00000162704;ENSG00000130755;ENSG00000070831;ENSG00000196924;ENSG00000077549;ENSG00000111229;ENSG00000103490;ENSG00000241553;ENSG00000136108;ENSG00000004478
Factor 9	GO:0010498	proteasomal protein catabolic process	265	36	18.7857	1.91635	9.0219e-05	0.00178487	ENSG00000175063;ENSG00000108106;ENSG00000204628;ENSG00000143947;ENSG00000142676;ENSG00000105373;ENSG00000101182;ENSG00000150991;ENSG00000100911;ENSG00000116288;ENSG00000106803;ENSG00000141552;ENSG00000204264;ENSG00000044574;ENSG00000277791;ENSG00000142507;ENSG00000134057;ENSG00000008018;ENSG00000099341;ENSG00000154473;ENSG00000117399;ENSG00000106588;ENSG00000103035;ENSG00000170312;ENSG00000116030…
Factor 9	GO:0010257	NADH dehydrogenase complex assembly	57	13	4.04071	3.21726	0.000128078	0.0024672	ENSG00000168653;ENSG00000145494;ENSG00000166136;ENSG00000090266;ENSG00000131495;ENSG00000184983;ENSG00000099795;ENSG00000184752;ENSG00000119013;ENSG00000125356;ENSG00000065518;ENSG00000165264;ENSG00000109390
Factor 9	GO:0019882	antigen processing and presentation	100	18	7.08896	2.53916	0.000186199	0.0034948	ENSG00000019582;ENSG00000204592;ENSG00000231389;ENSG00000204264;ENSG00000138778;ENSG00000077549;ENSG00000103490;ENSG00000042753;ENSG00000161203;ENSG00000137100;ENSG00000118640;ENSG00000079616;ENSG00000138160;ENSG00000137807;ENSG00000142945;ENSG00000163808;ENSG00000161800;ENSG00000090889
Factor 9	GO:0030048	actin filament-based movement	25	8	1.77224	4.51406	0.000218442	0.00399749	ENSG00000026025;ENSG00000092841;ENSG00000167460;ENSG00000143549;ENSG00000196924;ENSG00000116030;ENSG00000100345;ENSG00000196465
Factor 9	GO:0007018	microtubule-based movement	95	17	6.73451	2.52431	0.000301404	0.00538116	ENSG00000109971;ENSG00000142168;ENSG00000070831;ENSG00000138778;ENSG00000135441;ENSG00000138182;ENSG00000126787;ENSG00000170759;ENSG00000079616;ENSG00000237649;ENSG00000138160;ENSG00000137807;ENSG00000142945;ENSG00000163808;ENSG00000118193;ENSG00000161800;ENSG00000090889
Factor 9	GO:0043254	regulation of protein complex assembly	211	29	14.9577	1.9388	0.00036479	0.00635778	ENSG00000205542;ENSG00000034510;ENSG00000108518;ENSG00000163466;ENSG00000204628;ENSG00000105373;ENSG00000102879;ENSG00000042493;ENSG00000130429;ENSG00000109971;ENSG00000116288;ENSG00000106399;ENSG00000162704;ENSG00000113387;ENSG00000130755;ENSG00000070831;ENSG00000136167;ENSG00000178913;ENSG00000077549;ENSG00000147065;ENSG00000111229;ENSG00000103490;ENSG00000241553;ENSG00000116030;ENSG00000167513…
Factor 9	GO:0033044	regulation of chromosome organization	213	29	15.0995	1.9206	0.000428489	0.00729428	ENSG00000148773;ENSG00000117724;ENSG00000131747;ENSG00000122566;ENSG00000184357;ENSG00000135486;ENSG00000164754;ENSG00000092199;ENSG00000141552;ENSG00000138778;ENSG00000178913;ENSG00000134057;ENSG00000126787;ENSG00000154473;ENSG00000117399;ENSG00000178999;ENSG00000171148;ENSG00000110200;ENSG00000164109;ENSG00000166851;ENSG00000167513;ENSG00000013810;ENSG00000004897;ENSG00000080986;ENSG00000140451…
Factor 9	GO:0051258	protein polymerization	120	19	8.50675	2.23352	0.000681224	0.0112357	ENSG00000205542;ENSG00000034510;ENSG00000108518;ENSG00000175063;ENSG00000108106;ENSG00000163466;ENSG00000102879;ENSG00000042493;ENSG00000130429;ENSG00000167468;ENSG00000162704;ENSG00000130755;ENSG00000077549;ENSG00000111229;ENSG00000103490;ENSG00000241553;ENSG00000004478;ENSG00000175216;ENSG00000139734
Factor 9	GO:0048144	fibroblast proliferation	36	9	2.55203	3.52661	0.00069072	0.0112357	ENSG00000019582;ENSG00000197956;ENSG00000084207;ENSG00000167996;ENSG00000182718;ENSG00000145386;ENSG00000134057;ENSG00000240972;ENSG00000101412
Factor 9	GO:1904029	regulation of cyclin-dependent protein kinase activity	47	10	3.33181	3.00137	0.00136696	0.0217524	ENSG00000075624;ENSG00000123975;ENSG00000173207;ENSG00000100526;ENSG00000145386;ENSG00000134057;ENSG00000129355;ENSG00000157456;ENSG00000166851;ENSG00000162063
Factor 9	GO:0072331	signal transduction by p53 class mediator	128	19	9.07387	2.09393	0.00151586	0.0236086	ENSG00000019582;ENSG00000161970;ENSG00000142676;ENSG00000105373;ENSG00000185088;ENSG00000125691;ENSG00000171863;ENSG00000088325;ENSG00000178913;ENSG00000169567;ENSG00000134057;ENSG00000103490;ENSG00000170312;ENSG00000240972;ENSG00000075218;ENSG00000087586;ENSG00000178999;ENSG00000101412;ENSG00000141682
Factor 9	GO:0033108	mitochondrial respiratory chain complex assembly	82	14	5.81295	2.40842	0.00163389	0.0249169	ENSG00000168653;ENSG00000145494;ENSG00000166136;ENSG00000090266;ENSG00000131495;ENSG00000184983;ENSG00000184076;ENSG00000099795;ENSG00000184752;ENSG00000119013;ENSG00000125356;ENSG00000065518;ENSG00000165264;ENSG00000109390
Factor 9	GO:0009636	response to toxic substance	170	23	12.0512	1.90852	0.00182236	0.0272238	ENSG00000075624;ENSG00000125148;ENSG00000198727;ENSG00000117450;ENSG00000204628;ENSG00000136810;ENSG00000135486;ENSG00000084207;ENSG00000169715;ENSG00000167468;ENSG00000198668;ENSG00000115415;ENSG00000114942;ENSG00000116288;ENSG00000142168;ENSG00000167815;ENSG00000128272;ENSG00000134057;ENSG00000165672;ENSG00000187193;ENSG00000170312;ENSG00000196839;ENSG00000123131
Factor 9	GO:0061351	neural precursor cell proliferation	41	9	2.90647	3.09654	0.00187432	0.0274401	ENSG00000066279;ENSG00000196924;ENSG00000174021;ENSG00000114353;ENSG00000137210;ENSG00000163507;ENSG00000118193;ENSG00000161800;ENSG00000171241
Factor 9	GO:0051653	spindle localization	21	6	1.48868	4.03041	0.00264689	0.0379906	ENSG00000066279;ENSG00000137804;ENSG00000115163;ENSG00000100345;ENSG00000080986;ENSG00000040275
Factor 9	GO:0051656	establishment of organelle localization	229	28	16.2337	1.72481	0.00285842	0.0402378	ENSG00000117724;ENSG00000137804;ENSG00000198668;ENSG00000070831;ENSG00000128340;ENSG00000138778;ENSG00000135441;ENSG00000164924;ENSG00000134057;ENSG00000126787;ENSG00000170759;ENSG00000115163;ENSG00000170043;ENSG00000118640;ENSG00000100345;ENSG00000101421;ENSG00000138180;ENSG00000143228;ENSG00000079616;ENSG00000167513;ENSG00000080986;ENSG00000146670;ENSG00000134690;ENSG00000237649;ENSG00000137807…
Factor 9	GO:0007163	establishment or maintenance of cell polarity	79	13	5.60028	2.32131	0.00332389	0.0458623	ENSG00000172757;ENSG00000204628;ENSG00000162704;ENSG00000070831;ENSG00000147065;ENSG00000138182;ENSG00000131236;ENSG00000115163;ENSG00000100345;ENSG00000080986;ENSG00000175216;ENSG00000142945;ENSG00000040275
Factor 9	GO:0034109	homotypic cell-cell adhesion	29	7	2.0558	3.405	0.00338328	0.0458623	ENSG00000100097;ENSG00000075624;ENSG00000184009;ENSG00000196924;ENSG00000172500;ENSG00000137076;ENSG00000100345
Factor 9	GO:0090066	regulation of anatomical structure size	138	19	9.78276	1.94219	0.00365634	0.048178	ENSG00000205542;ENSG00000034510;ENSG00000108518;ENSG00000163466;ENSG00000172757;ENSG00000102879;ENSG00000042493;ENSG00000130429;ENSG00000142168;ENSG00000162704;ENSG00000130755;ENSG00000172531;ENSG00000077549;ENSG00000147065;ENSG00000111229;ENSG00000103490;ENSG00000241553;ENSG00000159210;ENSG00000161203
Factor 9	GO:0034764	positive regulation of transmembrane transport	45	9	3.19003	2.82129	0.00368575	0.048178	ENSG00000205542;ENSG00000198668;ENSG00000170540;ENSG00000116288;ENSG00000196924;ENSG00000170759;ENSG00000173221;ENSG00000069849;ENSG00000116030
Factor 10	GO:0006413	translational initiation	160	43	8.57824	5.01269	0	0	ENSG00000271503;ENSG00000140988;ENSG00000134419;ENSG00000229117;ENSG00000142541;ENSG00000198034;ENSG00000231500;ENSG00000137818;ENSG00000164587;ENSG00000071082;ENSG00000149273;ENSG00000122026;ENSG00000197958;ENSG00000233927;ENSG00000137154;ENSG00000198918;ENSG00000089157;ENSG00000186468;ENSG00000105640;ENSG00000170889;ENSG00000142937;ENSG00000168028;ENSG00000100316;ENSG00000147604;ENSG00000138326…
Factor 10	GO:0070972	protein localization to endoplasmic reticulum	121	42	6.48729	6.4742	0	0	ENSG00000140988;ENSG00000134419;ENSG00000229117;ENSG00000142541;ENSG00000198034;ENSG00000231500;ENSG00000137818;ENSG00000164587;ENSG00000071082;ENSG00000149273;ENSG00000122026;ENSG00000197958;ENSG00000233927;ENSG00000137154;ENSG00000198918;ENSG00000089157;ENSG00000186468;ENSG00000105640;ENSG00000170889;ENSG00000142937;ENSG00000168028;ENSG00000100316;ENSG00000147604;ENSG00000138326;ENSG00000213741…
Factor 10	GO:0090150	establishment of protein localization to membrane	207	44	11.0981	3.96464	4.44089e-16	1.08358e-13	ENSG00000100453;ENSG00000140988;ENSG00000134419;ENSG00000229117;ENSG00000142541;ENSG00000198034;ENSG00000231500;ENSG00000137818;ENSG00000164587;ENSG00000071082;ENSG00000149273;ENSG00000122026;ENSG00000197958;ENSG00000233927;ENSG00000137154;ENSG00000198918;ENSG00000089157;ENSG00000186468;ENSG00000105640;ENSG00000170889;ENSG00000142937;ENSG00000168028;ENSG00000100316;ENSG00000147604;ENSG00000138326…
Factor 10	GO:0006401	RNA catabolic process	255	48	13.6716	3.51094	2.88658e-15	5.28244e-13	ENSG00000140988;ENSG00000134419;ENSG00000229117;ENSG00000065978;ENSG00000142541;ENSG00000198034;ENSG00000231500;ENSG00000137818;ENSG00000164587;ENSG00000071082;ENSG00000149273;ENSG00000122026;ENSG00000197958;ENSG00000233927;ENSG00000137154;ENSG00000198918;ENSG00000089157;ENSG00000186468;ENSG00000105640;ENSG00000170889;ENSG00000142937;ENSG00000168028;ENSG00000100316;ENSG00000147604;ENSG00000119335…
Factor 10	GO:0006605	protein targeting	261	45	13.9932	3.21584	6.67466e-13	9.7717e-11	ENSG00000140988;ENSG00000134419;ENSG00000229117;ENSG00000142541;ENSG00000198034;ENSG00000231500;ENSG00000137818;ENSG00000164587;ENSG00000071082;ENSG00000149273;ENSG00000122026;ENSG00000197958;ENSG00000233927;ENSG00000137154;ENSG00000198918;ENSG00000089157;ENSG00000186468;ENSG00000105640;ENSG00000170889;ENSG00000142937;ENSG00000168028;ENSG00000100316;ENSG00000147604;ENSG00000138326;ENSG00000213741…
Factor 10	GO:0002181	cytoplasmic translation	73	21	3.91382	5.3656	8.37235e-11	1.02143e-08	ENSG00000229117;ENSG00000142541;ENSG00000137818;ENSG00000071082;ENSG00000233927;ENSG00000167658;ENSG00000198918;ENSG00000089157;ENSG00000186468;ENSG00000105640;ENSG00000213741;ENSG00000174748;ENSG00000198755;ENSG00000089009;ENSG00000162244;ENSG00000130255;ENSG00000161016;ENSG00000197728;ENSG00000241343;ENSG00000130741;ENSG00000100129
Factor 10	GO:0042110	T cell activation	216	29	11.5806	2.50418	3.08208e-06	0.000322297	ENSG00000271503;ENSG00000166710;ENSG00000100097;ENSG00000168685;ENSG00000134460;ENSG00000149273;ENSG00000137154;ENSG00000173762;ENSG00000139193;ENSG00000116824;ENSG00000172116;ENSG00000167286;ENSG00000213658;ENSG00000142168;ENSG00000088832;ENSG00000185650;ENSG00000114861;ENSG00000107485;ENSG00000137078;ENSG00000204472;ENSG00000100219;ENSG00000028137;ENSG00000197635;ENSG00000125735;ENSG00000168036…
Factor 10	GO:0006091	generation of precursor metabolites and energy	246	31	13.189	2.35044	5.36127e-06	0.000490556	ENSG00000111640;ENSG00000198938;ENSG00000198804;ENSG00000198888;ENSG00000198886;ENSG00000067225;ENSG00000074800;ENSG00000134333;ENSG00000111669;ENSG00000198899;ENSG00000171314;ENSG00000142669;ENSG00000149925;ENSG00000105373;ENSG00000102144;ENSG00000051523;ENSG00000168653;ENSG00000182054;ENSG00000189043;ENSG00000168209;ENSG00000135940;ENSG00000137714;ENSG00000105379;ENSG00000184752;ENSG00000213639…
Factor 10	GO:0034341	response to interferon-gamma	87	16	4.66442	3.43023	1.12627e-05	0.000916034	ENSG00000271503;ENSG00000166710;ENSG00000111640;ENSG00000204287;ENSG00000142541;ENSG00000184009;ENSG00000196126;ENSG00000196735;ENSG00000179344;ENSG00000115415;ENSG00000185201;ENSG00000130303;ENSG00000198502;ENSG00000204472;ENSG00000204642;ENSG00000185338
Factor 10	GO:0006090	pyruvate metabolic process	47	11	2.51986	4.36533	2.65506e-05	0.00194351	ENSG00000111640;ENSG00000067225;ENSG00000074800;ENSG00000134333;ENSG00000111669;ENSG00000171314;ENSG00000149925;ENSG00000102144;ENSG00000168209;ENSG00000109107;ENSG00000141526
Factor 10	GO:0072524	pyridine-containing compound metabolic process	66	13	3.53852	3.67385	3.5746e-05	0.00222682	ENSG00000111640;ENSG00000067225;ENSG00000074800;ENSG00000134333;ENSG00000111669;ENSG00000171314;ENSG00000149925;ENSG00000102144;ENSG00000182054;ENSG00000168209;ENSG00000163931;ENSG00000147813;ENSG00000109107
Factor 10	GO:0009615	response to virus	149	21	7.98848	2.62878	3.65052e-05	0.00222682	ENSG00000271503;ENSG00000133112;ENSG00000134419;ENSG00000074800;ENSG00000134460;ENSG00000105373;ENSG00000172183;ENSG00000115415;ENSG00000023445;ENSG00000123685;ENSG00000185201;ENSG00000130303;ENSG00000168209;ENSG00000244509;ENSG00000187608;ENSG00000107485;ENSG00000104765;ENSG00000121966;ENSG00000176171;ENSG00000115758;ENSG00000169245
Factor 10	GO:0046939	nucleotide phosphorylation	42	10	2.25179	4.44092	5.30301e-05	0.002986	ENSG00000111640;ENSG00000067225;ENSG00000074800;ENSG00000134333;ENSG00000111669;ENSG00000171314;ENSG00000149925;ENSG00000102144;ENSG00000168209;ENSG00000109107
Factor 10	GO:0002694	regulation of leukocyte activation	208	25	11.1517	2.24181	0.000101576	0.00526652	ENSG00000271503;ENSG00000100097;ENSG00000168685;ENSG00000134460;ENSG00000149273;ENSG00000115738;ENSG00000139193;ENSG00000116824;ENSG00000213658;ENSG00000142168;ENSG00000155307;ENSG00000185650;ENSG00000107485;ENSG00000137078;ENSG00000204472;ENSG00000100219;ENSG00000028137;ENSG00000161405;ENSG00000197635;ENSG00000125735;ENSG00000168036;ENSG00000185338;ENSG00000057657;ENSG00000144554;ENSG00000163599
Factor 10	GO:0070482	response to oxygen levels	137	19	7.34512	2.58675	0.000107921	0.00526652	ENSG00000198886;ENSG00000067225;ENSG00000074800;ENSG00000134333;ENSG00000198899;ENSG00000106153;ENSG00000105373;ENSG00000102144;ENSG00000175567;ENSG00000051523;ENSG00000185650;ENSG00000168209;ENSG00000114023;ENSG00000198625;ENSG00000104765;ENSG00000121966;ENSG00000176171;ENSG00000197635;ENSG00000135245
Factor 10	GO:0046434	organophosphate catabolic process	75	13	4.02105	3.23299	0.000143262	0.00655426	ENSG00000111640;ENSG00000067225;ENSG00000074800;ENSG00000134333;ENSG00000111669;ENSG00000171314;ENSG00000149925;ENSG00000102144;ENSG00000168209;ENSG00000169567;ENSG00000125877;ENSG00000109107;ENSG00000198825
Factor 10	GO:1901615	organic hydroxy compound metabolic process	131	18	7.02343	2.56285	0.00018497	0.00796458	ENSG00000134333;ENSG00000111669;ENSG00000138061;ENSG00000160752;ENSG00000147155;ENSG00000142168;ENSG00000186480;ENSG00000120437;ENSG00000137714;ENSG00000107485;ENSG00000099977;ENSG00000104549;ENSG00000079459;ENSG00000162496;ENSG00000112972;ENSG00000099194;ENSG00000169554;ENSG00000172893
Factor 10	GO:1903706	regulation of hemopoiesis	170	21	9.11438	2.30405	0.000252431	0.00974115	ENSG00000166710;ENSG00000100097;ENSG00000168685;ENSG00000134460;ENSG00000115738;ENSG00000139193;ENSG00000116824;ENSG00000115415;ENSG00000142168;ENSG00000185650;ENSG00000114861;ENSG00000187608;ENSG00000107485;ENSG00000169926;ENSG00000100219;ENSG00000161405;ENSG00000168036;ENSG00000185338;ENSG00000057657;ENSG00000144554;ENSG00000163599
Factor 10	GO:0009132	nucleoside diphosphate metabolic process	50	10	2.6807	3.73037	0.000252844	0.00974115	ENSG00000111640;ENSG00000067225;ENSG00000074800;ENSG00000134333;ENSG00000111669;ENSG00000171314;ENSG00000149925;ENSG00000102144;ENSG00000168209;ENSG00000109107
Factor 10	GO:0002521	leukocyte differentiation	209	24	11.2053	2.14184	0.000284432	0.0104102	ENSG00000166710;ENSG00000100097;ENSG00000168685;ENSG00000134460;ENSG00000137154;ENSG00000115738;ENSG00000115232;ENSG00000139193;ENSG00000116824;ENSG00000167286;ENSG00000078596;ENSG00000123685;ENSG00000142168;ENSG00000185650;ENSG00000114861;ENSG00000107485;ENSG00000100219;ENSG00000161405;ENSG00000168036;ENSG00000086300;ENSG00000185338;ENSG00000057657;ENSG00000144554;ENSG00000163599
Factor 10	GO:0045861	negative regulation of proteolysis	118	16	6.32645	2.52906	0.000490436	0.0170952	ENSG00000111640;ENSG00000139193;ENSG00000105373;ENSG00000122406;ENSG00000125691;ENSG00000023445;ENSG00000136717;ENSG00000130303;ENSG00000051108;ENSG00000102265;ENSG00000153113;ENSG00000108953;ENSG00000107742;ENSG00000166681;ENSG00000129355;ENSG00000125735
Factor 10	GO:0016053	organic acid biosynthetic process	132	17	7.07705	2.40213	0.000605404	0.0201434	ENSG00000111640;ENSG00000067225;ENSG00000074800;ENSG00000134333;ENSG00000111669;ENSG00000171314;ENSG00000149925;ENSG00000102144;ENSG00000186480;ENSG00000168209;ENSG00000100219;ENSG00000143198;ENSG00000149485;ENSG00000109107;ENSG00000099194;ENSG00000134824;ENSG00000165996
Factor 10	GO:0048872	homeostasis of number of cells	122	16	6.54091	2.44614	0.000714163	0.0227228	ENSG00000166710;ENSG00000168685;ENSG00000134460;ENSG00000164587;ENSG00000137154;ENSG00000115738;ENSG00000138326;ENSG00000115415;ENSG00000213658;ENSG00000142168;ENSG00000185650;ENSG00000187608;ENSG00000107485;ENSG00000137078;ENSG00000169926;ENSG00000125735
Factor 10	GO:0016052	carbohydrate catabolic process	57	10	3.056	3.27225	0.000762126	0.0227228	ENSG00000111640;ENSG00000067225;ENSG00000074800;ENSG00000134333;ENSG00000111669;ENSG00000171314;ENSG00000149925;ENSG00000102144;ENSG00000168209;ENSG00000109107
Factor 10	GO:0051346	negative regulation of hydrolase activity	147	18	7.88125	2.2839	0.000776051	0.0227228	ENSG00000111640;ENSG00000139193;ENSG00000119335;ENSG00000023445;ENSG00000088832;ENSG00000136717;ENSG00000197622;ENSG00000130303;ENSG00000051108;ENSG00000102265;ENSG00000153113;ENSG00000108953;ENSG00000107742;ENSG00000137880;ENSG00000166681;ENSG00000213465;ENSG00000129355;ENSG00000125735
Factor 10	GO:0045785	positive regulation of cell adhesion	152	18	8.14932	2.20877	0.0011531	0.0324641	ENSG00000271503;ENSG00000100097;ENSG00000168685;ENSG00000134460;ENSG00000149273;ENSG00000163466;ENSG00000115232;ENSG00000139193;ENSG00000197747;ENSG00000107485;ENSG00000204472;ENSG00000100219;ENSG00000107742;ENSG00000213465;ENSG00000197635;ENSG00000125735;ENSG00000185338;ENSG00000163599
Factor 10	GO:0051188	cofactor biosynthetic process	129	16	6.9162	2.31341	0.00131635	0.0356877	ENSG00000111640;ENSG00000067225;ENSG00000074800;ENSG00000134333;ENSG00000111669;ENSG00000171314;ENSG00000149925;ENSG00000102144;ENSG00000051523;ENSG00000142168;ENSG00000182054;ENSG00000168209;ENSG00000147813;ENSG00000109107;ENSG00000099194;ENSG00000165996
Factor 11	GO:0042110	T cell activation	216	32	8.83558	3.62172	9.28015e-11	5.34215e-08	ENSG00000166710;ENSG00000019582;ENSG00000134460;ENSG00000223865;ENSG00000204592;ENSG00000173762;ENSG00000231389;ENSG00000160593;ENSG00000116824;ENSG00000172116;ENSG00000143184;ENSG00000167286;ENSG00000081059;ENSG00000158869;ENSG00000153563;ENSG00000070831;ENSG00000136167;ENSG00000131981;ENSG00000103490;ENSG00000089692;ENSG00000028137;ENSG00000111537;ENSG00000135077;ENSG00000124766;ENSG00000197635…
Factor 11	GO:0034341	response to interferon-gamma	87	20	3.55878	5.61991	1.4596e-10	5.34215e-08	ENSG00000166710;ENSG00000204287;ENSG00000026025;ENSG00000142541;ENSG00000196126;ENSG00000223865;ENSG00000204592;ENSG00000231389;ENSG00000196735;ENSG00000179344;ENSG00000196405;ENSG00000143184;ENSG00000026508;ENSG00000115415;ENSG00000162645;ENSG00000130303;ENSG00000198502;ENSG00000204642;ENSG00000111537;ENSG00000185338
Factor 11	GO:0002449	lymphocyte mediated immunity	105	18	4.29508	4.19085	1.68695e-07	3.20874e-05	ENSG00000166710;ENSG00000100453;ENSG00000019582;ENSG00000204592;ENSG00000117450;ENSG00000179344;ENSG00000143184;ENSG00000153283;ENSG00000158869;ENSG00000153563;ENSG00000109861;ENSG00000204642;ENSG00000089692;ENSG00000028137;ENSG00000028277;ENSG00000143669;ENSG00000135077;ENSG00000204475
Factor 11	GO:0043062	extracellular structure organization	55	13	2.2498	5.77829	1.9557e-07	3.20874e-05	ENSG00000115232;ENSG00000150093;ENSG00000042493;ENSG00000026508;ENSG00000136167;ENSG00000003402;ENSG00000028137;ENSG00000197635;ENSG00000077150;ENSG00000167642;ENSG00000213949;ENSG00000142173;ENSG00000136738
Factor 11	GO:0002250	adaptive immune response	155	22	6.34035	3.46984	2.24876e-07	3.20874e-05	ENSG00000166710;ENSG00000019582;ENSG00000204592;ENSG00000173762;ENSG00000179344;ENSG00000172116;ENSG00000143184;ENSG00000167286;ENSG00000158869;ENSG00000153563;ENSG00000155307;ENSG00000109861;ENSG00000103490;ENSG00000163519;ENSG00000204642;ENSG00000028137;ENSG00000111537;ENSG00000028277;ENSG00000135077;ENSG00000077150;ENSG00000057657;ENSG00000167613
Factor 11	GO:0022407	regulation of cell-cell adhesion	157	22	6.42216	3.42564	2.83172e-07	3.20874e-05	ENSG00000019582;ENSG00000134460;ENSG00000223865;ENSG00000204592;ENSG00000115232;ENSG00000231389;ENSG00000143184;ENSG00000026508;ENSG00000070831;ENSG00000131981;ENSG00000103490;ENSG00000089692;ENSG00000111537;ENSG00000164442;ENSG00000135077;ENSG00000197635;ENSG00000089012;ENSG00000242574;ENSG00000185338;ENSG00000167642;ENSG00000154127;ENSG00000167664
Factor 11	GO:0001906	cell killing	57	13	2.33161	5.57554	3.06847e-07	3.20874e-05	ENSG00000166710;ENSG00000100453;ENSG00000105372;ENSG00000204592;ENSG00000117450;ENSG00000143184;ENSG00000109861;ENSG00000204642;ENSG00000089692;ENSG00000111537;ENSG00000143669;ENSG00000135077;ENSG00000204475
Factor 11	GO:0019882	antigen processing and presentation	100	17	4.09055	4.15592	4.28084e-07	3.91697e-05	ENSG00000166710;ENSG00000019582;ENSG00000204287;ENSG00000196126;ENSG00000223865;ENSG00000204592;ENSG00000231389;ENSG00000196735;ENSG00000179344;ENSG00000158869;ENSG00000153563;ENSG00000198502;ENSG00000103490;ENSG00000117984;ENSG00000204642;ENSG00000089692;ENSG00000242574
Factor 11	GO:0007159	leukocyte cell-cell adhesion	153	21	6.25854	3.35542	7.65228e-07	6.18407e-05	ENSG00000019582;ENSG00000134460;ENSG00000223865;ENSG00000204592;ENSG00000115232;ENSG00000231389;ENSG00000150093;ENSG00000143184;ENSG00000026508;ENSG00000070831;ENSG00000131981;ENSG00000103490;ENSG00000092820;ENSG00000089692;ENSG00000111537;ENSG00000135077;ENSG00000197635;ENSG00000089012;ENSG00000242574;ENSG00000185338;ENSG00000167664
Factor 11	GO:0002694	regulation of leukocyte activation	208	25	8.50834	2.93829	8.44818e-07	6.18407e-05	ENSG00000019582;ENSG00000134460;ENSG00000223865;ENSG00000204592;ENSG00000231389;ENSG00000116824;ENSG00000143184;ENSG00000158869;ENSG00000155307;ENSG00000070831;ENSG00000131981;ENSG00000103490;ENSG00000089692;ENSG00000028137;ENSG00000111537;ENSG00000135077;ENSG00000197635;ENSG00000089012;ENSG00000204482;ENSG00000242574;ENSG00000004468;ENSG00000185338;ENSG00000057657;ENSG00000186827;ENSG00000167664
Factor 11	GO:0002697	regulation of immune effector process	149	20	6.09492	3.28142	2.0401e-06	0.00013576	ENSG00000166710;ENSG00000019582;ENSG00000105372;ENSG00000134460;ENSG00000204592;ENSG00000143184;ENSG00000115415;ENSG00000153283;ENSG00000158869;ENSG00000131981;ENSG00000130303;ENSG00000103490;ENSG00000204642;ENSG00000089692;ENSG00000028137;ENSG00000111537;ENSG00000135077;ENSG00000204475;ENSG00000242574;ENSG00000186827
Factor 11	GO:0050867	positive regulation of cell activation	141	19	5.76767	3.29422	3.51305e-06	0.000214296	ENSG00000019582;ENSG00000134460;ENSG00000223865;ENSG00000204592;ENSG00000231389;ENSG00000116824;ENSG00000143184;ENSG00000158869;ENSG00000070831;ENSG00000103490;ENSG00000111537;ENSG00000135077;ENSG00000197635;ENSG00000089012;ENSG00000242574;ENSG00000004468;ENSG00000185338;ENSG00000186827;ENSG00000167664
Factor 11	GO:0050900	leukocyte migration	122	17	4.99047	3.40649	7.42309e-06	0.000417977	ENSG00000019582;ENSG00000105372;ENSG00000115232;ENSG00000160593;ENSG00000116824;ENSG00000150093;ENSG00000143184;ENSG00000026508;ENSG00000158869;ENSG00000217555;ENSG00000131981;ENSG00000103490;ENSG00000121966;ENSG00000143669;ENSG00000089012;ENSG00000213949;ENSG00000169245
Factor 11	GO:0002440	production of molecular mediator of immune response	81	13	3.31334	3.92353	1.97052e-05	0.0010303	ENSG00000166710;ENSG00000019582;ENSG00000204592;ENSG00000179344;ENSG00000143184;ENSG00000153283;ENSG00000158869;ENSG00000130303;ENSG00000143641;ENSG00000028137;ENSG00000028277;ENSG00000186827;ENSG00000167664
Factor 11	GO:0045785	positive regulation of cell adhesion	152	18	6.21763	2.89499	3.91323e-05	0.00190966	ENSG00000019582;ENSG00000134460;ENSG00000223865;ENSG00000204592;ENSG00000115232;ENSG00000231389;ENSG00000143184;ENSG00000026508;ENSG00000070831;ENSG00000103490;ENSG00000111537;ENSG00000164442;ENSG00000135077;ENSG00000197635;ENSG00000089012;ENSG00000242574;ENSG00000185338;ENSG00000167664
Factor 11	GO:0070661	leukocyte proliferation	112	15	4.58141	3.2741	4.20435e-05	0.00192349	ENSG00000019582;ENSG00000134460;ENSG00000223865;ENSG00000204592;ENSG00000231389;ENSG00000143184;ENSG00000131981;ENSG00000103490;ENSG00000028137;ENSG00000135077;ENSG00000204482;ENSG00000242574;ENSG00000004468;ENSG00000186827;ENSG00000167664
Factor 11	GO:0060326	cell chemotaxis	76	12	3.10882	3.85999	4.89934e-05	0.0021096	ENSG00000019582;ENSG00000105372;ENSG00000160593;ENSG00000143184;ENSG00000158869;ENSG00000217555;ENSG00000131981;ENSG00000077782;ENSG00000121966;ENSG00000143669;ENSG00000213949;ENSG00000169245
Factor 11	GO:0002683	negative regulation of immune system process	159	18	6.50397	2.76754	7.15582e-05	0.00291003	ENSG00000019582;ENSG00000105372;ENSG00000134460;ENSG00000204592;ENSG00000143184;ENSG00000100906;ENSG00000153283;ENSG00000158869;ENSG00000155307;ENSG00000131981;ENSG00000130303;ENSG00000092820;ENSG00000089692;ENSG00000135077;ENSG00000204482;ENSG00000185338;ENSG00000186827;ENSG00000154127
Factor 11	GO:0006959	humoral immune response	36	8	1.4726	5.43258	7.69656e-05	0.00293134	ENSG00000105372;ENSG00000204592;ENSG00000179344;ENSG00000130303;ENSG00000168214;ENSG00000111537;ENSG00000028277;ENSG00000169245
Factor 11	GO:0002009	morphogenesis of an epithelium	105	14	4.29508	3.25955	8.00913e-05	0.00293134	ENSG00000108518;ENSG00000026508;ENSG00000115415;ENSG00000070831;ENSG00000136167;ENSG00000092820;ENSG00000168214;ENSG00000135541;ENSG00000077782;ENSG00000155366;ENSG00000124766;ENSG00000167642;ENSG00000133816;ENSG00000169245
Factor 11	GO:2000027	regulation of animal organ morphogenesis	37	8	1.5135	5.28575	9.47908e-05	0.00330414	ENSG00000108518;ENSG00000115415;ENSG00000070831;ENSG00000003402;ENSG00000168214;ENSG00000135541;ENSG00000077782;ENSG00000164442
Factor 11	GO:0002521	leukocyte differentiation	209	21	8.54925	2.45636	0.000104043	0.00346179	ENSG00000166710;ENSG00000019582;ENSG00000134460;ENSG00000115232;ENSG00000116824;ENSG00000150093;ENSG00000167286;ENSG00000081059;ENSG00000158869;ENSG00000153563;ENSG00000123685;ENSG00000070831;ENSG00000171223;ENSG00000131981;ENSG00000168214;ENSG00000111537;ENSG00000028277;ENSG00000124766;ENSG00000185338;ENSG00000057657;ENSG00000154127
Factor 11	GO:0050866	negative regulation of cell activation	59	10	2.41342	4.14349	0.000114359	0.00363961	ENSG00000019582;ENSG00000134460;ENSG00000143184;ENSG00000155307;ENSG00000131981;ENSG00000089692;ENSG00000135077;ENSG00000204482;ENSG00000185338;ENSG00000154127
Factor 11	GO:0030101	natural killer cell activation	29	7	1.18626	5.9009	0.000125231	0.00381956	ENSG00000204592;ENSG00000117450;ENSG00000116824;ENSG00000135077;ENSG00000204475;ENSG00000057657;ENSG00000103522
Factor 11	GO:0002791	regulation of peptide secretion	139	16	5.68586	2.814	0.000149835	0.00438717	ENSG00000019582;ENSG00000115687;ENSG00000204592;ENSG00000116824;ENSG00000103490;ENSG00000092820;ENSG00000120742;ENSG00000028137;ENSG00000111537;ENSG00000135077;ENSG00000124766;ENSG00000197635;ENSG00000198355;ENSG00000004468;ENSG00000185338;ENSG00000186827
Factor 11	GO:0002237	response to molecule of bacterial origin	100	13	4.09055	3.17806	0.000187642	0.00528284	ENSG00000166710;ENSG00000026025;ENSG00000100906;ENSG00000153283;ENSG00000171223;ENSG00000189067;ENSG00000103490;ENSG00000028137;ENSG00000135077;ENSG00000077150;ENSG00000125384;ENSG00000102575;ENSG00000169245
Factor 11	GO:0007229	integrin-mediated signaling pathway	33	7	1.34988	5.18564	0.000298152	0.00808324	ENSG00000115232;ENSG00000135404;ENSG00000150093;ENSG00000158869;ENSG00000070831;ENSG00000033170;ENSG00000213949
Factor 11	GO:0001773	myeloid dendritic cell activation	17	5	0.695393	7.19018	0.000451282	0.0117978	ENSG00000116824;ENSG00000123685;ENSG00000103490;ENSG00000168214;ENSG00000135077
Factor 11	GO:0032609	interferon-gamma production	36	7	1.4726	4.75351	0.000524835	0.0132476	ENSG00000223865;ENSG00000231389;ENSG00000116824;ENSG00000143184;ENSG00000153283;ENSG00000103490;ENSG00000135077
Factor 11	GO:0002764	immune response-regulating signaling pathway	220	20	8.99921	2.22242	0.000582027	0.0142015	ENSG00000075624;ENSG00000204287;ENSG00000196126;ENSG00000223865;ENSG00000231389;ENSG00000196735;ENSG00000179344;ENSG00000167286;ENSG00000100906;ENSG00000158869;ENSG00000070831;ENSG00000131981;ENSG00000198502;ENSG00000092820;ENSG00000163519;ENSG00000072736;ENSG00000135077;ENSG00000204475;ENSG00000004468;ENSG00000145365
Factor 11	GO:0003170	heart valve development	11	4	0.44996	8.88967	0.000715448	0.0168938	ENSG00000168214;ENSG00000028137;ENSG00000124766;ENSG00000057657
Factor 11	GO:0051047	positive regulation of secretion	120	13	4.90866	2.64838	0.00112248	0.0256768	ENSG00000204592;ENSG00000116824;ENSG00000158869;ENSG00000103490;ENSG00000092820;ENSG00000120742;ENSG00000077782;ENSG00000111537;ENSG00000135077;ENSG00000124766;ENSG00000004468;ENSG00000186827;ENSG00000136738
Factor 11	GO:0038061	NIK/NF-kappaB signaling	55	8	2.2498	3.55587	0.00158713	0.0352055	ENSG00000117450;ENSG00000100906;ENSG00000189067;ENSG00000113558;ENSG00000092820;ENSG00000135077;ENSG00000076604;ENSG00000077150
Factor 11	GO:0007162	negative regulation of cell adhesion	82	10	3.35425	2.98129	0.00171373	0.0368956	ENSG00000019582;ENSG00000134460;ENSG00000143184;ENSG00000131981;ENSG00000135535;ENSG00000089692;ENSG00000135077;ENSG00000185338;ENSG00000167642;ENSG00000154127
Factor 11	GO:0007585	respiratory gaseous exchange	14	4	0.572677	6.98474	0.00196972	0.0409965	ENSG00000115687;ENSG00000135940;ENSG00000033170;ENSG00000076604
Factor 11	GO:0001818	negative regulation of cytokine production	98	11	4.00874	2.74401	0.00201622	0.0409965	ENSG00000143184;ENSG00000153283;ENSG00000130303;ENSG00000103490;ENSG00000092820;ENSG00000089692;ENSG00000077782;ENSG00000111537;ENSG00000135077;ENSG00000102575;ENSG00000186827
Factor 11	GO:0072507	divalent inorganic cation homeostasis	131	13	5.35862	2.426	0.00250392	0.0495371	ENSG00000169442;ENSG00000133112;ENSG00000143184;ENSG00000169715;ENSG00000051108;ENSG00000070961;ENSG00000121966;ENSG00000140030;ENSG00000004468;ENSG00000125384;ENSG00000120915;ENSG00000169245;ENSG00000154127
Factor 12	GO:0022407	regulation of cell-cell adhesion	157	35	8.38622	4.17351	1.2168e-13	8.90701e-11	ENSG00000100097;ENSG00000019582;ENSG00000134460;ENSG00000223865;ENSG00000115232;ENSG00000231389;ENSG00000139193;ENSG00000102879;ENSG00000143184;ENSG00000026508;ENSG00000070831;ENSG00000197971;ENSG00000182866;ENSG00000076641;ENSG00000181847;ENSG00000020633;ENSG00000196352;ENSG00000131507;ENSG00000102760;ENSG00000089692;ENSG00000196839;ENSG00000010810;ENSG00000111537;ENSG00000077238;ENSG00000107738…
Factor 12	GO:0002694	regulation of leukocyte activation	208	40	11.1104	3.60023	3.39728e-13	1.24341e-10	ENSG00000100097;ENSG00000019582;ENSG00000134460;ENSG00000223865;ENSG00000115738;ENSG00000231389;ENSG00000139193;ENSG00000102879;ENSG00000116824;ENSG00000143184;ENSG00000213658;ENSG00000158869;ENSG00000070831;ENSG00000185650;ENSG00000182866;ENSG00000076641;ENSG00000181847;ENSG00000160255;ENSG00000020633;ENSG00000196352;ENSG00000131507;ENSG00000089692;ENSG00000196839;ENSG00000010810;ENSG00000111537…
Factor 12	GO:0007159	leukocyte cell-cell adhesion	153	33	8.17256	4.0379	1.75171e-12	4.27417e-10	ENSG00000100097;ENSG00000019582;ENSG00000134460;ENSG00000223865;ENSG00000115232;ENSG00000231389;ENSG00000139193;ENSG00000102879;ENSG00000143184;ENSG00000026508;ENSG00000070831;ENSG00000182866;ENSG00000076641;ENSG00000181847;ENSG00000139626;ENSG00000160255;ENSG00000020633;ENSG00000196352;ENSG00000131507;ENSG00000089692;ENSG00000196839;ENSG00000010810;ENSG00000005844;ENSG00000111537;ENSG00000077238…
Factor 12	GO:0042110	T cell activation	216	39	11.5377	3.38021	5.63172e-12	1.0306e-09	ENSG00000100097;ENSG00000019582;ENSG00000134460;ENSG00000223865;ENSG00000231389;ENSG00000139193;ENSG00000102879;ENSG00000116824;ENSG00000143184;ENSG00000167286;ENSG00000213658;ENSG00000158869;ENSG00000070831;ENSG00000185650;ENSG00000182866;ENSG00000076641;ENSG00000181847;ENSG00000020633;ENSG00000196352;ENSG00000131507;ENSG00000089692;ENSG00000196839;ENSG00000010810;ENSG00000005844;ENSG00000111537…
Factor 12	GO:0050867	positive regulation of cell activation	141	30	7.53157	3.98323	2.80896e-11	4.11232e-09	ENSG00000100097;ENSG00000019582;ENSG00000134460;ENSG00000223865;ENSG00000231389;ENSG00000139193;ENSG00000102879;ENSG00000116824;ENSG00000143184;ENSG00000158869;ENSG00000070831;ENSG00000182866;ENSG00000160255;ENSG00000020633;ENSG00000196352;ENSG00000196839;ENSG00000010810;ENSG00000111537;ENSG00000150637;ENSG00000077238;ENSG00000107738;ENSG00000135077;ENSG00000168884;ENSG00000118513;ENSG00000197635…
Factor 12	GO:0045785	positive regulation of cell adhesion	152	30	8.11914	3.69497	2.0421e-10	2.49136e-08	ENSG00000100097;ENSG00000019582;ENSG00000134460;ENSG00000223865;ENSG00000115232;ENSG00000231389;ENSG00000139193;ENSG00000102879;ENSG00000143184;ENSG00000026508;ENSG00000070831;ENSG00000182866;ENSG00000020633;ENSG00000196352;ENSG00000196839;ENSG00000010810;ENSG00000111537;ENSG00000105810;ENSG00000131669;ENSG00000077238;ENSG00000107738;ENSG00000135077;ENSG00000118513;ENSG00000197635;ENSG00000186891…
Factor 12	GO:0002521	leukocyte differentiation	209	35	11.1638	3.13513	6.7546e-10	7.06338e-08	ENSG00000100097;ENSG00000277632;ENSG00000019582;ENSG00000134460;ENSG00000115738;ENSG00000115232;ENSG00000139193;ENSG00000185862;ENSG00000116824;ENSG00000167286;ENSG00000158869;ENSG00000123685;ENSG00000070831;ENSG00000171223;ENSG00000185650;ENSG00000182866;ENSG00000168214;ENSG00000020633;ENSG00000131507;ENSG00000136997;ENSG00000196839;ENSG00000111537;ENSG00000028277;ENSG00000161405;ENSG00000105810…
Factor 12	GO:0034341	response to interferon-gamma	87	21	4.64714	4.51891	2.76172e-09	2.52698e-07	ENSG00000277632;ENSG00000125148;ENSG00000204287;ENSG00000142541;ENSG00000184009;ENSG00000196126;ENSG00000096384;ENSG00000223865;ENSG00000231389;ENSG00000196735;ENSG00000179344;ENSG00000143184;ENSG00000026508;ENSG00000115415;ENSG00000108702;ENSG00000198502;ENSG00000111537;ENSG00000143185;ENSG00000276070;ENSG00000185338;ENSG00000168961
Factor 12	GO:0007162	negative regulation of cell adhesion	82	20	4.38006	4.56614	5.51507e-09	4.48559e-07	ENSG00000100097;ENSG00000019582;ENSG00000134460;ENSG00000138061;ENSG00000143184;ENSG00000111348;ENSG00000197971;ENSG00000076641;ENSG00000181847;ENSG00000020633;ENSG00000131507;ENSG00000102760;ENSG00000089692;ENSG00000077238;ENSG00000107738;ENSG00000135077;ENSG00000010278;ENSG00000185338;ENSG00000167642;ENSG00000168961
Factor 12	GO:0001819	positive regulation of cytokine production	166	28	8.86696	3.15779	3.38046e-08	2.4745e-06	ENSG00000227507;ENSG00000277632;ENSG00000019582;ENSG00000223865;ENSG00000231389;ENSG00000116824;ENSG00000138061;ENSG00000143184;ENSG00000115415;ENSG00000023445;ENSG00000158869;ENSG00000116288;ENSG00000197971;ENSG00000108702;ENSG00000124831;ENSG00000181847;ENSG00000102760;ENSG00000106211;ENSG00000111537;ENSG00000150637;ENSG00000077238;ENSG00000135077;ENSG00000118513;ENSG00000077150;ENSG00000168961…
Factor 12	GO:0050866	negative regulation of cell activation	59	16	3.15151	5.07693	3.87433e-08	2.57819e-06	ENSG00000019582;ENSG00000134460;ENSG00000115738;ENSG00000143184;ENSG00000076641;ENSG00000181847;ENSG00000020633;ENSG00000131507;ENSG00000089692;ENSG00000077238;ENSG00000107738;ENSG00000135077;ENSG00000010278;ENSG00000204482;ENSG00000185338;ENSG00000168961
Factor 12	GO:0002449	lymphocyte mediated immunity	105	21	5.60862	3.74424	9.70221e-08	5.91835e-06	ENSG00000100453;ENSG00000019582;ENSG00000117450;ENSG00000139193;ENSG00000179344;ENSG00000102879;ENSG00000143184;ENSG00000158869;ENSG00000136286;ENSG00000196352;ENSG00000131507;ENSG00000089692;ENSG00000028277;ENSG00000143669;ENSG00000134539;ENSG00000150637;ENSG00000077238;ENSG00000135077;ENSG00000168961;ENSG00000170542;ENSG00000109943
Factor 12	GO:0070371	ERK1 and ERK2 cascade	81	18	4.32665	4.16026	1.54368e-07	8.69208e-06	ENSG00000277632;ENSG00000019582;ENSG00000084207;ENSG00000143184;ENSG00000026508;ENSG00000185650;ENSG00000120875;ENSG00000108702;ENSG00000003402;ENSG00000136997;ENSG00000109062;ENSG00000135077;ENSG00000143185;ENSG00000170955;ENSG00000117090;ENSG00000276070;ENSG00000177606;ENSG00000168961
Factor 12	GO:0002683	negative regulation of immune system process	159	26	8.49305	3.06133	2.05455e-07	1.069e-05	ENSG00000277632;ENSG00000019582;ENSG00000134460;ENSG00000115738;ENSG00000143184;ENSG00000100906;ENSG00000158869;ENSG00000185650;ENSG00000120690;ENSG00000076641;ENSG00000181847;ENSG00000020633;ENSG00000196352;ENSG00000131507;ENSG00000089692;ENSG00000136997;ENSG00000196839;ENSG00000105810;ENSG00000077238;ENSG00000107738;ENSG00000135077;ENSG00000204482;ENSG00000185338;ENSG00000168961;ENSG00000186827…
Factor 12	GO:1903706	regulation of hemopoiesis	170	27	9.08062	2.97337	2.19058e-07	1.069e-05	ENSG00000100097;ENSG00000277632;ENSG00000019582;ENSG00000134460;ENSG00000115738;ENSG00000139193;ENSG00000185862;ENSG00000116824;ENSG00000100906;ENSG00000115415;ENSG00000185650;ENSG00000166501;ENSG00000020633;ENSG00000131507;ENSG00000136997;ENSG00000196839;ENSG00000111537;ENSG00000161405;ENSG00000105810;ENSG00000077238;ENSG00000107738;ENSG00000118513;ENSG00000186891;ENSG00000185338;ENSG00000177606…
Factor 12	GO:0050900	leukocyte migration	122	22	6.51668	3.37595	3.2672e-07	1.49474e-05	ENSG00000277632;ENSG00000019582;ENSG00000115232;ENSG00000102879;ENSG00000116824;ENSG00000143184;ENSG00000026508;ENSG00000158869;ENSG00000108702;ENSG00000182866;ENSG00000136286;ENSG00000139626;ENSG00000160255;ENSG00000196839;ENSG00000010810;ENSG00000005844;ENSG00000143669;ENSG00000143185;ENSG00000186891;ENSG00000125735;ENSG00000276070;ENSG00000168961
Factor 12	GO:0002764	immune response-regulating signaling pathway	220	31	11.7514	2.63799	4.28148e-07	1.84355e-05	ENSG00000204287;ENSG00000080824;ENSG00000184009;ENSG00000196126;ENSG00000096384;ENSG00000223865;ENSG00000231389;ENSG00000196735;ENSG00000179344;ENSG00000167286;ENSG00000100906;ENSG00000213658;ENSG00000023445;ENSG00000158869;ENSG00000070831;ENSG00000120690;ENSG00000166501;ENSG00000198502;ENSG00000182866;ENSG00000076641;ENSG00000136286;ENSG00000160255;ENSG00000196839;ENSG00000010810;ENSG00000150637…
Factor 12	GO:0043062	extracellular structure organization	55	14	2.93785	4.76539	6.62316e-07	2.69342e-05	ENSG00000115232;ENSG00000138061;ENSG00000026508;ENSG00000102265;ENSG00000003402;ENSG00000139626;ENSG00000160255;ENSG00000102760;ENSG00000005844;ENSG00000083457;ENSG00000197635;ENSG00000077150;ENSG00000167642;ENSG00000142173
Factor 12	GO:0002791	regulation of peptide secretion	139	23	7.42474	3.09775	8.67389e-07	3.34173e-05	ENSG00000205542;ENSG00000277632;ENSG00000019582;ENSG00000122862;ENSG00000116824;ENSG00000175567;ENSG00000089248;ENSG00000197971;ENSG00000108702;ENSG00000102760;ENSG00000155657;ENSG00000111537;ENSG00000156675;ENSG00000077238;ENSG00000135077;ENSG00000197635;ENSG00000198355;ENSG00000185338;ENSG00000150995;ENSG00000168961;ENSG00000186827;ENSG00000104783;ENSG00000109943
Factor 12	GO:0001906	cell killing	57	14	3.04468	4.59819	1.06257e-06	3.88902e-05	ENSG00000115523;ENSG00000100453;ENSG00000096384;ENSG00000117450;ENSG00000102879;ENSG00000143184;ENSG00000089692;ENSG00000111537;ENSG00000143669;ENSG00000150637;ENSG00000135077;ENSG00000168961;ENSG00000170542;ENSG00000109943
Factor 12	GO:0002250	adaptive immune response	155	24	8.27939	2.89876	1.72244e-06	6.00393e-05	ENSG00000019582;ENSG00000139193;ENSG00000179344;ENSG00000143184;ENSG00000167286;ENSG00000213658;ENSG00000158869;ENSG00000166501;ENSG00000076641;ENSG00000136286;ENSG00000168394;ENSG00000196352;ENSG00000131507;ENSG00000196839;ENSG00000010810;ENSG00000111537;ENSG00000028277;ENSG00000150637;ENSG00000077238;ENSG00000135077;ENSG00000113263;ENSG00000117090;ENSG00000077150;ENSG00000109943
Factor 12	GO:0051051	negative regulation of transport	145	23	7.74523	2.96957	1.86316e-06	6.19925e-05	ENSG00000205542;ENSG00000019582;ENSG00000122862;ENSG00000102879;ENSG00000175567;ENSG00000116288;ENSG00000089248;ENSG00000134308;ENSG00000186480;ENSG00000166501;ENSG00000165527;ENSG00000131507;ENSG00000102760;ENSG00000196839;ENSG00000109062;ENSG00000156675;ENSG00000135272;ENSG00000198355;ENSG00000151150;ENSG00000168961;ENSG00000186827;ENSG00000102471;ENSG00000136111
Factor 12	GO:0034612	response to tumor necrosis factor	101	18	5.39496	3.33645	4.76966e-06	0.0001518	ENSG00000205542;ENSG00000227507;ENSG00000277632;ENSG00000139193;ENSG00000084207;ENSG00000143184;ENSG00000100906;ENSG00000115415;ENSG00000023445;ENSG00000125726;ENSG00000185650;ENSG00000108702;ENSG00000056558;ENSG00000143185;ENSG00000186891;ENSG00000125735;ENSG00000276070;ENSG00000186827
Factor 12	GO:0070661	leukocyte proliferation	112	19	5.98253	3.17592	5.52316e-06	0.000167459	ENSG00000019582;ENSG00000134460;ENSG00000223865;ENSG00000231389;ENSG00000102879;ENSG00000084207;ENSG00000143184;ENSG00000196352;ENSG00000131507;ENSG00000196839;ENSG00000010810;ENSG00000161405;ENSG00000107738;ENSG00000135077;ENSG00000125735;ENSG00000204482;ENSG00000168961;ENSG00000186827;ENSG00000109943
Factor 12	GO:0050663	cytokine secretion	65	14	3.472	4.03226	5.71924e-06	0.000167459	ENSG00000205542;ENSG00000277632;ENSG00000122862;ENSG00000116824;ENSG00000197971;ENSG00000108702;ENSG00000168214;ENSG00000102760;ENSG00000077238;ENSG00000135077;ENSG00000185338;ENSG00000168961;ENSG00000186827;ENSG00000109943
Factor 12	GO:0042116	macrophage activation	21	8	1.12172	7.13188	6.61731e-06	0.000186303	ENSG00000019582;ENSG00000160255;ENSG00000077238;ENSG00000135077;ENSG00000168884;ENSG00000105835;ENSG00000177606;ENSG00000164400
Factor 12	GO:0060326	cell chemotaxis	76	15	4.05957	3.69497	8.29845e-06	0.00022498	ENSG00000205542;ENSG00000277632;ENSG00000019582;ENSG00000102879;ENSG00000084207;ENSG00000143184;ENSG00000158869;ENSG00000108702;ENSG00000160255;ENSG00000106211;ENSG00000143669;ENSG00000143185;ENSG00000125735;ENSG00000276070;ENSG00000168961
Factor 12	GO:0034113	heterotypic cell-cell adhesion	16	7	0.854647	8.19052	8.66569e-06	0.000226546	ENSG00000115232;ENSG00000116824;ENSG00000026508;ENSG00000197971;ENSG00000182866;ENSG00000139626;ENSG00000160255
Factor 12	GO:0052547	regulation of peptidase activity	155	22	8.27939	2.6572	1.99633e-05	0.0005039	ENSG00000139193;ENSG00000026508;ENSG00000023445;ENSG00000116288;ENSG00000204264;ENSG00000240065;ENSG00000145779;ENSG00000197971;ENSG00000089220;ENSG00000102265;ENSG00000182866;ENSG00000003402;ENSG00000121858;ENSG00000136997;ENSG00000010810;ENSG00000181788;ENSG00000107738;ENSG00000125735;ENSG00000167642;ENSG00000141682;ENSG00000168961;ENSG00000170542
Factor 12	GO:0032103	positive regulation of response to external stimulus	85	15	4.54031	3.30374	3.39799e-05	0.000811636	ENSG00000205542;ENSG00000277632;ENSG00000019582;ENSG00000143184;ENSG00000100906;ENSG00000158869;ENSG00000116288;ENSG00000108702;ENSG00000160255;ENSG00000106211;ENSG00000135077;ENSG00000143185;ENSG00000125735;ENSG00000276070;ENSG00000168961
Factor 12	GO:1904950	negative regulation of establishment of protein localization	66	13	3.52542	3.68751	3.43726e-05	0.000811636	ENSG00000205542;ENSG00000122862;ENSG00000175567;ENSG00000116288;ENSG00000089248;ENSG00000186480;ENSG00000131507;ENSG00000102760;ENSG00000156675;ENSG00000135272;ENSG00000198355;ENSG00000186827;ENSG00000102471
Factor 12	GO:0007229	integrin-mediated signaling pathway	33	9	1.76271	5.10578	3.84376e-05	0.000879261	ENSG00000115232;ENSG00000213658;ENSG00000158869;ENSG00000070831;ENSG00000102265;ENSG00000139626;ENSG00000160255;ENSG00000005844;ENSG00000083457
Factor 12	GO:2000147	positive regulation of cell motility	152	21	8.11914	2.58648	4.67662e-05	0.00103736	ENSG00000205542;ENSG00000277632;ENSG00000019582;ENSG00000115232;ENSG00000054654;ENSG00000102879;ENSG00000143184;ENSG00000108702;ENSG00000165527;ENSG00000106211;ENSG00000111537;ENSG00000107738;ENSG00000176973;ENSG00000143185;ENSG00000186891;ENSG00000034152;ENSG00000125735;ENSG00000276070;ENSG00000133818;ENSG00000177606;ENSG00000168961
Factor 12	GO:0001818	negative regulation of cytokine production	98	16	5.23471	3.05652	5.0431e-05	0.00108575	ENSG00000205542;ENSG00000096384;ENSG00000122862;ENSG00000084207;ENSG00000143184;ENSG00000181847;ENSG00000131507;ENSG00000102760;ENSG00000089692;ENSG00000111537;ENSG00000162924;ENSG00000107738;ENSG00000135077;ENSG00000117090;ENSG00000168961;ENSG00000186827
Factor 12	GO:0019882	antigen processing and presentation	100	16	5.34154	2.99539	6.49962e-05	0.00135935	ENSG00000019582;ENSG00000204287;ENSG00000196126;ENSG00000223865;ENSG00000231389;ENSG00000196735;ENSG00000179344;ENSG00000158869;ENSG00000204264;ENSG00000198502;ENSG00000068796;ENSG00000168394;ENSG00000089692;ENSG00000115073;ENSG00000134594;ENSG00000101350
Factor 12	GO:0048872	homeostasis of number of cells	122	18	6.51668	2.76214	6.89999e-05	0.001403	ENSG00000019582;ENSG00000134460;ENSG00000117450;ENSG00000115738;ENSG00000138326;ENSG00000102879;ENSG00000115415;ENSG00000213658;ENSG00000158869;ENSG00000185650;ENSG00000164466;ENSG00000106462;ENSG00000196839;ENSG00000105810;ENSG00000125735;ENSG00000141682;ENSG00000168961;ENSG00000186827
Factor 12	GO:0032633	interleukin-4 production	15	6	0.801231	7.48848	7.30634e-05	0.00144547	ENSG00000158869;ENSG00000168214;ENSG00000131507;ENSG00000135077;ENSG00000113263;ENSG00000168961
Factor 12	GO:0032609	interferon-gamma production	36	9	1.92295	4.6803	8.14337e-05	0.00156867	ENSG00000223865;ENSG00000231389;ENSG00000116824;ENSG00000143184;ENSG00000150637;ENSG00000107738;ENSG00000135077;ENSG00000113263;ENSG00000168961
Factor 12	GO:1904951	positive regulation of establishment of protein localization	195	24	10.416	2.30415	9.08533e-05	0.00170525	ENSG00000100453;ENSG00000277632;ENSG00000096384;ENSG00000116824;ENSG00000134308;ENSG00000070831;ENSG00000197971;ENSG00000108702;ENSG00000164924;ENSG00000160255;ENSG00000102760;ENSG00000010810;ENSG00000155657;ENSG00000111537;ENSG00000077238;ENSG00000135077;ENSG00000134072;ENSG00000141682;ENSG00000151150;ENSG00000168961;ENSG00000186827;ENSG00000104783;ENSG00000109943;ENSG00000173846
Factor 12	GO:0038061	NIK/NF-kappaB signaling	55	11	2.93785	3.74424	0.000120197	0.00214596	ENSG00000205542;ENSG00000117450;ENSG00000139193;ENSG00000100906;ENSG00000023445;ENSG00000162924;ENSG00000135077;ENSG00000125735;ENSG00000076604;ENSG00000077150;ENSG00000168961
Factor 12	GO:0050920	regulation of chemotaxis	55	11	2.93785	3.74424	0.000120197	0.00214596	ENSG00000205542;ENSG00000277632;ENSG00000019582;ENSG00000084207;ENSG00000143184;ENSG00000108702;ENSG00000106211;ENSG00000143185;ENSG00000125735;ENSG00000276070;ENSG00000168961
Factor 12	GO:0097191	extrinsic apoptotic signaling pathway	97	15	5.18129	2.89503	0.000163651	0.00280814	ENSG00000139193;ENSG00000084207;ENSG00000116288;ENSG00000125726;ENSG00000003402;ENSG00000121858;ENSG00000010810;ENSG00000111537;ENSG00000160789;ENSG00000056558;ENSG00000181788;ENSG00000141682;ENSG00000186827;ENSG00000171552;ENSG00000164400
Factor 12	GO:0001773	myeloid dendritic cell activation	17	6	0.908062	6.60748	0.000164959	0.00280814	ENSG00000116824;ENSG00000123685;ENSG00000168214;ENSG00000135077;ENSG00000117090;ENSG00000164400
Factor 12	GO:0051090	regulation of DNA-binding transcription factor activity	156	20	8.3328	2.40015	0.000203828	0.00339096	ENSG00000205542;ENSG00000115738;ENSG00000138061;ENSG00000143184;ENSG00000100906;ENSG00000116288;ENSG00000124831;ENSG00000166501;ENSG00000003402;ENSG00000160255;ENSG00000106462;ENSG00000102760;ENSG00000056558;ENSG00000135077;ENSG00000134107;ENSG00000077150;ENSG00000106785;ENSG00000177606;ENSG00000168961;ENSG00000186827
Factor 12	GO:0030099	myeloid cell differentiation	170	21	9.08062	2.31262	0.00023977	0.00390026	ENSG00000277632;ENSG00000019582;ENSG00000115738;ENSG00000185862;ENSG00000100906;ENSG00000115415;ENSG00000158869;ENSG00000123685;ENSG00000070831;ENSG00000171223;ENSG00000185650;ENSG00000164466;ENSG00000166501;ENSG00000168214;ENSG00000131507;ENSG00000136997;ENSG00000111537;ENSG00000105810;ENSG00000177606;ENSG00000168961;ENSG00000164400
Factor 12	GO:0002697	regulation of immune effector process	149	19	7.9589	2.38727	0.000315495	0.00502049	ENSG00000019582;ENSG00000134460;ENSG00000143184;ENSG00000115415;ENSG00000023445;ENSG00000158869;ENSG00000160255;ENSG00000196352;ENSG00000131507;ENSG00000089692;ENSG00000111537;ENSG00000150637;ENSG00000077238;ENSG00000135077;ENSG00000118513;ENSG00000168961;ENSG00000186827;ENSG00000170542;ENSG00000109943
Factor 12	GO:0032602	chemokine production	19	6	1.01489	5.91195	0.000330257	0.00514358	ENSG00000019582;ENSG00000084207;ENSG00000197971;ENSG00000077238;ENSG00000135077;ENSG00000168961
Factor 12	GO:0051235	maintenance of location	115	16	6.14277	2.60469	0.000349978	0.00533716	ENSG00000205542;ENSG00000277632;ENSG00000087086;ENSG00000122862;ENSG00000054654;ENSG00000102879;ENSG00000167996;ENSG00000143184;ENSG00000100906;ENSG00000116288;ENSG00000186480;ENSG00000182866;ENSG00000147872;ENSG00000150995;ENSG00000151150;ENSG00000135245
Factor 12	GO:2001233	regulation of apoptotic signaling pathway	190	22	10.1489	2.16772	0.000432468	0.00646054	ENSG00000100453;ENSG00000019582;ENSG00000084207;ENSG00000026508;ENSG00000116288;ENSG00000089248;ENSG00000134308;ENSG00000182866;ENSG00000164924;ENSG00000003402;ENSG00000121858;ENSG00000109062;ENSG00000010810;ENSG00000106211;ENSG00000160789;ENSG00000056558;ENSG00000181788;ENSG00000141682;ENSG00000168961;ENSG00000186827;ENSG00000171552;ENSG00000164400
Factor 12	GO:0071706	tumor necrosis factor superfamily cytokine production	54	10	2.88443	3.46689	0.000472833	0.00692227	ENSG00000277632;ENSG00000084207;ENSG00000116824;ENSG00000158869;ENSG00000106211;ENSG00000111537;ENSG00000107738;ENSG00000135077;ENSG00000117090;ENSG00000168961
Factor 12	GO:0048144	fibroblast proliferation	36	8	1.92295	4.16026	0.000487871	0.00692674	ENSG00000019582;ENSG00000084207;ENSG00000167996;ENSG00000136104;ENSG00000136997;ENSG00000105810;ENSG00000118513;ENSG00000177606
Factor 12	GO:0001667	ameboidal-type cell migration	107	15	5.71545	2.62447	0.000492063	0.00692674	ENSG00000205542;ENSG00000115232;ENSG00000138061;ENSG00000115415;ENSG00000111348;ENSG00000102265;ENSG00000139626;ENSG00000165527;ENSG00000160255;ENSG00000102760;ENSG00000106211;ENSG00000111537;ENSG00000197635;ENSG00000034152;ENSG00000177606
Factor 12	GO:0051047	positive regulation of secretion	120	16	6.40985	2.49616	0.000569522	0.00786585	ENSG00000277632;ENSG00000116824;ENSG00000158869;ENSG00000197971;ENSG00000108702;ENSG00000160255;ENSG00000102760;ENSG00000155657;ENSG00000111537;ENSG00000077238;ENSG00000135077;ENSG00000118513;ENSG00000168961;ENSG00000186827;ENSG00000104783;ENSG00000109943
Factor 12	GO:1904019	epithelial cell apoptotic process	29	7	1.54905	4.51891	0.000648443	0.00879	ENSG00000115232;ENSG00000185650;ENSG00000003402;ENSG00000165527;ENSG00000102760;ENSG00000168884;ENSG00000171552
Factor 12	GO:0007249	I-kappaB kinase/NF-kappaB signaling	122	16	6.51668	2.45524	0.000685779	0.00912709	ENSG00000100097;ENSG00000019582;ENSG00000084207;ENSG00000100906;ENSG00000115415;ENSG00000023445;ENSG00000166501;ENSG00000003402;ENSG00000121858;ENSG00000131507;ENSG00000010810;ENSG00000106211;ENSG00000162924;ENSG00000168884;ENSG00000168961;ENSG00000102471
Factor 12	GO:0050727	regulation of inflammatory response	101	14	5.39496	2.59502	0.000847377	0.0110764	ENSG00000205542;ENSG00000277632;ENSG00000134460;ENSG00000084207;ENSG00000143184;ENSG00000100906;ENSG00000023445;ENSG00000158869;ENSG00000116288;ENSG00000108702;ENSG00000160255;ENSG00000196352;ENSG00000131507;ENSG00000196839
Factor 12	GO:0042113	B cell activation	114	15	6.08936	2.46331	0.00097044	0.0124625	ENSG00000100097;ENSG00000019582;ENSG00000115738;ENSG00000115232;ENSG00000139193;ENSG00000185650;ENSG00000166501;ENSG00000168214;ENSG00000131507;ENSG00000196839;ENSG00000028277;ENSG00000161405;ENSG00000153551;ENSG00000168884;ENSG00000186827
Factor 12	GO:0009612	response to mechanical stimulus	60	10	3.20492	3.1202	0.00112178	0.0141577	ENSG00000100906;ENSG00000115415;ENSG00000171223;ENSG00000064666;ENSG00000010810;ENSG00000155657;ENSG00000159388;ENSG00000125735;ENSG00000130522;ENSG00000177606
Factor 12	GO:0003007	heart morphogenesis	41	8	2.19003	3.65292	0.00122089	0.0151473	ENSG00000115738;ENSG00000174021;ENSG00000168214;ENSG00000135541;ENSG00000155657;ENSG00000162496;ENSG00000177606;ENSG00000133816
Factor 12	GO:0042092	type 2 immune response	10	4	0.534154	7.48848	0.00129419	0.0157891	ENSG00000019582;ENSG00000143184;ENSG00000131507;ENSG00000077238
Factor 12	GO:0048511	rhythmic process	83	12	4.43348	2.70668	0.00135835	0.0163002	ENSG00000115738;ENSG00000106462;ENSG00000196839;ENSG00000181788;ENSG00000095794;ENSG00000170955;ENSG00000134107;ENSG00000105835;ENSG00000077150;ENSG00000130522;ENSG00000177606;ENSG00000164400
Factor 12	GO:0043900	regulation of multi-organism process	168	19	8.97379	2.11728	0.00141271	0.0166791	ENSG00000100097;ENSG00000277632;ENSG00000019582;ENSG00000134460;ENSG00000115415;ENSG00000111348;ENSG00000023445;ENSG00000102265;ENSG00000196352;ENSG00000196839;ENSG00000111537;ENSG00000160208;ENSG00000135272;ENSG00000135077;ENSG00000276070;ENSG00000106785;ENSG00000177606;ENSG00000168961;ENSG00000112685
Factor 12	GO:0032613	interleukin-10 production	17	5	0.908062	5.50623	0.00152416	0.0177093	ENSG00000143184;ENSG00000158869;ENSG00000181847;ENSG00000107738;ENSG00000168961
Factor 12	GO:0033002	muscle cell proliferation	55	9	2.93785	3.06347	0.00225285	0.025767	ENSG00000115738;ENSG00000084207;ENSG00000115415;ENSG00000003402;ENSG00000168214;ENSG00000111537;ENSG00000118513;ENSG00000105835;ENSG00000177606
Factor 12	GO:0002285	lymphocyte activation involved in immune response	77	11	4.11299	2.67446	0.00235765	0.0265097	ENSG00000100097;ENSG00000102879;ENSG00000158869;ENSG00000131507;ENSG00000196839;ENSG00000005844;ENSG00000111537;ENSG00000077238;ENSG00000135077;ENSG00000118513;ENSG00000168961
Factor 12	GO:0070482	response to oxygen levels	137	16	7.31791	2.18642	0.00239022	0.0265097	ENSG00000067225;ENSG00000175567;ENSG00000185650;ENSG00000003402;ENSG00000168214;ENSG00000102760;ENSG00000136997;ENSG00000196839;ENSG00000160789;ENSG00000118513;ENSG00000197635;ENSG00000105835;ENSG00000150995;ENSG00000141682;ENSG00000135245;ENSG00000173846
Factor 12	GO:0006959	humoral immune response	36	7	1.92295	3.64023	0.00251588	0.0274261	ENSG00000115523;ENSG00000179344;ENSG00000168214;ENSG00000196352;ENSG00000102760;ENSG00000111537;ENSG00000028277
Factor 12	GO:0002448	mast cell mediated immunity	19	5	1.01489	4.92663	0.00262271	0.0274261	ENSG00000213658;ENSG00000158869;ENSG00000077238;ENSG00000168961;ENSG00000170542
Factor 12	GO:0010927	cellular component assembly involved in morphogenesis	19	5	1.01489	4.92663	0.00262271	0.0274261	ENSG00000184009;ENSG00000003402;ENSG00000155657;ENSG00000010278;ENSG00000173744
Factor 12	GO:0032615	interleukin-12 production	19	5	1.01489	4.92663	0.00262271	0.0274261	ENSG00000227507;ENSG00000181847;ENSG00000111537;ENSG00000117090;ENSG00000168961
Factor 12	GO:0071604	transforming growth factor beta production	12	4	0.640985	6.2404	0.00280171	0.0288853	ENSG00000096384;ENSG00000143184;ENSG00000118513;ENSG00000168961
Factor 12	GO:2000027	regulation of animal organ morphogenesis	37	7	1.97637	3.54185	0.00296429	0.030112	ENSG00000115415;ENSG00000070831;ENSG00000174021;ENSG00000003402;ENSG00000168214;ENSG00000135541;ENSG00000136997
Factor 12	GO:0001525	angiogenesis	115	14	6.14277	2.2791	0.00300297	0.030112	ENSG00000067225;ENSG00000138061;ENSG00000115415;ENSG00000070831;ENSG00000173821;ENSG00000166501;ENSG00000160255;ENSG00000168214;ENSG00000102760;ENSG00000106211;ENSG00000027869;ENSG00000140105;ENSG00000177606;ENSG00000132329
Factor 12	GO:0043491	protein kinase B signaling	69	10	3.68566	2.71322	0.00331079	0.03275	ENSG00000277632;ENSG00000080824;ENSG00000096384;ENSG00000116288;ENSG00000185650;ENSG00000182866;ENSG00000109062;ENSG00000010810;ENSG00000170955;ENSG00000173846
Factor 12	GO:0030101	natural killer cell activation	29	6	1.54905	3.87335	0.00368225	0.0351136	ENSG00000117450;ENSG00000115738;ENSG00000102879;ENSG00000116824;ENSG00000160255;ENSG00000135077
Factor 12	GO:0034109	homotypic cell-cell adhesion	29	6	1.54905	3.87335	0.00368225	0.0351136	ENSG00000100097;ENSG00000184009;ENSG00000213719;ENSG00000106211;ENSG00000010278;ENSG00000151150
Factor 12	GO:0070555	response to interleukin-1	59	9	3.15151	2.85577	0.00369365	0.0351136	ENSG00000277632;ENSG00000143184;ENSG00000100906;ENSG00000108702;ENSG00000168884;ENSG00000143185;ENSG00000276070;ENSG00000168961;ENSG00000107968
Factor 12	GO:0045861	negative regulation of proteolysis	118	14	6.30302	2.22116	0.00381241	0.035778	ENSG00000096384;ENSG00000139193;ENSG00000026508;ENSG00000023445;ENSG00000116288;ENSG00000145779;ENSG00000089220;ENSG00000102265;ENSG00000003402;ENSG00000196352;ENSG00000181788;ENSG00000125735;ENSG00000167642;ENSG00000170542
Factor 12	GO:0090130	tissue migration	82	11	4.38006	2.51138	0.00389986	0.0361354	ENSG00000205542;ENSG00000138061;ENSG00000115415;ENSG00000165527;ENSG00000160255;ENSG00000102760;ENSG00000106211;ENSG00000111537;ENSG00000197635;ENSG00000034152;ENSG00000177606
Factor 12	GO:0071887	leukocyte apoptotic process	49	8	2.61736	3.05652	0.00397855	0.0364037	ENSG00000019582;ENSG00000134460;ENSG00000139193;ENSG00000158869;ENSG00000196839;ENSG00000196684;ENSG00000168961;ENSG00000186827
Factor 12	GO:0008037	cell recognition	39	7	2.0832	3.36021	0.0040421	0.0365286	ENSG00000102879;ENSG00000164924;ENSG00000150637;ENSG00000135077;ENSG00000010278;ENSG00000122986;ENSG00000109943
Factor 12	GO:0033627	cell adhesion mediated by integrin	21	5	1.12172	4.45743	0.00420395	0.0370758	ENSG00000138061;ENSG00000139626;ENSG00000160255;ENSG00000196839;ENSG00000197635
Factor 12	GO:1990868	response to chemokine	21	5	1.12172	4.45743	0.00420395	0.0370758	ENSG00000277632;ENSG00000143184;ENSG00000108702;ENSG00000143185;ENSG00000276070
Factor 12	GO:0097696	STAT cascade	50	8	2.67077	2.99539	0.00452269	0.039412	ENSG00000138061;ENSG00000115415;ENSG00000010810;ENSG00000111537;ENSG00000159110;ENSG00000186891;ENSG00000185338;ENSG00000164400
Factor 12	GO:0045088	regulation of innate immune response	160	17	8.54647	1.98913	0.00479737	0.0413138	ENSG00000096384;ENSG00000100906;ENSG00000115415;ENSG00000023445;ENSG00000158869;ENSG00000160255;ENSG00000089692;ENSG00000010810;ENSG00000111537;ENSG00000150637;ENSG00000159110;ENSG00000135077;ENSG00000168884;ENSG00000185338;ENSG00000168961;ENSG00000170542;ENSG00000109943
Factor 12	GO:0072593	reactive oxygen species metabolic process	97	12	5.18129	2.31602	0.00513655	0.0433146	ENSG00000080824;ENSG00000096384;ENSG00000117450;ENSG00000084207;ENSG00000138061;ENSG00000116288;ENSG00000164543;ENSG00000003402;ENSG00000160255;ENSG00000010810;ENSG00000111537;ENSG00000141682
Factor 12	GO:0045576	mast cell activation	22	5	1.17514	4.25482	0.00520722	0.0433146	ENSG00000213658;ENSG00000158869;ENSG00000150637;ENSG00000077238;ENSG00000168961
Factor 12	GO:0070670	response to interleukin-4	22	5	1.17514	4.25482	0.00520722	0.0433146	ENSG00000096384;ENSG00000102879;ENSG00000143184;ENSG00000147168;ENSG00000077238
Factor 12	GO:0002576	platelet degranulation	41	7	2.19003	3.1963	0.00539357	0.0434626	ENSG00000205542;ENSG00000122862;ENSG00000172543;ENSG00000158869;ENSG00000102265;ENSG00000155657;ENSG00000010278
Factor 12	GO:0018212	peptidyl-tyrosine modification	110	13	5.87569	2.2125	0.00540852	0.0434626	ENSG00000019582;ENSG00000080824;ENSG00000026508;ENSG00000182866;ENSG00000160255;ENSG00000010810;ENSG00000155657;ENSG00000111537;ENSG00000113263;ENSG00000186891;ENSG00000034152;ENSG00000185338;ENSG00000164400
Factor 12	GO:0051271	negative regulation of cellular component movement	74	10	3.95274	2.52989	0.0055311	0.0434626	ENSG00000084207;ENSG00000138061;ENSG00000111348;ENSG00000102265;ENSG00000102760;ENSG00000196839;ENSG00000109062;ENSG00000010278;ENSG00000167642;ENSG00000196220
Factor 12	GO:0009615	response to virus	149	16	7.9589	2.01033	0.00554656	0.0434626	ENSG00000134460;ENSG00000143184;ENSG00000137309;ENSG00000115415;ENSG00000023445;ENSG00000123685;ENSG00000106211;ENSG00000111537;ENSG00000143669;ENSG00000105810;ENSG00000160208;ENSG00000159110;ENSG00000276070;ENSG00000141682;ENSG00000168961;ENSG00000171552
Factor 12	GO:0003013	circulatory system process	86	11	4.59373	2.39457	0.00564063	0.0434626	ENSG00000115738;ENSG00000115415;ENSG00000089220;ENSG00000196839;ENSG00000010810;ENSG00000155657;ENSG00000143185;ENSG00000034152;ENSG00000105835;ENSG00000150995;ENSG00000113749
Factor 12	GO:0031589	cell-substrate adhesion	86	11	4.59373	2.39457	0.00564063	0.0434626	ENSG00000100097;ENSG00000115232;ENSG00000102879;ENSG00000026508;ENSG00000070831;ENSG00000136286;ENSG00000139626;ENSG00000160255;ENSG00000005844;ENSG00000105810;ENSG00000131669
Factor 12	GO:0034765	regulation of ion transmembrane transport	86	11	4.59373	2.39457	0.00564063	0.0434626	ENSG00000205542;ENSG00000102879;ENSG00000143184;ENSG00000116288;ENSG00000213719;ENSG00000134308;ENSG00000138495;ENSG00000109062;ENSG00000010810;ENSG00000151150;ENSG00000122986
Factor 12	GO:0001505	regulation of neurotransmitter levels	75	10	4.00616	2.49616	0.00608971	0.046434	ENSG00000080824;ENSG00000096384;ENSG00000138061;ENSG00000116288;ENSG00000166501;ENSG00000089220;ENSG00000160255;ENSG00000111537;ENSG00000092621;ENSG00000155093
Factor 12	GO:2001057	reactive nitrogen species metabolic process	23	5	1.22855	4.06982	0.00636887	0.048062	ENSG00000080824;ENSG00000096384;ENSG00000138061;ENSG00000160255;ENSG00000111537
Factor 12	GO:0002237	response to molecule of bacterial origin	100	12	5.34154	2.24654	0.00656509	0.0490372	ENSG00000277632;ENSG00000084207;ENSG00000100906;ENSG00000171223;ENSG00000196352;ENSG00000135077;ENSG00000168884;ENSG00000077150;ENSG00000130522;ENSG00000177606;ENSG00000168961;ENSG00000164400
Factor 12	GO:0048568	embryonic organ development	88	11	4.70056	2.34015	0.00671514	0.0496514	ENSG00000115738;ENSG00000186480;ENSG00000171223;ENSG00000185650;ENSG00000168214;ENSG00000135541;ENSG00000196839;ENSG00000109062;ENSG00000167642;ENSG00000133816;ENSG00000164400
Factor 12	GO:0090150	establishment of protein localization to membrane	207	20	11.057	1.80881	0.00678934	0.049698	ENSG00000100453;ENSG00000140988;ENSG00000142541;ENSG00000080824;ENSG00000231500;ENSG00000197958;ENSG00000108107;ENSG00000138326;ENSG00000089009;ENSG00000148303;ENSG00000197728;ENSG00000134308;ENSG00000106803;ENSG00000164924;ENSG00000150977;ENSG00000160255;ENSG00000010810;ENSG00000141682;ENSG00000151150;ENSG00000006530
Factor 12	GO:0031098	stress-activated protein kinase signaling cascade	126	14	6.73034	2.08013	0.00686827	0.049778	ENSG00000117450;ENSG00000139193;ENSG00000084207;ENSG00000070831;ENSG00000185650;ENSG00000136997;ENSG00000135272;ENSG00000168884;ENSG00000104814;ENSG00000117090;ENSG00000034152;ENSG00000076604;ENSG00000168961;ENSG00000107968
Factor 13	GO:0060326	cell chemotaxis	76	16	2.06751	7.73876	1.00865e-10	7.38334e-08	ENSG00000271503;ENSG00000205542;ENSG00000277632;ENSG00000126353;ENSG00000160593;ENSG00000135046;ENSG00000138795;ENSG00000172349;ENSG00000108702;ENSG00000128340;ENSG00000169508;ENSG00000143185;ENSG00000172215;ENSG00000276070;ENSG00000276085;ENSG00000169245
Factor 13	GO:1990868	response to chemokine	21	9	0.571287	15.7539	1.39871e-09	5.11929e-07	ENSG00000271503;ENSG00000277632;ENSG00000126353;ENSG00000108702;ENSG00000143185;ENSG00000172215;ENSG00000276070;ENSG00000276085;ENSG00000169245
Factor 13	GO:0042110	T cell activation	216	23	5.87609	3.91417	1.11544e-08	2.72168e-06	ENSG00000271503;ENSG00000134460;ENSG00000126353;ENSG00000139193;ENSG00000160593;ENSG00000135046;ENSG00000167286;ENSG00000081059;ENSG00000213658;ENSG00000138795;ENSG00000136167;ENSG00000128340;ENSG00000168421;ENSG00000112576;ENSG00000020633;ENSG00000089692;ENSG00000111537;ENSG00000169508;ENSG00000137265;ENSG00000185338;ENSG00000134352;ENSG00000171791;ENSG00000109943
Factor 13	GO:0032103	positive regulation of response to external stimulus	85	14	2.31235	6.05444	4.56148e-08	8.3475e-06	ENSG00000271503;ENSG00000205542;ENSG00000277632;ENSG00000126353;ENSG00000172349;ENSG00000108702;ENSG00000128340;ENSG00000150593;ENSG00000143185;ENSG00000276070;ENSG00000134352;ENSG00000276085;ENSG00000169245;ENSG00000099985
Factor 13	GO:0034341	response to interferon-gamma	87	14	2.36676	5.91526	6.19841e-08	9.07448e-06	ENSG00000271503;ENSG00000277632;ENSG00000125148;ENSG00000026025;ENSG00000142541;ENSG00000184009;ENSG00000026508;ENSG00000108702;ENSG00000111537;ENSG00000143185;ENSG00000137265;ENSG00000276070;ENSG00000185338;ENSG00000276085
Factor 13	GO:0002791	regulation of peptide secretion	139	17	3.78137	4.49572	1.47948e-07	1.80497e-05	ENSG00000271503;ENSG00000205542;ENSG00000277632;ENSG00000115687;ENSG00000126353;ENSG00000122862;ENSG00000135046;ENSG00000182054;ENSG00000108702;ENSG00000111537;ENSG00000156675;ENSG00000198355;ENSG00000135821;ENSG00000004468;ENSG00000185338;ENSG00000109943;ENSG00000099985
Factor 13	GO:0050920	regulation of chemotaxis	55	11	1.49623	7.35182	1.73871e-07	1.8182e-05	ENSG00000271503;ENSG00000205542;ENSG00000277632;ENSG00000126353;ENSG00000172349;ENSG00000108702;ENSG00000128340;ENSG00000169508;ENSG00000143185;ENSG00000276070;ENSG00000169245
Factor 13	GO:0050900	leukocyte migration	122	15	3.3189	4.51956	7.88815e-07	7.21766e-05	ENSG00000271503;ENSG00000277632;ENSG00000126353;ENSG00000160593;ENSG00000150093;ENSG00000135046;ENSG00000026508;ENSG00000172349;ENSG00000108702;ENSG00000128340;ENSG00000169508;ENSG00000143185;ENSG00000276070;ENSG00000276085;ENSG00000169245
Factor 13	GO:0019216	regulation of lipid metabolic process	125	15	3.40052	4.41109	1.08314e-06	8.80955e-05	ENSG00000115738;ENSG00000126353;ENSG00000135046;ENSG00000160752;ENSG00000186480;ENSG00000100300;ENSG00000139278;ENSG00000079459;ENSG00000111537;ENSG00000149809;ENSG00000149485;ENSG00000185338;ENSG00000112972;ENSG00000099194;ENSG00000114737
Factor 13	GO:0002521	leukocyte differentiation	209	19	5.68566	3.34174	2.81321e-06	0.000205927	ENSG00000277632;ENSG00000134460;ENSG00000115738;ENSG00000126353;ENSG00000139193;ENSG00000150093;ENSG00000135046;ENSG00000167286;ENSG00000081059;ENSG00000138795;ENSG00000123685;ENSG00000168421;ENSG00000020633;ENSG00000111537;ENSG00000169508;ENSG00000137265;ENSG00000185338;ENSG00000171791;ENSG00000164400
Factor 13	GO:0050727	regulation of inflammatory response	101	12	2.74762	4.36742	1.52421e-05	0.0010143	ENSG00000271503;ENSG00000205542;ENSG00000277632;ENSG00000134460;ENSG00000126353;ENSG00000135046;ENSG00000023445;ENSG00000108702;ENSG00000150593;ENSG00000134352;ENSG00000276085;ENSG00000099985
Factor 13	GO:0062012	regulation of small molecule metabolic process	125	13	3.40052	3.82295	2.85619e-05	0.00174228	ENSG00000205542;ENSG00000115687;ENSG00000135046;ENSG00000160752;ENSG00000186480;ENSG00000100300;ENSG00000079459;ENSG00000111537;ENSG00000196937;ENSG00000115758;ENSG00000149809;ENSG00000112972;ENSG00000099194
Factor 13	GO:0002694	regulation of leukocyte activation	208	17	5.65846	3.00435	3.99688e-05	0.00225055	ENSG00000271503;ENSG00000134460;ENSG00000115738;ENSG00000126353;ENSG00000139193;ENSG00000135046;ENSG00000213658;ENSG00000128340;ENSG00000020633;ENSG00000089692;ENSG00000111537;ENSG00000169508;ENSG00000137265;ENSG00000004468;ENSG00000185338;ENSG00000134352;ENSG00000171791
Factor 13	GO:0072507	divalent inorganic cation homeostasis	131	13	3.56374	3.64785	4.71052e-05	0.00246293	ENSG00000271503;ENSG00000169442;ENSG00000277632;ENSG00000125148;ENSG00000126353;ENSG00000169715;ENSG00000108702;ENSG00000051108;ENSG00000139679;ENSG00000172215;ENSG00000004468;ENSG00000171791;ENSG00000169245
Factor 13	GO:0050663	cytokine secretion	65	9	1.76827	5.08972	5.49956e-05	0.00264606	ENSG00000205542;ENSG00000277632;ENSG00000126353;ENSG00000122862;ENSG00000135046;ENSG00000108702;ENSG00000185338;ENSG00000109943;ENSG00000099985
Factor 13	GO:0070371	ERK1 and ERK2 cascade	81	10	2.20353	4.53816	5.78374e-05	0.00264606	ENSG00000271503;ENSG00000277632;ENSG00000126353;ENSG00000026508;ENSG00000120875;ENSG00000108702;ENSG00000169508;ENSG00000143185;ENSG00000276070;ENSG00000276085
Factor 13	GO:0008202	steroid metabolic process	87	10	2.36676	4.22519	0.000107204	0.00453709	ENSG00000160752;ENSG00000186480;ENSG00000120437;ENSG00000100300;ENSG00000079459;ENSG00000111537;ENSG00000133935;ENSG00000149809;ENSG00000112972;ENSG00000099194
Factor 13	GO:0042063	gliogenesis	71	9	1.93149	4.65961	0.000111568	0.00453709	ENSG00000277632;ENSG00000026025;ENSG00000115738;ENSG00000135046;ENSG00000138795;ENSG00000182054;ENSG00000100300;ENSG00000169508;ENSG00000134352
Factor 13	GO:0070555	response to interleukin-1	59	8	1.60504	4.98429	0.000168155	0.00647841	ENSG00000271503;ENSG00000277632;ENSG00000135046;ENSG00000108702;ENSG00000143185;ENSG00000276070;ENSG00000004468;ENSG00000276085
Factor 13	GO:0070661	leukocyte proliferation	112	11	3.04686	3.61027	0.00020274	0.00742028	ENSG00000271503;ENSG00000134460;ENSG00000135046;ENSG00000138795;ENSG00000128340;ENSG00000112576;ENSG00000169508;ENSG00000004468;ENSG00000134352;ENSG00000171791;ENSG00000109943
Factor 13	GO:2000147	positive regulation of cell motility	152	13	4.13503	3.14387	0.000217795	0.00759171	ENSG00000271503;ENSG00000205542;ENSG00000277632;ENSG00000126353;ENSG00000135046;ENSG00000138795;ENSG00000108702;ENSG00000128340;ENSG00000111537;ENSG00000143185;ENSG00000276070;ENSG00000171791;ENSG00000169245
Factor 13	GO:0007159	leukocyte cell-cell adhesion	153	13	4.16223	3.12332	0.000232538	0.00773719	ENSG00000271503;ENSG00000134460;ENSG00000126353;ENSG00000139193;ENSG00000150093;ENSG00000135046;ENSG00000026508;ENSG00000128340;ENSG00000020633;ENSG00000089692;ENSG00000111537;ENSG00000185338;ENSG00000134352
Factor 13	GO:0022407	regulation of cell-cell adhesion	157	13	4.27105	3.04375	0.000300401	0.00956059	ENSG00000271503;ENSG00000134460;ENSG00000126353;ENSG00000139193;ENSG00000135046;ENSG00000026508;ENSG00000138795;ENSG00000020633;ENSG00000089692;ENSG00000111537;ENSG00000185338;ENSG00000134352;ENSG00000167642
Factor 13	GO:0034612	response to tumor necrosis factor	101	10	2.74762	3.63952	0.000372358	0.0109358	ENSG00000271503;ENSG00000205542;ENSG00000277632;ENSG00000139193;ENSG00000023445;ENSG00000125726;ENSG00000108702;ENSG00000143185;ENSG00000276070;ENSG00000276085
Factor 13	GO:0009914	hormone transport	83	9	2.25794	3.98593	0.000373491	0.0109358	ENSG00000271503;ENSG00000115687;ENSG00000135046;ENSG00000111537;ENSG00000156675;ENSG00000198355;ENSG00000135821;ENSG00000004468;ENSG00000099985
Factor 13	GO:0050867	positive regulation of cell activation	141	12	3.83578	3.12844	0.00040159	0.0113063	ENSG00000271503;ENSG00000134460;ENSG00000126353;ENSG00000139193;ENSG00000135046;ENSG00000020633;ENSG00000111537;ENSG00000169508;ENSG00000004468;ENSG00000185338;ENSG00000134352;ENSG00000171791
Factor 13	GO:0007015	actin filament organization	127	11	3.45492	3.18386	0.000606747	0.0164496	ENSG00000205542;ENSG00000034510;ENSG00000126353;ENSG00000150093;ENSG00000167460;ENSG00000130755;ENSG00000136167;ENSG00000128340;ENSG00000168421;ENSG00000072110;ENSG00000171791
Factor 13	GO:0002576	platelet degranulation	41	6	1.11537	5.37938	0.000745672	0.019494	ENSG00000205542;ENSG00000122862;ENSG00000102265;ENSG00000127824;ENSG00000196937;ENSG00000072110
Factor 13	GO:0071216	cellular response to biotic stimulus	74	8	2.01311	3.97396	0.000811119	0.0204738	ENSG00000271503;ENSG00000277632;ENSG00000026025;ENSG00000265972;ENSG00000100300;ENSG00000150593;ENSG00000169245;ENSG00000164400
Factor 13	GO:0031349	positive regulation of defense response	159	12	4.32546	2.77427	0.00118161	0.0288312	ENSG00000271503;ENSG00000277632;ENSG00000126353;ENSG00000023445;ENSG00000108702;ENSG00000150593;ENSG00000089692;ENSG00000137265;ENSG00000134352;ENSG00000276085;ENSG00000109943;ENSG00000099985
Factor 13	GO:0002237	response to molecule of bacterial origin	100	9	2.72041	3.30832	0.00146236	0.0345305	ENSG00000271503;ENSG00000277632;ENSG00000026025;ENSG00000126353;ENSG00000110324;ENSG00000100300;ENSG00000150593;ENSG00000169245;ENSG00000164400
Factor 13	GO:0070972	protein localization to endoplasmic reticulum	121	10	3.2917	3.03794	0.00154496	0.035341	ENSG00000142541;ENSG00000182774;ENSG00000137818;ENSG00000100316;ENSG00000147604;ENSG00000122406;ENSG00000089009;ENSG00000171863;ENSG00000106803;ENSG00000186480
Factor 13	GO:0001819	positive regulation of cytokine production	166	12	4.51589	2.65729	0.0017154	0.0380508	ENSG00000277632;ENSG00000126353;ENSG00000135046;ENSG00000023445;ENSG00000108702;ENSG00000111537;ENSG00000137265;ENSG00000134352;ENSG00000135245;ENSG00000109943;ENSG00000164400;ENSG00000099985
Factor 13	GO:1904950	negative regulation of establishment of protein localization	66	7	1.79547	3.89869	0.00193063	0.0415654	ENSG00000205542;ENSG00000122862;ENSG00000135046;ENSG00000182054;ENSG00000186480;ENSG00000156675;ENSG00000198355
Factor 13	GO:0097696	STAT cascade	50	6	1.36021	4.41109	0.00215678	0.0451075	ENSG00000271503;ENSG00000111537;ENSG00000185338;ENSG00000134352;ENSG00000164400;ENSG00000099985
Factor 13	GO:0043491	protein kinase B signaling	69	7	1.87708	3.72919	0.00249977	0.0494637	ENSG00000271503;ENSG00000277632;ENSG00000126353;ENSG00000150093;ENSG00000128340;ENSG00000149212;ENSG00000099985
Factor 13	GO:0070670	response to interleukin-4	22	4	0.598491	6.68348	0.00261887	0.0494637	ENSG00000123416;ENSG00000100316;ENSG00000081059;ENSG00000138795
Factor 13	GO:0006959	humoral immune response	36	5	0.979349	5.10543	0.00264822	0.0494637	ENSG00000126353;ENSG00000111537;ENSG00000169508;ENSG00000171791;ENSG00000169245
Factor 13	GO:0001503	ossification	89	8	2.42117	3.30419	0.00270054	0.0494637	ENSG00000277632;ENSG00000115738;ENSG00000122862;ENSG00000167460;ENSG00000138795;ENSG00000213719;ENSG00000134352;ENSG00000171791
Factor 13	GO:0050918	positive chemotaxis	11	3	0.299245	10.0252	0.00276886	0.0494637	ENSG00000271503;ENSG00000277632;ENSG00000172349
Factor 13	GO:1901615	organic hydroxy compound metabolic process	131	10	3.56374	2.80604	0.00279663	0.0494637	ENSG00000160752;ENSG00000186480;ENSG00000120437;ENSG00000079459;ENSG00000111537;ENSG00000133935;ENSG00000149809;ENSG00000112972;ENSG00000171791;ENSG00000099194
Factor 13	GO:0023061	signal release	110	9	2.99245	3.00756	0.00283808	0.0494637	ENSG00000271503;ENSG00000115687;ENSG00000135046;ENSG00000111537;ENSG00000156675;ENSG00000198355;ENSG00000135821;ENSG00000004468;ENSG00000099985
Factor 14	GO:0042110	T cell activation	216	35	8.14932	4.29483	5.86198e-14	4.29097e-11	ENSG00000271503;ENSG00000100097;ENSG00000134460;ENSG00000081237;ENSG00000173762;ENSG00000139193;ENSG00000116824;ENSG00000172116;ENSG00000143184;ENSG00000153563;ENSG00000142168;ENSG00000136167;ENSG00000181847;ENSG00000107485;ENSG00000196776;ENSG00000204472;ENSG00000131507;ENSG00000113811;ENSG00000089692;ENSG00000196839;ENSG00000069974;ENSG00000010810;ENSG00000111537;ENSG00000135426;ENSG00000134242…
Factor 14	GO:0050900	leukocyte migration	122	25	4.60286	5.43141	1.51879e-12	5.55875e-10	ENSG00000271503;ENSG00000277632;ENSG00000105372;ENSG00000188404;ENSG00000115232;ENSG00000116824;ENSG00000150093;ENSG00000143184;ENSG00000186810;ENSG00000107485;ENSG00000196776;ENSG00000204472;ENSG00000113811;ENSG00000196839;ENSG00000010810;ENSG00000143669;ENSG00000169508;ENSG00000261371;ENSG00000143185;ENSG00000186891;ENSG00000180549;ENSG00000276070;ENSG00000213949;ENSG00000276085;ENSG00000169245
Factor 14	GO:0007159	leukocyte cell-cell adhesion	153	26	5.77244	4.50416	4.76292e-11	1.16215e-08	ENSG00000271503;ENSG00000100097;ENSG00000134460;ENSG00000081237;ENSG00000188404;ENSG00000115232;ENSG00000139193;ENSG00000150093;ENSG00000143184;ENSG00000181847;ENSG00000107485;ENSG00000196776;ENSG00000204472;ENSG00000131507;ENSG00000113811;ENSG00000089692;ENSG00000196839;ENSG00000010810;ENSG00000111537;ENSG00000135426;ENSG00000134242;ENSG00000261371;ENSG00000077238;ENSG00000110448;ENSG00000242574…
Factor 14	GO:0002694	regulation of leukocyte activation	208	30	7.8475	3.82287	9.72487e-11	1.77965e-08	ENSG00000271503;ENSG00000100097;ENSG00000134460;ENSG00000081237;ENSG00000139193;ENSG00000116824;ENSG00000143184;ENSG00000142168;ENSG00000181847;ENSG00000107485;ENSG00000196776;ENSG00000204472;ENSG00000131507;ENSG00000113811;ENSG00000089692;ENSG00000196839;ENSG00000010810;ENSG00000111537;ENSG00000135426;ENSG00000134242;ENSG00000161405;ENSG00000169508;ENSG00000077238;ENSG00000110448;ENSG00000186891…
Factor 14	GO:0001906	cell killing	57	16	2.15052	7.44007	1.33762e-10	1.95827e-08	ENSG00000115523;ENSG00000100453;ENSG00000105372;ENSG00000081237;ENSG00000117450;ENSG00000143184;ENSG00000180644;ENSG00000109861;ENSG00000197540;ENSG00000089692;ENSG00000069974;ENSG00000111537;ENSG00000143669;ENSG00000204475;ENSG00000026751;ENSG00000109943
Factor 14	GO:0022407	regulation of cell-cell adhesion	157	25	5.92335	4.22058	4.94344e-10	6.031e-08	ENSG00000271503;ENSG00000100097;ENSG00000134460;ENSG00000081237;ENSG00000089327;ENSG00000115232;ENSG00000139193;ENSG00000143184;ENSG00000181847;ENSG00000107485;ENSG00000196776;ENSG00000204472;ENSG00000131507;ENSG00000113811;ENSG00000089692;ENSG00000196839;ENSG00000010810;ENSG00000111537;ENSG00000135426;ENSG00000134242;ENSG00000077238;ENSG00000110448;ENSG00000010278;ENSG00000242574;ENSG00000167664
Factor 14	GO:0002449	lymphocyte mediated immunity	105	20	3.96148	5.04862	1.20538e-09	1.26048e-07	ENSG00000100453;ENSG00000081237;ENSG00000117450;ENSG00000139193;ENSG00000143184;ENSG00000153563;ENSG00000180644;ENSG00000109861;ENSG00000107485;ENSG00000197540;ENSG00000131507;ENSG00000089692;ENSG00000069974;ENSG00000143669;ENSG00000134539;ENSG00000077238;ENSG00000204475;ENSG00000026751;ENSG00000205809;ENSG00000109943
Factor 14	GO:0050867	positive regulation of cell activation	141	22	5.3197	4.13557	8.77362e-09	8.02786e-07	ENSG00000271503;ENSG00000100097;ENSG00000134460;ENSG00000081237;ENSG00000139193;ENSG00000116824;ENSG00000143184;ENSG00000107485;ENSG00000196776;ENSG00000204472;ENSG00000113811;ENSG00000196839;ENSG00000010810;ENSG00000111537;ENSG00000135426;ENSG00000169508;ENSG00000077238;ENSG00000110448;ENSG00000242574;ENSG00000186827;ENSG00000110651;ENSG00000167664
Factor 14	GO:1990868	response to chemokine	21	9	0.792295	11.3594	2.54859e-08	1.88111e-06	ENSG00000271503;ENSG00000277632;ENSG00000143184;ENSG00000186810;ENSG00000143185;ENSG00000172215;ENSG00000276070;ENSG00000276085;ENSG00000169245
Factor 14	GO:0050727	regulation of inflammatory response	101	18	3.81056	4.72371	2.56982e-08	1.88111e-06	ENSG00000271503;ENSG00000205542;ENSG00000277632;ENSG00000105372;ENSG00000134460;ENSG00000081237;ENSG00000143184;ENSG00000167468;ENSG00000023445;ENSG00000107485;ENSG00000196776;ENSG00000131507;ENSG00000196839;ENSG00000154451;ENSG00000184584;ENSG00000110651;ENSG00000276085;ENSG00000147324
Factor 14	GO:0002521	leukocyte differentiation	209	26	7.88523	3.29731	4.75979e-08	3.16742e-06	ENSG00000100097;ENSG00000277632;ENSG00000134460;ENSG00000081237;ENSG00000115232;ENSG00000139193;ENSG00000116824;ENSG00000150093;ENSG00000078596;ENSG00000153563;ENSG00000142168;ENSG00000107485;ENSG00000131507;ENSG00000196839;ENSG00000111537;ENSG00000135426;ENSG00000134242;ENSG00000161405;ENSG00000169508;ENSG00000077238;ENSG00000105369;ENSG00000186891;ENSG00000180549;ENSG00000177606;ENSG00000128590…
Factor 14	GO:0060326	cell chemotaxis	76	15	2.86736	5.2313	9.65833e-08	5.89158e-06	ENSG00000271503;ENSG00000205542;ENSG00000277632;ENSG00000105372;ENSG00000143184;ENSG00000186810;ENSG00000204472;ENSG00000143669;ENSG00000169508;ENSG00000143185;ENSG00000172215;ENSG00000276070;ENSG00000213949;ENSG00000276085;ENSG00000169245
Factor 14	GO:0070661	leukocyte proliferation	112	18	4.22558	4.25977	1.35499e-07	7.62966e-06	ENSG00000271503;ENSG00000134460;ENSG00000081237;ENSG00000143184;ENSG00000204472;ENSG00000131507;ENSG00000113811;ENSG00000196839;ENSG00000010810;ENSG00000134242;ENSG00000161405;ENSG00000169508;ENSG00000105369;ENSG00000242574;ENSG00000186827;ENSG00000110651;ENSG00000109943;ENSG00000167664
Factor 14	GO:0045785	positive regulation of cell adhesion	152	21	5.73471	3.66191	1.72736e-07	9.03162e-06	ENSG00000271503;ENSG00000100097;ENSG00000134460;ENSG00000081237;ENSG00000115232;ENSG00000139193;ENSG00000143184;ENSG00000107485;ENSG00000196776;ENSG00000204472;ENSG00000107742;ENSG00000113811;ENSG00000196839;ENSG00000010810;ENSG00000111537;ENSG00000135426;ENSG00000077238;ENSG00000110448;ENSG00000186891;ENSG00000242574;ENSG00000167664
Factor 14	GO:0002250	adaptive immune response	155	21	5.8479	3.59104	2.42768e-07	1.18471e-05	ENSG00000081237;ENSG00000173762;ENSG00000139193;ENSG00000172116;ENSG00000143184;ENSG00000153563;ENSG00000166501;ENSG00000180644;ENSG00000109861;ENSG00000107485;ENSG00000197540;ENSG00000131507;ENSG00000196839;ENSG00000069974;ENSG00000010810;ENSG00000111537;ENSG00000169508;ENSG00000077238;ENSG00000105369;ENSG00000026751;ENSG00000109943
Factor 14	GO:0002697	regulation of immune effector process	149	19	5.62153	3.37987	2.41364e-06	0.000110424	ENSG00000105372;ENSG00000134460;ENSG00000081237;ENSG00000143184;ENSG00000023445;ENSG00000107485;ENSG00000239713;ENSG00000196776;ENSG00000131507;ENSG00000113811;ENSG00000089692;ENSG00000111537;ENSG00000077238;ENSG00000184584;ENSG00000204475;ENSG00000242574;ENSG00000186827;ENSG00000110651;ENSG00000109943
Factor 14	GO:2000147	positive regulation of cell motility	152	19	5.73471	3.31316	3.26982e-06	0.000140795	ENSG00000271503;ENSG00000205542;ENSG00000277632;ENSG00000081237;ENSG00000115232;ENSG00000054654;ENSG00000143184;ENSG00000044574;ENSG00000107485;ENSG00000204472;ENSG00000107742;ENSG00000113811;ENSG00000111537;ENSG00000143185;ENSG00000186891;ENSG00000276070;ENSG00000177606;ENSG00000181104;ENSG00000169245
Factor 14	GO:0050663	cytokine secretion	65	12	2.45234	4.89328	4.09374e-06	0.000166479	ENSG00000205542;ENSG00000277632;ENSG00000122862;ENSG00000116824;ENSG00000107485;ENSG00000113811;ENSG00000154451;ENSG00000134242;ENSG00000077238;ENSG00000181104;ENSG00000186827;ENSG00000109943
Factor 14	GO:0043062	extracellular structure organization	55	11	2.07506	5.30105	4.61868e-06	0.000177941	ENSG00000115232;ENSG00000150093;ENSG00000042493;ENSG00000136167;ENSG00000102265;ENSG00000185624;ENSG00000196776;ENSG00000107742;ENSG00000261371;ENSG00000213949;ENSG00000147408
Factor 14	GO:0042113	B cell activation	114	15	4.30103	3.48753	1.99926e-05	0.00073173	ENSG00000100097;ENSG00000081237;ENSG00000115232;ENSG00000139193;ENSG00000150093;ENSG00000078596;ENSG00000166501;ENSG00000131507;ENSG00000196839;ENSG00000161405;ENSG00000169508;ENSG00000105369;ENSG00000186827;ENSG00000110651;ENSG00000128590
Factor 14	GO:0002285	lymphocyte activation involved in immune response	77	12	2.90508	4.13069	2.50906e-05	0.000874586	ENSG00000100097;ENSG00000081237;ENSG00000078596;ENSG00000136167;ENSG00000107485;ENSG00000131507;ENSG00000196839;ENSG00000069974;ENSG00000111537;ENSG00000169508;ENSG00000077238;ENSG00000242574
Factor 14	GO:0009615	response to virus	149	17	5.62153	3.02409	3.72032e-05	0.00123785	ENSG00000271503;ENSG00000134460;ENSG00000081237;ENSG00000143184;ENSG00000137309;ENSG00000023445;ENSG00000164300;ENSG00000180644;ENSG00000107485;ENSG00000239713;ENSG00000113811;ENSG00000111537;ENSG00000143669;ENSG00000184584;ENSG00000276070;ENSG00000100298;ENSG00000169245
Factor 14	GO:0070371	ERK1 and ERK2 cascade	81	12	3.056	3.92671	4.22938e-05	0.00131765	ENSG00000271503;ENSG00000277632;ENSG00000081237;ENSG00000143184;ENSG00000134242;ENSG00000169508;ENSG00000143185;ENSG00000276070;ENSG00000177606;ENSG00000181104;ENSG00000276085;ENSG00000147324
Factor 14	GO:0006959	humoral immune response	36	8	1.35822	5.89006	4.32015e-05	0.00131765	ENSG00000115523;ENSG00000105372;ENSG00000081237;ENSG00000107485;ENSG00000111537;ENSG00000169508;ENSG00000110651;ENSG00000169245
Factor 14	GO:0001818	negative regulation of cytokine production	98	13	3.69738	3.516	6.66737e-05	0.00194027	ENSG00000205542;ENSG00000081237;ENSG00000122862;ENSG00000143184;ENSG00000181847;ENSG00000107485;ENSG00000100300;ENSG00000131507;ENSG00000089692;ENSG00000111537;ENSG00000134242;ENSG00000100784;ENSG00000186827
Factor 14	GO:0032103	positive regulation of response to external stimulus	85	12	3.20691	3.74192	6.89166e-05	0.00194027	ENSG00000271503;ENSG00000205542;ENSG00000277632;ENSG00000105372;ENSG00000143184;ENSG00000196776;ENSG00000204472;ENSG00000154451;ENSG00000143185;ENSG00000276070;ENSG00000276085;ENSG00000169245
Factor 14	GO:0030101	natural killer cell activation	29	7	1.09412	6.39782	7.50452e-05	0.00203456	ENSG00000081237;ENSG00000117450;ENSG00000116824;ENSG00000069974;ENSG00000134242;ENSG00000204475;ENSG00000026751
Factor 14	GO:0031349	positive regulation of defense response	159	17	5.99881	2.8339	8.55631e-05	0.00209669	ENSG00000271503;ENSG00000277632;ENSG00000105372;ENSG00000166598;ENSG00000023445;ENSG00000196776;ENSG00000089692;ENSG00000010810;ENSG00000163564;ENSG00000154451;ENSG00000134242;ENSG00000100784;ENSG00000184584;ENSG00000204475;ENSG00000276085;ENSG00000109943;ENSG00000147324
Factor 14	GO:0034341	response to interferon-gamma	87	12	3.28237	3.6559	8.69545e-05	0.00209669	ENSG00000271503;ENSG00000277632;ENSG00000026025;ENSG00000143184;ENSG00000162645;ENSG00000196776;ENSG00000204472;ENSG00000111537;ENSG00000154451;ENSG00000143185;ENSG00000276070;ENSG00000276085
Factor 14	GO:0006968	cellular defense response	21	6	0.792295	7.57293	9.00394e-05	0.00209669	ENSG00000115523;ENSG00000150093;ENSG00000180644;ENSG00000205809;ENSG00000139187;ENSG00000186827
Factor 14	GO:0042116	macrophage activation	21	6	0.792295	7.57293	9.00394e-05	0.00209669	ENSG00000081237;ENSG00000204472;ENSG00000077238;ENSG00000105835;ENSG00000177606;ENSG00000147324
Factor 14	GO:0034612	response to tumor necrosis factor	101	13	3.81056	3.41157	9.16587e-05	0.00209669	ENSG00000271503;ENSG00000205542;ENSG00000277632;ENSG00000139193;ENSG00000143184;ENSG00000023445;ENSG00000162645;ENSG00000107485;ENSG00000143185;ENSG00000186891;ENSG00000276070;ENSG00000186827;ENSG00000276085
Factor 14	GO:0051047	positive regulation of secretion	120	14	4.5274	3.09228	0.000145245	0.00315421	ENSG00000277632;ENSG00000116824;ENSG00000120742;ENSG00000107485;ENSG00000113811;ENSG00000069974;ENSG00000111537;ENSG00000134242;ENSG00000137501;ENSG00000077238;ENSG00000181104;ENSG00000186827;ENSG00000109943;ENSG00000115839
Factor 14	GO:0001819	positive regulation of cytokine production	166	17	6.26291	2.71439	0.000146507	0.00315421	ENSG00000277632;ENSG00000081237;ENSG00000116824;ENSG00000143184;ENSG00000023445;ENSG00000142168;ENSG00000181847;ENSG00000107485;ENSG00000113811;ENSG00000111537;ENSG00000154451;ENSG00000134242;ENSG00000077238;ENSG00000184584;ENSG00000181104;ENSG00000109943;ENSG00000167664
Factor 14	GO:0043900	regulation of multi-organism process	168	17	6.33836	2.68208	0.000169772	0.00355065	ENSG00000271503;ENSG00000100097;ENSG00000277632;ENSG00000134460;ENSG00000023445;ENSG00000166794;ENSG00000102265;ENSG00000180644;ENSG00000239713;ENSG00000185624;ENSG00000113811;ENSG00000196839;ENSG00000111537;ENSG00000184584;ENSG00000276070;ENSG00000100298;ENSG00000177606
Factor 14	GO:0050920	regulation of chemotaxis	55	9	2.07506	4.33722	0.000180997	0.00368027	ENSG00000271503;ENSG00000205542;ENSG00000277632;ENSG00000143184;ENSG00000204472;ENSG00000169508;ENSG00000143185;ENSG00000276070;ENSG00000169245
Factor 14	GO:0098542	defense response to other organism	154	16	5.81017	2.75379	0.000195087	0.00377957	ENSG00000115523;ENSG00000105372;ENSG00000134460;ENSG00000103187;ENSG00000081237;ENSG00000023445;ENSG00000164300;ENSG00000180644;ENSG00000239713;ENSG00000113811;ENSG00000111537;ENSG00000143669;ENSG00000077238;ENSG00000184584;ENSG00000100298;ENSG00000169245
Factor 14	GO:1903706	regulation of hemopoiesis	170	17	6.41382	2.65053	0.000196207	0.00377957	ENSG00000100097;ENSG00000277632;ENSG00000134460;ENSG00000081237;ENSG00000139193;ENSG00000116824;ENSG00000142168;ENSG00000166501;ENSG00000107485;ENSG00000131507;ENSG00000196839;ENSG00000111537;ENSG00000135426;ENSG00000161405;ENSG00000077238;ENSG00000186891;ENSG00000177606
Factor 14	GO:0007162	negative regulation of cell adhesion	82	11	3.09373	3.55558	0.000221612	0.00412842	ENSG00000100097;ENSG00000134460;ENSG00000081237;ENSG00000089327;ENSG00000143184;ENSG00000181847;ENSG00000131507;ENSG00000089692;ENSG00000134242;ENSG00000077238;ENSG00000010278
Factor 14	GO:0034113	heterotypic cell-cell adhesion	16	5	0.603654	8.28289	0.000225597	0.00412842	ENSG00000081237;ENSG00000115232;ENSG00000116824;ENSG00000150093;ENSG00000196776
Factor 14	GO:0043270	positive regulation of ion transport	57	9	2.15052	4.18504	0.000239918	0.00428341	ENSG00000271503;ENSG00000205542;ENSG00000277632;ENSG00000143184;ENSG00000100300;ENSG00000276070;ENSG00000181104;ENSG00000115839;ENSG00000169245
Factor 14	GO:0050866	negative regulation of cell activation	59	9	2.22597	4.04318	0.000313949	0.00534443	ENSG00000134460;ENSG00000081237;ENSG00000143184;ENSG00000181847;ENSG00000131507;ENSG00000089692;ENSG00000134242;ENSG00000077238;ENSG00000010278
Factor 14	GO:0070555	response to interleukin-1	59	9	2.22597	4.04318	0.000313949	0.00534443	ENSG00000271503;ENSG00000277632;ENSG00000143184;ENSG00000162645;ENSG00000196776;ENSG00000100784;ENSG00000143185;ENSG00000276070;ENSG00000276085
Factor 14	GO:0003013	circulatory system process	86	11	3.24464	3.39021	0.000339381	0.00548899	ENSG00000142168;ENSG00000196839;ENSG00000010810;ENSG00000143185;ENSG00000105835;ENSG00000121064;ENSG00000125384;ENSG00000213949;ENSG00000049247;ENSG00000181104;ENSG00000169245
Factor 14	GO:0042092	type 2 immune response	10	4	0.377284	10.6021	0.000344837	0.00548899	ENSG00000143184;ENSG00000107485;ENSG00000131507;ENSG00000077238
Factor 14	GO:0051235	maintenance of location	115	13	4.33876	2.99625	0.000344937	0.00548899	ENSG00000205542;ENSG00000277632;ENSG00000081237;ENSG00000122862;ENSG00000054654;ENSG00000167996;ENSG00000143184;ENSG00000166598;ENSG00000044574;ENSG00000100300;ENSG00000131018;ENSG00000181104;ENSG00000169245
Factor 14	GO:0007568	aging	119	13	4.48967	2.89553	0.000482934	0.00752145	ENSG00000167468;ENSG00000137309;ENSG00000142168;ENSG00000102265;ENSG00000109861;ENSG00000120742;ENSG00000100300;ENSG00000196839;ENSG00000145354;ENSG00000118705;ENSG00000160789;ENSG00000105835;ENSG00000177606
Factor 14	GO:0008037	cell recognition	39	7	1.47141	4.75735	0.00053693	0.00818818	ENSG00000180644;ENSG00000261371;ENSG00000110448;ENSG00000010278;ENSG00000204475;ENSG00000109943;ENSG00000147408
Factor 14	GO:0035821	modification of morphology or physiology of other organism	64	9	2.41461	3.7273	0.000584686	0.00873449	ENSG00000271503;ENSG00000115523;ENSG00000277632;ENSG00000105372;ENSG00000166794;ENSG00000180644;ENSG00000111537;ENSG00000276070;ENSG00000177606
Factor 14	GO:0002791	regulation of peptide secretion	139	14	5.24424	2.66959	0.000676347	0.00990172	ENSG00000271503;ENSG00000205542;ENSG00000277632;ENSG00000122862;ENSG00000116824;ENSG00000120742;ENSG00000107485;ENSG00000113811;ENSG00000111537;ENSG00000134242;ENSG00000077238;ENSG00000181104;ENSG00000186827;ENSG00000109943
Factor 14	GO:0002576	platelet degranulation	41	7	1.54686	4.52529	0.000736269	0.0105676	ENSG00000205542;ENSG00000122862;ENSG00000172543;ENSG00000142168;ENSG00000102265;ENSG00000261371;ENSG00000010278
Factor 14	GO:0034976	response to endoplasmic reticulum stress	157	15	5.92335	2.53235	0.000763339	0.0107455	ENSG00000166598;ENSG00000106803;ENSG00000044574;ENSG00000143870;ENSG00000167004;ENSG00000120742;ENSG00000185624;ENSG00000074842;ENSG00000135842;ENSG00000113811;ENSG00000160789;ENSG00000177606;ENSG00000128590;ENSG00000105327;ENSG00000178607
Factor 14	GO:0071706	tumor necrosis factor superfamily cytokine production	54	8	2.03733	3.92671	0.000829691	0.0114591	ENSG00000277632;ENSG00000081237;ENSG00000116824;ENSG00000100300;ENSG00000196776;ENSG00000113811;ENSG00000111537;ENSG00000134242
Factor 14	GO:0032637	interleukin-8 production	21	5	0.792295	6.31078	0.000900952	0.0119909	ENSG00000205542;ENSG00000081237;ENSG00000116824;ENSG00000134242;ENSG00000181104
Factor 14	GO:0048678	response to axon injury	21	5	0.792295	6.31078	0.000900952	0.0119909	ENSG00000100097;ENSG00000142168;ENSG00000100300;ENSG00000204472;ENSG00000177606
Factor 14	GO:0045088	regulation of innate immune response	160	15	6.03654	2.48487	0.000930082	0.0121575	ENSG00000271503;ENSG00000105372;ENSG00000166598;ENSG00000023445;ENSG00000089692;ENSG00000010810;ENSG00000111537;ENSG00000163564;ENSG00000154451;ENSG00000134242;ENSG00000100784;ENSG00000184584;ENSG00000204475;ENSG00000109943;ENSG00000147324
Factor 14	GO:0019233	sensory perception of pain	13	4	0.490469	8.15547	0.00107376	0.0137893	ENSG00000277632;ENSG00000164687;ENSG00000010810;ENSG00000181104
Factor 14	GO:0072507	divalent inorganic cation homeostasis	131	13	4.94241	2.63029	0.0012071	0.0152344	ENSG00000271503;ENSG00000277632;ENSG00000081237;ENSG00000143184;ENSG00000166598;ENSG00000186810;ENSG00000166501;ENSG00000113811;ENSG00000010810;ENSG00000172215;ENSG00000125384;ENSG00000181104;ENSG00000169245
Factor 14	GO:0032102	negative regulation of response to external stimulus	72	9	2.71644	3.31316	0.00139317	0.0172847	ENSG00000105372;ENSG00000134460;ENSG00000081237;ENSG00000107485;ENSG00000204472;ENSG00000131507;ENSG00000196839;ENSG00000010278;ENSG00000147324
Factor 14	GO:0072511	divalent inorganic cation transport	119	12	4.48967	2.6728	0.00161627	0.0197184	ENSG00000271503;ENSG00000277632;ENSG00000081237;ENSG00000133872;ENSG00000143184;ENSG00000166501;ENSG00000100300;ENSG00000113811;ENSG00000010810;ENSG00000276070;ENSG00000181104;ENSG00000169245
Factor 14	GO:0006909	phagocytosis	89	10	3.35782	2.97812	0.00175005	0.0210006	ENSG00000081237;ENSG00000145220;ENSG00000150093;ENSG00000115935;ENSG00000196776;ENSG00000204472;ENSG00000069974;ENSG00000010810;ENSG00000163219;ENSG00000261371
Factor 14	GO:0048872	homeostasis of number of cells	122	12	4.60286	2.60708	0.00200293	0.0236475	ENSG00000105372;ENSG00000134460;ENSG00000145220;ENSG00000117450;ENSG00000138326;ENSG00000142168;ENSG00000107485;ENSG00000196839;ENSG00000169508;ENSG00000181104;ENSG00000186827;ENSG00000147324
Factor 14	GO:0010959	regulation of metal ion transport	91	10	3.43328	2.91267	0.00207207	0.0236993	ENSG00000271503;ENSG00000277632;ENSG00000089327;ENSG00000133872;ENSG00000143184;ENSG00000100300;ENSG00000010810;ENSG00000276070;ENSG00000181104;ENSG00000169245
Factor 14	GO:0019932	second-messenger-mediated signaling	91	10	3.43328	2.91267	0.00207207	0.0236993	ENSG00000277632;ENSG00000081237;ENSG00000186810;ENSG00000113811;ENSG00000196839;ENSG00000172215;ENSG00000276070;ENSG00000125384;ENSG00000156052;ENSG00000169245
Factor 14	GO:0097696	STAT cascade	50	7	1.88642	3.71074	0.0024561	0.0276594	ENSG00000271503;ENSG00000081237;ENSG00000010810;ENSG00000111537;ENSG00000261371;ENSG00000186891;ENSG00000181104
Factor 14	GO:0002683	negative regulation of immune system process	159	14	5.99881	2.3338	0.00249828	0.0277082	ENSG00000277632;ENSG00000105372;ENSG00000134460;ENSG00000081237;ENSG00000143184;ENSG00000181847;ENSG00000196776;ENSG00000131507;ENSG00000089692;ENSG00000196839;ENSG00000134242;ENSG00000077238;ENSG00000186827;ENSG00000147324
Factor 14	GO:0018212	peptidyl-tyrosine modification	110	11	4.15012	2.65053	0.00268786	0.0293659	ENSG00000271503;ENSG00000081237;ENSG00000010810;ENSG00000111537;ENSG00000108798;ENSG00000114423;ENSG00000261371;ENSG00000128294;ENSG00000186891;ENSG00000137601;ENSG00000110651
Factor 14	GO:0002440	production of molecular mediator of immune response	81	9	3.056	2.94503	0.00318967	0.0343358	ENSG00000081237;ENSG00000143184;ENSG00000078596;ENSG00000107485;ENSG00000131507;ENSG00000077238;ENSG00000186827;ENSG00000128590;ENSG00000167664
Factor 14	GO:0002764	immune response-regulating signaling pathway	220	17	8.30024	2.04813	0.00360348	0.0382282	ENSG00000081237;ENSG00000166598;ENSG00000023445;ENSG00000166501;ENSG00000115935;ENSG00000107485;ENSG00000196776;ENSG00000027075;ENSG00000196839;ENSG00000010810;ENSG00000135426;ENSG00000134242;ENSG00000105369;ENSG00000100784;ENSG00000204475;ENSG00000177606;ENSG00000147324
Factor 14	GO:0043491	protein kinase B signaling	69	8	2.60326	3.07307	0.00411623	0.043044	ENSG00000271503;ENSG00000277632;ENSG00000150093;ENSG00000107485;ENSG00000074842;ENSG00000010810;ENSG00000159445;ENSG00000147324
Factor 14	GO:0043087	regulation of GTPase activity	169	14	6.37609	2.1957	0.00436831	0.0450367	ENSG00000271503;ENSG00000277632;ENSG00000150093;ENSG00000143184;ENSG00000142168;ENSG00000163219;ENSG00000143185;ENSG00000047365;ENSG00000276070;ENSG00000177606;ENSG00000181104;ENSG00000156052;ENSG00000276085;ENSG00000115839
Factor 14	GO:0042063	gliogenesis	71	8	2.67871	2.98651	0.00491241	0.0499428	ENSG00000277632;ENSG00000026025;ENSG00000054654;ENSG00000142168;ENSG00000100300;ENSG00000027075;ENSG00000169508;ENSG00000010278
Factor 15	GO:0007015	actin filament organization	127	26	3.60624	7.20974	4.44089e-16	3.25073e-13	ENSG00000205542;ENSG00000034510;ENSG00000117632;ENSG00000108518;ENSG00000163466;ENSG00000172757;ENSG00000126353;ENSG00000102879;ENSG00000197747;ENSG00000042493;ENSG00000130429;ENSG00000167460;ENSG00000162704;ENSG00000070831;ENSG00000136717;ENSG00000115091;ENSG00000196924;ENSG00000128340;ENSG00000077549;ENSG00000103490;ENSG00000071127;ENSG00000254999;ENSG00000139725;ENSG00000155366;ENSG00000100092…
Factor 15	GO:0032970	regulation of actin filament-based process	116	24	3.29388	7.28623	5.32907e-15	1.95044e-12	ENSG00000205542;ENSG00000034510;ENSG00000117632;ENSG00000108518;ENSG00000163466;ENSG00000172757;ENSG00000126353;ENSG00000102879;ENSG00000197747;ENSG00000042493;ENSG00000130429;ENSG00000162704;ENSG00000070831;ENSG00000136717;ENSG00000115091;ENSG00000196924;ENSG00000064666;ENSG00000077549;ENSG00000103490;ENSG00000071127;ENSG00000254999;ENSG00000139725;ENSG00000155366;ENSG00000100092
Factor 15	GO:1902903	regulation of supramolecular fiber organization	119	22	3.37907	6.51067	9.40692e-13	2.29529e-10	ENSG00000205542;ENSG00000034510;ENSG00000117632;ENSG00000108518;ENSG00000163466;ENSG00000172757;ENSG00000126353;ENSG00000102879;ENSG00000197747;ENSG00000042493;ENSG00000130429;ENSG00000162704;ENSG00000070831;ENSG00000136717;ENSG00000115091;ENSG00000196924;ENSG00000077549;ENSG00000103490;ENSG00000071127;ENSG00000254999;ENSG00000155366;ENSG00000100092
Factor 15	GO:0050900	leukocyte migration	122	19	3.46426	5.48458	8.4569e-10	1.54761e-07	ENSG00000019582;ENSG00000189403;ENSG00000126353;ENSG00000102879;ENSG00000213654;ENSG00000131981;ENSG00000111679;ENSG00000186810;ENSG00000128340;ENSG00000103490;ENSG00000071127;ENSG00000136286;ENSG00000139626;ENSG00000196839;ENSG00000147443;ENSG00000121966;ENSG00000143669;ENSG00000186891;ENSG00000276070
Factor 15	GO:0090066	regulation of anatomical structure size	138	20	3.91859	5.10388	1.09383e-09	1.60137e-07	ENSG00000205542;ENSG00000034510;ENSG00000108518;ENSG00000163466;ENSG00000172757;ENSG00000126353;ENSG00000102879;ENSG00000042493;ENSG00000130429;ENSG00000142168;ENSG00000162704;ENSG00000136717;ENSG00000115091;ENSG00000077549;ENSG00000103490;ENSG00000071127;ENSG00000254999;ENSG00000109062;ENSG00000100092;ENSG00000113749
Factor 15	GO:0051493	regulation of cytoskeleton organization	190	23	5.39515	4.26308	2.12175e-09	2.58854e-07	ENSG00000205542;ENSG00000034510;ENSG00000117632;ENSG00000108518;ENSG00000163466;ENSG00000172757;ENSG00000126353;ENSG00000102879;ENSG00000197747;ENSG00000042493;ENSG00000130429;ENSG00000162704;ENSG00000070831;ENSG00000136717;ENSG00000115091;ENSG00000196924;ENSG00000077549;ENSG00000103490;ENSG00000071127;ENSG00000254999;ENSG00000139725;ENSG00000155366;ENSG00000100092
Factor 15	GO:0060326	cell chemotaxis	76	14	2.15806	6.4873	1.77898e-08	1.74108e-06	ENSG00000205542;ENSG00000164104;ENSG00000019582;ENSG00000189403;ENSG00000126353;ENSG00000102879;ENSG00000213654;ENSG00000131981;ENSG00000186810;ENSG00000128340;ENSG00000121966;ENSG00000143669;ENSG00000172215;ENSG00000276070
Factor 15	GO:0006909	phagocytosis	89	15	2.5272	5.93541	1.90281e-08	1.74108e-06	ENSG00000075624;ENSG00000189403;ENSG00000184009;ENSG00000163466;ENSG00000102879;ENSG00000130429;ENSG00000051523;ENSG00000162704;ENSG00000070831;ENSG00000160654;ENSG00000115091;ENSG00000103490;ENSG00000136286;ENSG00000254999;ENSG00000100092
Factor 15	GO:0002576	platelet degranulation	41	10	1.16422	8.58946	1.31388e-07	1.06862e-05	ENSG00000205542;ENSG00000122862;ENSG00000172543;ENSG00000135404;ENSG00000198668;ENSG00000142168;ENSG00000196924;ENSG00000102265;ENSG00000071127;ENSG00000164081
Factor 15	GO:0008277	regulation of G protein-coupled receptor signaling pathway	32	9	0.908658	9.90472	1.50091e-07	1.09867e-05	ENSG00000117632;ENSG00000148908;ENSG00000198668;ENSG00000114353;ENSG00000196839;ENSG00000198055;ENSG00000169220;ENSG00000090104;ENSG00000185527
Factor 15	GO:0051258	protein polymerization	120	16	3.40747	4.69557	1.91492e-07	1.27429e-05	ENSG00000205542;ENSG00000034510;ENSG00000117632;ENSG00000108518;ENSG00000163466;ENSG00000126353;ENSG00000102879;ENSG00000042493;ENSG00000130429;ENSG00000167468;ENSG00000162704;ENSG00000136717;ENSG00000115091;ENSG00000077549;ENSG00000103490;ENSG00000254999
Factor 15	GO:0072507	divalent inorganic cation homeostasis	131	16	3.71982	4.30129	6.53322e-07	3.98526e-05	ENSG00000169442;ENSG00000189403;ENSG00000126353;ENSG00000102879;ENSG00000169715;ENSG00000198668;ENSG00000125910;ENSG00000182718;ENSG00000051523;ENSG00000111679;ENSG00000186810;ENSG00000166501;ENSG00000197043;ENSG00000198417;ENSG00000121966;ENSG00000172215
Factor 15	GO:0002764	immune response-regulating signaling pathway	220	21	6.24702	3.3616	7.2822e-07	4.10044e-05	ENSG00000075624;ENSG00000189403;ENSG00000184009;ENSG00000163466;ENSG00000126353;ENSG00000170315;ENSG00000130429;ENSG00000198668;ENSG00000051523;ENSG00000162704;ENSG00000070831;ENSG00000160654;ENSG00000131981;ENSG00000111679;ENSG00000115091;ENSG00000166501;ENSG00000136286;ENSG00000254999;ENSG00000196839;ENSG00000137312;ENSG00000105369
Factor 15	GO:0010959	regulation of metal ion transport	91	13	2.584	5.03097	1.29421e-06	6.76688e-05	ENSG00000102879;ENSG00000135404;ENSG00000198668;ENSG00000182718;ENSG00000051523;ENSG00000136717;ENSG00000131981;ENSG00000111679;ENSG00000196924;ENSG00000114353;ENSG00000109062;ENSG00000088992;ENSG00000276070
Factor 15	GO:0007163	establishment or maintenance of cell polarity	79	12	2.24325	5.34938	1.73176e-06	8.45099e-05	ENSG00000172757;ENSG00000126353;ENSG00000162704;ENSG00000070831;ENSG00000160654;ENSG00000115091;ENSG00000071127;ENSG00000139725;ENSG00000109062;ENSG00000155366;ENSG00000100092;ENSG00000276070
Factor 15	GO:0031589	cell-substrate adhesion	86	12	2.44202	4.91397	4.35906e-06	0.000187696	ENSG00000100097;ENSG00000163466;ENSG00000126353;ENSG00000102879;ENSG00000197747;ENSG00000135404;ENSG00000070831;ENSG00000196924;ENSG00000128340;ENSG00000136286;ENSG00000139626;ENSG00000159840
Factor 15	GO:0034765	regulation of ion transmembrane transport	86	12	2.44202	4.91397	4.35906e-06	0.000187696	ENSG00000205542;ENSG00000102879;ENSG00000135404;ENSG00000198668;ENSG00000051523;ENSG00000213719;ENSG00000136717;ENSG00000111679;ENSG00000196924;ENSG00000071127;ENSG00000109062;ENSG00000088992
Factor 15	GO:2000147	positive regulation of cell motility	152	16	4.31612	3.70703	4.84703e-06	0.000197113	ENSG00000205542;ENSG00000019582;ENSG00000108518;ENSG00000189403;ENSG00000126353;ENSG00000102879;ENSG00000213654;ENSG00000044574;ENSG00000131981;ENSG00000196924;ENSG00000128340;ENSG00000114353;ENSG00000103490;ENSG00000155366;ENSG00000186891;ENSG00000276070
Factor 15	GO:0031032	actomyosin structure organization	48	9	1.36299	6.60315	6.09131e-06	0.000227052	ENSG00000117632;ENSG00000108518;ENSG00000184009;ENSG00000197747;ENSG00000070831;ENSG00000064666;ENSG00000071127;ENSG00000155366;ENSG00000159840
Factor 15	GO:0043254	regulation of protein complex assembly	211	19	5.99146	3.17118	6.2036e-06	0.000227052	ENSG00000205542;ENSG00000034510;ENSG00000117632;ENSG00000108518;ENSG00000189403;ENSG00000163466;ENSG00000126353;ENSG00000102879;ENSG00000042493;ENSG00000130429;ENSG00000162704;ENSG00000070831;ENSG00000136717;ENSG00000115091;ENSG00000077549;ENSG00000103490;ENSG00000254999;ENSG00000155366;ENSG00000141682
Factor 15	GO:0034109	homotypic cell-cell adhesion	29	7	0.823471	8.5006	1.18816e-05	0.000414159	ENSG00000100097;ENSG00000075624;ENSG00000184009;ENSG00000101608;ENSG00000213719;ENSG00000111679;ENSG00000196924
Factor 15	GO:0048013	ephrin receptor signaling pathway	31	7	0.880262	7.95218	1.90865e-05	0.000635061	ENSG00000075624;ENSG00000184009;ENSG00000163466;ENSG00000130429;ENSG00000162704;ENSG00000070831;ENSG00000115091
Factor 15	GO:0050878	regulation of body fluid levels	135	14	3.8334	3.65211	2.3398e-05	0.000744665	ENSG00000075624;ENSG00000117632;ENSG00000184009;ENSG00000101608;ENSG00000182718;ENSG00000051523;ENSG00000213719;ENSG00000070831;ENSG00000111679;ENSG00000166501;ENSG00000196924;ENSG00000114353;ENSG00000077549;ENSG00000196839
Factor 15	GO:0003012	muscle system process	87	11	2.47041	4.4527	2.8985e-05	0.000865701	ENSG00000026025;ENSG00000092841;ENSG00000101608;ENSG00000198668;ENSG00000167460;ENSG00000051523;ENSG00000142168;ENSG00000136717;ENSG00000196924;ENSG00000197043;ENSG00000196839
Factor 15	GO:0007229	integrin-mediated signaling pathway	33	7	0.937053	7.47023	2.95663e-05	0.000865701	ENSG00000135404;ENSG00000070831;ENSG00000196924;ENSG00000102265;ENSG00000139626;ENSG00000033170;ENSG00000159840
Factor 15	GO:0019932	second-messenger-mediated signaling	91	11	2.584	4.25697	4.4437e-05	0.00125107	ENSG00000126353;ENSG00000198668;ENSG00000125910;ENSG00000186810;ENSG00000114353;ENSG00000175463;ENSG00000196839;ENSG00000109062;ENSG00000121966;ENSG00000172215;ENSG00000276070
Factor 15	GO:0070371	ERK1 and ERK2 cascade	81	10	2.30004	4.34775	8.33122e-05	0.00222367	ENSG00000019582;ENSG00000189403;ENSG00000126353;ENSG00000111679;ENSG00000114353;ENSG00000103490;ENSG00000175463;ENSG00000109062;ENSG00000169220;ENSG00000276070
Factor 15	GO:0051235	maintenance of location	115	12	3.26549	3.67479	8.66721e-05	0.00222367	ENSG00000205542;ENSG00000034510;ENSG00000126353;ENSG00000122862;ENSG00000102879;ENSG00000198668;ENSG00000051523;ENSG00000044574;ENSG00000111679;ENSG00000196924;ENSG00000197043;ENSG00000091039
Factor 15	GO:0045785	positive regulation of cell adhesion	152	14	4.31612	3.24365	8.80964e-05	0.00222367	ENSG00000100097;ENSG00000019582;ENSG00000189403;ENSG00000163466;ENSG00000126353;ENSG00000102879;ENSG00000197747;ENSG00000070831;ENSG00000111679;ENSG00000196924;ENSG00000103490;ENSG00000196839;ENSG00000137312;ENSG00000186891
Factor 15	GO:0042110	T cell activation	216	17	6.13344	2.77169	0.000111412	0.00271846	ENSG00000100097;ENSG00000019582;ENSG00000189403;ENSG00000173762;ENSG00000126353;ENSG00000102879;ENSG00000142168;ENSG00000070831;ENSG00000160654;ENSG00000131981;ENSG00000111679;ENSG00000128340;ENSG00000103490;ENSG00000137078;ENSG00000112576;ENSG00000196839;ENSG00000186891
Factor 15	GO:0072511	divalent inorganic cation transport	119	12	3.37907	3.55127	0.000120974	0.00285656	ENSG00000126353;ENSG00000102879;ENSG00000198668;ENSG00000182718;ENSG00000051523;ENSG00000136717;ENSG00000131981;ENSG00000111679;ENSG00000166501;ENSG00000114353;ENSG00000197043;ENSG00000276070
Factor 15	GO:0007187	G protein-coupled receptor signaling pathway, coupled to cyclic nucleotide second messenger	29	6	0.823471	7.28623	0.000130707	0.0029884	ENSG00000125910;ENSG00000196924;ENSG00000114353;ENSG00000109062;ENSG00000113749;ENSG00000090104
Factor 15	GO:0050920	regulation of chemotaxis	55	8	1.56176	5.12244	0.000136774	0.0029884	ENSG00000205542;ENSG00000019582;ENSG00000189403;ENSG00000126353;ENSG00000213654;ENSG00000128340;ENSG00000121966;ENSG00000276070
Factor 15	GO:0034330	cell junction organization	70	9	1.98769	4.52787	0.000138805	0.0029884	ENSG00000075624;ENSG00000184009;ENSG00000197747;ENSG00000070831;ENSG00000196924;ENSG00000071127;ENSG00000137312;ENSG00000155366;ENSG00000100092
Factor 15	GO:0050918	positive chemotaxis	11	4	0.312351	12.8061	0.000176152	0.00359766	ENSG00000164104;ENSG00000189403;ENSG00000102879;ENSG00000131981
Factor 15	GO:0043270	positive regulation of ion transport	57	8	1.61855	4.94271	0.000176934	0.00359766	ENSG00000205542;ENSG00000198668;ENSG00000182718;ENSG00000131981;ENSG00000196924;ENSG00000109062;ENSG00000088992;ENSG00000276070
Factor 15	GO:0051051	negative regulation of transport	145	13	4.11736	3.15737	0.00020881	0.00413105	ENSG00000205542;ENSG00000019582;ENSG00000189403;ENSG00000164687;ENSG00000122862;ENSG00000102879;ENSG00000198668;ENSG00000136717;ENSG00000131981;ENSG00000166501;ENSG00000114353;ENSG00000196839;ENSG00000109062
Factor 15	GO:0097581	lamellipodium organization	32	6	0.908658	6.60315	0.000232432	0.00439396	ENSG00000163466;ENSG00000162704;ENSG00000070831;ENSG00000128340;ENSG00000077549;ENSG00000254999
Factor 15	GO:0002694	regulation of leukocyte activation	208	16	5.90627	2.70898	0.000234104	0.00439396	ENSG00000100097;ENSG00000019582;ENSG00000189403;ENSG00000126353;ENSG00000102879;ENSG00000142168;ENSG00000070831;ENSG00000131981;ENSG00000111679;ENSG00000128340;ENSG00000103490;ENSG00000137078;ENSG00000175463;ENSG00000196839;ENSG00000161405;ENSG00000186891
Factor 15	GO:1990868	response to chemokine	21	5	0.596307	8.38495	0.000242613	0.00441683	ENSG00000126353;ENSG00000186810;ENSG00000121966;ENSG00000172215;ENSG00000276070
Factor 15	GO:0002521	leukocyte differentiation	209	16	5.93467	2.69602	0.000247391	0.00441683	ENSG00000100097;ENSG00000019582;ENSG00000189403;ENSG00000126353;ENSG00000182718;ENSG00000123685;ENSG00000142168;ENSG00000070831;ENSG00000160654;ENSG00000131981;ENSG00000111679;ENSG00000196839;ENSG00000161405;ENSG00000088992;ENSG00000105369;ENSG00000186891
Factor 15	GO:0070661	leukocyte proliferation	112	11	3.1803	3.45879	0.000295675	0.00515319	ENSG00000019582;ENSG00000189403;ENSG00000102879;ENSG00000131981;ENSG00000111679;ENSG00000128340;ENSG00000103490;ENSG00000112576;ENSG00000196839;ENSG00000161405;ENSG00000105369
Factor 15	GO:0060491	regulation of cell projection assembly	65	8	1.84571	4.33437	0.000446252	0.00756924	ENSG00000108518;ENSG00000163466;ENSG00000126353;ENSG00000070831;ENSG00000128340;ENSG00000077549;ENSG00000175463;ENSG00000254999
Factor 15	GO:0070671	response to interleukin-12	36	6	1.02224	5.86946	0.000454982	0.00756924	ENSG00000122566;ENSG00000172757;ENSG00000182718;ENSG00000142168;ENSG00000070831;ENSG00000064666
Factor 15	GO:0050817	coagulation	100	10	2.83956	3.52168	0.000484508	0.00788133	ENSG00000075624;ENSG00000184009;ENSG00000101608;ENSG00000182718;ENSG00000213719;ENSG00000070831;ENSG00000111679;ENSG00000166501;ENSG00000196924;ENSG00000077549
Factor 15	GO:0030048	actin filament-based movement	25	5	0.709889	7.04336	0.000577986	0.00919751	ENSG00000026025;ENSG00000092841;ENSG00000167460;ENSG00000136717;ENSG00000196924
Factor 15	GO:0007249	I-kappaB kinase/NF-kappaB signaling	122	11	3.46426	3.17528	0.000620115	0.00965796	ENSG00000100097;ENSG00000019582;ENSG00000196154;ENSG00000126353;ENSG00000170315;ENSG00000161011;ENSG00000166501;ENSG00000196924;ENSG00000103490;ENSG00000155366;ENSG00000165233
Factor 15	GO:0046847	filopodium assembly	15	4	0.425933	9.39114	0.000666734	0.0101677	ENSG00000126353;ENSG00000070831;ENSG00000077549;ENSG00000100092
Factor 15	GO:0030099	myeloid cell differentiation	170	13	4.82724	2.69305	0.00097546	0.0142807	ENSG00000164104;ENSG00000019582;ENSG00000189403;ENSG00000126353;ENSG00000182718;ENSG00000123685;ENSG00000070831;ENSG00000131981;ENSG00000111679;ENSG00000166501;ENSG00000071127;ENSG00000169926;ENSG00000088992
Factor 15	GO:1903706	regulation of hemopoiesis	170	13	4.82724	2.69305	0.00097546	0.0142807	ENSG00000100097;ENSG00000164104;ENSG00000019582;ENSG00000189403;ENSG00000142168;ENSG00000131981;ENSG00000111679;ENSG00000166501;ENSG00000169926;ENSG00000196839;ENSG00000161405;ENSG00000088992;ENSG00000186891
Factor 15	GO:0001906	cell killing	57	7	1.61855	4.32487	0.00103546	0.0144759	ENSG00000111640;ENSG00000196230;ENSG00000198830;ENSG00000102879;ENSG00000183918;ENSG00000111679;ENSG00000143669
Factor 15	GO:0022604	regulation of cell morphogenesis	130	11	3.69142	2.97988	0.00105758	0.0144759	ENSG00000163466;ENSG00000172757;ENSG00000102879;ENSG00000197747;ENSG00000070831;ENSG00000196924;ENSG00000077549;ENSG00000071127;ENSG00000139725;ENSG00000109062;ENSG00000155366
Factor 15	GO:0002446	neutrophil mediated immunity	262	17	7.43963	2.28506	0.0010824	0.0144759	ENSG00000196230;ENSG00000189403;ENSG00000103187;ENSG00000164687;ENSG00000135404;ENSG00000182718;ENSG00000051523;ENSG00000162704;ENSG00000131981;ENSG00000111679;ENSG00000064666;ENSG00000103490;ENSG00000071127;ENSG00000175463;ENSG00000139725;ENSG00000013364;ENSG00000155093
Factor 15	GO:0051098	regulation of binding	172	13	4.88403	2.66173	0.00108767	0.0144759	ENSG00000205542;ENSG00000075624;ENSG00000164104;ENSG00000117632;ENSG00000189403;ENSG00000132341;ENSG00000197747;ENSG00000198668;ENSG00000182718;ENSG00000044574;ENSG00000131981;ENSG00000137312;ENSG00000163564
Factor 15	GO:0060627	regulation of vesicle-mediated transport	172	13	4.88403	2.66173	0.00108767	0.0144759	ENSG00000189403;ENSG00000102879;ENSG00000135404;ENSG00000198668;ENSG00000182718;ENSG00000051523;ENSG00000136717;ENSG00000131981;ENSG00000166501;ENSG00000128340;ENSG00000114353;ENSG00000103490;ENSG00000137312
Factor 15	GO:0097366	response to bronchodilator	17	4	0.482724	8.2863	0.00111216	0.0145376	ENSG00000126353;ENSG00000148908;ENSG00000198668;ENSG00000142168
Factor 15	GO:0007159	leukocyte cell-cell adhesion	153	12	4.34452	2.7621	0.00122914	0.0157847	ENSG00000100097;ENSG00000019582;ENSG00000189403;ENSG00000126353;ENSG00000102879;ENSG00000070831;ENSG00000131981;ENSG00000111679;ENSG00000128340;ENSG00000103490;ENSG00000139626;ENSG00000196839
Factor 15	GO:0002250	adaptive immune response	155	12	4.40131	2.72646	0.00137625	0.0173692	ENSG00000019582;ENSG00000189403;ENSG00000173762;ENSG00000183918;ENSG00000160654;ENSG00000111679;ENSG00000166501;ENSG00000103490;ENSG00000136286;ENSG00000137078;ENSG00000196839;ENSG00000105369
Factor 15	GO:0034764	positive regulation of transmembrane transport	45	6	1.2778	4.69557	0.00154238	0.0191359	ENSG00000205542;ENSG00000198668;ENSG00000196924;ENSG00000091039;ENSG00000109062;ENSG00000088992
Factor 15	GO:0099177	regulation of trans-synaptic signaling	79	8	2.24325	3.56626	0.00165108	0.0201432	ENSG00000164687;ENSG00000198668;ENSG00000161011;ENSG00000166501;ENSG00000114353;ENSG00000137312;ENSG00000169220;ENSG00000113749
Factor 15	GO:0070972	protein localization to endoplasmic reticulum	121	10	3.43586	2.91048	0.00213175	0.0255811	ENSG00000177954;ENSG00000140988;ENSG00000109475;ENSG00000197958;ENSG00000161970;ENSG00000168028;ENSG00000108107;ENSG00000182899;ENSG00000185088;ENSG00000197728;ENSG00000044574
Factor 15	GO:0048872	homeostasis of number of cells	122	10	3.46426	2.88662	0.00226672	0.026762	ENSG00000164104;ENSG00000019582;ENSG00000189403;ENSG00000126353;ENSG00000102879;ENSG00000142168;ENSG00000137078;ENSG00000169926;ENSG00000196839;ENSG00000141682
Factor 15	GO:0033627	cell adhesion mediated by integrin	21	4	0.596307	6.70796	0.00256035	0.0297488	ENSG00000111679;ENSG00000139626;ENSG00000196839;ENSG00000088992
Factor 15	GO:0032103	positive regulation of response to external stimulus	85	8	2.41362	3.31452	0.00264001	0.0301952	ENSG00000205542;ENSG00000019582;ENSG00000189403;ENSG00000126353;ENSG00000051523;ENSG00000213654;ENSG00000128340;ENSG00000276070
Factor 15	GO:0043900	regulation of multi-organism process	168	12	4.77045	2.51548	0.00273006	0.030678	ENSG00000100097;ENSG00000111640;ENSG00000019582;ENSG00000172757;ENSG00000182718;ENSG00000051523;ENSG00000185201;ENSG00000161011;ENSG00000102265;ENSG00000103490;ENSG00000196839;ENSG00000276070
Factor 15	GO:0003013	circulatory system process	86	8	2.44202	3.27598	0.00284233	0.030678	ENSG00000198668;ENSG00000051523;ENSG00000142168;ENSG00000136717;ENSG00000196924;ENSG00000114353;ENSG00000196839;ENSG00000113749
Factor 15	GO:0036230	granulocyte activation	262	16	7.43963	2.15064	0.0028429	0.030678	ENSG00000196230;ENSG00000189403;ENSG00000103187;ENSG00000164687;ENSG00000135404;ENSG00000182718;ENSG00000051523;ENSG00000162704;ENSG00000131981;ENSG00000111679;ENSG00000064666;ENSG00000103490;ENSG00000175463;ENSG00000139725;ENSG00000013364;ENSG00000155093
Factor 15	GO:0019058	viral life cycle	147	11	4.17415	2.63527	0.00284987	0.030678	ENSG00000100097;ENSG00000019582;ENSG00000132341;ENSG00000168028;ENSG00000170315;ENSG00000182718;ENSG00000185201;ENSG00000070831;ENSG00000139626;ENSG00000121966;ENSG00000172215
Factor 15	GO:0031579	membrane raft organization	11	3	0.312351	9.60458	0.00312903	0.0327208	ENSG00000197747;ENSG00000182718;ENSG00000137312
Factor 15	GO:0044091	membrane biogenesis	11	3	0.312351	9.60458	0.00312903	0.0327208	ENSG00000197747;ENSG00000182718;ENSG00000137312
Factor 15	GO:0006959	humoral immune response	36	5	1.02224	4.89122	0.00319128	0.0329017	ENSG00000111640;ENSG00000198830;ENSG00000126353;ENSG00000183918;ENSG00000111679
Factor 15	GO:0045730	respiratory burst	12	3	0.340747	8.8042	0.00408591	0.04154	ENSG00000169442;ENSG00000051523;ENSG00000128340
Factor 15	GO:0051702	interaction with symbiont	39	5	1.10743	4.51497	0.00455291	0.0456538	ENSG00000111640;ENSG00000172757;ENSG00000198668;ENSG00000182718;ENSG00000276070
Factor 15	GO:0022407	regulation of cell-cell adhesion	157	11	4.4581	2.46742	0.00473104	0.0467989	ENSG00000100097;ENSG00000019582;ENSG00000189403;ENSG00000126353;ENSG00000102879;ENSG00000070831;ENSG00000131981;ENSG00000111679;ENSG00000103490;ENSG00000196839;ENSG00000137312
Factor 15	GO:0048871	multicellular organismal homeostasis	114	9	3.23709	2.78027	0.00480413	0.0468883	ENSG00000075624;ENSG00000117632;ENSG00000184009;ENSG00000164687;ENSG00000102879;ENSG00000170315;ENSG00000142168;ENSG00000128340;ENSG00000121966
Factor 16	GO:0090150	establishment of protein localization to membrane	207	14	2.09631	6.67841	8.53984e-09	6.25117e-06	ENSG00000140988;ENSG00000105372;ENSG00000080824;ENSG00000137818;ENSG00000089157;ENSG00000186468;ENSG00000168028;ENSG00000108107;ENSG00000198755;ENSG00000185088;ENSG00000198668;ENSG00000087088;ENSG00000141682;ENSG00000105327
Factor 16	GO:0006413	translational initiation	160	11	1.62033	6.78873	3.74808e-07	0.00013718	ENSG00000140988;ENSG00000105372;ENSG00000137818;ENSG00000089157;ENSG00000186468;ENSG00000168028;ENSG00000108107;ENSG00000198755;ENSG00000173812;ENSG00000185088;ENSG00000128272
Factor 16	GO:0006401	RNA catabolic process	255	13	2.58241	5.03406	8.97731e-07	0.000219046	ENSG00000140988;ENSG00000105372;ENSG00000137818;ENSG00000089157;ENSG00000186468;ENSG00000168028;ENSG00000108107;ENSG00000198755;ENSG00000185088;ENSG00000138668;ENSG00000099783;ENSG00000153187;ENSG00000204392
Factor 16	GO:0070972	protein localization to endoplasmic reticulum	121	9	1.22538	7.34468	2.57676e-06	0.000471547	ENSG00000140988;ENSG00000105372;ENSG00000137818;ENSG00000089157;ENSG00000186468;ENSG00000168028;ENSG00000108107;ENSG00000198755;ENSG00000185088
Factor 16	GO:0097193	intrinsic apoptotic signaling pathway	164	10	1.66084	6.02104	4.11234e-06	0.000602047	ENSG00000074800;ENSG00000185088;ENSG00000087088;ENSG00000116560;ENSG00000128272;ENSG00000233276;ENSG00000169567;ENSG00000170855;ENSG00000141682;ENSG00000105327
Factor 16	GO:0060249	anatomical structure homeostasis	162	9	1.64059	5.48584	2.81594e-05	0.00343545	ENSG00000075624;ENSG00000080824;ENSG00000096384;ENSG00000122566;ENSG00000102879;ENSG00000087088;ENSG00000138668;ENSG00000153187;ENSG00000150753
Factor 16	GO:0051235	maintenance of location	115	7	1.16461	6.01057	0.000135994	0.0142211	ENSG00000087086;ENSG00000102879;ENSG00000167996;ENSG00000198668;ENSG00000166598;ENSG00000087088;ENSG00000153187
Factor 16	GO:0006605	protein targeting	261	10	2.64317	3.78334	0.00022756	0.0208217	ENSG00000140988;ENSG00000105372;ENSG00000080824;ENSG00000137818;ENSG00000089157;ENSG00000186468;ENSG00000168028;ENSG00000108107;ENSG00000198755;ENSG00000185088
Factor 16	GO:0032200	telomere organization	97	6	0.982327	6.10794	0.000391006	0.030736	ENSG00000080824;ENSG00000096384;ENSG00000122566;ENSG00000138668;ENSG00000153187;ENSG00000150753
Factor 16	GO:0070671	response to interleukin-12	36	4	0.364575	10.9717	0.000432835	0.030736	ENSG00000122566;ENSG00000089157;ENSG00000100911;ENSG00000136167
Factor 16	GO:0008637	apoptotic mitochondrial changes	67	5	0.678515	7.36904	0.000524572	0.030736	ENSG00000087088;ENSG00000233276;ENSG00000170855;ENSG00000141682;ENSG00000105327
Factor 16	GO:2001233	regulation of apoptotic signaling pathway	190	8	1.92415	4.15769	0.000559384	0.030736	ENSG00000074800;ENSG00000087088;ENSG00000116560;ENSG00000233276;ENSG00000167004;ENSG00000170855;ENSG00000141682;ENSG00000105327
Factor 16	GO:0071826	ribonucleoprotein complex subunit organization	191	8	1.93427	4.13592	0.000579345	0.030736	ENSG00000105372;ENSG00000080824;ENSG00000096384;ENSG00000089157;ENSG00000186468;ENSG00000168028;ENSG00000185088;ENSG00000185088
Factor 16	GO:0044843	cell cycle G1/S phase transition	147	7	1.48868	4.70215	0.000617165	0.030736	ENSG00000185088;ENSG00000100911;ENSG00000087088;ENSG00000132780;ENSG00000166508;ENSG00000170855;ENSG00000116717
Factor 16	GO:0071897	DNA biosynthetic process	106	6	1.07347	5.58935	0.000629835	0.030736	ENSG00000080824;ENSG00000096384;ENSG00000122566;ENSG00000138668;ENSG00000153187;ENSG00000150753
Factor 16	GO:0052547	regulation of peptidase activity	155	7	1.5697	4.45946	0.000847145	0.0387569	ENSG00000185088;ENSG00000100911;ENSG00000087088;ENSG00000233276;ENSG00000170855;ENSG00000141682;ENSG00000105327
Factor 16	GO:0042770	signal transduction in response to DNA damage	80	5	0.810167	6.17157	0.00118271	0.0491025	ENSG00000185088;ENSG00000087088;ENSG00000170855;ENSG00000141682;ENSG00000116717
Factor 16	GO:1904029	regulation of cyclin-dependent protein kinase activity	47	4	0.475973	8.40384	0.00120744	0.0491025	ENSG00000075624;ENSG00000096384;ENSG00000113328;ENSG00000116717
Factor 17	GO:0006090	pyruvate metabolic process	47	16	0.923948	17.317	1.11022e-16	8.12683e-14	ENSG00000111640;ENSG00000067225;ENSG00000074800;ENSG00000134333;ENSG00000111669;ENSG00000171314;ENSG00000149925;ENSG00000111716;ENSG00000102144;ENSG00000213585;ENSG00000168209;ENSG00000105220;ENSG00000067057;ENSG00000109107;ENSG00000141526;ENSG00000079739
Factor 17	GO:0046939	nucleotide phosphorylation	42	13	0.825655	15.7451	4.67848e-13	1.71232e-10	ENSG00000111640;ENSG00000067225;ENSG00000074800;ENSG00000134333;ENSG00000111669;ENSG00000171314;ENSG00000149925;ENSG00000102144;ENSG00000168209;ENSG00000105220;ENSG00000067057;ENSG00000109107;ENSG00000079739
Factor 17	GO:0009132	nucleoside diphosphate metabolic process	50	13	0.982923	13.2259	5.71987e-12	1.39565e-09	ENSG00000111640;ENSG00000067225;ENSG00000074800;ENSG00000134333;ENSG00000111669;ENSG00000171314;ENSG00000149925;ENSG00000102144;ENSG00000168209;ENSG00000105220;ENSG00000067057;ENSG00000109107;ENSG00000079739
Factor 17	GO:0016052	carbohydrate catabolic process	57	13	1.12053	11.6016	3.52596e-11	6.4525e-09	ENSG00000111640;ENSG00000067225;ENSG00000074800;ENSG00000134333;ENSG00000111669;ENSG00000171314;ENSG00000149925;ENSG00000102144;ENSG00000168209;ENSG00000105220;ENSG00000067057;ENSG00000109107;ENSG00000079739
Factor 17	GO:0006091	generation of precursor metabolites and energy	246	23	4.83598	4.75602	1.74873e-10	2.33113e-08	ENSG00000111640;ENSG00000198938;ENSG00000198804;ENSG00000198886;ENSG00000067225;ENSG00000074800;ENSG00000134333;ENSG00000111669;ENSG00000171314;ENSG00000142669;ENSG00000149925;ENSG00000102144;ENSG00000166136;ENSG00000168209;ENSG00000213639;ENSG00000176171;ENSG00000105220;ENSG00000170955;ENSG00000067057;ENSG00000109107;ENSG00000079739;ENSG00000161513;ENSG00000164776
Factor 17	GO:0046390	ribose phosphate biosynthetic process	127	17	2.49662	6.80919	2.22696e-10	2.33113e-08	ENSG00000205542;ENSG00000111640;ENSG00000067225;ENSG00000074800;ENSG00000134333;ENSG00000111669;ENSG00000171314;ENSG00000149925;ENSG00000102144;ENSG00000168209;ENSG00000178035;ENSG00000128050;ENSG00000105220;ENSG00000067057;ENSG00000109107;ENSG00000079739;ENSG00000099194
Factor 17	GO:0072522	purine-containing compound biosynthetic process	128	17	2.51628	6.756	2.5278e-10	2.33113e-08	ENSG00000205542;ENSG00000111640;ENSG00000067225;ENSG00000074800;ENSG00000134333;ENSG00000111669;ENSG00000171314;ENSG00000149925;ENSG00000102144;ENSG00000168209;ENSG00000178035;ENSG00000128050;ENSG00000105220;ENSG00000067057;ENSG00000109107;ENSG00000079739;ENSG00000099194
Factor 17	GO:0072524	pyridine-containing compound metabolic process	66	13	1.29746	10.0196	2.54768e-10	2.33113e-08	ENSG00000111640;ENSG00000067225;ENSG00000074800;ENSG00000134333;ENSG00000111669;ENSG00000171314;ENSG00000149925;ENSG00000102144;ENSG00000168209;ENSG00000105220;ENSG00000067057;ENSG00000109107;ENSG00000079739
Factor 17	GO:0034404	nucleobase-containing small molecule biosynthetic process	87	14	1.71029	8.18577	8.41557e-10	6.84466e-08	ENSG00000111640;ENSG00000067225;ENSG00000074800;ENSG00000134333;ENSG00000111669;ENSG00000171314;ENSG00000149925;ENSG00000102144;ENSG00000168209;ENSG00000178035;ENSG00000105220;ENSG00000067057;ENSG00000109107;ENSG00000079739
Factor 17	GO:0009123	nucleoside monophosphate metabolic process	200	20	3.93169	5.08687	1.00678e-09	7.36963e-08	ENSG00000205542;ENSG00000111640;ENSG00000198938;ENSG00000198804;ENSG00000198886;ENSG00000067225;ENSG00000074800;ENSG00000134333;ENSG00000111669;ENSG00000171314;ENSG00000149925;ENSG00000102144;ENSG00000166136;ENSG00000168209;ENSG00000178035;ENSG00000128050;ENSG00000105220;ENSG00000067057;ENSG00000109107;ENSG00000079739
Factor 17	GO:0046434	organophosphate catabolic process	75	13	1.47438	8.81724	1.36433e-09	9.07899e-08	ENSG00000111640;ENSG00000067225;ENSG00000074800;ENSG00000134333;ENSG00000111669;ENSG00000171314;ENSG00000149925;ENSG00000102144;ENSG00000168209;ENSG00000105220;ENSG00000067057;ENSG00000109107;ENSG00000079739
Factor 17	GO:0009141	nucleoside triphosphate metabolic process	191	19	3.75477	5.06024	3.07627e-09	1.87652e-07	ENSG00000205542;ENSG00000111640;ENSG00000198938;ENSG00000198804;ENSG00000198886;ENSG00000067225;ENSG00000074800;ENSG00000134333;ENSG00000111669;ENSG00000171314;ENSG00000149925;ENSG00000102144;ENSG00000166136;ENSG00000168209;ENSG00000178035;ENSG00000105220;ENSG00000067057;ENSG00000109107;ENSG00000079739
Factor 17	GO:0016051	carbohydrate biosynthetic process	70	12	1.37609	8.72035	7.02875e-09	3.95772e-07	ENSG00000111640;ENSG00000074800;ENSG00000111669;ENSG00000171314;ENSG00000149925;ENSG00000102144;ENSG00000128272;ENSG00000105220;ENSG00000109107;ENSG00000079739;ENSG00000086062;ENSG00000164776
Factor 17	GO:1901293	nucleoside phosphate biosynthetic process	161	17	3.16501	5.37123	9.37667e-09	4.90266e-07	ENSG00000205542;ENSG00000111640;ENSG00000067225;ENSG00000074800;ENSG00000134333;ENSG00000111669;ENSG00000171314;ENSG00000149925;ENSG00000102144;ENSG00000168209;ENSG00000178035;ENSG00000128050;ENSG00000105220;ENSG00000067057;ENSG00000109107;ENSG00000079739;ENSG00000099194
Factor 17	GO:0009259	ribonucleotide metabolic process	256	21	5.03257	4.17282	1.36054e-08	6.63942e-07	ENSG00000205542;ENSG00000111640;ENSG00000198938;ENSG00000198804;ENSG00000198886;ENSG00000067225;ENSG00000074800;ENSG00000134333;ENSG00000111669;ENSG00000171314;ENSG00000149925;ENSG00000102144;ENSG00000166136;ENSG00000168209;ENSG00000178035;ENSG00000128050;ENSG00000105220;ENSG00000067057;ENSG00000109107;ENSG00000079739;ENSG00000099194
Factor 17	GO:0051188	cofactor biosynthetic process	129	15	2.53594	5.91496	2.06141e-08	9.43094e-07	ENSG00000111640;ENSG00000067225;ENSG00000074800;ENSG00000134333;ENSG00000111669;ENSG00000171314;ENSG00000149925;ENSG00000102144;ENSG00000168209;ENSG00000105220;ENSG00000067057;ENSG00000109107;ENSG00000079739;ENSG00000099194;ENSG00000161513
Factor 17	GO:0005996	monosaccharide metabolic process	95	13	1.86755	6.96098	2.72341e-08	1.15072e-06	ENSG00000111640;ENSG00000067225;ENSG00000074800;ENSG00000111669;ENSG00000171314;ENSG00000149925;ENSG00000102144;ENSG00000128272;ENSG00000105220;ENSG00000067057;ENSG00000109107;ENSG00000079739;ENSG00000086062
Factor 17	GO:0016053	organic acid biosynthetic process	132	15	2.59492	5.78053	2.82965e-08	1.15072e-06	ENSG00000111640;ENSG00000067225;ENSG00000074800;ENSG00000134333;ENSG00000111669;ENSG00000171314;ENSG00000149925;ENSG00000102144;ENSG00000186480;ENSG00000168209;ENSG00000105220;ENSG00000067057;ENSG00000109107;ENSG00000079739;ENSG00000099194
Factor 17	GO:0006732	coenzyme metabolic process	153	15	3.00774	4.98713	2.08007e-07	8.01375e-06	ENSG00000111640;ENSG00000067225;ENSG00000074800;ENSG00000134333;ENSG00000111669;ENSG00000171314;ENSG00000149925;ENSG00000102144;ENSG00000168209;ENSG00000105220;ENSG00000067057;ENSG00000109107;ENSG00000079739;ENSG00000099194;ENSG00000161513
Factor 17	GO:0070482	response to oxygen levels	137	13	2.69321	4.82696	2.11421e-06	7.73802e-05	ENSG00000198886;ENSG00000067225;ENSG00000074800;ENSG00000134333;ENSG00000144381;ENSG00000102144;ENSG00000128272;ENSG00000168209;ENSG00000114023;ENSG00000198625;ENSG00000104765;ENSG00000176171;ENSG00000135245
Factor 17	GO:0070997	neuron death	133	12	2.61458	4.58966	9.11916e-06	0.000317868	ENSG00000111640;ENSG00000096384;ENSG00000144381;ENSG00000119335;ENSG00000087088;ENSG00000044574;ENSG00000128272;ENSG00000168209;ENSG00000114023;ENSG00000176171;ENSG00000105220;ENSG00000168036
Factor 17	GO:0051098	regulation of binding	172	13	3.38125	3.84473	2.60767e-05	0.000867642	ENSG00000205542;ENSG00000166710;ENSG00000075624;ENSG00000117632;ENSG00000096384;ENSG00000115738;ENSG00000197747;ENSG00000069275;ENSG00000087088;ENSG00000044574;ENSG00000131981;ENSG00000168036;ENSG00000134072
Factor 17	GO:0044282	small molecule catabolic process	150	12	2.94877	4.06949	3.1089e-05	0.000989441	ENSG00000111640;ENSG00000067225;ENSG00000074800;ENSG00000111669;ENSG00000171314;ENSG00000149925;ENSG00000102144;ENSG00000244509;ENSG00000105220;ENSG00000067057;ENSG00000109107;ENSG00000079739
Factor 17	GO:0072347	response to anesthetic	23	5	0.452145	11.0584	6.7401e-05	0.00205573	ENSG00000096384;ENSG00000144381;ENSG00000044574;ENSG00000204472;ENSG00000105220
Factor 17	GO:0060359	response to ammonium ion	37	6	0.727363	8.24898	7.03746e-05	0.00206057	ENSG00000096384;ENSG00000144381;ENSG00000044574;ENSG00000128272;ENSG00000204472;ENSG00000105220
Factor 17	GO:0070972	protein localization to endoplasmic reticulum	121	10	2.37867	4.20402	0.0001132	0.00318701	ENSG00000147403;ENSG00000105372;ENSG00000142541;ENSG00000164587;ENSG00000166441;ENSG00000197756;ENSG00000185088;ENSG00000008988;ENSG00000186480;ENSG00000044574
Factor 17	GO:0006413	translational initiation	160	11	3.14535	3.49722	0.000265254	0.00719133	ENSG00000147403;ENSG00000105372;ENSG00000142541;ENSG00000164587;ENSG00000166441;ENSG00000197756;ENSG00000181163;ENSG00000173812;ENSG00000185088;ENSG00000008988;ENSG00000128272
Factor 17	GO:0008637	apoptotic mitochondrial changes	67	7	1.31712	5.31464	0.000303784	0.00794178	ENSG00000100453;ENSG00000144381;ENSG00000087088;ENSG00000114023;ENSG00000104765;ENSG00000176171;ENSG00000105327
Factor 17	GO:0048871	multicellular organismal homeostasis	114	9	2.24106	4.01595	0.000357684	0.00902843	ENSG00000166710;ENSG00000075624;ENSG00000117632;ENSG00000184009;ENSG00000145287;ENSG00000087088;ENSG00000128272;ENSG00000168036;ENSG00000099194
Factor 17	GO:0043279	response to alkaloid	33	5	0.648729	7.70738	0.000406792	0.00992572	ENSG00000096384;ENSG00000144381;ENSG00000044574;ENSG00000204472;ENSG00000105220
Factor 17	GO:0002446	neutrophil mediated immunity	262	14	5.15052	2.71817	0.000530494	0.0121351	ENSG00000166710;ENSG00000156508;ENSG00000067225;ENSG00000080824;ENSG00000096384;ENSG00000171314;ENSG00000149925;ENSG00000145287;ENSG00000131981;ENSG00000178035;ENSG00000105220;ENSG00000109107;ENSG00000079739;ENSG00000086062
Factor 17	GO:0036230	granulocyte activation	262	14	5.15052	2.71817	0.000530494	0.0121351	ENSG00000166710;ENSG00000156508;ENSG00000067225;ENSG00000080824;ENSG00000096384;ENSG00000171314;ENSG00000149925;ENSG00000145287;ENSG00000131981;ENSG00000178035;ENSG00000105220;ENSG00000109107;ENSG00000079739;ENSG00000086062
Factor 17	GO:0035690	cellular response to drug	121	9	2.37867	3.78362	0.000556499	0.0123442	ENSG00000075624;ENSG00000026025;ENSG00000096384;ENSG00000044574;ENSG00000128272;ENSG00000168209;ENSG00000204472;ENSG00000176171;ENSG00000168036
Factor 17	GO:0072593	reactive oxygen species metabolic process	97	8	1.90687	4.19536	0.000574257	0.0123634	ENSG00000080824;ENSG00000096384;ENSG00000144381;ENSG00000168209;ENSG00000204472;ENSG00000137880;ENSG00000176171;ENSG00000116717
Factor 17	GO:0090150	establishment of protein localization to membrane	207	12	4.0693	2.94891	0.000665321	0.0139147	ENSG00000100453;ENSG00000147403;ENSG00000105372;ENSG00000142541;ENSG00000080824;ENSG00000164587;ENSG00000166441;ENSG00000197756;ENSG00000185088;ENSG00000008988;ENSG00000087088;ENSG00000105327
Factor 17	GO:0030902	hindbrain development	37	5	0.727363	6.87415	0.000702072	0.0142755	ENSG00000198804;ENSG00000198886;ENSG00000044574;ENSG00000204472;ENSG00000168036
Factor 17	GO:0007015	actin filament organization	127	9	2.49662	3.60487	0.000792114	0.015671	ENSG00000205542;ENSG00000034510;ENSG00000117632;ENSG00000108518;ENSG00000172757;ENSG00000126353;ENSG00000149925;ENSG00000197747;ENSG00000204472
Factor 17	GO:0044262	cellular carbohydrate metabolic process	79	7	1.55302	4.50735	0.000835539	0.0160951	ENSG00000111669;ENSG00000171314;ENSG00000168209;ENSG00000213639;ENSG00000079739;ENSG00000086062;ENSG00000164776
Factor 17	GO:2001057	reactive nitrogen species metabolic process	23	4	0.452145	8.84673	0.000933785	0.0175264	ENSG00000080824;ENSG00000096384;ENSG00000204472;ENSG00000137880
Factor 17	GO:0051131	chaperone-mediated protein complex assembly	11	3	0.216243	13.8733	0.00108443	0.019845	ENSG00000080824;ENSG00000096384;ENSG00000144381
Factor 17	GO:0048511	rhythmic process	83	7	1.63165	4.29013	0.00112258	0.0200421	ENSG00000115738;ENSG00000044574;ENSG00000108654;ENSG00000128272;ENSG00000178035;ENSG00000213639;ENSG00000170955
Factor 17	GO:0045730	respiratory burst	12	3	0.235902	12.7172	0.00142536	0.0248419	ENSG00000169442;ENSG00000105372;ENSG00000171314
Factor 17	GO:0034341	response to interferon-gamma	87	7	1.71029	4.09288	0.00148204	0.0252292	ENSG00000166710;ENSG00000111640;ENSG00000026025;ENSG00000142541;ENSG00000184009;ENSG00000096384;ENSG00000204472
Factor 17	GO:0009410	response to xenobiotic stimulus	66	6	1.29746	4.62443	0.00173764	0.028273	ENSG00000096384;ENSG00000144381;ENSG00000044574;ENSG00000168209;ENSG00000204472;ENSG00000105220
Factor 17	GO:0090559	regulation of membrane permeability	45	5	0.884631	5.65208	0.0017381	0.028273	ENSG00000100453;ENSG00000087088;ENSG00000104765;ENSG00000176171;ENSG00000105327
Factor 17	GO:0032970	regulation of actin filament-based process	116	8	2.28038	3.50819	0.00185848	0.029574	ENSG00000205542;ENSG00000034510;ENSG00000117632;ENSG00000108518;ENSG00000172757;ENSG00000126353;ENSG00000197747;ENSG00000054148
Factor 17	GO:0010821	regulation of mitochondrion organization	96	7	1.88721	3.70918	0.00261839	0.0403169	ENSG00000100453;ENSG00000087088;ENSG00000213585;ENSG00000114023;ENSG00000104765;ENSG00000176171;ENSG00000105327
Factor 17	GO:0043254	regulation of protein complex assembly	211	11	4.14793	2.65192	0.00264373	0.0403169	ENSG00000205542;ENSG00000034510;ENSG00000117632;ENSG00000108518;ENSG00000142541;ENSG00000080824;ENSG00000126353;ENSG00000087088;ENSG00000186480;ENSG00000163041;ENSG00000168036
Factor 17	GO:0042110	T cell activation	216	11	4.24623	2.59053	0.00317286	0.0473986	ENSG00000166710;ENSG00000100097;ENSG00000144381;ENSG00000173762;ENSG00000126353;ENSG00000167286;ENSG00000087088;ENSG00000153563;ENSG00000131981;ENSG00000204472;ENSG00000168036
Factor 18	GO:0090150	establishment of protein localization to membrane	207	38	7.35763	5.16471	0	0	ENSG00000100453;ENSG00000177954;ENSG00000229117;ENSG00000109475;ENSG00000231500;ENSG00000137818;ENSG00000071082;ENSG00000149273;ENSG00000233927;ENSG00000166441;ENSG00000198918;ENSG00000197756;ENSG00000170889;ENSG00000161970;ENSG00000177600;ENSG00000198242;ENSG00000118181;ENSG00000156482;ENSG00000213741;ENSG00000174748;ENSG00000182899;ENSG00000122406;ENSG00000145592;ENSG00000089009;ENSG00000136942…
Factor 18	GO:0006413	translational initiation	160	33	5.68705	5.80265	0	0	ENSG00000177954;ENSG00000229117;ENSG00000109475;ENSG00000231500;ENSG00000137818;ENSG00000071082;ENSG00000149273;ENSG00000233927;ENSG00000166441;ENSG00000198918;ENSG00000197756;ENSG00000170889;ENSG00000161970;ENSG00000177600;ENSG00000198242;ENSG00000118181;ENSG00000156482;ENSG00000213741;ENSG00000174748;ENSG00000182899;ENSG00000122406;ENSG00000173812;ENSG00000145592;ENSG00000089009;ENSG00000136942…
Factor 18	GO:0070972	protein localization to endoplasmic reticulum	121	31	4.30083	7.2079	0	0	ENSG00000177954;ENSG00000229117;ENSG00000109475;ENSG00000231500;ENSG00000137818;ENSG00000071082;ENSG00000149273;ENSG00000233927;ENSG00000166441;ENSG00000198918;ENSG00000197756;ENSG00000170889;ENSG00000161970;ENSG00000177600;ENSG00000198242;ENSG00000118181;ENSG00000156482;ENSG00000213741;ENSG00000174748;ENSG00000182899;ENSG00000122406;ENSG00000145592;ENSG00000089009;ENSG00000136942;ENSG00000130255…
Factor 18	GO:0006401	RNA catabolic process	255	37	9.06374	4.0822	5.01821e-14	9.18332e-12	ENSG00000177954;ENSG00000229117;ENSG00000109475;ENSG00000231500;ENSG00000137818;ENSG00000071082;ENSG00000149273;ENSG00000233927;ENSG00000166441;ENSG00000198918;ENSG00000197756;ENSG00000170889;ENSG00000161970;ENSG00000177600;ENSG00000198242;ENSG00000118181;ENSG00000156482;ENSG00000213741;ENSG00000174748;ENSG00000182899;ENSG00000122406;ENSG00000145592;ENSG00000089009;ENSG00000172183;ENSG00000136942…
Factor 18	GO:0006605	protein targeting	261	37	9.27701	3.98836	1.06581e-13	1.56035e-11	ENSG00000177954;ENSG00000229117;ENSG00000109475;ENSG00000231500;ENSG00000137818;ENSG00000071082;ENSG00000149273;ENSG00000233927;ENSG00000166441;ENSG00000198918;ENSG00000197756;ENSG00000170889;ENSG00000161970;ENSG00000177600;ENSG00000198242;ENSG00000118181;ENSG00000156482;ENSG00000213741;ENSG00000174748;ENSG00000182899;ENSG00000122406;ENSG00000145592;ENSG00000089009;ENSG00000136942;ENSG00000170315…
Factor 18	GO:0034341	response to interferon-gamma	87	21	3.09234	6.79098	1.13487e-12	1.38454e-10	ENSG00000125148;ENSG00000204287;ENSG00000196126;ENSG00000223865;ENSG00000204592;ENSG00000231389;ENSG00000196735;ENSG00000179344;ENSG00000196405;ENSG00000143184;ENSG00000026508;ENSG00000115415;ENSG00000162645;ENSG00000162434;ENSG00000185201;ENSG00000198502;ENSG00000125347;ENSG00000204642;ENSG00000154451;ENSG00000162654;ENSG00000168961
Factor 18	GO:0002181	cytoplasmic translation	73	18	2.59472	6.93717	3.50041e-11	3.66043e-09	ENSG00000229117;ENSG00000137818;ENSG00000071082;ENSG00000233927;ENSG00000198918;ENSG00000161970;ENSG00000156482;ENSG00000213741;ENSG00000174748;ENSG00000182899;ENSG00000089009;ENSG00000130255;ENSG00000172809;ENSG00000171858;ENSG00000197728;ENSG00000232112;ENSG00000241343;ENSG00000107581
Factor 18	GO:0070661	leukocyte proliferation	112	19	3.98094	4.77275	8.86934e-09	8.11544e-07	ENSG00000019582;ENSG00000149273;ENSG00000223865;ENSG00000204592;ENSG00000231389;ENSG00000143184;ENSG00000135046;ENSG00000149311;ENSG00000111679;ENSG00000125347;ENSG00000196352;ENSG00000028137;ENSG00000115904;ENSG00000135077;ENSG00000004468;ENSG00000168961;ENSG00000186827;ENSG00000171791;ENSG00000163599
Factor 18	GO:0002694	regulation of leukocyte activation	208	25	7.39317	3.3815	5.30826e-08	4.31739e-06	ENSG00000019582;ENSG00000149273;ENSG00000223865;ENSG00000204592;ENSG00000111913;ENSG00000231389;ENSG00000143184;ENSG00000135046;ENSG00000149311;ENSG00000111679;ENSG00000125347;ENSG00000160255;ENSG00000100219;ENSG00000196352;ENSG00000028137;ENSG00000104998;ENSG00000115904;ENSG00000135077;ENSG00000186891;ENSG00000004468;ENSG00000057657;ENSG00000168961;ENSG00000186827;ENSG00000171791;ENSG00000163599
Factor 18	GO:0042110	T cell activation	216	25	7.67752	3.25626	1.12969e-07	8.2693e-06	ENSG00000019582;ENSG00000149273;ENSG00000223865;ENSG00000204592;ENSG00000111913;ENSG00000231389;ENSG00000160593;ENSG00000143184;ENSG00000135046;ENSG00000160654;ENSG00000111679;ENSG00000125347;ENSG00000100219;ENSG00000196352;ENSG00000028137;ENSG00000117280;ENSG00000115904;ENSG00000135077;ENSG00000186891;ENSG00000104856;ENSG00000057657;ENSG00000168961;ENSG00000186827;ENSG00000171791;ENSG00000163599
Factor 18	GO:0002764	immune response-regulating signaling pathway	220	25	7.8197	3.19705	1.62387e-07	1.08061e-05	ENSG00000204287;ENSG00000196126;ENSG00000149273;ENSG00000223865;ENSG00000231389;ENSG00000196735;ENSG00000179344;ENSG00000170315;ENSG00000100906;ENSG00000023445;ENSG00000160654;ENSG00000111679;ENSG00000198502;ENSG00000125347;ENSG00000160255;ENSG00000140931;ENSG00000117280;ENSG00000115904;ENSG00000135077;ENSG00000108622;ENSG00000004468;ENSG00000104856;ENSG00000168961;ENSG00000171791;ENSG00000163599
Factor 18	GO:0007159	leukocyte cell-cell adhesion	153	20	5.43824	3.67766	3.26097e-07	1.98919e-05	ENSG00000019582;ENSG00000149273;ENSG00000223865;ENSG00000204592;ENSG00000188404;ENSG00000111913;ENSG00000115232;ENSG00000231389;ENSG00000143184;ENSG00000135046;ENSG00000026508;ENSG00000111679;ENSG00000125347;ENSG00000160255;ENSG00000110876;ENSG00000100219;ENSG00000196352;ENSG00000135077;ENSG00000168961;ENSG00000163599
Factor 18	GO:0050900	leukocyte migration	122	17	4.33638	3.92032	1.06195e-06	5.97959e-05	ENSG00000019582;ENSG00000188404;ENSG00000111913;ENSG00000115232;ENSG00000160593;ENSG00000143184;ENSG00000135046;ENSG00000026508;ENSG00000117091;ENSG00000111679;ENSG00000160255;ENSG00000110876;ENSG00000115904;ENSG00000186891;ENSG00000213949;ENSG00000168961;ENSG00000169245
Factor 18	GO:0045785	positive regulation of cell adhesion	152	19	5.4027	3.51676	1.32046e-06	6.90413e-05	ENSG00000019582;ENSG00000149273;ENSG00000223865;ENSG00000204592;ENSG00000115232;ENSG00000231389;ENSG00000143184;ENSG00000135046;ENSG00000026508;ENSG00000149311;ENSG00000111679;ENSG00000196924;ENSG00000100219;ENSG00000196352;ENSG00000131669;ENSG00000135077;ENSG00000186891;ENSG00000168961;ENSG00000163599
Factor 18	GO:0002250	adaptive immune response	155	19	5.50933	3.44869	1.78528e-06	8.71219e-05	ENSG00000019582;ENSG00000204592;ENSG00000179344;ENSG00000143184;ENSG00000135046;ENSG00000160654;ENSG00000117091;ENSG00000111679;ENSG00000125347;ENSG00000168394;ENSG00000196352;ENSG00000204642;ENSG00000028137;ENSG00000104998;ENSG00000135077;ENSG00000077150;ENSG00000104856;ENSG00000057657;ENSG00000163599
Factor 18	GO:0050727	regulation of inflammatory response	101	15	3.58995	4.17833	2.08057e-06	9.51859e-05	ENSG00000204592;ENSG00000143184;ENSG00000135046;ENSG00000167468;ENSG00000100906;ENSG00000149311;ENSG00000023445;ENSG00000150593;ENSG00000160255;ENSG00000196352;ENSG00000028137;ENSG00000085063;ENSG00000154451;ENSG00000102871;ENSG00000102575
Factor 18	GO:0034340	response to type I interferon	45	10	1.59948	6.25202	2.71079e-06	0.000116724	ENSG00000204592;ENSG00000172183;ENSG00000115415;ENSG00000162645;ENSG00000162434;ENSG00000185201;ENSG00000204264;ENSG00000111679;ENSG00000125347;ENSG00000204642
Factor 18	GO:0006959	humoral immune response	36	9	1.27959	7.03352	3.04324e-06	0.000123759	ENSG00000204592;ENSG00000198918;ENSG00000156482;ENSG00000179344;ENSG00000111679;ENSG00000196352;ENSG00000085063;ENSG00000171791;ENSG00000169245
Factor 18	GO:0002697	regulation of immune effector process	149	18	5.29607	3.39875	4.20008e-06	0.000161813	ENSG00000019582;ENSG00000204592;ENSG00000143184;ENSG00000135046;ENSG00000115415;ENSG00000023445;ENSG00000153283;ENSG00000111679;ENSG00000160255;ENSG00000100219;ENSG00000196352;ENSG00000204642;ENSG00000028137;ENSG00000085063;ENSG00000104998;ENSG00000135077;ENSG00000168961;ENSG00000186827
Factor 18	GO:0032103	positive regulation of response to external stimulus	85	13	3.02125	4.30286	7.35603e-06	0.000269231	ENSG00000019582;ENSG00000204592;ENSG00000111913;ENSG00000143184;ENSG00000100906;ENSG00000123240;ENSG00000150593;ENSG00000160255;ENSG00000154451;ENSG00000102871;ENSG00000135077;ENSG00000168961;ENSG00000169245
Factor 18	GO:0050867	positive regulation of cell activation	141	17	5.01172	3.39205	8.10095e-06	0.000282376	ENSG00000019582;ENSG00000149273;ENSG00000223865;ENSG00000204592;ENSG00000231389;ENSG00000143184;ENSG00000135046;ENSG00000111679;ENSG00000160255;ENSG00000100219;ENSG00000196352;ENSG00000135077;ENSG00000004468;ENSG00000168961;ENSG00000186827;ENSG00000171791;ENSG00000163599
Factor 18	GO:0038061	NIK/NF-kappaB signaling	55	10	1.95492	5.11529	1.82452e-05	0.000580673	ENSG00000149273;ENSG00000100906;ENSG00000023445;ENSG00000189067;ENSG00000150593;ENSG00000102871;ENSG00000135077;ENSG00000077150;ENSG00000104856;ENSG00000168961
Factor 18	GO:0043062	extracellular structure organization	55	10	1.95492	5.11529	1.82452e-05	0.000580673	ENSG00000115232;ENSG00000042493;ENSG00000138061;ENSG00000026508;ENSG00000003402;ENSG00000160255;ENSG00000028137;ENSG00000108622;ENSG00000077150;ENSG00000213949
Factor 18	GO:0001819	positive regulation of cytokine production	166	18	5.90032	3.05068	1.93569e-05	0.000590385	ENSG00000227507;ENSG00000019582;ENSG00000149273;ENSG00000223865;ENSG00000204592;ENSG00000231389;ENSG00000138061;ENSG00000143184;ENSG00000135046;ENSG00000115415;ENSG00000023445;ENSG00000125347;ENSG00000100219;ENSG00000104998;ENSG00000154451;ENSG00000135077;ENSG00000077150;ENSG00000168961
Factor 18	GO:0022407	regulation of cell-cell adhesion	157	17	5.58042	3.04637	3.39851e-05	0.000975208	ENSG00000019582;ENSG00000149273;ENSG00000223865;ENSG00000204592;ENSG00000111913;ENSG00000115232;ENSG00000231389;ENSG00000143184;ENSG00000135046;ENSG00000026508;ENSG00000111679;ENSG00000125347;ENSG00000100219;ENSG00000196352;ENSG00000135077;ENSG00000168961;ENSG00000163599
Factor 18	GO:0050866	negative regulation of cell activation	59	10	2.0971	4.76849	3.46385e-05	0.000975208	ENSG00000019582;ENSG00000111913;ENSG00000143184;ENSG00000135046;ENSG00000149311;ENSG00000111679;ENSG00000125347;ENSG00000135077;ENSG00000168961;ENSG00000163599
Factor 18	GO:0002683	negative regulation of immune system process	159	17	5.65151	3.00805	4.00599e-05	0.00108607	ENSG00000019582;ENSG00000204592;ENSG00000111913;ENSG00000143184;ENSG00000135046;ENSG00000100906;ENSG00000149311;ENSG00000153283;ENSG00000111679;ENSG00000125347;ENSG00000196352;ENSG00000085063;ENSG00000104998;ENSG00000135077;ENSG00000168961;ENSG00000186827;ENSG00000163599
Factor 18	GO:0019882	antigen processing and presentation	100	13	3.55441	3.65743	4.43732e-05	0.00116004	ENSG00000019582;ENSG00000204287;ENSG00000196126;ENSG00000223865;ENSG00000204592;ENSG00000231389;ENSG00000196735;ENSG00000179344;ENSG00000204264;ENSG00000198502;ENSG00000168394;ENSG00000204642;ENSG00000104856
Factor 18	GO:0034612	response to tumor necrosis factor	101	13	3.58995	3.62122	4.93671e-05	0.00124609	ENSG00000227507;ENSG00000149273;ENSG00000143184;ENSG00000100906;ENSG00000115415;ENSG00000127528;ENSG00000023445;ENSG00000125726;ENSG00000162645;ENSG00000028137;ENSG00000102871;ENSG00000186891;ENSG00000186827
Factor 18	GO:0002449	lymphocyte mediated immunity	105	13	3.73213	3.48327	7.45691e-05	0.00181949	ENSG00000100453;ENSG00000019582;ENSG00000204592;ENSG00000179344;ENSG00000143184;ENSG00000153283;ENSG00000111679;ENSG00000196352;ENSG00000204642;ENSG00000028137;ENSG00000104998;ENSG00000135077;ENSG00000168961
Factor 18	GO:0001818	negative regulation of cytokine production	98	12	3.48332	3.44499	0.000157971	0.00373015	ENSG00000122862;ENSG00000143184;ENSG00000135046;ENSG00000127528;ENSG00000153283;ENSG00000111679;ENSG00000150593;ENSG00000135077;ENSG00000104856;ENSG00000102575;ENSG00000168961;ENSG00000186827
Factor 18	GO:0002237	response to molecule of bacterial origin	100	12	3.55441	3.37609	0.000191979	0.00439153	ENSG00000100906;ENSG00000153283;ENSG00000189067;ENSG00000150593;ENSG00000100219;ENSG00000196352;ENSG00000028137;ENSG00000135077;ENSG00000077150;ENSG00000102575;ENSG00000168961;ENSG00000169245
Factor 18	GO:0032609	interferon-gamma production	36	7	1.27959	5.47052	0.000222006	0.00492449	ENSG00000223865;ENSG00000231389;ENSG00000143184;ENSG00000153283;ENSG00000104998;ENSG00000135077;ENSG00000168961
Factor 18	GO:0042092	type 2 immune response	10	4	0.355441	11.2536	0.000274045	0.00583668	ENSG00000019582;ENSG00000143184;ENSG00000135046;ENSG00000104998
Factor 18	GO:1901342	regulation of vasculature development	75	10	2.66581	3.75121	0.000279076	0.00583668	ENSG00000138061;ENSG00000135046;ENSG00000115415;ENSG00000127528;ENSG00000162434;ENSG00000003402;ENSG00000150593;ENSG00000160255;ENSG00000100219;ENSG00000169245
Factor 18	GO:0060326	cell chemotaxis	76	10	2.70135	3.70185	0.00031162	0.00633628	ENSG00000019582;ENSG00000111913;ENSG00000160593;ENSG00000143184;ENSG00000135046;ENSG00000160255;ENSG00000172215;ENSG00000213949;ENSG00000168961;ENSG00000169245
Factor 18	GO:0098542	defense response to other organism	154	15	5.47379	2.74033	0.000328714	0.00650321	ENSG00000204592;ENSG00000198918;ENSG00000156482;ENSG00000172183;ENSG00000115415;ENSG00000023445;ENSG00000185201;ENSG00000123240;ENSG00000196924;ENSG00000125347;ENSG00000104998;ENSG00000135077;ENSG00000102575;ENSG00000171791;ENSG00000169245
Factor 18	GO:0007249	I-kappaB kinase/NF-kappaB signaling	122	13	4.33638	2.99789	0.00034569	0.00665908	ENSG00000019582;ENSG00000170315;ENSG00000100906;ENSG00000115415;ENSG00000023445;ENSG00000189067;ENSG00000123240;ENSG00000196924;ENSG00000003402;ENSG00000102096;ENSG00000102871;ENSG00000104856;ENSG00000168961
Factor 18	GO:2001233	regulation of apoptotic signaling pathway	190	17	6.75338	2.51726	0.000364728	0.00684566	ENSG00000100453;ENSG00000019582;ENSG00000149273;ENSG00000161970;ENSG00000170315;ENSG00000026508;ENSG00000051108;ENSG00000003402;ENSG00000135916;ENSG00000172005;ENSG00000100219;ENSG00000143384;ENSG00000102871;ENSG00000168961;ENSG00000186827;ENSG00000171791;ENSG00000136603
Factor 18	GO:0031349	positive regulation of defense response	159	15	5.65151	2.65416	0.000464698	0.00850397	ENSG00000204592;ENSG00000170315;ENSG00000100906;ENSG00000169100;ENSG00000023445;ENSG00000123240;ENSG00000125347;ENSG00000150593;ENSG00000160255;ENSG00000154451;ENSG00000102871;ENSG00000135077;ENSG00000108622;ENSG00000104856;ENSG00000168961
Factor 18	GO:0045088	regulation of innate immune response	160	15	5.68705	2.63757	0.000497027	0.00887374	ENSG00000204592;ENSG00000170315;ENSG00000100906;ENSG00000115415;ENSG00000023445;ENSG00000153283;ENSG00000162434;ENSG00000111679;ENSG00000125347;ENSG00000160255;ENSG00000154451;ENSG00000135077;ENSG00000108622;ENSG00000104856;ENSG00000168961
Factor 18	GO:0002440	production of molecular mediator of immune response	81	10	2.87907	3.47334	0.000525809	0.00916411	ENSG00000019582;ENSG00000204592;ENSG00000179344;ENSG00000143184;ENSG00000153283;ENSG00000100219;ENSG00000196352;ENSG00000028137;ENSG00000104998;ENSG00000186827
Factor 18	GO:0007162	negative regulation of cell adhesion	82	10	2.91461	3.43099	0.000580709	0.00988556	ENSG00000019582;ENSG00000111913;ENSG00000138061;ENSG00000143184;ENSG00000135046;ENSG00000111679;ENSG00000125347;ENSG00000135077;ENSG00000168961;ENSG00000163599
Factor 18	GO:0001906	cell killing	57	8	2.02601	3.94864	0.000810009	0.0134756	ENSG00000100453;ENSG00000204592;ENSG00000156482;ENSG00000143184;ENSG00000111679;ENSG00000204642;ENSG00000135077;ENSG00000168961
Factor 18	GO:0070555	response to interleukin-1	59	8	2.0971	3.81479	0.00102313	0.0166429	ENSG00000143184;ENSG00000170315;ENSG00000135046;ENSG00000100906;ENSG00000127528;ENSG00000162645;ENSG00000004468;ENSG00000168961
Factor 18	GO:0002521	leukocyte differentiation	209	17	7.42871	2.28842	0.00109094	0.0173601	ENSG00000019582;ENSG00000115232;ENSG00000135046;ENSG00000149311;ENSG00000160654;ENSG00000111679;ENSG00000125347;ENSG00000100219;ENSG00000067082;ENSG00000124767;ENSG00000115904;ENSG00000186891;ENSG00000104856;ENSG00000057657;ENSG00000168961;ENSG00000171791;ENSG00000163599
Factor 18	GO:1902532	negative regulation of intracellular signal transduction	210	17	7.46426	2.27752	0.00115052	0.0179188	ENSG00000019582;ENSG00000111913;ENSG00000026508;ENSG00000149311;ENSG00000115415;ENSG00000111679;ENSG00000189067;ENSG00000123240;ENSG00000051108;ENSG00000107581;ENSG00000150593;ENSG00000100219;ENSG00000163162;ENSG00000149212;ENSG00000143384;ENSG00000185989;ENSG00000171791
Factor 18	GO:0050663	cytokine secretion	65	8	2.31037	3.46266	0.00194247	0.0296227	ENSG00000122862;ENSG00000135046;ENSG00000100219;ENSG00000028137;ENSG00000154451;ENSG00000135077;ENSG00000168961;ENSG00000186827
Factor 18	GO:0019058	viral life cycle	147	13	5.22498	2.48805	0.00201558	0.0301103	ENSG00000019582;ENSG00000172183;ENSG00000170315;ENSG00000109971;ENSG00000185201;ENSG00000110876;ENSG00000196352;ENSG00000152465;ENSG00000117280;ENSG00000172215;ENSG00000168961;ENSG00000186827;ENSG00000171791
Factor 18	GO:0097191	extrinsic apoptotic signaling pathway	97	10	3.44778	2.90042	0.00215442	0.031442	ENSG00000125726;ENSG00000003402;ENSG00000135916;ENSG00000172005;ENSG00000028137;ENSG00000143384;ENSG00000102871;ENSG00000186827;ENSG00000171791;ENSG00000136603
Factor 18	GO:0072507	divalent inorganic cation homeostasis	131	12	4.65627	2.57717	0.00221979	0.031442	ENSG00000125148;ENSG00000143184;ENSG00000125910;ENSG00000111679;ENSG00000051108;ENSG00000196352;ENSG00000139679;ENSG00000172215;ENSG00000004468;ENSG00000185989;ENSG00000171791;ENSG00000169245
Factor 18	GO:0042113	B cell activation	114	11	4.05203	2.71469	0.00223359	0.031442	ENSG00000019582;ENSG00000115232;ENSG00000149311;ENSG00000111679;ENSG00000100219;ENSG00000067082;ENSG00000104998;ENSG00000004468;ENSG00000186827;ENSG00000171791;ENSG00000163599
Factor 18	GO:0032612	interleukin-1 production	27	5	0.95969	5.21001	0.00229078	0.0316387	ENSG00000135046;ENSG00000154451;ENSG00000135077;ENSG00000102575;ENSG00000168961
Factor 18	GO:2000147	positive regulation of cell motility	152	13	5.4027	2.4062	0.00271617	0.0368191	ENSG00000019582;ENSG00000111913;ENSG00000115232;ENSG00000143184;ENSG00000135046;ENSG00000149311;ENSG00000196924;ENSG00000100219;ENSG00000102871;ENSG00000186891;ENSG00000168961;ENSG00000171791;ENSG00000169245
Factor 18	GO:0051090	regulation of DNA-binding transcription factor activity	156	13	5.54488	2.34451	0.0034106	0.0453919	ENSG00000149273;ENSG00000138061;ENSG00000143184;ENSG00000170315;ENSG00000100906;ENSG00000196924;ENSG00000003402;ENSG00000160255;ENSG00000102871;ENSG00000135077;ENSG00000077150;ENSG00000168961;ENSG00000186827
Factor 18	GO:0002791	regulation of peptide secretion	139	12	4.94063	2.42884	0.00364146	0.0475991	ENSG00000019582;ENSG00000204592;ENSG00000122862;ENSG00000135046;ENSG00000175567;ENSG00000169100;ENSG00000100219;ENSG00000028137;ENSG00000135077;ENSG00000004468;ENSG00000168961;ENSG00000186827
Factor 19	GO:0006260	DNA replication	150	20	2.2637	8.83509	2.23155e-14	1.63349e-11	ENSG00000171848;ENSG00000163950;ENSG00000131153;ENSG00000170312;ENSG00000166801;ENSG00000176208;ENSG00000012048;ENSG00000167513;ENSG00000116062;ENSG00000167670;ENSG00000140451;ENSG00000171320;ENSG00000139618;ENSG00000112029;ENSG00000104738;ENSG00000149554;ENSG00000091651;ENSG00000175643;ENSG00000094804;ENSG00000065328
Factor 19	GO:0045787	positive regulation of cell cycle	177	21	2.67117	7.86173	4.86278e-14	1.77978e-11	ENSG00000175063;ENSG00000179218;ENSG00000134057;ENSG00000138182;ENSG00000170312;ENSG00000075218;ENSG00000178999;ENSG00000157456;ENSG00000176208;ENSG00000164109;ENSG00000012048;ENSG00000167513;ENSG00000080986;ENSG00000146670;ENSG00000139618;ENSG00000112029;ENSG00000101412;ENSG00000149554;ENSG00000137807;ENSG00000162063;ENSG00000094804
Factor 19	GO:0048285	organelle fission	228	23	3.44083	6.68444	8.26006e-14	2.01545e-11	ENSG00000148773;ENSG00000131747;ENSG00000175063;ENSG00000108106;ENSG00000179218;ENSG00000164611;ENSG00000134057;ENSG00000068796;ENSG00000138182;ENSG00000117399;ENSG00000178999;ENSG00000157456;ENSG00000164109;ENSG00000167513;ENSG00000080986;ENSG00000146670;ENSG00000139618;ENSG00000112029;ENSG00000101057;ENSG00000149554;ENSG00000137807;ENSG00000162063;ENSG00000094804
Factor 19	GO:0010948	negative regulation of cell cycle process	166	20	2.50516	7.98351	1.62315e-13	2.42721e-11	ENSG00000179218;ENSG00000164611;ENSG00000185088;ENSG00000171848;ENSG00000134057;ENSG00000117399;ENSG00000170312;ENSG00000075218;ENSG00000178999;ENSG00000129355;ENSG00000164109;ENSG00000012048;ENSG00000167513;ENSG00000080986;ENSG00000116062;ENSG00000112029;ENSG00000101412;ENSG00000149554;ENSG00000162063;ENSG00000094804
Factor 19	GO:0044772	mitotic cell cycle phase transition	289	25	4.3614	5.73211	1.86962e-13	2.42721e-11	ENSG00000175063;ENSG00000108106;ENSG00000185088;ENSG00000171848;ENSG00000072571;ENSG00000134057;ENSG00000117399;ENSG00000170312;ENSG00000075218;ENSG00000178999;ENSG00000129355;ENSG00000157456;ENSG00000176208;ENSG00000164109;ENSG00000012048;ENSG00000167513;ENSG00000080986;ENSG00000116062;ENSG00000146670;ENSG00000112029;ENSG00000104738;ENSG00000101412;ENSG00000091651;ENSG00000094804;ENSG00000065328
Factor 19	GO:0033044	regulation of chromosome organization	213	22	3.21446	6.84408	1.98952e-13	2.42721e-11	ENSG00000148773;ENSG00000131747;ENSG00000124575;ENSG00000168298;ENSG00000184357;ENSG00000164611;ENSG00000187837;ENSG00000184897;ENSG00000134057;ENSG00000117399;ENSG00000178999;ENSG00000164109;ENSG00000102974;ENSG00000012048;ENSG00000167513;ENSG00000080986;ENSG00000140451;ENSG00000146670;ENSG00000112029;ENSG00000149554;ENSG00000175643;ENSG00000094804
Factor 19	GO:0071103	DNA conformation change	140	17	2.11279	8.04624	1.26266e-11	1.32038e-09	ENSG00000131747;ENSG00000124575;ENSG00000168298;ENSG00000184357;ENSG00000187837;ENSG00000184897;ENSG00000188486;ENSG00000134057;ENSG00000131153;ENSG00000170312;ENSG00000029993;ENSG00000102974;ENSG00000167670;ENSG00000140451;ENSG00000146670;ENSG00000104738;ENSG00000123485
Factor 19	GO:0010639	negative regulation of organelle organization	189	19	2.85226	6.66138	1.95781e-11	1.7914e-09	ENSG00000117632;ENSG00000131747;ENSG00000124575;ENSG00000168298;ENSG00000184357;ENSG00000164611;ENSG00000187837;ENSG00000184897;ENSG00000134057;ENSG00000117399;ENSG00000178999;ENSG00000164109;ENSG00000012048;ENSG00000167513;ENSG00000080986;ENSG00000140451;ENSG00000112029;ENSG00000149554;ENSG00000162063
Factor 19	GO:0006310	DNA recombination	145	17	2.18824	7.76878	2.24611e-11	1.82684e-09	ENSG00000131747;ENSG00000124575;ENSG00000168298;ENSG00000184357;ENSG00000187837;ENSG00000184897;ENSG00000188486;ENSG00000131153;ENSG00000029993;ENSG00000176208;ENSG00000012048;ENSG00000116062;ENSG00000140451;ENSG00000139618;ENSG00000149554;ENSG00000175643;ENSG00000076248
Factor 19	GO:0045930	negative regulation of mitotic cell cycle	148	17	2.23352	7.61131	3.13851e-11	2.2731e-09	ENSG00000131747;ENSG00000164611;ENSG00000185088;ENSG00000134057;ENSG00000117399;ENSG00000170312;ENSG00000075218;ENSG00000178999;ENSG00000164109;ENSG00000012048;ENSG00000167513;ENSG00000080986;ENSG00000116062;ENSG00000112029;ENSG00000101412;ENSG00000149554;ENSG00000094804
Factor 19	GO:0007059	chromosome segregation	195	19	2.94281	6.45641	3.41587e-11	2.2731e-09	ENSG00000148773;ENSG00000131747;ENSG00000164611;ENSG00000134057;ENSG00000117399;ENSG00000178999;ENSG00000164109;ENSG00000102974;ENSG00000012048;ENSG00000167513;ENSG00000080986;ENSG00000171320;ENSG00000146670;ENSG00000112029;ENSG00000152253;ENSG00000175643;ENSG00000137807;ENSG00000094804;ENSG00000123485
Factor 19	GO:0000075	cell cycle checkpoint	132	16	1.99206	8.0319	5.6855e-11	3.39782e-09	ENSG00000131747;ENSG00000185088;ENSG00000188486;ENSG00000134057;ENSG00000117399;ENSG00000170312;ENSG00000075218;ENSG00000178999;ENSG00000164109;ENSG00000012048;ENSG00000167513;ENSG00000080986;ENSG00000116062;ENSG00000101412;ENSG00000149554;ENSG00000094804
Factor 19	GO:0051052	regulation of DNA metabolic process	227	20	3.42573	5.83816	6.03437e-11	3.39782e-09	ENSG00000124575;ENSG00000168298;ENSG00000184357;ENSG00000187837;ENSG00000184897;ENSG00000188486;ENSG00000170312;ENSG00000178999;ENSG00000176208;ENSG00000012048;ENSG00000167513;ENSG00000116062;ENSG00000140451;ENSG00000171320;ENSG00000139618;ENSG00000112029;ENSG00000149554;ENSG00000175643;ENSG00000076248;ENSG00000094804
Factor 19	GO:1901987	regulation of cell cycle phase transition	230	20	3.47101	5.76201	7.67866e-11	4.01484e-09	ENSG00000175063;ENSG00000185088;ENSG00000072571;ENSG00000134057;ENSG00000117399;ENSG00000170312;ENSG00000075218;ENSG00000178999;ENSG00000129355;ENSG00000176208;ENSG00000164109;ENSG00000012048;ENSG00000167513;ENSG00000080986;ENSG00000116062;ENSG00000146670;ENSG00000112029;ENSG00000101412;ENSG00000149554;ENSG00000094804
Factor 19	GO:0034502	protein localization to chromosome	58	9	0.875298	10.2822	1.47223e-07	6.87676e-06	ENSG00000184357;ENSG00000170312;ENSG00000178999;ENSG00000102974;ENSG00000167513;ENSG00000080986;ENSG00000171320;ENSG00000146670;ENSG00000139618
Factor 19	GO:0044839	cell cycle G2/M phase transition	119	12	1.79587	6.682	1.50312e-07	6.87676e-06	ENSG00000072571;ENSG00000134057;ENSG00000170312;ENSG00000075218;ENSG00000178999;ENSG00000157456;ENSG00000176208;ENSG00000012048;ENSG00000116062;ENSG00000112029;ENSG00000149554;ENSG00000094804
Factor 19	GO:0044843	cell cycle G1/S phase transition	147	13	2.21843	5.86001	2.06112e-07	8.87494e-06	ENSG00000185088;ENSG00000171848;ENSG00000134057;ENSG00000170312;ENSG00000075218;ENSG00000129355;ENSG00000167513;ENSG00000112029;ENSG00000104738;ENSG00000101412;ENSG00000091651;ENSG00000094804;ENSG00000065328
Factor 19	GO:0042770	signal transduction in response to DNA damage	80	9	1.20731	7.45461	2.45659e-06	9.87052e-05	ENSG00000185088;ENSG00000134057;ENSG00000170312;ENSG00000075218;ENSG00000176208;ENSG00000012048;ENSG00000139618;ENSG00000101412;ENSG00000149554
Factor 19	GO:0007051	spindle organization	103	10	1.55441	6.43332	2.56202e-06	9.87052e-05	ENSG00000117632;ENSG00000134057;ENSG00000068796;ENSG00000117399;ENSG00000178999;ENSG00000080986;ENSG00000112029;ENSG00000101057;ENSG00000152253;ENSG00000137807
Factor 19	GO:1902850	microtubule cytoskeleton organization involved in mitosis	82	9	1.23749	7.27279	3.03012e-06	0.000110902	ENSG00000117632;ENSG00000134057;ENSG00000068796;ENSG00000117399;ENSG00000178999;ENSG00000080986;ENSG00000101057;ENSG00000152253;ENSG00000137807
Factor 19	GO:0006333	chromatin assembly or disassembly	87	9	1.31295	6.85481	4.99188e-06	0.000174003	ENSG00000124575;ENSG00000168298;ENSG00000184357;ENSG00000187837;ENSG00000184897;ENSG00000188486;ENSG00000102974;ENSG00000167670;ENSG00000123485
Factor 19	GO:0071824	protein-DNA complex subunit organization	153	11	2.30898	4.76402	1.48298e-05	0.000493428	ENSG00000124575;ENSG00000168298;ENSG00000184357;ENSG00000187837;ENSG00000150991;ENSG00000184897;ENSG00000188486;ENSG00000102974;ENSG00000167513;ENSG00000167670;ENSG00000123485
Factor 19	GO:0072331	signal transduction by p53 class mediator	128	10	1.93169	5.17681	1.82059e-05	0.000579422	ENSG00000185088;ENSG00000134057;ENSG00000170312;ENSG00000075218;ENSG00000178999;ENSG00000176208;ENSG00000012048;ENSG00000139618;ENSG00000101412;ENSG00000149554
Factor 19	GO:0010498	proteasomal protein catabolic process	265	14	3.99921	3.5007	3.20401e-05	0.000977222	ENSG00000175063;ENSG00000108106;ENSG00000164611;ENSG00000150991;ENSG00000166598;ENSG00000044574;ENSG00000134057;ENSG00000117399;ENSG00000170312;ENSG00000178999;ENSG00000164109;ENSG00000112029;ENSG00000162063;ENSG00000168078
Factor 19	GO:0051321	meiotic cell cycle	91	8	1.37331	5.82533	5.75184e-05	0.00168414	ENSG00000131747;ENSG00000179218;ENSG00000164611;ENSG00000188486;ENSG00000117399;ENSG00000116062;ENSG00000139618;ENSG00000112029
Factor 19	GO:0016569	covalent chromatin modification	257	13	3.87847	3.35183	9.98814e-05	0.00281204	ENSG00000124575;ENSG00000168298;ENSG00000184357;ENSG00000187837;ENSG00000134057;ENSG00000170312;ENSG00000178999;ENSG00000102974;ENSG00000012048;ENSG00000139618;ENSG00000149554;ENSG00000164105;ENSG00000276043
Factor 19	GO:0051302	regulation of cell division	55	6	0.830024	7.22871	0.000156037	0.00423035	ENSG00000138182;ENSG00000178999;ENSG00000139618;ENSG00000091651;ENSG00000137807;ENSG00000094804
Factor 19	GO:0000910	cytokinesis	85	7	1.28276	5.45697	0.000259438	0.00678244	ENSG00000117632;ENSG00000138182;ENSG00000178999;ENSG00000167513;ENSG00000139618;ENSG00000137807;ENSG00000094804
Factor 19	GO:0007568	aging	119	8	1.79587	4.45467	0.00037822	0.00954679	ENSG00000179218;ENSG00000188486;ENSG00000170312;ENSG00000178999;ENSG00000116062;ENSG00000139618;ENSG00000112029;ENSG00000149554
Factor 19	GO:0007050	cell cycle arrest	121	8	1.82605	4.38104	0.000423551	0.0103347	ENSG00000179218;ENSG00000134057;ENSG00000138182;ENSG00000170312;ENSG00000075218;ENSG00000129355;ENSG00000012048;ENSG00000101412
Factor 19	GO:0006302	double-strand break repair	122	8	1.84114	4.34513	0.000447824	0.0105744	ENSG00000188486;ENSG00000131153;ENSG00000012048;ENSG00000171320;ENSG00000146670;ENSG00000139618;ENSG00000149554;ENSG00000175643
Factor 19	GO:1904029	regulation of cyclin-dependent protein kinase activity	47	5	0.709293	7.04927	0.000641267	0.014669	ENSG00000134057;ENSG00000129355;ENSG00000157456;ENSG00000162063;ENSG00000094804
Factor 19	GO:0045023	G0 to G1 transition	30	4	0.45274	8.83509	0.000974933	0.0216258	ENSG00000171848;ENSG00000012048;ENSG00000101412;ENSG00000149554
Factor 19	GO:2001020	regulation of response to DNA damage stimulus	116	7	1.7506	3.99864	0.00168797	0.0359453	ENSG00000188486;ENSG00000129355;ENSG00000176208;ENSG00000012048;ENSG00000112029;ENSG00000149554;ENSG00000175643
Factor 19	GO:0040029	regulation of gene expression, epigenetic	150	8	2.2637	3.53404	0.00174275	0.0359453	ENSG00000124575;ENSG00000168298;ENSG00000184357;ENSG00000187837;ENSG00000184897;ENSG00000102974;ENSG00000012048;ENSG00000149554
Factor 19	GO:0009314	response to radiation	186	9	2.80699	3.20628	0.0017678	0.0359453	ENSG00000044574;ENSG00000188486;ENSG00000178999;ENSG00000129355;ENSG00000012048;ENSG00000116062;ENSG00000139618;ENSG00000149554;ENSG00000168078
Factor 19	GO:1903320	regulation of protein modification by small protein conjugation or removal	122	7	1.84114	3.80198	0.00225627	0.0446376	ENSG00000175063;ENSG00000108106;ENSG00000044574;ENSG00000117399;ENSG00000164109;ENSG00000012048;ENSG00000112029
Factor 20	GO:0034341	response to interferon-gamma	87	14	1.90032	7.36719	3.4951e-09	2.55841e-06	ENSG00000277632;ENSG00000125148;ENSG00000204287;ENSG00000196126;ENSG00000223865;ENSG00000231389;ENSG00000196735;ENSG00000179344;ENSG00000185201;ENSG00000198502;ENSG00000111537;ENSG00000276070;ENSG00000116815;ENSG00000276085
Factor 20	GO:0002694	regulation of leukocyte activation	208	19	4.54329	4.18199	7.74675e-08	2.83531e-05	ENSG00000019582;ENSG00000134460;ENSG00000223865;ENSG00000115738;ENSG00000126353;ENSG00000231389;ENSG00000135046;ENSG00000142168;ENSG00000185650;ENSG00000181847;ENSG00000111537;ENSG00000161405;ENSG00000105329;ENSG00000204482;ENSG00000242574;ENSG00000004468;ENSG00000057657;ENSG00000110651;ENSG00000167664
Factor 20	GO:0001819	positive regulation of cytokine production	166	16	3.62589	4.41271	4.46406e-07	8.68623e-05	ENSG00000227507;ENSG00000277632;ENSG00000019582;ENSG00000223865;ENSG00000126353;ENSG00000231389;ENSG00000138061;ENSG00000135046;ENSG00000142168;ENSG00000181847;ENSG00000111537;ENSG00000105329;ENSG00000116815;ENSG00000181104;ENSG00000135245;ENSG00000167664
Factor 20	GO:0060326	cell chemotaxis	76	11	1.66005	6.62632	5.69397e-07	8.68623e-05	ENSG00000277632;ENSG00000019582;ENSG00000126353;ENSG00000160593;ENSG00000084207;ENSG00000135046;ENSG00000172725;ENSG00000121966;ENSG00000172215;ENSG00000276070;ENSG00000276085
Factor 20	GO:0070661	leukocyte proliferation	112	13	2.44639	5.31396	7.03668e-07	8.68623e-05	ENSG00000019582;ENSG00000134460;ENSG00000223865;ENSG00000231389;ENSG00000084207;ENSG00000135046;ENSG00000161405;ENSG00000105329;ENSG00000204482;ENSG00000242574;ENSG00000004468;ENSG00000110651;ENSG00000167664
Factor 20	GO:0042110	T cell activation	216	18	4.71803	3.81515	7.11986e-07	8.68623e-05	ENSG00000019582;ENSG00000134460;ENSG00000223865;ENSG00000173762;ENSG00000126353;ENSG00000231389;ENSG00000160593;ENSG00000172116;ENSG00000135046;ENSG00000142168;ENSG00000185650;ENSG00000181847;ENSG00000069974;ENSG00000111537;ENSG00000105329;ENSG00000242574;ENSG00000057657;ENSG00000167664
Factor 20	GO:1990868	response to chemokine	21	6	0.458697	13.0805	3.93641e-06	0.000411636	ENSG00000277632;ENSG00000126353;ENSG00000121966;ENSG00000172215;ENSG00000276070;ENSG00000276085
Factor 20	GO:0051235	maintenance of location	115	12	2.51191	4.77723	6.05024e-06	0.000553597	ENSG00000277632;ENSG00000087086;ENSG00000126353;ENSG00000054654;ENSG00000167996;ENSG00000198668;ENSG00000186480;ENSG00000100300;ENSG00000105329;ENSG00000150995;ENSG00000181104;ENSG00000135245
Factor 20	GO:0070371	ERK1 and ERK2 cascade	81	10	1.76926	5.65208	8.40533e-06	0.000664679	ENSG00000277632;ENSG00000019582;ENSG00000126353;ENSG00000084207;ENSG00000185650;ENSG00000120875;ENSG00000105329;ENSG00000276070;ENSG00000181104;ENSG00000276085
Factor 20	GO:0019882	antigen processing and presentation	100	11	2.18427	5.036	9.08031e-06	0.000664679	ENSG00000019582;ENSG00000204287;ENSG00000196126;ENSG00000223865;ENSG00000126353;ENSG00000231389;ENSG00000196735;ENSG00000179344;ENSG00000198502;ENSG00000069974;ENSG00000242574
Factor 20	GO:0042063	gliogenesis	71	9	1.55083	5.80333	1.95826e-05	0.00124677	ENSG00000277632;ENSG00000115738;ENSG00000054654;ENSG00000084207;ENSG00000135046;ENSG00000142168;ENSG00000100300;ENSG00000121966;ENSG00000105329
Factor 20	GO:0050920	regulation of chemotaxis	55	8	1.20135	6.65917	2.0813e-05	0.00124677	ENSG00000277632;ENSG00000019582;ENSG00000126353;ENSG00000084207;ENSG00000172725;ENSG00000121966;ENSG00000105329;ENSG00000276070
Factor 20	GO:0072507	divalent inorganic cation homeostasis	131	12	2.8614	4.19375	2.32322e-05	0.00124677	ENSG00000169442;ENSG00000277632;ENSG00000125148;ENSG00000126353;ENSG00000198668;ENSG00000121966;ENSG00000105329;ENSG00000172215;ENSG00000004468;ENSG00000150995;ENSG00000181104;ENSG00000120915
Factor 20	GO:0044706	multi-multicellular organism process	56	8	1.22319	6.54026	2.38454e-05	0.00124677	ENSG00000175567;ENSG00000142168;ENSG00000171223;ENSG00000102265;ENSG00000105329;ENSG00000164120;ENSG00000004468;ENSG00000057657
Factor 20	GO:0002521	leukocyte differentiation	209	15	4.56513	3.28578	4.01341e-05	0.00195854	ENSG00000277632;ENSG00000019582;ENSG00000134460;ENSG00000115738;ENSG00000126353;ENSG00000135046;ENSG00000078596;ENSG00000123685;ENSG00000142168;ENSG00000171223;ENSG00000185650;ENSG00000111537;ENSG00000161405;ENSG00000105329;ENSG00000057657
Factor 20	GO:0050867	positive regulation of cell activation	141	12	3.07983	3.89632	4.85818e-05	0.00222262	ENSG00000019582;ENSG00000134460;ENSG00000223865;ENSG00000126353;ENSG00000231389;ENSG00000135046;ENSG00000111537;ENSG00000105329;ENSG00000242574;ENSG00000004468;ENSG00000110651;ENSG00000167664
Factor 20	GO:0019216	regulation of lipid metabolic process	125	11	2.73034	4.0288	7.52632e-05	0.00324074	ENSG00000115738;ENSG00000126353;ENSG00000135046;ENSG00000142168;ENSG00000186480;ENSG00000100300;ENSG00000104549;ENSG00000111537;ENSG00000105329;ENSG00000110651;ENSG00000120915
Factor 20	GO:0045785	positive regulation of cell adhesion	152	12	3.3201	3.61435	0.000101411	0.00412406	ENSG00000019582;ENSG00000134460;ENSG00000223865;ENSG00000126353;ENSG00000231389;ENSG00000197747;ENSG00000135046;ENSG00000107742;ENSG00000111537;ENSG00000105329;ENSG00000242574;ENSG00000167664
Factor 20	GO:0048568	embryonic organ development	88	9	1.92216	4.68223	0.000110237	0.00424702	ENSG00000147403;ENSG00000115738;ENSG00000142168;ENSG00000186480;ENSG00000171223;ENSG00000185650;ENSG00000105329;ENSG00000057657;ENSG00000117318
Factor 20	GO:0002791	regulation of peptide secretion	139	11	3.03614	3.62302	0.000196282	0.00718392	ENSG00000277632;ENSG00000019582;ENSG00000126353;ENSG00000135046;ENSG00000175567;ENSG00000111537;ENSG00000105329;ENSG00000004468;ENSG00000150995;ENSG00000116815;ENSG00000181104
Factor 20	GO:0072593	reactive oxygen species metabolic process	97	9	2.11875	4.2478	0.00023409	0.0081597	ENSG00000084207;ENSG00000138061;ENSG00000142168;ENSG00000164543;ENSG00000100300;ENSG00000069974;ENSG00000111537;ENSG00000105329;ENSG00000120915
Factor 20	GO:0032612	interleukin-1 production	27	5	0.589754	8.47811	0.000249683	0.00830764	ENSG00000277632;ENSG00000126353;ENSG00000084207;ENSG00000135046;ENSG00000181104
Factor 20	GO:0050866	negative regulation of cell activation	59	7	1.28872	5.43174	0.000262012	0.00833883	ENSG00000019582;ENSG00000134460;ENSG00000115738;ENSG00000135046;ENSG00000181847;ENSG00000105329;ENSG00000204482
Factor 20	GO:0050900	leukocyte migration	122	10	2.66481	3.75261	0.000291718	0.00889741	ENSG00000277632;ENSG00000019582;ENSG00000126353;ENSG00000160593;ENSG00000135046;ENSG00000121966;ENSG00000105329;ENSG00000276070;ENSG00000116815;ENSG00000276085
Factor 20	GO:0097366	response to bronchodilator	17	4	0.371326	10.7722	0.000411859	0.0120592	ENSG00000126353;ENSG00000148908;ENSG00000198668;ENSG00000142168
Factor 20	GO:0007159	leukocyte cell-cell adhesion	153	11	3.34194	3.2915	0.000453595	0.0127704	ENSG00000019582;ENSG00000134460;ENSG00000223865;ENSG00000126353;ENSG00000231389;ENSG00000135046;ENSG00000181847;ENSG00000111537;ENSG00000105329;ENSG00000242574;ENSG00000167664
Factor 20	GO:0003013	circulatory system process	86	8	1.87847	4.25877	0.000517415	0.0137918	ENSG00000115738;ENSG00000198668;ENSG00000142168;ENSG00000105329;ENSG00000004468;ENSG00000150995;ENSG00000181104;ENSG00000120915
Factor 20	GO:0009410	response to xenobiotic stimulus	66	7	1.44162	4.85565	0.000527555	0.0137918	ENSG00000084207;ENSG00000148908;ENSG00000138061;ENSG00000198668;ENSG00000142168;ENSG00000105329;ENSG00000120915
Factor 20	GO:0008202	steroid metabolic process	87	8	1.90032	4.20982	0.000559606	0.013796	ENSG00000138061;ENSG00000142168;ENSG00000186480;ENSG00000100300;ENSG00000104549;ENSG00000111537;ENSG00000140284;ENSG00000120915
Factor 20	GO:0022407	regulation of cell-cell adhesion	157	11	3.42931	3.20764	0.000565411	0.013796	ENSG00000019582;ENSG00000134460;ENSG00000223865;ENSG00000126353;ENSG00000231389;ENSG00000135046;ENSG00000181847;ENSG00000111537;ENSG00000105329;ENSG00000242574;ENSG00000167664
Factor 20	GO:0032615	interleukin-12 production	19	4	0.415012	9.63828	0.000648497	0.0153129	ENSG00000227507;ENSG00000126353;ENSG00000181847;ENSG00000111537
Factor 20	GO:0071900	regulation of protein serine/threonine kinase activity	187	12	4.08459	2.93787	0.000699557	0.0160024	ENSG00000019582;ENSG00000084207;ENSG00000198668;ENSG00000142168;ENSG00000120875;ENSG00000111537;ENSG00000121966;ENSG00000105329;ENSG00000181104;ENSG00000110651;ENSG00000169554;ENSG00000178607
Factor 20	GO:0097305	response to alcohol	73	7	1.59452	4.39004	0.000973653	0.0208548	ENSG00000277632;ENSG00000126353;ENSG00000084207;ENSG00000198668;ENSG00000142168;ENSG00000105329;ENSG00000164120
Factor 20	GO:0006959	humoral immune response	36	5	0.786338	6.35859	0.000997157	0.0208548	ENSG00000126353;ENSG00000179344;ENSG00000183918;ENSG00000111537;ENSG00000110651
Factor 20	GO:0048144	fibroblast proliferation	36	5	0.786338	6.35859	0.000997157	0.0208548	ENSG00000019582;ENSG00000197956;ENSG00000084207;ENSG00000167996;ENSG00000105329
Factor 20	GO:0043087	regulation of GTPase activity	169	11	3.69142	2.97988	0.00104772	0.0211879	ENSG00000277632;ENSG00000126353;ENSG00000197747;ENSG00000148908;ENSG00000142168;ENSG00000145703;ENSG00000276070;ENSG00000181104;ENSG00000090104;ENSG00000276085;ENSG00000178996
Factor 20	GO:0009636	response to toxic substance	170	11	3.71326	2.96235	0.00109992	0.0211879	ENSG00000277632;ENSG00000125148;ENSG00000084207;ENSG00000148908;ENSG00000138061;ENSG00000135046;ENSG00000198668;ENSG00000142168;ENSG00000164120;ENSG00000276070;ENSG00000120915
Factor 20	GO:1903706	regulation of hemopoiesis	170	11	3.71326	2.96235	0.00109992	0.0211879	ENSG00000277632;ENSG00000019582;ENSG00000134460;ENSG00000115738;ENSG00000135046;ENSG00000142168;ENSG00000185650;ENSG00000111537;ENSG00000161405;ENSG00000105329;ENSG00000057657
Factor 20	GO:0048771	tissue remodeling	37	5	0.808181	6.18673	0.00113314	0.0212682	ENSG00000135046;ENSG00000102265;ENSG00000105329;ENSG00000004468;ENSG00000181104
Factor 20	GO:0048872	homeostasis of number of cells	122	9	2.66481	3.37735	0.00126839	0.0232116	ENSG00000019582;ENSG00000134460;ENSG00000115738;ENSG00000126353;ENSG00000135046;ENSG00000142168;ENSG00000185650;ENSG00000105329;ENSG00000181104
Factor 20	GO:0015698	inorganic anion transport	23	4	0.502383	7.96206	0.00138506	0.0245618	ENSG00000213719;ENSG00000100300;ENSG00000033867;ENSG00000115902
Factor 20	GO:0002237	response to molecule of bacterial origin	100	8	2.18427	3.66255	0.00140928	0.0245618	ENSG00000277632;ENSG00000126353;ENSG00000084207;ENSG00000171223;ENSG00000100300;ENSG00000105329;ENSG00000164120;ENSG00000181104
Factor 20	GO:0034612	response to tumor necrosis factor	101	8	2.20612	3.62628	0.00150315	0.0255885	ENSG00000227507;ENSG00000277632;ENSG00000084207;ENSG00000125726;ENSG00000185650;ENSG00000276070;ENSG00000116815;ENSG00000276085
Factor 20	GO:0032355	response to estradiol	40	5	0.873709	5.72273	0.00162388	0.0267115	ENSG00000084207;ENSG00000135046;ENSG00000105329;ENSG00000164120;ENSG00000004468
Factor 20	GO:2000147	positive regulation of cell motility	152	10	3.3201	3.01196	0.0016421	0.0267115	ENSG00000277632;ENSG00000019582;ENSG00000126353;ENSG00000054654;ENSG00000135046;ENSG00000107742;ENSG00000111537;ENSG00000105329;ENSG00000276070;ENSG00000181104
Factor 20	GO:0002576	platelet degranulation	41	5	0.895552	5.58315	0.00181768	0.0289248	ENSG00000198668;ENSG00000142168;ENSG00000102265;ENSG00000105329;ENSG00000112419
Factor 20	GO:0002250	adaptive immune response	155	10	3.38562	2.95367	0.0019017	0.0296179	ENSG00000019582;ENSG00000173762;ENSG00000179344;ENSG00000172116;ENSG00000135046;ENSG00000183918;ENSG00000069974;ENSG00000111537;ENSG00000105329;ENSG00000057657
Factor 20	GO:1901615	organic hydroxy compound metabolic process	131	9	2.8614	3.14532	0.00208815	0.0318443	ENSG00000138061;ENSG00000198668;ENSG00000142168;ENSG00000186480;ENSG00000104549;ENSG00000111537;ENSG00000140284;ENSG00000120915;ENSG00000169554
Factor 20	GO:0001655	urogenital system development	62	6	1.35425	4.4305	0.00215533	0.032198	ENSG00000115738;ENSG00000135046;ENSG00000138175;ENSG00000105329;ENSG00000164120;ENSG00000117318
Factor 20	GO:1901568	fatty acid derivative metabolic process	45	5	0.982923	5.08687	0.00276533	0.0404844	ENSG00000019582;ENSG00000138061;ENSG00000135046;ENSG00000164120;ENSG00000120915
Factor 20	GO:0090066	regulation of anatomical structure size	138	9	3.0143	2.98577	0.00298156	0.0427718	ENSG00000126353;ENSG00000042493;ENSG00000152558;ENSG00000142168;ENSG00000145703;ENSG00000172725;ENSG00000004468;ENSG00000181104;ENSG00000120915
Factor 20	GO:0006631	fatty acid metabolic process	113	8	2.46823	3.24119	0.00306594	0.0427718	ENSG00000019582;ENSG00000084207;ENSG00000138061;ENSG00000135046;ENSG00000186480;ENSG00000164120;ENSG00000140284;ENSG00000120915
Factor 20	GO:0001570	vasculogenesis	14	3	0.305798	9.81039	0.00309687	0.0427718	ENSG00000171223;ENSG00000185650;ENSG00000105329
Factor 20	GO:0042113	B cell activation	114	8	2.49007	3.21276	0.0032385	0.0438997	ENSG00000019582;ENSG00000115738;ENSG00000078596;ENSG00000185650;ENSG00000161405;ENSG00000105329;ENSG00000004468;ENSG00000110651
Factor 20	GO:0030101	natural killer cell activation	29	4	0.633439	6.31473	0.0033592	0.0447079	ENSG00000115738;ENSG00000069974;ENSG00000204475;ENSG00000057657
Factor 20	GO:0019932	second-messenger-mediated signaling	91	7	1.98769	3.52168	0.00350655	0.0458356	ENSG00000277632;ENSG00000126353;ENSG00000198668;ENSG00000121966;ENSG00000172215;ENSG00000276070;ENSG00000150995
