# Supplementary material for: A new Bayesian factor analysis method improves detection of genes and biological processes affected by perturbations in single-cell CRISPR screening
Source: Nat Methods. 2023 Sep 28;20(11):1693–703. doi: 10.1038/s41592-023-02017-4 (PMC10630124; doi:10.1038/s41592-023-02017-4)
Supplement: Supplementary file 6 — Statistical source data. [file 41592_2023_2017_MOESM6_ESM.xlsx]

## Sheet: Fig4a
Perturbation	GSFA	scMAGeCK	DESeq2	MAST	SCEPTRE
ARID1A	393	32	10	7	13
BTLA	107	19	6	0	1
C10orf54	66	10	1	0	0
CBLB	631	59	53	27	32
CD3D	0	8	25	3	1
CD5	645	34	7	3	9
CDKN1B	468	20	3	0	0
DGKA	32	9	2	0	0
DGKZ	113	14	1	0	0
HAVCR2	35	22	2	0	0
LAG3	1	5	1	0	0
LCP2	589	20	41	5	30
MEF2D	15	11	1	0	0
PDCD1	0	5	1	1	0
RASA2	277	32	45	4	4
SOCS1	356	9	1	0	1
STAT6	1	7	2	1	0
TCEB2	300	66	43	54	91
TMEM222	4	10	2	0	0
TNFRSF9	14	9	1	0	0

## Sheet: Fig4b
Method	Perturbation	geneSet	description	size	overlap	expect	enrichmentRatio	pValue	FDR	geneIDs
scMAGeCK	CBLB	GO:0034341	response to interferon-gamma	87	11	0.932883	11.7914	1.12213e-09	8.21401e-07	ENSG00000143185;ENSG00000143184;ENSG00000204287;ENSG00000196126;ENSG00000179344;ENSG00000223865;ENSG00000135316;ENSG00000026025;ENSG00000166710;ENSG00000108702;ENSG00000184009
scMAGeCK	CBLB	GO:0060326	cell chemotaxis	76	8	0.814932	9.81676	1.10203e-06	0.000364127	ENSG00000143185;ENSG00000143184;ENSG00000019582;ENSG00000205542;ENSG00000102879;ENSG00000108702;ENSG00000213015;ENSG00000240972
scMAGeCK	CBLB	GO:0050920	regulation of chemotaxis	55	7	0.589754	11.8694	1.49232e-06	0.000364127	ENSG00000143185;ENSG00000143184;ENSG00000019582;ENSG00000205542;ENSG00000108702;ENSG00000213015;ENSG00000240972
scMAGeCK	CBLB	GO:0032103	positive regulation of response to external stimulus	85	8	0.911438	8.77734	2.61238e-06	0.000478066	ENSG00000143185;ENSG00000143184;ENSG00000019582;ENSG00000205542;ENSG00000051523;ENSG00000108702;ENSG00000213015;ENSG00000240972
scMAGeCK	CBLB	GO:0002449	lymphocyte mediated immunity	105	8	1.12589	7.10547	1.28424e-05	0.00188013	ENSG00000143184;ENSG00000019582;ENSG00000179344;ENSG00000136286;ENSG00000139193;ENSG00000100453;ENSG00000166710;ENSG00000102879
scMAGeCK	CBLB	GO:0032970	regulation of actin filament-based process	116	8	1.24384	6.43167	2.67317e-05	0.00326127	ENSG00000117632;ENSG00000197747;ENSG00000034510;ENSG00000205542;ENSG00000172757;ENSG00000111348;ENSG00000102879;ENSG00000130755
scMAGeCK	CBLB	GO:1902903	regulation of supramolecular fiber organization	119	8	1.27601	6.26953	3.21947e-05	0.00336664	ENSG00000117632;ENSG00000197747;ENSG00000034510;ENSG00000205542;ENSG00000172757;ENSG00000136108;ENSG00000102879;ENSG00000130755
scMAGeCK	CBLB	GO:0050900	leukocyte migration	122	8	1.30818	6.11536	3.85648e-05	0.00352868	ENSG00000143185;ENSG00000143184;ENSG00000019582;ENSG00000136286;ENSG00000102879;ENSG00000108702;ENSG00000213015;ENSG00000240972
scMAGeCK	CBLB	GO:0051493	regulation of cytoskeleton organization	190	9	2.03733	4.41754	0.0001564	0.0127206	ENSG00000117632;ENSG00000197747;ENSG00000034510;ENSG00000205542;ENSG00000172757;ENSG00000111348;ENSG00000136108;ENSG00000102879;ENSG00000130755
scMAGeCK	CBLB	GO:0070371	ERK1 and ERK2 cascade	81	6	0.868546	6.90809	0.000200452	0.0146731	ENSG00000143185;ENSG00000143184;ENSG00000019582;ENSG00000170955;ENSG00000108702;ENSG00000240972
scMAGeCK	CBLB	GO:0001819	positive regulation of cytokine production	166	8	1.77998	4.49442	0.000335892	0.0221559	ENSG00000143184;ENSG00000019582;ENSG00000223865;ENSG00000166710;ENSG00000051523;ENSG00000108702;ENSG00000213015;ENSG00000240972
scMAGeCK	CBLB	GO:0007015	actin filament organization	127	7	1.3618	5.14027	0.000363212	0.0221559	ENSG00000117632;ENSG00000197747;ENSG00000034510;ENSG00000205542;ENSG00000172757;ENSG00000102879;ENSG00000130755
scMAGeCK	CBLB	GO:0048144	fibroblast proliferation	36	4	0.386021	10.3621	0.000539462	0.0303759	ENSG00000197956;ENSG00000019582;ENSG00000167996;ENSG00000240972
scMAGeCK	CBLB	GO:0019882	antigen processing and presentation	100	6	1.07228	5.59556	0.00063001	0.0324193	ENSG00000019582;ENSG00000204287;ENSG00000196126;ENSG00000179344;ENSG00000223865;ENSG00000166710
scMAGeCK	CBLB	GO:0034612	response to tumor necrosis factor	101	6	1.083	5.54015	0.00066433	0.0324193	ENSG00000143185;ENSG00000143184;ENSG00000205542;ENSG00000139193;ENSG00000051523;ENSG00000108702
scMAGeCK	CBLB	GO:2000147	positive regulation of cell motility	152	7	1.62986	4.29483	0.00106945	0.0489271	ENSG00000143185;ENSG00000143184;ENSG00000019582;ENSG00000205542;ENSG00000102879;ENSG00000108702;ENSG00000213015
scMAGeCK	TCEB2	GO:0006090	pyruvate metabolic process	47	13	0.578634	22.4667	3.9968e-15	2.92566e-12	ENSG00000074800;ENSG00000102144;ENSG00000134333;ENSG00000168209;ENSG00000171314;ENSG00000111640;ENSG00000111669;ENSG00000067225;ENSG00000149925;ENSG00000109107;ENSG00000141526;ENSG00000105220;ENSG00000141959
scMAGeCK	TCEB2	GO:0046939	nucleotide phosphorylation	42	12	0.517077	23.2074	3.30846e-14	1.2109e-11	ENSG00000074800;ENSG00000102144;ENSG00000134333;ENSG00000168209;ENSG00000171314;ENSG00000111640;ENSG00000111669;ENSG00000067225;ENSG00000149925;ENSG00000109107;ENSG00000105220;ENSG00000141959
scMAGeCK	TCEB2	GO:0016052	carbohydrate catabolic process	57	13	0.701747	18.5252	6.41709e-14	1.56577e-11	ENSG00000074800;ENSG00000102144;ENSG00000134333;ENSG00000172531;ENSG00000168209;ENSG00000171314;ENSG00000111640;ENSG00000111669;ENSG00000067225;ENSG00000149925;ENSG00000109107;ENSG00000105220;ENSG00000141959
scMAGeCK	TCEB2	GO:0009132	nucleoside diphosphate metabolic process	50	12	0.615568	19.4942	3.36509e-13	6.15811e-11	ENSG00000074800;ENSG00000102144;ENSG00000134333;ENSG00000168209;ENSG00000171314;ENSG00000111640;ENSG00000111669;ENSG00000067225;ENSG00000149925;ENSG00000109107;ENSG00000105220;ENSG00000141959
scMAGeCK	TCEB2	GO:0072524	pyridine-containing compound metabolic process	66	12	0.81255	14.7683	1.17633e-11	1.72214e-09	ENSG00000074800;ENSG00000102144;ENSG00000134333;ENSG00000168209;ENSG00000171314;ENSG00000111640;ENSG00000111669;ENSG00000067225;ENSG00000149925;ENSG00000109107;ENSG00000105220;ENSG00000141959
scMAGeCK	TCEB2	GO:0016053	organic acid biosynthetic process	132	15	1.6251	9.23021	2.78227e-11	3.39437e-09	ENSG00000074800;ENSG00000125629;ENSG00000102144;ENSG00000134333;ENSG00000168209;ENSG00000171314;ENSG00000111640;ENSG00000111669;ENSG00000131979;ENSG00000067225;ENSG00000149925;ENSG00000109107;ENSG00000105220;ENSG00000240972;ENSG00000141959
scMAGeCK	TCEB2	GO:0046434	organophosphate catabolic process	75	12	0.923352	12.9961	5.74121e-11	6.00366e-09	ENSG00000074800;ENSG00000102144;ENSG00000134333;ENSG00000168209;ENSG00000171314;ENSG00000111640;ENSG00000111669;ENSG00000067225;ENSG00000149925;ENSG00000109107;ENSG00000105220;ENSG00000141959
scMAGeCK	TCEB2	GO:0046390	ribose phosphate biosynthetic process	127	14	1.56354	8.95403	2.13445e-10	1.93155e-08	ENSG00000074800;ENSG00000128050;ENSG00000102144;ENSG00000134333;ENSG00000167283;ENSG00000168209;ENSG00000171314;ENSG00000111640;ENSG00000111669;ENSG00000067225;ENSG00000149925;ENSG00000109107;ENSG00000105220;ENSG00000141959
scMAGeCK	TCEB2	GO:0072522	purine-containing compound biosynthetic process	128	14	1.57585	8.88407	2.37485e-10	1.93155e-08	ENSG00000074800;ENSG00000128050;ENSG00000102144;ENSG00000134333;ENSG00000167283;ENSG00000168209;ENSG00000171314;ENSG00000111640;ENSG00000111669;ENSG00000067225;ENSG00000149925;ENSG00000109107;ENSG00000105220;ENSG00000141959
scMAGeCK	TCEB2	GO:0034404	nucleobase-containing small molecule biosynthetic process	87	12	1.07109	11.2036	3.48591e-10	2.55169e-08	ENSG00000074800;ENSG00000102144;ENSG00000134333;ENSG00000168209;ENSG00000171314;ENSG00000111640;ENSG00000111669;ENSG00000067225;ENSG00000149925;ENSG00000109107;ENSG00000105220;ENSG00000141959
scMAGeCK	TCEB2	GO:0006091	generation of precursor metabolites and energy	246	17	3.02859	5.61317	3.04762e-09	1.94334e-07	ENSG00000074800;ENSG00000189043;ENSG00000102144;ENSG00000134333;ENSG00000172531;ENSG00000167283;ENSG00000168209;ENSG00000171314;ENSG00000176171;ENSG00000111640;ENSG00000111669;ENSG00000067225;ENSG00000126602;ENSG00000149925;ENSG00000109107;ENSG00000105220;ENSG00000141959
scMAGeCK	TCEB2	GO:0051188	cofactor biosynthetic process	129	13	1.58817	8.18555	3.1858e-09	1.94334e-07	ENSG00000074800;ENSG00000102144;ENSG00000134333;ENSG00000168209;ENSG00000171314;ENSG00000111640;ENSG00000111669;ENSG00000131979;ENSG00000067225;ENSG00000149925;ENSG00000109107;ENSG00000105220;ENSG00000141959
scMAGeCK	TCEB2	GO:1901293	nucleoside phosphate biosynthetic process	161	14	1.98213	7.06311	5.09316e-09	2.86784e-07	ENSG00000074800;ENSG00000128050;ENSG00000102144;ENSG00000134333;ENSG00000167283;ENSG00000168209;ENSG00000171314;ENSG00000111640;ENSG00000111669;ENSG00000067225;ENSG00000149925;ENSG00000109107;ENSG00000105220;ENSG00000141959
scMAGeCK	TCEB2	GO:0009123	nucleoside monophosphate metabolic process	200	15	2.46227	6.09194	1.02346e-08	5.35124e-07	ENSG00000074800;ENSG00000128050;ENSG00000189043;ENSG00000102144;ENSG00000134333;ENSG00000167283;ENSG00000168209;ENSG00000171314;ENSG00000111640;ENSG00000111669;ENSG00000067225;ENSG00000149925;ENSG00000109107;ENSG00000105220;ENSG00000141959
scMAGeCK	TCEB2	GO:0005996	monosaccharide metabolic process	95	11	1.16958	9.40509	1.37716e-08	6.72055e-07	ENSG00000074800;ENSG00000102144;ENSG00000172531;ENSG00000171314;ENSG00000111640;ENSG00000111669;ENSG00000067225;ENSG00000149925;ENSG00000109107;ENSG00000105220;ENSG00000141959
scMAGeCK	TCEB2	GO:0006732	coenzyme metabolic process	153	13	1.88364	6.90154	2.59333e-08	1.18645e-06	ENSG00000074800;ENSG00000102144;ENSG00000134333;ENSG00000168209;ENSG00000171314;ENSG00000111640;ENSG00000111669;ENSG00000131979;ENSG00000067225;ENSG00000149925;ENSG00000109107;ENSG00000105220;ENSG00000141959
scMAGeCK	TCEB2	GO:0009141	nucleoside triphosphate metabolic process	191	14	2.35147	5.95372	4.64586e-08	2.00045e-06	ENSG00000074800;ENSG00000189043;ENSG00000102144;ENSG00000134333;ENSG00000167283;ENSG00000168209;ENSG00000171314;ENSG00000111640;ENSG00000111669;ENSG00000067225;ENSG00000149925;ENSG00000109107;ENSG00000105220;ENSG00000141959
scMAGeCK	TCEB2	GO:0070482	response to oxygen levels	137	12	1.68666	7.11467	6.84663e-08	2.7843e-06	ENSG00000074800;ENSG00000135766;ENSG00000114023;ENSG00000135245;ENSG00000102144;ENSG00000104765;ENSG00000134333;ENSG00000168209;ENSG00000176171;ENSG00000197930;ENSG00000067225;ENSG00000103363
scMAGeCK	TCEB2	GO:0016051	carbohydrate biosynthetic process	70	9	0.861795	10.4433	1.29198e-07	4.97752e-06	ENSG00000074800;ENSG00000102144;ENSG00000172531;ENSG00000171314;ENSG00000111640;ENSG00000111669;ENSG00000149925;ENSG00000109107;ENSG00000105220
scMAGeCK	TCEB2	GO:0009259	ribonucleotide metabolic process	256	15	3.15171	4.75932	2.81211e-07	1.02923e-05	ENSG00000074800;ENSG00000128050;ENSG00000189043;ENSG00000102144;ENSG00000134333;ENSG00000167283;ENSG00000168209;ENSG00000171314;ENSG00000111640;ENSG00000111669;ENSG00000067225;ENSG00000149925;ENSG00000109107;ENSG00000105220;ENSG00000141959
scMAGeCK	TCEB2	GO:0044282	small molecule catabolic process	150	10	1.8467	5.41505	1.1583e-05	0.00040375	ENSG00000074800;ENSG00000102144;ENSG00000171314;ENSG00000111640;ENSG00000111669;ENSG00000067225;ENSG00000149925;ENSG00000109107;ENSG00000105220;ENSG00000141959
scMAGeCK	TCEB2	GO:0051262	protein tetramerization	60	5	0.738681	6.76882	0.000779857	0.025948	ENSG00000197747;ENSG00000182718;ENSG00000067225;ENSG00000149925;ENSG00000141959
DESeq2	CBLB	GO:0050920	regulation of chemotaxis	55	7	0.524226	13.353	6.52502e-07	0.00037648	ENSG00000271503;ENSG00000205542;ENSG00000019582;ENSG00000143184;ENSG00000240972;ENSG00000213015;ENSG00000143185
DESeq2	CBLB	GO:0032103	positive regulation of response to external stimulus	85	8	0.810167	9.87451	1.02863e-06	0.00037648	ENSG00000271503;ENSG00000205542;ENSG00000019582;ENSG00000143184;ENSG00000051523;ENSG00000240972;ENSG00000213015;ENSG00000143185
DESeq2	CBLB	GO:0060326	cell chemotaxis	76	7	0.724384	9.66338	6.04531e-06	0.00147506	ENSG00000271503;ENSG00000205542;ENSG00000019582;ENSG00000143184;ENSG00000240972;ENSG00000213015;ENSG00000143185
DESeq2	CBLB	GO:0034341	response to interferon-gamma	87	7	0.82923	8.44157	1.49297e-05	0.00273214	ENSG00000271503;ENSG00000026025;ENSG00000223865;ENSG00000179344;ENSG00000196405;ENSG00000143184;ENSG00000143185
DESeq2	CBLB	GO:0006401	RNA catabolic process	255	11	2.4305	4.52582	1.92059e-05	0.00281174	ENSG00000026025;ENSG00000105640;ENSG00000147604;ENSG00000119335;ENSG00000108298;ENSG00000162244;ENSG00000161016;ENSG00000171863;ENSG00000119705;ENSG00000197728;ENSG00000164924
DESeq2	CBLB	GO:0006413	translational initiation	160	8	1.52502	5.24583	0.000111379	0.0108205	ENSG00000271503;ENSG00000105640;ENSG00000147604;ENSG00000108298;ENSG00000162244;ENSG00000161016;ENSG00000171863;ENSG00000197728
DESeq2	CBLB	GO:0090150	establishment of protein localization to membrane	207	9	1.97299	4.56159	0.000116776	0.0108205	ENSG00000100453;ENSG00000105640;ENSG00000147604;ENSG00000108298;ENSG00000162244;ENSG00000161016;ENSG00000171863;ENSG00000197728;ENSG00000164924
DESeq2	CBLB	GO:0070972	protein localization to endoplasmic reticulum	121	7	1.1533	6.06956	0.000126312	0.0108205	ENSG00000105640;ENSG00000147604;ENSG00000108298;ENSG00000162244;ENSG00000161016;ENSG00000171863;ENSG00000197728
DESeq2	CBLB	GO:0050900	leukocyte migration	122	7	1.16283	6.01981	0.000133039	0.0108205	ENSG00000271503;ENSG00000019582;ENSG00000143184;ENSG00000136286;ENSG00000240972;ENSG00000213015;ENSG00000143185
DESeq2	CBLB	GO:2000147	positive regulation of cell motility	152	7	1.44877	4.83169	0.000517295	0.037866	ENSG00000271503;ENSG00000205542;ENSG00000019582;ENSG00000054654;ENSG00000143184;ENSG00000213015;ENSG00000143185
DESeq2	CBLB	GO:0002181	cytoplasmic translation	73	5	0.69579	7.18607	0.000587619	0.0391034	ENSG00000105640;ENSG00000108298;ENSG00000162244;ENSG00000161016;ENSG00000197728
DESeq2	LCP2	GO:0070972	protein localization to endoplasmic reticulum	121	10	0.888999	11.2486	8.89434e-09	6.51066e-06	ENSG00000177954;ENSG00000140988;ENSG00000147403;ENSG00000105372;ENSG00000170889;ENSG00000100316;ENSG00000122406;ENSG00000145425;ENSG00000089009;ENSG00000106803
DESeq2	LCP2	GO:0006401	RNA catabolic process	255	12	1.87351	6.40509	1.31076e-07	3.10009e-05	ENSG00000177954;ENSG00000140988;ENSG00000147403;ENSG00000105372;ENSG00000170889;ENSG00000100316;ENSG00000119335;ENSG00000122406;ENSG00000145425;ENSG00000089009;ENSG00000172183;ENSG00000054118
DESeq2	LCP2	GO:0090150	establishment of protein localization to membrane	207	11	1.52085	7.2328	1.45005e-07	3.10009e-05	ENSG00000177954;ENSG00000140988;ENSG00000147403;ENSG00000105372;ENSG00000080824;ENSG00000170889;ENSG00000100316;ENSG00000122406;ENSG00000145425;ENSG00000089009;ENSG00000106803
DESeq2	LCP2	GO:0006605	protein targeting	261	12	1.91759	6.25784	1.69404e-07	3.10009e-05	ENSG00000177954;ENSG00000140988;ENSG00000147403;ENSG00000105372;ENSG00000080824;ENSG00000170889;ENSG00000100316;ENSG00000122406;ENSG00000145425;ENSG00000089009;ENSG00000197448;ENSG00000106803
DESeq2	LCP2	GO:0006413	translational initiation	160	9	1.17554	7.65608	1.52757e-06	0.000223637	ENSG00000177954;ENSG00000140988;ENSG00000147403;ENSG00000105372;ENSG00000170889;ENSG00000100316;ENSG00000122406;ENSG00000145425;ENSG00000089009
DESeq2	LCP2	GO:0022613	ribonucleoprotein complex biogenesis	344	11	2.5274	4.35229	2.19229e-05	0.00267459	ENSG00000177954;ENSG00000140988;ENSG00000147403;ENSG00000105372;ENSG00000080824;ENSG00000170889;ENSG00000100316;ENSG00000122406;ENSG00000089009;ENSG00000172183;ENSG00000111786
DESeq2	LCP2	GO:0071826	ribonucleoprotein complex subunit organization	191	8	1.4033	5.70086	5.54008e-05	0.00579334	ENSG00000177954;ENSG00000147403;ENSG00000105372;ENSG00000080824;ENSG00000100316;ENSG00000122406;ENSG00000089009;ENSG00000111786
DESeq2	RASA2	GO:0051131	chaperone-mediated protein complex assembly	11	4	0.0830024	48.1914	8.76133e-07	0.00064133	ENSG00000080824;ENSG00000096384;ENSG00000144381;ENSG00000166226
DESeq2	RASA2	GO:0060326	cell chemotaxis	76	6	0.573471	10.4626	1.82082e-05	0.00446465	ENSG00000111913;ENSG00000179218;ENSG00000102879;ENSG00000143184;ENSG00000172349;ENSG00000204472
DESeq2	RASA2	GO:0070670	response to interleukin-4	22	4	0.166005	24.0957	1.82977e-05	0.00446465	ENSG00000096384;ENSG00000102879;ENSG00000143184;ENSG00000135446
DESeq2	RASA2	GO:0032103	positive regulation of response to external stimulus	85	6	0.641382	9.3548	3.46701e-05	0.00601182	ENSG00000111913;ENSG00000144381;ENSG00000179218;ENSG00000143184;ENSG00000172349;ENSG00000204472
DESeq2	RASA2	GO:0006909	phagocytosis	89	6	0.671565	8.93436	4.5065e-05	0.00601182	ENSG00000080824;ENSG00000096384;ENSG00000179218;ENSG00000102879;ENSG00000115091;ENSG00000204472
DESeq2	RASA2	GO:0050920	regulation of chemotaxis	55	5	0.415012	12.0478	4.92772e-05	0.00601182	ENSG00000111913;ENSG00000179218;ENSG00000143184;ENSG00000172349;ENSG00000204472
DESeq2	RASA2	GO:0050900	leukocyte migration	122	6	0.920572	6.51769	0.000261475	0.0273428	ENSG00000111913;ENSG00000179218;ENSG00000102879;ENSG00000143184;ENSG00000172349;ENSG00000204472
DESeq2	RASA2	GO:0031647	regulation of protein stability	142	6	1.07149	5.5997	0.000592864	0.0463109	ENSG00000080824;ENSG00000096384;ENSG00000144381;ENSG00000179218;ENSG00000166226;ENSG00000102096
DESeq2	RASA2	GO:0072347	response to anesthetic	23	3	0.17355	17.286	0.000632662	0.0463109	ENSG00000096384;ENSG00000144381;ENSG00000204472
DESeq2	RASA2	GO:2001057	reactive nitrogen species metabolic process	23	3	0.17355	17.286	0.000632662	0.0463109	ENSG00000080824;ENSG00000096384;ENSG00000204472
DESeq2	TCEB2	GO:0046939	nucleotide phosphorylation	42	12	0.333598	35.9714	1.11022e-16	8.12683e-14	ENSG00000111640;ENSG00000067225;ENSG00000074800;ENSG00000134333;ENSG00000111669;ENSG00000171314;ENSG00000149925;ENSG00000102144;ENSG00000168209;ENSG00000143774;ENSG00000105220;ENSG00000109107
DESeq2	TCEB2	GO:0006090	pyruvate metabolic process	47	12	0.373312	32.1447	4.44089e-16	1.62537e-13	ENSG00000111640;ENSG00000067225;ENSG00000074800;ENSG00000134333;ENSG00000111669;ENSG00000171314;ENSG00000149925;ENSG00000102144;ENSG00000168209;ENSG00000105220;ENSG00000109107;ENSG00000141526
DESeq2	TCEB2	GO:0009132	nucleoside diphosphate metabolic process	50	12	0.397141	30.216	9.99201e-16	2.43805e-13	ENSG00000111640;ENSG00000067225;ENSG00000074800;ENSG00000134333;ENSG00000111669;ENSG00000171314;ENSG00000149925;ENSG00000102144;ENSG00000168209;ENSG00000143774;ENSG00000105220;ENSG00000109107
DESeq2	TCEB2	GO:0016052	carbohydrate catabolic process	57	11	0.45274	24.2965	2.55018e-13	4.66683e-11	ENSG00000111640;ENSG00000067225;ENSG00000074800;ENSG00000134333;ENSG00000111669;ENSG00000171314;ENSG00000149925;ENSG00000102144;ENSG00000168209;ENSG00000105220;ENSG00000109107
DESeq2	TCEB2	GO:0034404	nucleobase-containing small molecule biosynthetic process	87	12	0.691025	17.3655	1.2248e-12	1.72627e-10	ENSG00000111640;ENSG00000067225;ENSG00000074800;ENSG00000134333;ENSG00000111669;ENSG00000171314;ENSG00000149925;ENSG00000102144;ENSG00000168209;ENSG00000143774;ENSG00000105220;ENSG00000109107
DESeq2	TCEB2	GO:0072524	pyridine-containing compound metabolic process	66	11	0.524226	20.9833	1.41498e-12	1.72627e-10	ENSG00000111640;ENSG00000067225;ENSG00000074800;ENSG00000134333;ENSG00000111669;ENSG00000171314;ENSG00000149925;ENSG00000102144;ENSG00000168209;ENSG00000105220;ENSG00000109107
DESeq2	TCEB2	GO:0046390	ribose phosphate biosynthetic process	127	13	1.00874	12.8874	6.07447e-12	5.47116e-10	ENSG00000111640;ENSG00000067225;ENSG00000074800;ENSG00000134333;ENSG00000111669;ENSG00000171314;ENSG00000149925;ENSG00000102144;ENSG00000168209;ENSG00000143774;ENSG00000128050;ENSG00000105220;ENSG00000109107
DESeq2	TCEB2	GO:0046434	organophosphate catabolic process	75	11	0.595711	18.4653	6.14941e-12	5.47116e-10	ENSG00000111640;ENSG00000067225;ENSG00000074800;ENSG00000134333;ENSG00000111669;ENSG00000171314;ENSG00000149925;ENSG00000102144;ENSG00000168209;ENSG00000105220;ENSG00000109107
DESeq2	TCEB2	GO:0072522	purine-containing compound biosynthetic process	128	13	1.01668	12.7867	6.72684e-12	5.47116e-10	ENSG00000111640;ENSG00000067225;ENSG00000074800;ENSG00000134333;ENSG00000111669;ENSG00000171314;ENSG00000149925;ENSG00000102144;ENSG00000168209;ENSG00000143774;ENSG00000128050;ENSG00000105220;ENSG00000109107
DESeq2	TCEB2	GO:1901293	nucleoside phosphate biosynthetic process	161	13	1.27879	10.1658	1.28003e-10	9.36979e-09	ENSG00000111640;ENSG00000067225;ENSG00000074800;ENSG00000134333;ENSG00000111669;ENSG00000171314;ENSG00000149925;ENSG00000102144;ENSG00000168209;ENSG00000143774;ENSG00000128050;ENSG00000105220;ENSG00000109107
DESeq2	TCEB2	GO:0009123	nucleoside monophosphate metabolic process	200	14	1.58856	8.813	1.44261e-10	9.59989e-09	ENSG00000111640;ENSG00000067225;ENSG00000074800;ENSG00000134333;ENSG00000111669;ENSG00000171314;ENSG00000149925;ENSG00000102144;ENSG00000189043;ENSG00000168209;ENSG00000143774;ENSG00000128050;ENSG00000105220;ENSG00000109107
DESeq2	TCEB2	GO:0016053	organic acid biosynthetic process	132	12	1.04845	11.4455	1.90414e-10	1.16152e-08	ENSG00000111640;ENSG00000067225;ENSG00000074800;ENSG00000134333;ENSG00000111669;ENSG00000171314;ENSG00000149925;ENSG00000102144;ENSG00000168209;ENSG00000240972;ENSG00000105220;ENSG00000109107
DESeq2	TCEB2	GO:0009141	nucleoside triphosphate metabolic process	191	13	1.51708	8.56911	1.09576e-09	6.16995e-08	ENSG00000111640;ENSG00000067225;ENSG00000074800;ENSG00000134333;ENSG00000111669;ENSG00000171314;ENSG00000149925;ENSG00000102144;ENSG00000189043;ENSG00000168209;ENSG00000143774;ENSG00000105220;ENSG00000109107
DESeq2	TCEB2	GO:0051188	cofactor biosynthetic process	129	11	1.02462	10.7357	2.49848e-09	1.30635e-07	ENSG00000111640;ENSG00000067225;ENSG00000074800;ENSG00000134333;ENSG00000111669;ENSG00000171314;ENSG00000149925;ENSG00000102144;ENSG00000168209;ENSG00000105220;ENSG00000109107
DESeq2	TCEB2	GO:0009259	ribonucleotide metabolic process	256	14	2.03336	6.88516	3.8289e-09	1.8685e-07	ENSG00000111640;ENSG00000067225;ENSG00000074800;ENSG00000134333;ENSG00000111669;ENSG00000171314;ENSG00000149925;ENSG00000102144;ENSG00000189043;ENSG00000168209;ENSG00000143774;ENSG00000128050;ENSG00000105220;ENSG00000109107
DESeq2	TCEB2	GO:0070482	response to oxygen levels	137	11	1.08817	10.1088	4.76185e-09	2.17855e-07	ENSG00000067225;ENSG00000074800;ENSG00000134333;ENSG00000102144;ENSG00000103363;ENSG00000168209;ENSG00000114023;ENSG00000104765;ENSG00000197930;ENSG00000176171;ENSG00000135245
DESeq2	TCEB2	GO:0006732	coenzyme metabolic process	153	11	1.21525	9.05163	1.5383e-08	6.62374e-07	ENSG00000111640;ENSG00000067225;ENSG00000074800;ENSG00000134333;ENSG00000111669;ENSG00000171314;ENSG00000149925;ENSG00000102144;ENSG00000168209;ENSG00000105220;ENSG00000109107
DESeq2	TCEB2	GO:0006091	generation of precursor metabolites and energy	246	13	1.95393	6.65325	2.43321e-08	9.89504e-07	ENSG00000111640;ENSG00000067225;ENSG00000074800;ENSG00000134333;ENSG00000111669;ENSG00000171314;ENSG00000149925;ENSG00000102144;ENSG00000189043;ENSG00000168209;ENSG00000176171;ENSG00000105220;ENSG00000109107
DESeq2	TCEB2	GO:0005996	monosaccharide metabolic process	95	9	0.754567	11.9274	3.48364e-08	1.34212e-06	ENSG00000111640;ENSG00000067225;ENSG00000074800;ENSG00000111669;ENSG00000171314;ENSG00000149925;ENSG00000102144;ENSG00000105220;ENSG00000109107
DESeq2	TCEB2	GO:0016051	carbohydrate biosynthetic process	70	8	0.555997	14.3886	4.99959e-08	1.82985e-06	ENSG00000111640;ENSG00000074800;ENSG00000111669;ENSG00000171314;ENSG00000149925;ENSG00000102144;ENSG00000105220;ENSG00000109107
DESeq2	TCEB2	GO:0044282	small molecule catabolic process	150	9	1.19142	7.554	1.80312e-06	6.28517e-05	ENSG00000111640;ENSG00000067225;ENSG00000074800;ENSG00000111669;ENSG00000171314;ENSG00000149925;ENSG00000102144;ENSG00000105220;ENSG00000109107
MAST	CBLB	GO:0060326	cell chemotaxis	76	7	0.407466	17.1793	9.3944e-08	6.8767e-05	ENSG00000205542;ENSG00000019582;ENSG00000102879;ENSG00000143184;ENSG00000108702;ENSG00000213015;ENSG00000143185
MAST	CBLB	GO:0034341	response to interferon-gamma	87	7	0.466442	15.0072	2.41569e-07	7.77289e-05	ENSG00000166710;ENSG00000026025;ENSG00000223865;ENSG00000196405;ENSG00000143184;ENSG00000108702;ENSG00000143185
MAST	CBLB	GO:0050920	regulation of chemotaxis	55	6	0.294877	20.3475	3.18561e-07	7.77289e-05	ENSG00000205542;ENSG00000019582;ENSG00000143184;ENSG00000108702;ENSG00000213015;ENSG00000143185
MAST	CBLB	GO:0032103	positive regulation of response to external stimulus	85	6	0.455719	13.166	4.31306e-06	0.000789291	ENSG00000205542;ENSG00000019582;ENSG00000143184;ENSG00000108702;ENSG00000213015;ENSG00000143185
MAST	CBLB	GO:2000147	positive regulation of cell motility	152	7	0.814932	8.58967	1.06232e-05	0.00155523	ENSG00000205542;ENSG00000019582;ENSG00000102879;ENSG00000143184;ENSG00000108702;ENSG00000213015;ENSG00000143185
MAST	CBLB	GO:0001819	positive regulation of cytokine production	166	7	0.889992	7.86524	1.89553e-05	0.00231254	ENSG00000166710;ENSG00000019582;ENSG00000223865;ENSG00000143184;ENSG00000108702;ENSG00000213015;ENSG00000168036
MAST	CBLB	GO:0032970	regulation of actin filament-based process	116	6	0.621922	9.64751	2.61577e-05	0.00273535	ENSG00000205542;ENSG00000102879;ENSG00000197747;ENSG00000196405;ENSG00000111348;ENSG00000130755
MAST	CBLB	GO:0050900	leukocyte migration	122	6	0.654091	9.17304	3.48673e-05	0.00319036	ENSG00000019582;ENSG00000102879;ENSG00000143184;ENSG00000108702;ENSG00000213015;ENSG00000143185
MAST	CBLB	GO:0007015	actin filament organization	127	6	0.680898	8.8119	4.37901e-05	0.00333275	ENSG00000205542;ENSG00000102879;ENSG00000197747;ENSG00000196405;ENSG00000130755;ENSG00000262246
MAST	CBLB	GO:0051493	regulation of cytoskeleton organization	190	7	1.01867	6.87173	4.55294e-05	0.00333275	ENSG00000205542;ENSG00000102879;ENSG00000197747;ENSG00000196405;ENSG00000111348;ENSG00000130755;ENSG00000168036
MAST	CBLB	GO:0070371	ERK1 and ERK2 cascade	81	5	0.434273	11.5135	5.81399e-05	0.00386894	ENSG00000019582;ENSG00000143184;ENSG00000108702;ENSG00000143185;ENSG00000170955
MAST	CBLB	GO:1990868	response to chemokine	21	3	0.112589	26.6455	0.000171452	0.0104586	ENSG00000143184;ENSG00000108702;ENSG00000143185
MAST	CBLB	GO:0002449	lymphocyte mediated immunity	105	5	0.562947	8.88183	0.000200638	0.011151	ENSG00000166710;ENSG00000100453;ENSG00000019582;ENSG00000102879;ENSG00000143184
MAST	CBLB	GO:0001906	cell killing	57	4	0.3056	13.089	0.00021327	0.011151	ENSG00000166710;ENSG00000100453;ENSG00000102879;ENSG00000143184
MAST	CBLB	GO:0070661	leukocyte proliferation	112	5	0.600477	8.32672	0.000271675	0.0132577	ENSG00000019582;ENSG00000223865;ENSG00000102879;ENSG00000143184;ENSG00000168036
MAST	CBLB	GO:1902903	regulation of supramolecular fiber organization	119	5	0.638006	7.83691	0.000360467	0.0161367	ENSG00000205542;ENSG00000102879;ENSG00000197747;ENSG00000196405;ENSG00000130755
MAST	CBLB	GO:0051258	protein polymerization	120	5	0.643368	7.7716	0.000374759	0.0161367	ENSG00000205542;ENSG00000102879;ENSG00000196405;ENSG00000130755;ENSG00000262246
MAST	CBLB	GO:0042110	T cell activation	216	6	1.15806	5.18107	0.000805753	0.0327673	ENSG00000166710;ENSG00000019582;ENSG00000223865;ENSG00000102879;ENSG00000143184;ENSG00000168036
MAST	CBLB	GO:0045785	positive regulation of cell adhesion	152	5	0.814932	6.13548	0.00110596	0.0426085	ENSG00000019582;ENSG00000223865;ENSG00000102879;ENSG00000197747;ENSG00000143184
MAST	CBLB	GO:0042092	type 2 immune response	10	2	0.053614	37.3037	0.00121326	0.0444052	ENSG00000019582;ENSG00000143184
MAST	CBLB	GO:0010959	regulation of metal ion transport	91	4	0.487887	8.19862	0.00127396	0.0444065	ENSG00000166710;ENSG00000102879;ENSG00000143184;ENSG00000168036
MAST	LCP2	GO:0001906	cell killing	57	3	0.0565925	53.0105	1.35335e-05	0.00990654	ENSG00000166710;ENSG00000168685;ENSG00000143184
MAST	LCP2	GO:0002440	production of molecular mediator of immune response	81	3	0.080421	37.3037	3.91789e-05	0.0143395	ENSG00000166710;ENSG00000168685;ENSG00000143184
MAST	LCP2	GO:0002449	lymphocyte mediated immunity	105	3	0.104249	28.7771	8.54602e-05	0.0208523	ENSG00000166710;ENSG00000168685;ENSG00000143184
MAST	LCP2	GO:0002697	regulation of immune effector process	149	3	0.147935	20.2792	0.000243038	0.0400129	ENSG00000166710;ENSG00000168685;ENSG00000143184
MAST	LCP2	GO:0002250	adaptive immune response	155	3	0.153892	19.4942	0.000273312	0.0400129	ENSG00000166710;ENSG00000168685;ENSG00000143184
MAST	LCP2	GO:0001819	positive regulation of cytokine production	166	3	0.164813	18.2024	0.000335039	0.0408748	ENSG00000166710;ENSG00000227507;ENSG00000143184
MAST	TCEB2	GO:0006090	pyruvate metabolic process	47	12	0.447975	26.7872	5.32907e-15	3.90088e-12	ENSG00000111640;ENSG00000067225;ENSG00000074800;ENSG00000134333;ENSG00000111669;ENSG00000171314;ENSG00000149925;ENSG00000102144;ENSG00000168209;ENSG00000105220;ENSG00000109107;ENSG00000141526
MAST	TCEB2	GO:0009132	nucleoside diphosphate metabolic process	50	12	0.476569	25.18	1.19904e-14	4.38849e-12	ENSG00000111640;ENSG00000067225;ENSG00000074800;ENSG00000134333;ENSG00000111669;ENSG00000171314;ENSG00000149925;ENSG00000102144;ENSG00000168209;ENSG00000105220;ENSG00000004455;ENSG00000109107
MAST	TCEB2	GO:0046939	nucleotide phosphorylation	42	11	0.400318	27.4782	5.9841e-14	1.21902e-11	ENSG00000111640;ENSG00000067225;ENSG00000074800;ENSG00000134333;ENSG00000111669;ENSG00000171314;ENSG00000149925;ENSG00000102144;ENSG00000168209;ENSG00000105220;ENSG00000109107
MAST	TCEB2	GO:0016052	carbohydrate catabolic process	57	12	0.543288	22.0877	6.66134e-14	1.21902e-11	ENSG00000111640;ENSG00000067225;ENSG00000074800;ENSG00000134333;ENSG00000111669;ENSG00000171314;ENSG00000149925;ENSG00000102144;ENSG00000172531;ENSG00000168209;ENSG00000105220;ENSG00000109107
MAST	TCEB2	GO:0046390	ribose phosphate biosynthetic process	127	15	1.21048	12.3917	2.49245e-13	3.42275e-11	ENSG00000111640;ENSG00000067225;ENSG00000074800;ENSG00000134333;ENSG00000111669;ENSG00000171314;ENSG00000149925;ENSG00000102144;ENSG00000168209;ENSG00000241837;ENSG00000167283;ENSG00000128050;ENSG00000105220;ENSG00000004455;ENSG00000109107
MAST	TCEB2	GO:0072522	purine-containing compound biosynthetic process	128	15	1.22002	12.2949	2.80553e-13	3.42275e-11	ENSG00000111640;ENSG00000067225;ENSG00000074800;ENSG00000134333;ENSG00000111669;ENSG00000171314;ENSG00000149925;ENSG00000102144;ENSG00000168209;ENSG00000241837;ENSG00000167283;ENSG00000128050;ENSG00000105220;ENSG00000004455;ENSG00000109107
MAST	TCEB2	GO:1901293	nucleoside phosphate biosynthetic process	161	15	1.53455	9.77484	8.51452e-12	8.90376e-10	ENSG00000111640;ENSG00000067225;ENSG00000074800;ENSG00000134333;ENSG00000111669;ENSG00000171314;ENSG00000149925;ENSG00000102144;ENSG00000168209;ENSG00000241837;ENSG00000167283;ENSG00000128050;ENSG00000105220;ENSG00000004455;ENSG00000109107
MAST	TCEB2	GO:0072524	pyridine-containing compound metabolic process	66	11	0.629071	17.4861	1.27541e-11	1.167e-09	ENSG00000111640;ENSG00000067225;ENSG00000074800;ENSG00000134333;ENSG00000111669;ENSG00000171314;ENSG00000149925;ENSG00000102144;ENSG00000168209;ENSG00000105220;ENSG00000109107
MAST	TCEB2	GO:0009123	nucleoside monophosphate metabolic process	200	16	1.90627	8.39333	1.55119e-11	1.26164e-09	ENSG00000111640;ENSG00000067225;ENSG00000074800;ENSG00000134333;ENSG00000111669;ENSG00000171314;ENSG00000149925;ENSG00000102144;ENSG00000189043;ENSG00000168209;ENSG00000241837;ENSG00000167283;ENSG00000128050;ENSG00000105220;ENSG00000004455;ENSG00000109107
MAST	TCEB2	GO:0046434	organophosphate catabolic process	75	11	0.714853	15.3878	5.46976e-11	4.00386e-09	ENSG00000111640;ENSG00000067225;ENSG00000074800;ENSG00000134333;ENSG00000111669;ENSG00000171314;ENSG00000149925;ENSG00000102144;ENSG00000168209;ENSG00000105220;ENSG00000109107
MAST	TCEB2	GO:0009141	nucleoside triphosphate metabolic process	191	15	1.82049	8.23953	1.01793e-10	6.77386e-09	ENSG00000111640;ENSG00000067225;ENSG00000074800;ENSG00000134333;ENSG00000111669;ENSG00000171314;ENSG00000149925;ENSG00000102144;ENSG00000189043;ENSG00000168209;ENSG00000241837;ENSG00000167283;ENSG00000105220;ENSG00000004455;ENSG00000109107
MAST	TCEB2	GO:0016053	organic acid biosynthetic process	132	13	1.25814	10.3327	1.34534e-10	8.2066e-09	ENSG00000111640;ENSG00000067225;ENSG00000074800;ENSG00000134333;ENSG00000111669;ENSG00000171314;ENSG00000149925;ENSG00000102144;ENSG00000168209;ENSG00000240972;ENSG00000105220;ENSG00000109107;ENSG00000125629
MAST	TCEB2	GO:0034404	nucleobase-containing small molecule biosynthetic process	87	11	0.82923	13.2653	2.88098e-10	1.62222e-08	ENSG00000111640;ENSG00000067225;ENSG00000074800;ENSG00000134333;ENSG00000111669;ENSG00000171314;ENSG00000149925;ENSG00000102144;ENSG00000168209;ENSG00000105220;ENSG00000109107
MAST	TCEB2	GO:0006091	generation of precursor metabolites and energy	246	16	2.34472	6.82385	3.59596e-10	1.88018e-08	ENSG00000111640;ENSG00000067225;ENSG00000074800;ENSG00000134333;ENSG00000111669;ENSG00000171314;ENSG00000149925;ENSG00000102144;ENSG00000189043;ENSG00000172531;ENSG00000168209;ENSG00000241837;ENSG00000167283;ENSG00000176171;ENSG00000105220;ENSG00000109107
MAST	TCEB2	GO:0009259	ribonucleotide metabolic process	256	16	2.44003	6.55729	6.51838e-10	3.18097e-08	ENSG00000111640;ENSG00000067225;ENSG00000074800;ENSG00000134333;ENSG00000111669;ENSG00000171314;ENSG00000149925;ENSG00000102144;ENSG00000189043;ENSG00000168209;ENSG00000241837;ENSG00000167283;ENSG00000128050;ENSG00000105220;ENSG00000004455;ENSG00000109107
MAST	TCEB2	GO:0070482	response to oxygen levels	137	12	1.3058	9.18978	3.05846e-09	1.39925e-07	ENSG00000067225;ENSG00000074800;ENSG00000134333;ENSG00000102144;ENSG00000103363;ENSG00000168209;ENSG00000114023;ENSG00000104765;ENSG00000197930;ENSG00000176171;ENSG00000135245;ENSG00000135766
MAST	TCEB2	GO:0016051	carbohydrate biosynthetic process	70	9	0.667196	13.4893	1.24614e-08	5.20305e-07	ENSG00000111640;ENSG00000074800;ENSG00000111669;ENSG00000171314;ENSG00000149925;ENSG00000102144;ENSG00000172531;ENSG00000105220;ENSG00000109107
MAST	TCEB2	GO:0005996	monosaccharide metabolic process	95	10	0.905481	11.0439	1.27944e-08	5.20305e-07	ENSG00000111640;ENSG00000067225;ENSG00000074800;ENSG00000111669;ENSG00000171314;ENSG00000149925;ENSG00000102144;ENSG00000172531;ENSG00000105220;ENSG00000109107
MAST	TCEB2	GO:0051188	cofactor biosynthetic process	129	11	1.22955	8.94638	2.05157e-08	7.90393e-07	ENSG00000111640;ENSG00000067225;ENSG00000074800;ENSG00000134333;ENSG00000111669;ENSG00000171314;ENSG00000149925;ENSG00000102144;ENSG00000168209;ENSG00000105220;ENSG00000109107
MAST	TCEB2	GO:0006732	coenzyme metabolic process	153	11	1.4583	7.54303	1.2189e-07	4.46118e-06	ENSG00000111640;ENSG00000067225;ENSG00000074800;ENSG00000134333;ENSG00000111669;ENSG00000171314;ENSG00000149925;ENSG00000102144;ENSG00000168209;ENSG00000105220;ENSG00000109107
MAST	TCEB2	GO:0044282	small molecule catabolic process	150	9	1.42971	6.295	9.02012e-06	0.000314416	ENSG00000111640;ENSG00000067225;ENSG00000074800;ENSG00000111669;ENSG00000171314;ENSG00000149925;ENSG00000102144;ENSG00000105220;ENSG00000109107
MAST	TCEB2	GO:0070997	neuron death	133	7	1.26767	5.52193	0.000228252	0.00759456	ENSG00000111640;ENSG00000168209;ENSG00000114023;ENSG00000176171;ENSG00000105220;ENSG00000177606;ENSG00000135766
MAST	TCEB2	GO:0008637	apoptotic mitochondrial changes	67	5	0.638602	7.8296	0.000394325	0.0125498	ENSG00000005022;ENSG00000114023;ENSG00000104765;ENSG00000176171;ENSG00000177606
MAST	TCEB2	GO:0007006	mitochondrial membrane organization	90	5	0.857824	5.8287	0.00152336	0.0464623	ENSG00000005022;ENSG00000241837;ENSG00000167283;ENSG00000104765;ENSG00000176171
SCEPTRE	CBLB	GO:0034341	response to interferon-gamma	87	8	0.518268	15.436	2.45985e-08	1.80061e-05	ENSG00000166710;ENSG00000026025;ENSG00000223865;ENSG00000179344;ENSG00000196405;ENSG00000143184;ENSG00000108702;ENSG00000198502
SCEPTRE	CBLB	GO:0002449	lymphocyte mediated immunity	105	6	0.625496	9.59238	2.81478e-05	0.0103021	ENSG00000166710;ENSG00000100453;ENSG00000019582;ENSG00000179344;ENSG00000143184;ENSG00000136286
SCEPTRE	LCP2	GO:0006401	RNA catabolic process	255	12	1.46843	8.17201	5.2871e-09	3.23007e-06	ENSG00000140988;ENSG00000142541;ENSG00000105640;ENSG00000147604;ENSG00000181163;ENSG00000174748;ENSG00000122406;ENSG00000145425;ENSG00000089009;ENSG00000125691;ENSG00000172183;ENSG00000054118
SCEPTRE	LCP2	GO:0006413	translational initiation	160	10	0.921366	10.8534	9.4279e-09	3.23007e-06	ENSG00000140988;ENSG00000142541;ENSG00000105640;ENSG00000147604;ENSG00000181163;ENSG00000174748;ENSG00000122406;ENSG00000145425;ENSG00000089009;ENSG00000125691
SCEPTRE	LCP2	GO:0070972	protein localization to endoplasmic reticulum	121	9	0.696783	12.9165	1.3238e-08	3.23007e-06	ENSG00000140988;ENSG00000142541;ENSG00000105640;ENSG00000147604;ENSG00000174748;ENSG00000122406;ENSG00000145425;ENSG00000089009;ENSG00000125691
SCEPTRE	LCP2	GO:0006605	protein targeting	261	11	1.50298	7.3188	8.84598e-08	1.61881e-05	ENSG00000140988;ENSG00000142541;ENSG00000105640;ENSG00000147604;ENSG00000174748;ENSG00000122406;ENSG00000145425;ENSG00000089009;ENSG00000125691;ENSG00000197448;ENSG00000015475
SCEPTRE	LCP2	GO:0090150	establishment of protein localization to membrane	207	10	1.19202	8.38914	1.12073e-07	1.64075e-05	ENSG00000140988;ENSG00000142541;ENSG00000105640;ENSG00000147604;ENSG00000174748;ENSG00000122406;ENSG00000145425;ENSG00000089009;ENSG00000125691;ENSG00000015475
SCEPTRE	TCEB2	GO:0006090	pyruvate metabolic process	47	13	0.774623	16.7824	2.25375e-13	1.64975e-10	ENSG00000111640;ENSG00000067225;ENSG00000074800;ENSG00000134333;ENSG00000111669;ENSG00000171314;ENSG00000149925;ENSG00000102144;ENSG00000105220;ENSG00000141959;ENSG00000109107;ENSG00000141526;ENSG00000079739
SCEPTRE	TCEB2	GO:0046939	nucleotide phosphorylation	42	12	0.692216	17.3356	1.3165e-12	4.8184e-10	ENSG00000111640;ENSG00000067225;ENSG00000074800;ENSG00000134333;ENSG00000111669;ENSG00000171314;ENSG00000149925;ENSG00000102144;ENSG00000105220;ENSG00000141959;ENSG00000109107;ENSG00000079739
SCEPTRE	TCEB2	GO:0016052	carbohydrate catabolic process	57	13	0.939436	13.8381	3.4408e-12	8.39556e-10	ENSG00000111640;ENSG00000067225;ENSG00000074800;ENSG00000134333;ENSG00000111669;ENSG00000171314;ENSG00000149925;ENSG00000102144;ENSG00000172531;ENSG00000105220;ENSG00000141959;ENSG00000109107;ENSG00000079739
SCEPTRE	TCEB2	GO:0009132	nucleoside diphosphate metabolic process	50	12	0.824067	14.5619	1.30078e-11	2.38043e-09	ENSG00000111640;ENSG00000067225;ENSG00000074800;ENSG00000134333;ENSG00000111669;ENSG00000171314;ENSG00000149925;ENSG00000102144;ENSG00000105220;ENSG00000141959;ENSG00000109107;ENSG00000079739
SCEPTRE	TCEB2	GO:0009141	nucleoside triphosphate metabolic process	191	19	3.14793	6.0357	1.25054e-10	1.5166e-08	ENSG00000111640;ENSG00000067225;ENSG00000074800;ENSG00000134333;ENSG00000111669;ENSG00000171314;ENSG00000149925;ENSG00000102144;ENSG00000189043;ENSG00000130770;ENSG00000124172;ENSG00000127184;ENSG00000241837;ENSG00000152234;ENSG00000167283;ENSG00000105220;ENSG00000141959;ENSG00000109107;ENSG00000079739
SCEPTRE	TCEB2	GO:0046390	ribose phosphate biosynthetic process	127	16	2.09313	7.64406	1.28542e-10	1.5166e-08	ENSG00000111640;ENSG00000067225;ENSG00000074800;ENSG00000134333;ENSG00000111669;ENSG00000171314;ENSG00000149925;ENSG00000102144;ENSG00000124172;ENSG00000241837;ENSG00000152234;ENSG00000167283;ENSG00000105220;ENSG00000141959;ENSG00000109107;ENSG00000079739
SCEPTRE	TCEB2	GO:0072522	purine-containing compound biosynthetic process	128	16	2.10961	7.58434	1.4503e-10	1.5166e-08	ENSG00000111640;ENSG00000067225;ENSG00000074800;ENSG00000134333;ENSG00000111669;ENSG00000171314;ENSG00000149925;ENSG00000102144;ENSG00000124172;ENSG00000241837;ENSG00000152234;ENSG00000167283;ENSG00000105220;ENSG00000141959;ENSG00000109107;ENSG00000079739
SCEPTRE	TCEB2	GO:0006091	generation of precursor metabolites and energy	246	21	4.05441	5.17955	2.044e-10	1.87026e-08	ENSG00000111640;ENSG00000067225;ENSG00000074800;ENSG00000134333;ENSG00000111669;ENSG00000171314;ENSG00000149925;ENSG00000102144;ENSG00000189043;ENSG00000130770;ENSG00000172531;ENSG00000124172;ENSG00000127184;ENSG00000241837;ENSG00000152234;ENSG00000167283;ENSG00000176171;ENSG00000105220;ENSG00000141959;ENSG00000109107;ENSG00000079739
SCEPTRE	TCEB2	GO:0009123	nucleoside monophosphate metabolic process	200	19	3.29627	5.7641	2.79717e-10	2.27503e-08	ENSG00000111640;ENSG00000067225;ENSG00000074800;ENSG00000134333;ENSG00000111669;ENSG00000171314;ENSG00000149925;ENSG00000102144;ENSG00000189043;ENSG00000130770;ENSG00000124172;ENSG00000127184;ENSG00000241837;ENSG00000152234;ENSG00000167283;ENSG00000105220;ENSG00000141959;ENSG00000109107;ENSG00000079739
SCEPTRE	TCEB2	GO:0072524	pyridine-containing compound metabolic process	66	12	1.08777	11.0318	4.27104e-10	3.1264e-08	ENSG00000111640;ENSG00000067225;ENSG00000074800;ENSG00000134333;ENSG00000111669;ENSG00000171314;ENSG00000149925;ENSG00000102144;ENSG00000105220;ENSG00000141959;ENSG00000109107;ENSG00000079739
SCEPTRE	TCEB2	GO:0046434	organophosphate catabolic process	75	12	1.2361	9.70795	2.01244e-09	1.33919e-07	ENSG00000111640;ENSG00000067225;ENSG00000074800;ENSG00000134333;ENSG00000111669;ENSG00000171314;ENSG00000149925;ENSG00000102144;ENSG00000105220;ENSG00000141959;ENSG00000109107;ENSG00000079739
SCEPTRE	TCEB2	GO:1901293	nucleoside phosphate biosynthetic process	161	16	2.65349	6.02978	4.58028e-09	2.79397e-07	ENSG00000111640;ENSG00000067225;ENSG00000074800;ENSG00000134333;ENSG00000111669;ENSG00000171314;ENSG00000149925;ENSG00000102144;ENSG00000124172;ENSG00000241837;ENSG00000152234;ENSG00000167283;ENSG00000105220;ENSG00000141959;ENSG00000109107;ENSG00000079739
SCEPTRE	TCEB2	GO:0034404	nucleobase-containing small molecule biosynthetic process	87	12	1.43388	8.36892	1.16587e-08	6.56474e-07	ENSG00000111640;ENSG00000067225;ENSG00000074800;ENSG00000134333;ENSG00000111669;ENSG00000171314;ENSG00000149925;ENSG00000102144;ENSG00000105220;ENSG00000141959;ENSG00000109107;ENSG00000079739
SCEPTRE	TCEB2	GO:0009259	ribonucleotide metabolic process	256	19	4.21922	4.5032	1.83352e-08	9.58669e-07	ENSG00000111640;ENSG00000067225;ENSG00000074800;ENSG00000134333;ENSG00000111669;ENSG00000171314;ENSG00000149925;ENSG00000102144;ENSG00000189043;ENSG00000130770;ENSG00000124172;ENSG00000127184;ENSG00000241837;ENSG00000152234;ENSG00000167283;ENSG00000105220;ENSG00000141959;ENSG00000109107;ENSG00000079739
SCEPTRE	TCEB2	GO:0016053	organic acid biosynthetic process	132	14	2.17554	6.4352	2.0541e-08	1.0024e-06	ENSG00000111640;ENSG00000067225;ENSG00000074800;ENSG00000134333;ENSG00000111669;ENSG00000171314;ENSG00000149925;ENSG00000102144;ENSG00000240972;ENSG00000105220;ENSG00000141959;ENSG00000109107;ENSG00000079739;ENSG00000125629
SCEPTRE	TCEB2	GO:0005996	monosaccharide metabolic process	95	12	1.56573	7.66417	3.23187e-08	1.47858e-06	ENSG00000111640;ENSG00000067225;ENSG00000074800;ENSG00000111669;ENSG00000171314;ENSG00000149925;ENSG00000102144;ENSG00000172531;ENSG00000105220;ENSG00000141959;ENSG00000109107;ENSG00000079739
SCEPTRE	TCEB2	GO:0051188	cofactor biosynthetic process	129	13	2.12609	6.1145	1.28436e-07	5.53031e-06	ENSG00000111640;ENSG00000067225;ENSG00000074800;ENSG00000134333;ENSG00000111669;ENSG00000171314;ENSG00000149925;ENSG00000102144;ENSG00000130770;ENSG00000105220;ENSG00000141959;ENSG00000109107;ENSG00000079739
SCEPTRE	TCEB2	GO:0016051	carbohydrate biosynthetic process	70	10	1.15369	8.66781	1.51442e-07	6.15864e-06	ENSG00000111640;ENSG00000074800;ENSG00000111669;ENSG00000171314;ENSG00000149925;ENSG00000102144;ENSG00000172531;ENSG00000105220;ENSG00000109107;ENSG00000079739
SCEPTRE	TCEB2	GO:0070482	response to oxygen levels	137	12	2.25794	5.31457	1.88288e-06	7.25405e-05	ENSG00000067225;ENSG00000074800;ENSG00000134333;ENSG00000102144;ENSG00000103363;ENSG00000114023;ENSG00000104765;ENSG00000121966;ENSG00000197930;ENSG00000176171;ENSG00000135245;ENSG00000135766
SCEPTRE	TCEB2	GO:0044282	small molecule catabolic process	150	12	2.4722	4.85398	4.91329e-06	0.000179826	ENSG00000111640;ENSG00000067225;ENSG00000074800;ENSG00000111669;ENSG00000171314;ENSG00000149925;ENSG00000102144;ENSG00000163644;ENSG00000105220;ENSG00000141959;ENSG00000109107;ENSG00000079739
SCEPTRE	TCEB2	GO:0006732	coenzyme metabolic process	153	12	2.52164	4.7588	6.04211e-06	0.000210611	ENSG00000111640;ENSG00000067225;ENSG00000074800;ENSG00000134333;ENSG00000111669;ENSG00000171314;ENSG00000149925;ENSG00000102144;ENSG00000105220;ENSG00000141959;ENSG00000109107;ENSG00000079739
SCEPTRE	TCEB2	GO:0008637	apoptotic mitochondrial changes	67	7	1.10425	6.33915	0.000100201	0.00319226	ENSG00000005022;ENSG00000130770;ENSG00000121858;ENSG00000114023;ENSG00000104765;ENSG00000176171;ENSG00000177606
SCEPTRE	TCEB2	GO:0007006	mitochondrial membrane organization	90	8	1.48332	5.39331	0.000100303	0.00319226	ENSG00000005022;ENSG00000130770;ENSG00000124172;ENSG00000241837;ENSG00000152234;ENSG00000167283;ENSG00000104765;ENSG00000176171
SCEPTRE	TCEB2	GO:0070972	protein localization to endoplasmic reticulum	121	9	1.99424	4.51299	0.000145878	0.00444928	ENSG00000140988;ENSG00000112306;ENSG00000122026;ENSG00000198918;ENSG00000177600;ENSG00000105193;ENSG00000124614;ENSG00000197728;ENSG00000132432
SCEPTRE	TCEB2	GO:0006839	mitochondrial transport	151	10	2.48868	4.01819	0.000161942	0.00474165	ENSG00000005022;ENSG00000130770;ENSG00000124172;ENSG00000241837;ENSG00000152234;ENSG00000167283;ENSG00000104765;ENSG00000176171;ENSG00000114120;ENSG00000085491
SCEPTRE	TCEB2	GO:0006413	translational initiation	160	9	2.63701	3.41295	0.00115451	0.0325039	ENSG00000140988;ENSG00000112306;ENSG00000122026;ENSG00000198918;ENSG00000177600;ENSG00000105193;ENSG00000124614;ENSG00000197728;ENSG00000172531
SCEPTRE	TCEB2	GO:1902600	proton transmembrane transport	77	6	1.26906	4.7279	0.00155743	0.0422236	ENSG00000189043;ENSG00000124172;ENSG00000127184;ENSG00000241837;ENSG00000152234;ENSG00000167283

## Sheet: Fig4c
Perturbation	geneSet	description	size	overlap	expect	enrichmentRatio	pValue	FDR	geneIDs
ARID1A	GO:0006413	translational initiation	160	46	10.5481	4.36099	0	0	ENSG00000140988;ENSG00000134419;ENSG00000147403;ENSG00000142541;ENSG00000198034;ENSG00000182774;ENSG00000137818;ENSG00000167526;ENSG00000122026;ENSG00000197958;ENSG00000233927;ENSG00000137154;ENSG00000089157;ENSG00000186468;ENSG00000105640;ENSG00000170889;ENSG00000142937;ENSG00000143947;ENSG00000142676;ENSG00000100316;ENSG00000108107;ENSG00000147604;ENSG00000181163;ENSG00000144713;ENSG00000138326…
ARID1A	GO:0070972	protein localization to endoplasmic reticulum	121	43	7.97697	5.39052	0	0	ENSG00000140988;ENSG00000134419;ENSG00000147403;ENSG00000142541;ENSG00000198034;ENSG00000182774;ENSG00000137818;ENSG00000167526;ENSG00000122026;ENSG00000197958;ENSG00000233927;ENSG00000137154;ENSG00000089157;ENSG00000186468;ENSG00000105640;ENSG00000170889;ENSG00000142937;ENSG00000143947;ENSG00000142676;ENSG00000100316;ENSG00000108107;ENSG00000147604;ENSG00000144713;ENSG00000138326;ENSG00000174748…
ARID1A	GO:0090150	establishment of protein localization to membrane	207	45	13.6465	3.29754	2.25486e-13	5.50187e-11	ENSG00000100453;ENSG00000140988;ENSG00000134419;ENSG00000147403;ENSG00000142541;ENSG00000198034;ENSG00000182774;ENSG00000137818;ENSG00000167526;ENSG00000122026;ENSG00000197958;ENSG00000233927;ENSG00000137154;ENSG00000089157;ENSG00000186468;ENSG00000105640;ENSG00000170889;ENSG00000204628;ENSG00000142937;ENSG00000143947;ENSG00000142676;ENSG00000100316;ENSG00000108107;ENSG00000147604;ENSG00000144713…
ARID1A	GO:0006401	RNA catabolic process	255	49	16.811	2.91476	2.49611e-12	4.56789e-10	ENSG00000140988;ENSG00000134419;ENSG00000147403;ENSG00000026025;ENSG00000142541;ENSG00000198034;ENSG00000182774;ENSG00000137818;ENSG00000167526;ENSG00000122026;ENSG00000197958;ENSG00000233927;ENSG00000137154;ENSG00000089157;ENSG00000186468;ENSG00000105640;ENSG00000170889;ENSG00000142937;ENSG00000143947;ENSG00000142676;ENSG00000100316;ENSG00000108107;ENSG00000147604;ENSG00000181163;ENSG00000144713…
ARID1A	GO:0042110	T cell activation	216	43	14.2399	3.01969	1.89384e-11	2.77258e-09	ENSG00000166710;ENSG00000100097;ENSG00000019582;ENSG00000134460;ENSG00000223865;ENSG00000137154;ENSG00000231389;ENSG00000160593;ENSG00000102879;ENSG00000172116;ENSG00000135046;ENSG00000167286;ENSG00000081059;ENSG00000153563;ENSG00000069667;ENSG00000142168;ENSG00000088832;ENSG00000160654;ENSG00000131981;ENSG00000111679;ENSG00000168421;ENSG00000147065;ENSG00000125347;ENSG00000107485;ENSG00000112576…
ARID1A	GO:0002521	leukocyte differentiation	209	42	13.7784	3.04825	2.41724e-11	2.94904e-09	ENSG00000166710;ENSG00000100097;ENSG00000277632;ENSG00000019582;ENSG00000134460;ENSG00000137154;ENSG00000115232;ENSG00000135046;ENSG00000167286;ENSG00000081059;ENSG00000153563;ENSG00000069667;ENSG00000182718;ENSG00000123685;ENSG00000142168;ENSG00000160654;ENSG00000171223;ENSG00000131981;ENSG00000163565;ENSG00000111679;ENSG00000168421;ENSG00000125347;ENSG00000107485;ENSG00000100219;ENSG00000197471…
ARID1A	GO:0006605	protein targeting	261	46	17.2065	2.67341	2.81441e-10	2.94307e-08	ENSG00000140988;ENSG00000134419;ENSG00000147403;ENSG00000142541;ENSG00000198034;ENSG00000182774;ENSG00000137818;ENSG00000167526;ENSG00000122026;ENSG00000197958;ENSG00000233927;ENSG00000137154;ENSG00000089157;ENSG00000186468;ENSG00000105640;ENSG00000170889;ENSG00000142937;ENSG00000143947;ENSG00000142676;ENSG00000100316;ENSG00000108107;ENSG00000147604;ENSG00000144713;ENSG00000138326;ENSG00000174748…
ARID1A	GO:0022407	regulation of cell-cell adhesion	157	33	10.3503	3.18832	1.16873e-09	1.06939e-07	ENSG00000100097;ENSG00000019582;ENSG00000134460;ENSG00000223865;ENSG00000089327;ENSG00000115232;ENSG00000231389;ENSG00000102879;ENSG00000135046;ENSG00000026508;ENSG00000134954;ENSG00000131981;ENSG00000111679;ENSG00000125347;ENSG00000107485;ENSG00000100219;ENSG00000197471;ENSG00000100351;ENSG00000131507;ENSG00000089692;ENSG00000137710;ENSG00000196839;ENSG00000137312;ENSG00000111537;ENSG00000134242…
ARID1A	GO:0007159	leukocyte cell-cell adhesion	153	32	10.0866	3.17253	2.42097e-09	1.96905e-07	ENSG00000100097;ENSG00000019582;ENSG00000134460;ENSG00000223865;ENSG00000115232;ENSG00000231389;ENSG00000102879;ENSG00000135046;ENSG00000026508;ENSG00000134954;ENSG00000131981;ENSG00000111679;ENSG00000147065;ENSG00000125347;ENSG00000107485;ENSG00000139626;ENSG00000100219;ENSG00000197471;ENSG00000100351;ENSG00000131507;ENSG00000089692;ENSG00000196839;ENSG00000005844;ENSG00000145901;ENSG00000111537…
ARID1A	GO:0034341	response to interferon-gamma	87	23	5.7355	4.01011	4.29649e-09	3.14503e-07	ENSG00000166710;ENSG00000277632;ENSG00000125148;ENSG00000204287;ENSG00000026025;ENSG00000142541;ENSG00000096384;ENSG00000223865;ENSG00000231389;ENSG00000179344;ENSG00000196405;ENSG00000026508;ENSG00000115415;ENSG00000185201;ENSG00000130303;ENSG00000108702;ENSG00000125347;ENSG00000111537;ENSG00000143185;ENSG00000276070;ENSG00000185338;ENSG00000168961;ENSG00000276085
ARID1A	GO:0050900	leukocyte migration	122	27	8.04289	3.357	1.28138e-08	8.52702e-07	ENSG00000277632;ENSG00000019582;ENSG00000115232;ENSG00000160593;ENSG00000102879;ENSG00000135046;ENSG00000026508;ENSG00000108561;ENSG00000217555;ENSG00000131981;ENSG00000111679;ENSG00000108702;ENSG00000147065;ENSG00000107485;ENSG00000139626;ENSG00000197471;ENSG00000196839;ENSG00000147443;ENSG00000005844;ENSG00000115904;ENSG00000143185;ENSG00000180549;ENSG00000276070;ENSG00000213949;ENSG00000168961…
ARID1A	GO:0007162	negative regulation of cell adhesion	82	20	5.40588	3.69968	1.95519e-07	1.19266e-05	ENSG00000100097;ENSG00000019582;ENSG00000134460;ENSG00000089327;ENSG00000138061;ENSG00000135046;ENSG00000111348;ENSG00000131981;ENSG00000111679;ENSG00000125347;ENSG00000197471;ENSG00000131507;ENSG00000089692;ENSG00000137710;ENSG00000134242;ENSG00000185338;ENSG00000167642;ENSG00000002822;ENSG00000168961;ENSG00000154127
ARID1A	GO:0009636	response to toxic substance	170	30	11.2073	2.67682	4.39577e-07	2.47515e-05	ENSG00000277632;ENSG00000125148;ENSG00000132965;ENSG00000117450;ENSG00000204628;ENSG00000136810;ENSG00000135486;ENSG00000138061;ENSG00000169715;ENSG00000135046;ENSG00000167468;ENSG00000198668;ENSG00000115415;ENSG00000114942;ENSG00000142168;ENSG00000167815;ENSG00000134954;ENSG00000198695;ENSG00000233276;ENSG00000089220;ENSG00000107485;ENSG00000100823;ENSG00000187193;ENSG00000196839;ENSG00000162909…
ARID1A	GO:0002181	cytoplasmic translation	73	18	4.81255	3.74022	6.81284e-07	3.56214e-05	ENSG00000142541;ENSG00000137818;ENSG00000233927;ENSG00000089157;ENSG00000186468;ENSG00000105640;ENSG00000142676;ENSG00000144713;ENSG00000174748;ENSG00000198755;ENSG00000108298;ENSG00000089009;ENSG00000162244;ENSG00000104408;ENSG00000130255;ENSG00000161016;ENSG00000232112;ENSG00000100129
ARID1A	GO:0002285	lymphocyte activation involved in immune response	77	18	5.07625	3.54592	1.58695e-06	7.74432e-05	ENSG00000100097;ENSG00000137154;ENSG00000102879;ENSG00000135046;ENSG00000069667;ENSG00000131981;ENSG00000107485;ENSG00000100219;ENSG00000197471;ENSG00000131507;ENSG00000196839;ENSG00000005844;ENSG00000111537;ENSG00000072274;ENSG00000118513;ENSG00000242574;ENSG00000104856;ENSG00000168961
ARID1A	GO:0070661	leukocyte proliferation	112	22	7.38364	2.97956	2.59934e-06	0.00011892	ENSG00000019582;ENSG00000134460;ENSG00000223865;ENSG00000137154;ENSG00000231389;ENSG00000102879;ENSG00000135046;ENSG00000131981;ENSG00000111679;ENSG00000147065;ENSG00000125347;ENSG00000112576;ENSG00000197471;ENSG00000131507;ENSG00000196839;ENSG00000134242;ENSG00000072274;ENSG00000115904;ENSG00000105369;ENSG00000242574;ENSG00000002822;ENSG00000168961
ARID1A	GO:0002250	adaptive immune response	155	26	10.2184	2.54442	7.07594e-06	0.000304681	ENSG00000166710;ENSG00000019582;ENSG00000179344;ENSG00000172116;ENSG00000135046;ENSG00000167286;ENSG00000153563;ENSG00000069667;ENSG00000108561;ENSG00000160654;ENSG00000111679;ENSG00000180644;ENSG00000109861;ENSG00000125347;ENSG00000168394;ENSG00000107485;ENSG00000197471;ENSG00000131507;ENSG00000196839;ENSG00000111537;ENSG00000072274;ENSG00000105369;ENSG00000117090;ENSG00000077150;ENSG00000104856…
ARID1A	GO:0001819	positive regulation of cytokine production	166	27	10.9436	2.46719	8.52149e-06	0.00034654	ENSG00000166710;ENSG00000277632;ENSG00000019582;ENSG00000223865;ENSG00000231389;ENSG00000105373;ENSG00000138061;ENSG00000135046;ENSG00000115415;ENSG00000069667;ENSG00000051523;ENSG00000108561;ENSG00000142168;ENSG00000163565;ENSG00000108702;ENSG00000125347;ENSG00000107485;ENSG00000100219;ENSG00000197471;ENSG00000137312;ENSG00000111537;ENSG00000134242;ENSG00000118513;ENSG00000077150;ENSG00000168961…
ARID1A	GO:0002449	lymphocyte mediated immunity	105	20	6.92216	2.88927	1.21855e-05	0.000469462	ENSG00000166710;ENSG00000100453;ENSG00000019582;ENSG00000117450;ENSG00000188229;ENSG00000179344;ENSG00000102879;ENSG00000153283;ENSG00000153563;ENSG00000108561;ENSG00000111679;ENSG00000180644;ENSG00000109861;ENSG00000107485;ENSG00000131507;ENSG00000089692;ENSG00000134539;ENSG00000072274;ENSG00000205809;ENSG00000168961
ARID1A	GO:1903706	regulation of hemopoiesis	170	27	11.2073	2.40914	1.34152e-05	0.000490998	ENSG00000166710;ENSG00000100097;ENSG00000277632;ENSG00000019582;ENSG00000134460;ENSG00000135046;ENSG00000100906;ENSG00000115415;ENSG00000142168;ENSG00000163041;ENSG00000134954;ENSG00000131981;ENSG00000111679;ENSG00000126457;ENSG00000125347;ENSG00000107485;ENSG00000100219;ENSG00000131507;ENSG00000196839;ENSG00000111537;ENSG00000115904;ENSG00000118513;ENSG00000185338;ENSG00000122378;ENSG00000168961…
ARID1A	GO:0045785	positive regulation of cell adhesion	152	25	10.0207	2.49485	1.52276e-05	0.000530791	ENSG00000100097;ENSG00000019582;ENSG00000134460;ENSG00000223865;ENSG00000115232;ENSG00000231389;ENSG00000102879;ENSG00000197747;ENSG00000135046;ENSG00000026508;ENSG00000108561;ENSG00000134954;ENSG00000111679;ENSG00000196924;ENSG00000107485;ENSG00000100219;ENSG00000100351;ENSG00000196839;ENSG00000137312;ENSG00000111537;ENSG00000072274;ENSG00000118513;ENSG00000242574;ENSG00000185338;ENSG00000168961
ARID1A	GO:0050866	negative regulation of cell activation	59	14	3.88959	3.59935	1.95273e-05	0.000649725	ENSG00000019582;ENSG00000134460;ENSG00000135046;ENSG00000131981;ENSG00000111679;ENSG00000125347;ENSG00000197471;ENSG00000131507;ENSG00000089692;ENSG00000134242;ENSG00000185338;ENSG00000002822;ENSG00000168961;ENSG00000154127
ARID1A	GO:0003013	circulatory system process	86	17	5.66958	2.99846	3.35885e-05	0.00106899	ENSG00000198668;ENSG00000115415;ENSG00000051523;ENSG00000142168;ENSG00000233276;ENSG00000196924;ENSG00000089220;ENSG00000196839;ENSG00000155657;ENSG00000143185;ENSG00000105835;ENSG00000104490;ENSG00000125384;ENSG00000213949;ENSG00000049247;ENSG00000120915;ENSG00000169245
ARID1A	GO:0030099	myeloid cell differentiation	170	26	11.2073	2.31991	3.83758e-05	0.00117046	ENSG00000166710;ENSG00000277632;ENSG00000019582;ENSG00000137154;ENSG00000100906;ENSG00000115415;ENSG00000182718;ENSG00000123685;ENSG00000163041;ENSG00000134954;ENSG00000171223;ENSG00000131981;ENSG00000163565;ENSG00000111679;ENSG00000126457;ENSG00000107485;ENSG00000131507;ENSG00000124767;ENSG00000111537;ENSG00000183943;ENSG00000072274;ENSG00000104856;ENSG00000122378;ENSG00000168961;ENSG00000154127…
ARID1A	GO:0043062	extracellular structure organization	55	13	3.62589	3.58532	4.05699e-05	0.00118789	ENSG00000115232;ENSG00000138061;ENSG00000026508;ENSG00000182718;ENSG00000134954;ENSG00000102265;ENSG00000139626;ENSG00000137312;ENSG00000005844;ENSG00000077150;ENSG00000167642;ENSG00000213949;ENSG00000142173
ARID1A	GO:0070670	response to interleukin-4	22	8	1.45036	5.51588	4.63026e-05	0.00129069	ENSG00000123416;ENSG00000096384;ENSG00000100316;ENSG00000102879;ENSG00000081059;ENSG00000044574;ENSG00000107485;ENSG00000100219
ARID1A	GO:0046677	response to antibiotic	124	21	8.17474	2.56889	4.76073e-05	0.00129069	ENSG00000204628;ENSG00000136810;ENSG00000135486;ENSG00000125691;ENSG00000138061;ENSG00000135046;ENSG00000115415;ENSG00000114942;ENSG00000142168;ENSG00000044574;ENSG00000134954;ENSG00000198695;ENSG00000233276;ENSG00000089220;ENSG00000107485;ENSG00000100823;ENSG00000196839;ENSG00000162909;ENSG00000118513;ENSG00000164120;ENSG00000117318
ARID1A	GO:0044706	multi-multicellular organism process	56	13	3.69182	3.5213	4.97452e-05	0.00130048	ENSG00000162244;ENSG00000175567;ENSG00000111348;ENSG00000108561;ENSG00000142168;ENSG00000163041;ENSG00000134954;ENSG00000171223;ENSG00000102265;ENSG00000162909;ENSG00000164120;ENSG00000105835;ENSG00000168961
ARID1A	GO:0070555	response to interleukin-1	59	13	3.88959	3.34225	8.89228e-05	0.00224453	ENSG00000277632;ENSG00000143947;ENSG00000135046;ENSG00000100906;ENSG00000069667;ENSG00000051523;ENSG00000134954;ENSG00000108702;ENSG00000113558;ENSG00000143185;ENSG00000276070;ENSG00000168961;ENSG00000276085
ARID1A	GO:0002683	negative regulation of immune system process	159	24	10.4821	2.28961	9.49851e-05	0.00231764	ENSG00000277632;ENSG00000019582;ENSG00000134460;ENSG00000135046;ENSG00000100906;ENSG00000153283;ENSG00000108561;ENSG00000131981;ENSG00000163565;ENSG00000130303;ENSG00000111679;ENSG00000233276;ENSG00000126457;ENSG00000125347;ENSG00000197471;ENSG00000131507;ENSG00000089692;ENSG00000196839;ENSG00000085063;ENSG00000134242;ENSG00000185338;ENSG00000002822;ENSG00000168961;ENSG00000154127
ARID1A	GO:0060326	cell chemotaxis	76	15	5.01033	2.99382	9.94425e-05	0.00234813	ENSG00000277632;ENSG00000019582;ENSG00000160593;ENSG00000102879;ENSG00000135046;ENSG00000108561;ENSG00000217555;ENSG00000131981;ENSG00000108702;ENSG00000143185;ENSG00000276070;ENSG00000213949;ENSG00000168961;ENSG00000276085;ENSG00000169245
ARID1A	GO:0002694	regulation of leukocyte activation	208	28	13.7125	2.04194	0.000195266	0.00446671	ENSG00000100097;ENSG00000019582;ENSG00000134460;ENSG00000223865;ENSG00000231389;ENSG00000102879;ENSG00000135046;ENSG00000069667;ENSG00000142168;ENSG00000131981;ENSG00000111679;ENSG00000125347;ENSG00000107485;ENSG00000100219;ENSG00000197471;ENSG00000100351;ENSG00000131507;ENSG00000089692;ENSG00000196839;ENSG00000111537;ENSG00000134242;ENSG00000072274;ENSG00000115904;ENSG00000118513;ENSG00000242574…
ARID1A	GO:0002764	immune response-regulating signaling pathway	220	29	14.5036	1.99951	0.000217361	0.00469337	ENSG00000204287;ENSG00000096384;ENSG00000223865;ENSG00000231389;ENSG00000143947;ENSG00000105373;ENSG00000179344;ENSG00000167286;ENSG00000198668;ENSG00000100906;ENSG00000051523;ENSG00000108561;ENSG00000160654;ENSG00000131981;ENSG00000111679;ENSG00000125347;ENSG00000241553;ENSG00000107485;ENSG00000100351;ENSG00000196839;ENSG00000137312;ENSG00000145901;ENSG00000134242;ENSG00000140931;ENSG00000115904…
ARID1A	GO:0045861	negative regulation of proteolysis	118	19	7.77919	2.44241	0.000217998	0.00469337	ENSG00000096384;ENSG00000142676;ENSG00000105373;ENSG00000164611;ENSG00000122406;ENSG00000125691;ENSG00000026508;ENSG00000171863;ENSG00000162191;ENSG00000163565;ENSG00000130303;ENSG00000051108;ENSG00000233276;ENSG00000089220;ENSG00000102265;ENSG00000116209;ENSG00000085063;ENSG00000167642;ENSG00000124570
ARID1A	GO:0002237	response to molecule of bacterial origin	100	17	6.59253	2.57867	0.000239638	0.00489486	ENSG00000166710;ENSG00000277632;ENSG00000026025;ENSG00000100906;ENSG00000153283;ENSG00000171223;ENSG00000110324;ENSG00000189067;ENSG00000100219;ENSG00000162909;ENSG00000134242;ENSG00000164120;ENSG00000077150;ENSG00000125384;ENSG00000168961;ENSG00000169245;ENSG00000164400
ARID1A	GO:0002576	platelet degranulation	41	10	2.70294	3.69968	0.000240731	0.00489486	ENSG00000172543;ENSG00000135404;ENSG00000198668;ENSG00000142168;ENSG00000164111;ENSG00000196924;ENSG00000102265;ENSG00000127824;ENSG00000155657;ENSG00000196937
ARID1A	GO:0001906	cell killing	57	12	3.75774	3.19341	0.000262283	0.00518894	ENSG00000166710;ENSG00000100453;ENSG00000096384;ENSG00000117450;ENSG00000188229;ENSG00000102879;ENSG00000111679;ENSG00000180644;ENSG00000109861;ENSG00000089692;ENSG00000111537;ENSG00000168961
ARID1A	GO:0050727	regulation of inflammatory response	101	17	6.65846	2.55314	0.000271165	0.00522349	ENSG00000277632;ENSG00000134460;ENSG00000135046;ENSG00000167468;ENSG00000100906;ENSG00000069667;ENSG00000108561;ENSG00000134954;ENSG00000108702;ENSG00000233276;ENSG00000107485;ENSG00000131507;ENSG00000196839;ENSG00000085063;ENSG00000145901;ENSG00000276085;ENSG00000099985
ARID1A	GO:0051098	regulation of binding	172	24	11.3392	2.11656	0.000327008	0.00613769	ENSG00000166710;ENSG00000145649;ENSG00000096384;ENSG00000115232;ENSG00000136810;ENSG00000142676;ENSG00000197747;ENSG00000104408;ENSG00000198668;ENSG00000100906;ENSG00000182718;ENSG00000088832;ENSG00000044574;ENSG00000131981;ENSG00000163565;ENSG00000051108;ENSG00000107485;ENSG00000102096;ENSG00000137312;ENSG00000111537;ENSG00000076604;ENSG00000134072;ENSG00000117318;ENSG00000154127
ARID1A	GO:0007249	I-kappaB kinase/NF-kappaB signaling	122	19	8.04289	2.36233	0.000339469	0.00614183	ENSG00000100097;ENSG00000019582;ENSG00000143947;ENSG00000100906;ENSG00000115415;ENSG00000069667;ENSG00000088832;ENSG00000130303;ENSG00000189067;ENSG00000196924;ENSG00000168421;ENSG00000102096;ENSG00000121858;ENSG00000131507;ENSG00000145901;ENSG00000165233;ENSG00000145365;ENSG00000104856;ENSG00000168961
ARID1A	GO:2000147	positive regulation of cell motility	152	22	10.0207	2.19547	0.00034401	0.00614183	ENSG00000277632;ENSG00000019582;ENSG00000115232;ENSG00000204628;ENSG00000102879;ENSG00000135046;ENSG00000108561;ENSG00000044574;ENSG00000134954;ENSG00000131981;ENSG00000108702;ENSG00000196924;ENSG00000107485;ENSG00000100219;ENSG00000197471;ENSG00000137710;ENSG00000111537;ENSG00000143185;ENSG00000061273;ENSG00000276070;ENSG00000168961;ENSG00000169245
ARID1A	GO:0043491	protein kinase B signaling	69	13	4.54885	2.85787	0.000465531	0.00806644	ENSG00000277632;ENSG00000096384;ENSG00000204628;ENSG00000136810;ENSG00000105373;ENSG00000108561;ENSG00000233276;ENSG00000107485;ENSG00000091039;ENSG00000074842;ENSG00000149212;ENSG00000198825;ENSG00000099985
ARID1A	GO:0003012	muscle system process	87	15	5.7355	2.61529	0.000473848	0.00806644	ENSG00000026025;ENSG00000101608;ENSG00000198668;ENSG00000167460;ENSG00000051523;ENSG00000111678;ENSG00000142168;ENSG00000196924;ENSG00000118680;ENSG00000196839;ENSG00000155657;ENSG00000213949;ENSG00000049247;ENSG00000198825;ENSG00000215375
ARID1A	GO:0043900	regulation of multi-organism process	168	23	11.0755	2.07666	0.000573249	0.00953678	ENSG00000100097;ENSG00000277632;ENSG00000019582;ENSG00000134460;ENSG00000172757;ENSG00000105373;ENSG00000070756;ENSG00000115415;ENSG00000111348;ENSG00000182718;ENSG00000051523;ENSG00000108561;ENSG00000185201;ENSG00000166794;ENSG00000163565;ENSG00000130303;ENSG00000102265;ENSG00000180644;ENSG00000196839;ENSG00000145901;ENSG00000111537;ENSG00000276070;ENSG00000168961
ARID1A	GO:0002697	regulation of immune effector process	149	21	9.82288	2.13787	0.000672336	0.0106989	ENSG00000166710;ENSG00000019582;ENSG00000134460;ENSG00000105373;ENSG00000135046;ENSG00000115415;ENSG00000153283;ENSG00000108561;ENSG00000131981;ENSG00000130303;ENSG00000111679;ENSG00000107485;ENSG00000100219;ENSG00000131507;ENSG00000089692;ENSG00000085063;ENSG00000111537;ENSG00000072274;ENSG00000118513;ENSG00000242574;ENSG00000168961
ARID1A	GO:0009615	response to virus	149	21	9.82288	2.13787	0.000672336	0.0106989	ENSG00000134419;ENSG00000134460;ENSG00000172757;ENSG00000105373;ENSG00000137309;ENSG00000115415;ENSG00000119655;ENSG00000123685;ENSG00000108561;ENSG00000185201;ENSG00000163565;ENSG00000130303;ENSG00000196924;ENSG00000180644;ENSG00000125347;ENSG00000107485;ENSG00000102096;ENSG00000111537;ENSG00000276070;ENSG00000168961;ENSG00000169245
ARID1A	GO:0010959	regulation of metal ion transport	91	15	5.99921	2.50033	0.000775402	0.0120765	ENSG00000166710;ENSG00000277632;ENSG00000089327;ENSG00000102879;ENSG00000135404;ENSG00000198668;ENSG00000182718;ENSG00000051523;ENSG00000088832;ENSG00000131981;ENSG00000111679;ENSG00000196924;ENSG00000276070;ENSG00000169245;ENSG00000154127
ARID1A	GO:0072507	divalent inorganic cation homeostasis	131	19	8.63622	2.20004	0.000844811	0.0127063	ENSG00000169442;ENSG00000277632;ENSG00000125148;ENSG00000132507;ENSG00000102879;ENSG00000169715;ENSG00000198668;ENSG00000182718;ENSG00000051523;ENSG00000088832;ENSG00000164111;ENSG00000111679;ENSG00000108702;ENSG00000051108;ENSG00000187193;ENSG00000125384;ENSG00000120915;ENSG00000169245;ENSG00000154127
ARID1A	GO:0035690	cellular response to drug	121	18	7.97697	2.2565	0.000850558	0.0127063	ENSG00000125148;ENSG00000026025;ENSG00000096384;ENSG00000204628;ENSG00000136810;ENSG00000135486;ENSG00000138061;ENSG00000135046;ENSG00000051523;ENSG00000142168;ENSG00000044574;ENSG00000134954;ENSG00000100823;ENSG00000134242;ENSG00000113580;ENSG00000072274;ENSG00000118513;ENSG00000084676
ARID1A	GO:0048872	homeostasis of number of cells	122	18	8.04289	2.238	0.000939016	0.0137472	ENSG00000166710;ENSG00000019582;ENSG00000182774;ENSG00000134460;ENSG00000137154;ENSG00000117450;ENSG00000138326;ENSG00000102879;ENSG00000135046;ENSG00000115415;ENSG00000142168;ENSG00000134954;ENSG00000126457;ENSG00000107485;ENSG00000196839;ENSG00000115904;ENSG00000168961;ENSG00000136603
ARID1A	GO:0035456	response to interferon-beta	19	6	1.25258	4.79011	0.00102065	0.0146493	ENSG00000115415;ENSG00000185201;ENSG00000163565;ENSG00000130303;ENSG00000125347;ENSG00000162909
ARID1A	GO:0009410	response to xenobiotic stimulus	66	12	4.35107	2.75794	0.00106629	0.0150101	ENSG00000096384;ENSG00000138061;ENSG00000198668;ENSG00000069667;ENSG00000142168;ENSG00000044574;ENSG00000198695;ENSG00000233276;ENSG00000166508;ENSG00000196839;ENSG00000113580;ENSG00000120915
ARID1A	GO:0032103	positive regulation of response to external stimulus	85	14	5.60365	2.49837	0.00116312	0.0160643	ENSG00000277632;ENSG00000019582;ENSG00000100906;ENSG00000051523;ENSG00000108561;ENSG00000134954;ENSG00000108702;ENSG00000145901;ENSG00000143185;ENSG00000276070;ENSG00000168961;ENSG00000276085;ENSG00000169245;ENSG00000099985
ARID1A	GO:0001667	ameboidal-type cell migration	107	16	7.05401	2.26821	0.00154508	0.0209444	ENSG00000172757;ENSG00000115232;ENSG00000138061;ENSG00000196405;ENSG00000135046;ENSG00000115415;ENSG00000111348;ENSG00000108561;ENSG00000134954;ENSG00000233276;ENSG00000102265;ENSG00000107485;ENSG00000139626;ENSG00000111537;ENSG00000183943;ENSG00000061273
ARID1A	GO:0001818	negative regulation of cytokine production	98	15	6.46068	2.32174	0.00169451	0.0225524	ENSG00000096384;ENSG00000135046;ENSG00000153283;ENSG00000108561;ENSG00000130303;ENSG00000111679;ENSG00000107485;ENSG00000131507;ENSG00000089692;ENSG00000111537;ENSG00000134242;ENSG00000117090;ENSG00000061273;ENSG00000104856;ENSG00000168961
ARID1A	GO:1990868	response to chemokine	21	6	1.38443	4.33391	0.00182412	0.0238438	ENSG00000277632;ENSG00000108702;ENSG00000143185;ENSG00000276070;ENSG00000276085;ENSG00000169245
ARID1A	GO:0006959	humoral immune response	36	8	2.37331	3.37082	0.0019412	0.0244993	ENSG00000179344;ENSG00000108561;ENSG00000130303;ENSG00000111679;ENSG00000107485;ENSG00000085063;ENSG00000111537;ENSG00000169245
ARID1A	GO:0032609	interferon-gamma production	36	8	2.37331	3.37082	0.0019412	0.0244993	ENSG00000223865;ENSG00000231389;ENSG00000153283;ENSG00000108561;ENSG00000107485;ENSG00000197471;ENSG00000134242;ENSG00000168961
ARID1A	GO:0070371	ERK1 and ERK2 cascade	81	13	5.33995	2.43448	0.00220388	0.027343	ENSG00000277632;ENSG00000019582;ENSG00000026508;ENSG00000111679;ENSG00000108702;ENSG00000145901;ENSG00000126934;ENSG00000134242;ENSG00000143185;ENSG00000117090;ENSG00000276070;ENSG00000168961;ENSG00000276085
ARID1A	GO:0032102	negative regulation of response to external stimulus	72	12	4.74662	2.52811	0.00232785	0.0283998	ENSG00000134460;ENSG00000069667;ENSG00000182718;ENSG00000108561;ENSG00000134954;ENSG00000164111;ENSG00000233276;ENSG00000107485;ENSG00000131507;ENSG00000196839;ENSG00000198825;ENSG00000154127
ARID1A	GO:0031348	negative regulation of defense response	63	11	4.1533	2.6485	0.00239889	0.0287866	ENSG00000134460;ENSG00000153283;ENSG00000069667;ENSG00000108561;ENSG00000134954;ENSG00000163565;ENSG00000233276;ENSG00000107485;ENSG00000131507;ENSG00000196839;ENSG00000168961
ARID1A	GO:0038061	NIK/NF-kappaB signaling	55	10	3.62589	2.75794	0.00274977	0.032465	ENSG00000117450;ENSG00000100906;ENSG00000189067;ENSG00000113558;ENSG00000134242;ENSG00000061273;ENSG00000076604;ENSG00000077150;ENSG00000104856;ENSG00000168961
ARID1A	GO:0042092	type 2 immune response	10	4	0.659253	6.06747	0.00283331	0.0329204	ENSG00000019582;ENSG00000135046;ENSG00000107485;ENSG00000131507
ARID1A	GO:0051235	maintenance of location	115	16	7.58141	2.11042	0.00329501	0.0376866	ENSG00000277632;ENSG00000087086;ENSG00000136810;ENSG00000102879;ENSG00000198668;ENSG00000100906;ENSG00000051523;ENSG00000088832;ENSG00000044574;ENSG00000164111;ENSG00000111679;ENSG00000196924;ENSG00000113558;ENSG00000091039;ENSG00000169245;ENSG00000154127
ARID1A	GO:1901652	response to peptide	170	21	11.2073	1.87378	0.00361129	0.040195	ENSG00000026025;ENSG00000125691;ENSG00000135046;ENSG00000100906;ENSG00000175567;ENSG00000115415;ENSG00000051523;ENSG00000164111;ENSG00000102265;ENSG00000198931;ENSG00000091039;ENSG00000112576;ENSG00000100219;ENSG00000100823;ENSG00000121858;ENSG00000149212;ENSG00000134242;ENSG00000115904;ENSG00000105835;ENSG00000185338;ENSG00000114737
ARID1A	GO:0031349	positive regulation of defense response	159	20	10.4821	1.90801	0.00362414	0.040195	ENSG00000277632;ENSG00000143947;ENSG00000105373;ENSG00000100906;ENSG00000169100;ENSG00000051523;ENSG00000108561;ENSG00000134954;ENSG00000163565;ENSG00000108702;ENSG00000125347;ENSG00000089692;ENSG00000137312;ENSG00000145901;ENSG00000134242;ENSG00000145365;ENSG00000104856;ENSG00000168961;ENSG00000276085;ENSG00000099985
ARID1A	GO:0031589	cell-substrate adhesion	86	13	5.66958	2.29294	0.00379151	0.041352	ENSG00000100097;ENSG00000115232;ENSG00000102879;ENSG00000197747;ENSG00000135404;ENSG00000026508;ENSG00000153283;ENSG00000108561;ENSG00000196924;ENSG00000139626;ENSG00000005844;ENSG00000183943;ENSG00000213949
ARID1A	GO:0140253	cell-cell fusion	17	5	1.12073	4.46137	0.00386227	0.041352	ENSG00000143119;ENSG00000137312;ENSG00000162909;ENSG00000134072;ENSG00000169245
ARID1A	GO:0045088	regulation of innate immune response	160	20	10.5481	1.89608	0.00389793	0.041352	ENSG00000096384;ENSG00000143947;ENSG00000105373;ENSG00000100906;ENSG00000115415;ENSG00000153283;ENSG00000051523;ENSG00000108561;ENSG00000163565;ENSG00000111679;ENSG00000125347;ENSG00000089692;ENSG00000137312;ENSG00000145901;ENSG00000111537;ENSG00000134242;ENSG00000185338;ENSG00000145365;ENSG00000104856;ENSG00000168961
BTLA	GO:0006605	protein targeting	261	52	5.0272	10.3437	0	0	ENSG00000177954;ENSG00000134419;ENSG00000229117;ENSG00000147403;ENSG00000109475;ENSG00000137818;ENSG00000167526;ENSG00000164587;ENSG00000071082;ENSG00000122026;ENSG00000233927;ENSG00000137154;ENSG00000166441;ENSG00000198918;ENSG00000186468;ENSG00000105640;ENSG00000161970;ENSG00000142937;ENSG00000143947;ENSG00000177600;ENSG00000142676;ENSG00000147604;ENSG00000198242;ENSG00000144713;ENSG00000118181…
BTLA	GO:0006401	RNA catabolic process	255	57	4.91164	11.6051	0	0	ENSG00000177954;ENSG00000134419;ENSG00000229117;ENSG00000147403;ENSG00000026025;ENSG00000109475;ENSG00000137818;ENSG00000167526;ENSG00000164587;ENSG00000071082;ENSG00000122026;ENSG00000233927;ENSG00000137154;ENSG00000166441;ENSG00000198918;ENSG00000186468;ENSG00000105640;ENSG00000161970;ENSG00000142937;ENSG00000143947;ENSG00000177600;ENSG00000142676;ENSG00000147604;ENSG00000198242;ENSG00000181163…
BTLA	GO:0090150	establishment of protein localization to membrane	207	54	3.98709	13.5437	0	0	ENSG00000177954;ENSG00000134419;ENSG00000229117;ENSG00000147403;ENSG00000109475;ENSG00000137818;ENSG00000167526;ENSG00000164587;ENSG00000071082;ENSG00000122026;ENSG00000233927;ENSG00000137154;ENSG00000166441;ENSG00000198918;ENSG00000186468;ENSG00000105640;ENSG00000204628;ENSG00000161970;ENSG00000142937;ENSG00000143947;ENSG00000177600;ENSG00000142676;ENSG00000147604;ENSG00000198242;ENSG00000144713…
BTLA	GO:0006413	translational initiation	160	55	3.08181	17.8466	0	0	ENSG00000177954;ENSG00000134419;ENSG00000229117;ENSG00000147403;ENSG00000109475;ENSG00000137818;ENSG00000167526;ENSG00000164587;ENSG00000071082;ENSG00000122026;ENSG00000233927;ENSG00000137154;ENSG00000166441;ENSG00000198918;ENSG00000186468;ENSG00000105640;ENSG00000161970;ENSG00000142937;ENSG00000143947;ENSG00000177600;ENSG00000142676;ENSG00000147604;ENSG00000198242;ENSG00000181163;ENSG00000144713…
BTLA	GO:0070972	protein localization to endoplasmic reticulum	121	51	2.33062	21.8826	0	0	ENSG00000177954;ENSG00000134419;ENSG00000229117;ENSG00000147403;ENSG00000109475;ENSG00000137818;ENSG00000167526;ENSG00000164587;ENSG00000071082;ENSG00000122026;ENSG00000233927;ENSG00000137154;ENSG00000166441;ENSG00000198918;ENSG00000186468;ENSG00000105640;ENSG00000161970;ENSG00000142937;ENSG00000143947;ENSG00000177600;ENSG00000142676;ENSG00000147604;ENSG00000198242;ENSG00000144713;ENSG00000118181…
BTLA	GO:0002181	cytoplasmic translation	73	24	1.40608	17.0688	0	0	ENSG00000229117;ENSG00000137818;ENSG00000071082;ENSG00000233927;ENSG00000198918;ENSG00000186468;ENSG00000105640;ENSG00000161970;ENSG00000142676;ENSG00000144713;ENSG00000156482;ENSG00000213741;ENSG00000174748;ENSG00000198755;ENSG00000182899;ENSG00000108298;ENSG00000089009;ENSG00000063177;ENSG00000162244;ENSG00000104408;ENSG00000130255;ENSG00000197728;ENSG00000241343;ENSG00000114391
BTLA	GO:0022613	ribonucleoprotein complex biogenesis	344	24	6.62589	3.62215	1.67479e-08	1.75135e-06	ENSG00000177954;ENSG00000147403;ENSG00000164587;ENSG00000233927;ENSG00000137154;ENSG00000186468;ENSG00000161970;ENSG00000142937;ENSG00000142676;ENSG00000147604;ENSG00000198242;ENSG00000181163;ENSG00000138326;ENSG00000198755;ENSG00000182899;ENSG00000122406;ENSG00000089009;ENSG00000148303;ENSG00000105193;ENSG00000104408;ENSG00000171863;ENSG00000131469;ENSG00000114391;ENSG00000171490
BTLA	GO:0016072	rRNA metabolic process	182	17	3.50556	4.84944	4.37221e-08	4.00058e-06	ENSG00000177954;ENSG00000164587;ENSG00000233927;ENSG00000137154;ENSG00000161970;ENSG00000142937;ENSG00000142676;ENSG00000147604;ENSG00000138326;ENSG00000198755;ENSG00000182899;ENSG00000122406;ENSG00000148303;ENSG00000105193;ENSG00000171863;ENSG00000131469;ENSG00000171490
BTLA	GO:0034470	ncRNA processing	243	17	4.6805	3.63209	2.80793e-06	0.000228378	ENSG00000177954;ENSG00000164587;ENSG00000233927;ENSG00000137154;ENSG00000161970;ENSG00000142937;ENSG00000142676;ENSG00000147604;ENSG00000138326;ENSG00000198755;ENSG00000182899;ENSG00000122406;ENSG00000148303;ENSG00000105193;ENSG00000171863;ENSG00000131469;ENSG00000171490
BTLA	GO:0071826	ribonucleoprotein complex subunit organization	191	12	3.67891	3.26183	0.000263635	0.0192981	ENSG00000177954;ENSG00000147403;ENSG00000164587;ENSG00000233927;ENSG00000186468;ENSG00000142676;ENSG00000198242;ENSG00000181163;ENSG00000122406;ENSG00000089009;ENSG00000104408;ENSG00000114391
C10orf54	GO:0006401	RNA catabolic process	255	13	2.88622	4.50416	3.51023e-06	0.00247028	ENSG00000134419;ENSG00000065978;ENSG00000164587;ENSG00000186468;ENSG00000188846;ENSG00000119335;ENSG00000083845;ENSG00000221983;ENSG00000142534;ENSG00000124614;ENSG00000164924;ENSG00000136104;ENSG00000144580
C10orf54	GO:0070972	protein localization to endoplasmic reticulum	121	9	1.36954	6.57155	6.74941e-06	0.00247028	ENSG00000134419;ENSG00000164587;ENSG00000186468;ENSG00000188846;ENSG00000083845;ENSG00000221983;ENSG00000142534;ENSG00000124614;ENSG00000132432
C10orf54	GO:0090150	establishment of protein localization to membrane	207	10	2.34293	4.26816	8.7952e-05	0.0214603	ENSG00000134419;ENSG00000164587;ENSG00000186468;ENSG00000188846;ENSG00000083845;ENSG00000221983;ENSG00000142534;ENSG00000124614;ENSG00000164924;ENSG00000108953
CBLB	GO:0070972	protein localization to endoplasmic reticulum	121	50	13.1908	3.79051	0	0	ENSG00000229117;ENSG00000109475;ENSG00000105372;ENSG00000142541;ENSG00000182774;ENSG00000112306;ENSG00000122026;ENSG00000137154;ENSG00000089157;ENSG00000186468;ENSG00000105640;ENSG00000197756;ENSG00000170889;ENSG00000161970;ENSG00000142937;ENSG00000143947;ENSG00000100316;ENSG00000108107;ENSG00000147604;ENSG00000198242;ENSG00000144713;ENSG00000156482;ENSG00000138326;ENSG00000213741;ENSG00000182899…
CBLB	GO:0090150	establishment of protein localization to membrane	207	64	22.5661	2.83611	8.88178e-16	3.25073e-13	ENSG00000100453;ENSG00000229117;ENSG00000109475;ENSG00000105372;ENSG00000142541;ENSG00000182774;ENSG00000112306;ENSG00000122026;ENSG00000137154;ENSG00000089157;ENSG00000186468;ENSG00000105640;ENSG00000197756;ENSG00000170889;ENSG00000161970;ENSG00000142937;ENSG00000143947;ENSG00000100316;ENSG00000108107;ENSG00000147604;ENSG00000198242;ENSG00000144713;ENSG00000156482;ENSG00000138326;ENSG00000213741…
CBLB	GO:0006413	translational initiation	160	51	17.4424	2.92391	2.40696e-13	5.87299e-11	ENSG00000229117;ENSG00000109475;ENSG00000105372;ENSG00000142541;ENSG00000182774;ENSG00000112306;ENSG00000122026;ENSG00000137154;ENSG00000089157;ENSG00000186468;ENSG00000105640;ENSG00000197756;ENSG00000170889;ENSG00000161970;ENSG00000142937;ENSG00000143947;ENSG00000100316;ENSG00000108107;ENSG00000147604;ENSG00000198242;ENSG00000181163;ENSG00000144713;ENSG00000156482;ENSG00000138326;ENSG00000213741…
CBLB	GO:0006401	RNA catabolic process	255	67	27.7988	2.41017	1.1755e-12	2.15117e-10	ENSG00000229117;ENSG00000026025;ENSG00000109475;ENSG00000105372;ENSG00000142541;ENSG00000182774;ENSG00000112306;ENSG00000122026;ENSG00000137154;ENSG00000089157;ENSG00000186468;ENSG00000105640;ENSG00000197756;ENSG00000170889;ENSG00000161970;ENSG00000142937;ENSG00000143947;ENSG00000100316;ENSG00000108107;ENSG00000147604;ENSG00000198242;ENSG00000119335;ENSG00000181163;ENSG00000144713;ENSG00000156482…
CBLB	GO:0006605	protein targeting	261	67	28.4529	2.35477	3.81384e-12	5.58346e-10	ENSG00000229117;ENSG00000109475;ENSG00000105372;ENSG00000142541;ENSG00000182774;ENSG00000112306;ENSG00000122026;ENSG00000137154;ENSG00000089157;ENSG00000144381;ENSG00000186468;ENSG00000105640;ENSG00000197756;ENSG00000170889;ENSG00000161970;ENSG00000142937;ENSG00000143947;ENSG00000100316;ENSG00000108107;ENSG00000147604;ENSG00000198242;ENSG00000144713;ENSG00000156482;ENSG00000138326;ENSG00000213741…
CBLB	GO:0019882	antigen processing and presentation	100	32	10.9015	2.93537	7.44777e-09	9.08628e-07	ENSG00000166710;ENSG00000019582;ENSG00000204287;ENSG00000196126;ENSG00000223865;ENSG00000204592;ENSG00000231389;ENSG00000196735;ENSG00000179344;ENSG00000158869;ENSG00000204264;ENSG00000198502;ENSG00000138778;ENSG00000092010;ENSG00000068796;ENSG00000077549;ENSG00000103490;ENSG00000168394;ENSG00000137100;ENSG00000204642;ENSG00000089692;ENSG00000115073;ENSG00000079616;ENSG00000134594;ENSG00000242574…
CBLB	GO:0007015	actin filament organization	127	37	13.8449	2.67246	8.87329e-09	9.27893e-07	ENSG00000205542;ENSG00000034510;ENSG00000117632;ENSG00000108518;ENSG00000172757;ENSG00000102879;ENSG00000197747;ENSG00000150093;ENSG00000042493;ENSG00000196405;ENSG00000130429;ENSG00000167460;ENSG00000162704;ENSG00000130755;ENSG00000136167;ENSG00000136717;ENSG00000143549;ENSG00000196924;ENSG00000128340;ENSG00000077549;ENSG00000111229;ENSG00000103490;ENSG00000092820;ENSG00000131236;ENSG00000125868…
CBLB	GO:0042110	T cell activation	216	52	23.5473	2.20832	1.3539e-08	1.23882e-06	ENSG00000166710;ENSG00000019582;ENSG00000134460;ENSG00000223865;ENSG00000204592;ENSG00000137154;ENSG00000144381;ENSG00000173762;ENSG00000231389;ENSG00000139193;ENSG00000102879;ENSG00000143184;ENSG00000167286;ENSG00000081059;ENSG00000213658;ENSG00000158869;ENSG00000136167;ENSG00000160654;ENSG00000185650;ENSG00000128340;ENSG00000182866;ENSG00000181847;ENSG00000103490;ENSG00000137078;ENSG00000196776…
CBLB	GO:1902903	regulation of supramolecular fiber organization	119	33	12.9728	2.54378	2.12287e-07	1.69708e-05	ENSG00000205542;ENSG00000034510;ENSG00000117632;ENSG00000108518;ENSG00000172757;ENSG00000102879;ENSG00000197747;ENSG00000042493;ENSG00000196405;ENSG00000130429;ENSG00000116288;ENSG00000162704;ENSG00000130755;ENSG00000136717;ENSG00000233276;ENSG00000196924;ENSG00000077549;ENSG00000111229;ENSG00000103490;ENSG00000125868;ENSG00000196776;ENSG00000172725;ENSG00000165527;ENSG00000185043;ENSG00000115306…
CBLB	GO:0034341	response to interferon-gamma	87	27	9.48431	2.84681	2.31842e-07	1.69708e-05	ENSG00000166710;ENSG00000277632;ENSG00000125148;ENSG00000204287;ENSG00000026025;ENSG00000142541;ENSG00000184009;ENSG00000196126;ENSG00000096384;ENSG00000223865;ENSG00000204592;ENSG00000231389;ENSG00000196735;ENSG00000179344;ENSG00000196405;ENSG00000143184;ENSG00000115415;ENSG00000185201;ENSG00000108702;ENSG00000198502;ENSG00000196776;ENSG00000204642;ENSG00000111537;ENSG00000159840;ENSG00000143185…
CBLB	GO:0002250	adaptive immune response	155	39	16.8973	2.30806	2.82506e-07	1.87995e-05	ENSG00000166710;ENSG00000019582;ENSG00000204592;ENSG00000144381;ENSG00000173762;ENSG00000139193;ENSG00000179344;ENSG00000143184;ENSG00000167286;ENSG00000213658;ENSG00000158869;ENSG00000108561;ENSG00000183918;ENSG00000160654;ENSG00000166501;ENSG00000180644;ENSG00000103490;ENSG00000136286;ENSG00000168394;ENSG00000137078;ENSG00000163519;ENSG00000196352;ENSG00000131507;ENSG00000204642;ENSG00000196839…
CBLB	GO:0022407	regulation of cell-cell adhesion	157	39	17.1154	2.27865	4.05406e-07	2.47298e-05	ENSG00000019582;ENSG00000134460;ENSG00000223865;ENSG00000204592;ENSG00000144381;ENSG00000115232;ENSG00000231389;ENSG00000139193;ENSG00000102879;ENSG00000143184;ENSG00000197971;ENSG00000182866;ENSG00000181847;ENSG00000103490;ENSG00000196776;ENSG00000020633;ENSG00000196352;ENSG00000131507;ENSG00000102760;ENSG00000089692;ENSG00000137710;ENSG00000196839;ENSG00000137312;ENSG00000010810;ENSG00000111537…
CBLB	GO:0045785	positive regulation of cell adhesion	152	38	16.5703	2.29326	4.81743e-07	2.68871e-05	ENSG00000019582;ENSG00000134460;ENSG00000223865;ENSG00000204592;ENSG00000144381;ENSG00000115232;ENSG00000231389;ENSG00000139193;ENSG00000102879;ENSG00000197747;ENSG00000143184;ENSG00000108561;ENSG00000196924;ENSG00000182866;ENSG00000103490;ENSG00000196776;ENSG00000185043;ENSG00000020633;ENSG00000196352;ENSG00000107742;ENSG00000196839;ENSG00000137312;ENSG00000010810;ENSG00000111537;ENSG00000164442…
CBLB	GO:0043062	extracellular structure organization	55	20	5.99583	3.33565	5.14234e-07	2.68871e-05	ENSG00000115232;ENSG00000150093;ENSG00000042493;ENSG00000138061;ENSG00000182718;ENSG00000136167;ENSG00000003402;ENSG00000196776;ENSG00000107742;ENSG00000102760;ENSG00000028137;ENSG00000137312;ENSG00000005844;ENSG00000083457;ENSG00000123131;ENSG00000197635;ENSG00000077150;ENSG00000167642;ENSG00000213949;ENSG00000136738
CBLB	GO:0001906	cell killing	57	20	6.21386	3.21861	9.9811e-07	4.87078e-05	ENSG00000166710;ENSG00000115523;ENSG00000100453;ENSG00000105372;ENSG00000096384;ENSG00000204592;ENSG00000156482;ENSG00000102879;ENSG00000143184;ENSG00000183918;ENSG00000180644;ENSG00000204642;ENSG00000089692;ENSG00000111537;ENSG00000143669;ENSG00000150637;ENSG00000135077;ENSG00000168961;ENSG00000170542;ENSG00000109943
CBLB	GO:0002764	immune response-regulating signaling pathway	220	48	23.9833	2.00139	1.2072e-06	5.21286e-05	ENSG00000075624;ENSG00000204287;ENSG00000184009;ENSG00000196126;ENSG00000096384;ENSG00000223865;ENSG00000082074;ENSG00000144381;ENSG00000231389;ENSG00000143947;ENSG00000196735;ENSG00000179344;ENSG00000150991;ENSG00000170315;ENSG00000130429;ENSG00000167286;ENSG00000198668;ENSG00000100906;ENSG00000213658;ENSG00000023445;ENSG00000158869;ENSG00000051523;ENSG00000108561;ENSG00000162704;ENSG00000054148…
CBLB	GO:0032970	regulation of actin filament-based process	116	31	12.6458	2.45142	1.21064e-06	5.21286e-05	ENSG00000205542;ENSG00000034510;ENSG00000117632;ENSG00000108518;ENSG00000172757;ENSG00000102879;ENSG00000197747;ENSG00000042493;ENSG00000196405;ENSG00000130429;ENSG00000111348;ENSG00000162704;ENSG00000054148;ENSG00000130755;ENSG00000136717;ENSG00000196924;ENSG00000064666;ENSG00000077549;ENSG00000111229;ENSG00000103490;ENSG00000092820;ENSG00000125868;ENSG00000196776;ENSG00000172725;ENSG00000165527…
CBLB	GO:0002683	negative regulation of immune system process	159	38	17.3334	2.1923	1.61905e-06	6.58413e-05	ENSG00000277632;ENSG00000019582;ENSG00000105372;ENSG00000134460;ENSG00000204592;ENSG00000115738;ENSG00000143184;ENSG00000100906;ENSG00000158869;ENSG00000108561;ENSG00000054148;ENSG00000185650;ENSG00000120690;ENSG00000233276;ENSG00000139644;ENSG00000126457;ENSG00000181847;ENSG00000092820;ENSG00000169926;ENSG00000196776;ENSG00000185043;ENSG00000020633;ENSG00000196352;ENSG00000131507;ENSG00000089692…
CBLB	GO:0051493	regulation of cytoskeleton organization	190	42	20.7129	2.02773	4.0572e-06	0.000153347	ENSG00000205542;ENSG00000034510;ENSG00000117632;ENSG00000108518;ENSG00000172757;ENSG00000181163;ENSG00000102879;ENSG00000197747;ENSG00000042493;ENSG00000196405;ENSG00000130429;ENSG00000111348;ENSG00000162704;ENSG00000054148;ENSG00000088325;ENSG00000130755;ENSG00000136717;ENSG00000196924;ENSG00000077549;ENSG00000111229;ENSG00000103490;ENSG00000092820;ENSG00000125868;ENSG00000196776;ENSG00000172725…
CBLB	GO:0002449	lymphocyte mediated immunity	105	28	11.4466	2.44614	4.18982e-06	0.000153347	ENSG00000166710;ENSG00000100453;ENSG00000019582;ENSG00000204592;ENSG00000144381;ENSG00000139193;ENSG00000179344;ENSG00000102879;ENSG00000143184;ENSG00000158869;ENSG00000108561;ENSG00000183918;ENSG00000180644;ENSG00000136286;ENSG00000196352;ENSG00000131507;ENSG00000204642;ENSG00000089692;ENSG00000028137;ENSG00000028277;ENSG00000143669;ENSG00000134539;ENSG00000150637;ENSG00000077238;ENSG00000135077…
CBLB	GO:0002791	regulation of peptide secretion	139	33	15.1531	2.17777	9.27762e-06	0.000323391	ENSG00000205542;ENSG00000277632;ENSG00000019582;ENSG00000204592;ENSG00000144381;ENSG00000122862;ENSG00000089248;ENSG00000005022;ENSG00000182054;ENSG00000054148;ENSG00000164111;ENSG00000197971;ENSG00000108702;ENSG00000139644;ENSG00000103490;ENSG00000092820;ENSG00000120742;ENSG00000115306;ENSG00000102760;ENSG00000028137;ENSG00000155657;ENSG00000111537;ENSG00000156675;ENSG00000077238;ENSG00000135077…
CBLB	GO:0006959	humoral immune response	36	14	3.92454	3.56729	1.10345e-05	0.000367148	ENSG00000115523;ENSG00000105372;ENSG00000204592;ENSG00000156482;ENSG00000179344;ENSG00000108561;ENSG00000183918;ENSG00000168214;ENSG00000196352;ENSG00000102760;ENSG00000085063;ENSG00000111537;ENSG00000028277;ENSG00000169508
CBLB	GO:0007159	leukocyte cell-cell adhesion	153	35	16.6793	2.09841	1.19705e-05	0.000380974	ENSG00000019582;ENSG00000134460;ENSG00000223865;ENSG00000204592;ENSG00000188404;ENSG00000144381;ENSG00000115232;ENSG00000231389;ENSG00000139193;ENSG00000102879;ENSG00000150093;ENSG00000143184;ENSG00000128340;ENSG00000182866;ENSG00000181847;ENSG00000103490;ENSG00000092820;ENSG00000196776;ENSG00000020633;ENSG00000196352;ENSG00000131507;ENSG00000089692;ENSG00000196839;ENSG00000010810;ENSG00000005844…
CBLB	GO:0001819	positive regulation of cytokine production	166	37	18.0965	2.04459	1.26617e-05	0.000386183	ENSG00000166710;ENSG00000164104;ENSG00000277632;ENSG00000019582;ENSG00000223865;ENSG00000204592;ENSG00000144381;ENSG00000231389;ENSG00000138061;ENSG00000143184;ENSG00000115415;ENSG00000023445;ENSG00000158869;ENSG00000116288;ENSG00000051523;ENSG00000213654;ENSG00000108561;ENSG00000197971;ENSG00000108702;ENSG00000124831;ENSG00000181847;ENSG00000103490;ENSG00000165732;ENSG00000115306;ENSG00000102760…
CBLB	GO:0002694	regulation of leukocyte activation	208	43	22.6751	1.89635	1.88042e-05	0.000544009	ENSG00000019582;ENSG00000134460;ENSG00000223865;ENSG00000204592;ENSG00000115738;ENSG00000144381;ENSG00000231389;ENSG00000139193;ENSG00000102879;ENSG00000143184;ENSG00000213658;ENSG00000158869;ENSG00000185650;ENSG00000128340;ENSG00000182866;ENSG00000181847;ENSG00000103490;ENSG00000137078;ENSG00000196776;ENSG00000020633;ENSG00000196352;ENSG00000131507;ENSG00000089692;ENSG00000196839;ENSG00000028137…
CBLB	GO:0002181	cytoplasmic translation	73	21	7.9581	2.63882	1.93227e-05	0.000544009	ENSG00000229117;ENSG00000142541;ENSG00000089157;ENSG00000186468;ENSG00000105640;ENSG00000161970;ENSG00000144713;ENSG00000156482;ENSG00000213741;ENSG00000182899;ENSG00000108298;ENSG00000089009;ENSG00000162244;ENSG00000130255;ENSG00000163682;ENSG00000172809;ENSG00000171858;ENSG00000197728;ENSG00000241343;ENSG00000265681;ENSG00000114391
CBLB	GO:0000910	cytokinesis	85	23	9.26628	2.48212	2.35074e-05	0.000623726	ENSG00000117632;ENSG00000172757;ENSG00000137804;ENSG00000125354;ENSG00000198668;ENSG00000184640;ENSG00000101224;ENSG00000115306;ENSG00000115163;ENSG00000137100;ENSG00000136108;ENSG00000138175;ENSG00000166851;ENSG00000138758;ENSG00000130340;ENSG00000137807;ENSG00000151150;ENSG00000118193;ENSG00000171552;ENSG00000173846;ENSG00000161800;ENSG00000101350;ENSG00000090889
CBLB	GO:0051051	negative regulation of transport	145	33	15.8072	2.08766	2.38584e-05	0.000623726	ENSG00000205542;ENSG00000019582;ENSG00000164687;ENSG00000122862;ENSG00000102879;ENSG00000198668;ENSG00000116288;ENSG00000089248;ENSG00000005022;ENSG00000182054;ENSG00000134308;ENSG00000136717;ENSG00000164111;ENSG00000139644;ENSG00000166501;ENSG00000114353;ENSG00000092820;ENSG00000196776;ENSG00000165527;ENSG00000163519;ENSG00000131507;ENSG00000102760;ENSG00000196839;ENSG00000028137;ENSG00000109062…
CBLB	GO:0031032	actomyosin structure organization	48	16	5.23272	3.05768	2.57185e-05	0.000645037	ENSG00000117632;ENSG00000108518;ENSG00000184009;ENSG00000197747;ENSG00000150093;ENSG00000196405;ENSG00000064666;ENSG00000003402;ENSG00000196776;ENSG00000102760;ENSG00000155657;ENSG00000159840;ENSG00000140030;ENSG00000137807;ENSG00000079819;ENSG00000161800
CBLB	GO:2000147	positive regulation of cell motility	152	34	16.5703	2.05186	2.6436e-05	0.000645037	ENSG00000205542;ENSG00000277632;ENSG00000019582;ENSG00000108518;ENSG00000115232;ENSG00000054654;ENSG00000102879;ENSG00000143184;ENSG00000213654;ENSG00000108561;ENSG00000054148;ENSG00000044574;ENSG00000108702;ENSG00000196924;ENSG00000128340;ENSG00000114353;ENSG00000103490;ENSG00000165527;ENSG00000185043;ENSG00000107742;ENSG00000075218;ENSG00000137710;ENSG00000106211;ENSG00000111537;ENSG00000107738…
CBLB	GO:0048872	homeostasis of number of cells	122	29	13.2998	2.18048	3.1644e-05	0.000747206	ENSG00000166710;ENSG00000164104;ENSG00000019582;ENSG00000105372;ENSG00000182774;ENSG00000134460;ENSG00000137154;ENSG00000115738;ENSG00000138326;ENSG00000102879;ENSG00000115415;ENSG00000213658;ENSG00000158869;ENSG00000185650;ENSG00000164466;ENSG00000187608;ENSG00000126457;ENSG00000137078;ENSG00000169926;ENSG00000133703;ENSG00000196839;ENSG00000157456;ENSG00000105810;ENSG00000169508;ENSG00000125735…
CBLB	GO:0070371	ERK1 and ERK2 cascade	81	22	8.83022	2.49144	3.31522e-05	0.000758356	ENSG00000277632;ENSG00000019582;ENSG00000143184;ENSG00000185650;ENSG00000120875;ENSG00000108702;ENSG00000114353;ENSG00000003402;ENSG00000103490;ENSG00000092820;ENSG00000185043;ENSG00000136997;ENSG00000109062;ENSG00000169508;ENSG00000135077;ENSG00000143185;ENSG00000170955;ENSG00000117090;ENSG00000169220;ENSG00000276070;ENSG00000177606;ENSG00000168961
CBLB	GO:0060326	cell chemotaxis	76	21	8.28515	2.53466	3.77606e-05	0.0008376	ENSG00000205542;ENSG00000164104;ENSG00000277632;ENSG00000019582;ENSG00000105372;ENSG00000102879;ENSG00000143184;ENSG00000158869;ENSG00000213654;ENSG00000108561;ENSG00000108702;ENSG00000128340;ENSG00000172725;ENSG00000106211;ENSG00000143669;ENSG00000169508;ENSG00000143185;ENSG00000125735;ENSG00000276070;ENSG00000213949;ENSG00000168961
CBLB	GO:0002697	regulation of immune effector process	149	33	16.2432	2.03161	4.29963e-05	0.000925685	ENSG00000166710;ENSG00000019582;ENSG00000105372;ENSG00000134460;ENSG00000204592;ENSG00000144381;ENSG00000143184;ENSG00000115415;ENSG00000023445;ENSG00000158869;ENSG00000108561;ENSG00000183918;ENSG00000139644;ENSG00000128340;ENSG00000103490;ENSG00000165732;ENSG00000196776;ENSG00000196352;ENSG00000131507;ENSG00000204642;ENSG00000089692;ENSG00000028137;ENSG00000085063;ENSG00000111537;ENSG00000150637…
CBLB	GO:0070661	leukocyte proliferation	112	27	12.2097	2.21136	4.54723e-05	0.00095102	ENSG00000019582;ENSG00000134460;ENSG00000223865;ENSG00000204592;ENSG00000137154;ENSG00000144381;ENSG00000231389;ENSG00000102879;ENSG00000143184;ENSG00000128340;ENSG00000103490;ENSG00000112576;ENSG00000196352;ENSG00000131507;ENSG00000196839;ENSG00000028137;ENSG00000010810;ENSG00000169508;ENSG00000107738;ENSG00000135077;ENSG00000105369;ENSG00000125735;ENSG00000204482;ENSG00000242574;ENSG00000168961…
CBLB	GO:0010639	negative regulation of organelle organization	189	39	20.6039	1.89285	4.84325e-05	0.000984793	ENSG00000205542;ENSG00000034510;ENSG00000117632;ENSG00000108518;ENSG00000117724;ENSG00000131747;ENSG00000124575;ENSG00000135486;ENSG00000119335;ENSG00000181163;ENSG00000102879;ENSG00000187837;ENSG00000042493;ENSG00000164754;ENSG00000005022;ENSG00000130755;ENSG00000163041;ENSG00000184897;ENSG00000233276;ENSG00000077549;ENSG00000154473;ENSG00000172725;ENSG00000185043;ENSG00000115306;ENSG00000102760…
CBLB	GO:0090066	regulation of anatomical structure size	138	31	15.0441	2.06061	5.50466e-05	0.00108903	ENSG00000205542;ENSG00000034510;ENSG00000108518;ENSG00000096384;ENSG00000172757;ENSG00000102879;ENSG00000042493;ENSG00000196405;ENSG00000130429;ENSG00000152558;ENSG00000162704;ENSG00000130755;ENSG00000136717;ENSG00000233276;ENSG00000172531;ENSG00000127483;ENSG00000077549;ENSG00000111229;ENSG00000103490;ENSG00000092820;ENSG00000125868;ENSG00000172725;ENSG00000165527;ENSG00000115306;ENSG00000137710…
CBLB	GO:0032609	interferon-gamma production	36	13	3.92454	3.31249	5.73639e-05	0.00110501	ENSG00000223865;ENSG00000144381;ENSG00000231389;ENSG00000143184;ENSG00000108561;ENSG00000187608;ENSG00000103490;ENSG00000196776;ENSG00000150637;ENSG00000107738;ENSG00000135077;ENSG00000113263;ENSG00000168961
CBLB	GO:0007163	establishment or maintenance of cell polarity	79	21	8.61219	2.4384	7.05916e-05	0.00132495	ENSG00000096384;ENSG00000172757;ENSG00000162704;ENSG00000160654;ENSG00000092820;ENSG00000131236;ENSG00000165527;ENSG00000115163;ENSG00000139725;ENSG00000109062;ENSG00000160789;ENSG00000100092;ENSG00000119487;ENSG00000176973;ENSG00000080986;ENSG00000136861;ENSG00000276070;ENSG00000175216;ENSG00000138964;ENSG00000167642;ENSG00000142945
CBLB	GO:0032103	positive regulation of response to external stimulus	85	22	9.26628	2.3742	7.39573e-05	0.00135342	ENSG00000205542;ENSG00000277632;ENSG00000019582;ENSG00000105372;ENSG00000204592;ENSG00000144381;ENSG00000143184;ENSG00000100906;ENSG00000158869;ENSG00000116288;ENSG00000051523;ENSG00000213654;ENSG00000108561;ENSG00000108702;ENSG00000128340;ENSG00000196776;ENSG00000106211;ENSG00000135077;ENSG00000143185;ENSG00000125735;ENSG00000276070;ENSG00000168961
CBLB	GO:0050900	leukocyte migration	122	28	13.2998	2.10529	8.44866e-05	0.00145514	ENSG00000277632;ENSG00000019582;ENSG00000105372;ENSG00000188404;ENSG00000115232;ENSG00000102879;ENSG00000150093;ENSG00000143184;ENSG00000158869;ENSG00000213654;ENSG00000108561;ENSG00000108702;ENSG00000128340;ENSG00000182866;ENSG00000103490;ENSG00000136286;ENSG00000196776;ENSG00000196839;ENSG00000010810;ENSG00000005844;ENSG00000143669;ENSG00000169508;ENSG00000143185;ENSG00000186891;ENSG00000125735…
CBLB	GO:0050867	positive regulation of cell activation	141	31	15.3711	2.01677	8.48858e-05	0.00145514	ENSG00000019582;ENSG00000134460;ENSG00000223865;ENSG00000204592;ENSG00000144381;ENSG00000231389;ENSG00000139193;ENSG00000102879;ENSG00000143184;ENSG00000158869;ENSG00000182866;ENSG00000103490;ENSG00000196776;ENSG00000020633;ENSG00000196352;ENSG00000196839;ENSG00000010810;ENSG00000111537;ENSG00000169508;ENSG00000150637;ENSG00000077238;ENSG00000107738;ENSG00000135077;ENSG00000168884;ENSG00000118513…
CBLB	GO:0045730	respiratory burst	12	7	1.30818	5.35094	8.54795e-05	0.00145514	ENSG00000169442;ENSG00000105372;ENSG00000171314;ENSG00000051523;ENSG00000128340;ENSG00000196352;ENSG00000100365
CBLB	GO:0048285	organelle fission	228	43	24.8554	1.73	0.00018093	0.00301001	ENSG00000148773;ENSG00000132341;ENSG00000117724;ENSG00000131747;ENSG00000175063;ENSG00000066279;ENSG00000137804;ENSG00000170315;ENSG00000164754;ENSG00000088325;ENSG00000196924;ENSG00000138778;ENSG00000114391;ENSG00000068796;ENSG00000126787;ENSG00000101224;ENSG00000154473;ENSG00000112576;ENSG00000118971;ENSG00000102760;ENSG00000155657;ENSG00000157456;ENSG00000166851;ENSG00000079616;ENSG00000163535…
CBLB	GO:0032613	interleukin-10 production	17	8	1.85326	4.31673	0.000188317	0.00306329	ENSG00000144381;ENSG00000143184;ENSG00000158869;ENSG00000181847;ENSG00000103490;ENSG00000196776;ENSG00000107738;ENSG00000168961
CBLB	GO:0051235	maintenance of location	115	26	12.5367	2.07391	0.000195521	0.00311133	ENSG00000205542;ENSG00000034510;ENSG00000277632;ENSG00000122862;ENSG00000066279;ENSG00000054654;ENSG00000102879;ENSG00000167996;ENSG00000143184;ENSG00000198668;ENSG00000100906;ENSG00000116288;ENSG00000051523;ENSG00000044574;ENSG00000164111;ENSG00000196924;ENSG00000113558;ENSG00000182866;ENSG00000197043;ENSG00000166913;ENSG00000092820;ENSG00000147872;ENSG00000150995;ENSG00000151150;ENSG00000135245…
CBLB	GO:0002521	leukocyte differentiation	209	40	22.7842	1.75561	0.000220344	0.00343174	ENSG00000166710;ENSG00000277632;ENSG00000019582;ENSG00000134460;ENSG00000137154;ENSG00000115738;ENSG00000115232;ENSG00000139193;ENSG00000185862;ENSG00000150093;ENSG00000167286;ENSG00000081059;ENSG00000158869;ENSG00000182718;ENSG00000160654;ENSG00000185650;ENSG00000182866;ENSG00000168214;ENSG00000020633;ENSG00000131507;ENSG00000136997;ENSG00000196839;ENSG00000111537;ENSG00000028277;ENSG00000105810…
CBLB	GO:0002576	platelet degranulation	41	13	4.46962	2.90853	0.000261333	0.00391102	ENSG00000205542;ENSG00000122862;ENSG00000172543;ENSG00000198668;ENSG00000158869;ENSG00000164111;ENSG00000196924;ENSG00000127824;ENSG00000145050;ENSG00000155657;ENSG00000164081;ENSG00000196937;ENSG00000010278
CBLB	GO:0044772	mitotic cell cycle phase transition	289	51	31.5054	1.61877	0.000261803	0.00391102	ENSG00000117724;ENSG00000175063;ENSG00000137154;ENSG00000115738;ENSG00000161970;ENSG00000150093;ENSG00000198668;ENSG00000164754;ENSG00000072571;ENSG00000088325;ENSG00000185650;ENSG00000138778;ENSG00000114391;ENSG00000113558;ENSG00000126457;ENSG00000092010;ENSG00000127824;ENSG00000126787;ENSG00000101224;ENSG00000154473;ENSG00000136104;ENSG00000112576;ENSG00000137100;ENSG00000100823;ENSG00000118971…
CBLB	GO:0007162	negative regulation of cell adhesion	82	20	8.93924	2.23733	0.000370332	0.00542165	ENSG00000019582;ENSG00000134460;ENSG00000138061;ENSG00000143184;ENSG00000111348;ENSG00000197971;ENSG00000181847;ENSG00000020633;ENSG00000131507;ENSG00000102760;ENSG00000135535;ENSG00000089692;ENSG00000137710;ENSG00000077238;ENSG00000107738;ENSG00000135077;ENSG00000010278;ENSG00000167642;ENSG00000168961;ENSG00000154127
CBLB	GO:0001667	ameboidal-type cell migration	107	24	11.6646	2.0575	0.000387904	0.00556756	ENSG00000205542;ENSG00000108518;ENSG00000172757;ENSG00000115232;ENSG00000150093;ENSG00000138061;ENSG00000196405;ENSG00000115415;ENSG00000111348;ENSG00000108561;ENSG00000233276;ENSG00000197043;ENSG00000131236;ENSG00000172725;ENSG00000165527;ENSG00000185043;ENSG00000102760;ENSG00000106211;ENSG00000111537;ENSG00000150347;ENSG00000100092;ENSG00000197635;ENSG00000034152;ENSG00000177606
CBLB	GO:0070555	response to interleukin-1	59	16	6.43189	2.4876	0.000398366	0.00559858	ENSG00000277632;ENSG00000143947;ENSG00000150991;ENSG00000143184;ENSG00000170315;ENSG00000100906;ENSG00000051523;ENSG00000108702;ENSG00000113558;ENSG00000103490;ENSG00000196776;ENSG00000168884;ENSG00000143185;ENSG00000276070;ENSG00000168961;ENSG00000107968
CBLB	GO:0050727	regulation of inflammatory response	101	23	11.0105	2.08891	0.000405362	0.00559858	ENSG00000205542;ENSG00000277632;ENSG00000105372;ENSG00000134460;ENSG00000204592;ENSG00000144381;ENSG00000143184;ENSG00000100906;ENSG00000023445;ENSG00000158869;ENSG00000116288;ENSG00000213654;ENSG00000108561;ENSG00000108702;ENSG00000233276;ENSG00000103490;ENSG00000196776;ENSG00000196352;ENSG00000131507;ENSG00000196839;ENSG00000028137;ENSG00000085063;ENSG00000159840
CBLB	GO:0050663	cytokine secretion	65	17	7.08598	2.3991	0.000421937	0.00571959	ENSG00000205542;ENSG00000277632;ENSG00000144381;ENSG00000122862;ENSG00000197971;ENSG00000108702;ENSG00000103490;ENSG00000092820;ENSG00000168214;ENSG00000115306;ENSG00000102760;ENSG00000028137;ENSG00000077238;ENSG00000135077;ENSG00000168961;ENSG00000186827;ENSG00000109943
CBLB	GO:1901987	regulation of cell cycle phase transition	230	42	25.0735	1.67508	0.000442045	0.00588322	ENSG00000117724;ENSG00000175063;ENSG00000115738;ENSG00000161970;ENSG00000181163;ENSG00000164754;ENSG00000072571;ENSG00000088325;ENSG00000185650;ENSG00000138778;ENSG00000113558;ENSG00000126457;ENSG00000092010;ENSG00000127824;ENSG00000126787;ENSG00000101224;ENSG00000154473;ENSG00000136104;ENSG00000112576;ENSG00000137100;ENSG00000100823;ENSG00000118971;ENSG00000119397;ENSG00000075218;ENSG00000102760…
CBLB	GO:0007229	integrin-mediated signaling pathway	33	11	3.5975	3.05768	0.000478992	0.00626112	ENSG00000082074;ENSG00000115232;ENSG00000150093;ENSG00000213658;ENSG00000158869;ENSG00000196924;ENSG00000196776;ENSG00000005844;ENSG00000083457;ENSG00000159840;ENSG00000213949
CBLB	GO:0032633	interleukin-4 production	15	7	1.63523	4.28075	0.00051749	0.00664566	ENSG00000204592;ENSG00000158869;ENSG00000168214;ENSG00000131507;ENSG00000135077;ENSG00000113263;ENSG00000168961
CBLB	GO:0050920	regulation of chemotaxis	55	15	5.99583	2.50174	0.000563302	0.00710926	ENSG00000205542;ENSG00000277632;ENSG00000019582;ENSG00000143184;ENSG00000213654;ENSG00000108561;ENSG00000108702;ENSG00000128340;ENSG00000172725;ENSG00000106211;ENSG00000169508;ENSG00000143185;ENSG00000125735;ENSG00000276070;ENSG00000168961
CBLB	GO:1903706	regulation of hemopoiesis	170	33	18.5326	1.78065	0.000599276	0.00743508	ENSG00000166710;ENSG00000164104;ENSG00000277632;ENSG00000019582;ENSG00000134460;ENSG00000115738;ENSG00000139193;ENSG00000185862;ENSG00000100906;ENSG00000115415;ENSG00000163041;ENSG00000185650;ENSG00000166501;ENSG00000187608;ENSG00000126457;ENSG00000169926;ENSG00000185043;ENSG00000020633;ENSG00000131507;ENSG00000136997;ENSG00000196839;ENSG00000111537;ENSG00000105810;ENSG00000077238;ENSG00000107738…
CBLB	GO:0034109	homotypic cell-cell adhesion	29	10	3.16144	3.16312	0.000637751	0.00778057	ENSG00000075624;ENSG00000184009;ENSG00000101608;ENSG00000213719;ENSG00000196924;ENSG00000137710;ENSG00000106211;ENSG00000010278;ENSG00000151150;ENSG00000154127
CBLB	GO:0072507	divalent inorganic cation homeostasis	131	27	14.281	1.89063	0.000717484	0.0086098	ENSG00000169442;ENSG00000277632;ENSG00000125148;ENSG00000132507;ENSG00000102879;ENSG00000143184;ENSG00000198668;ENSG00000125910;ENSG00000182718;ENSG00000051523;ENSG00000164111;ENSG00000108702;ENSG00000139644;ENSG00000166501;ENSG00000182866;ENSG00000197043;ENSG00000183172;ENSG00000196352;ENSG00000010810;ENSG00000198417;ENSG00000140030;ENSG00000086300;ENSG00000150995;ENSG00000125384;ENSG00000151150…
CBLB	GO:0044839	cell cycle G2/M phase transition	119	25	12.9728	1.92711	0.000835637	0.00986591	ENSG00000117724;ENSG00000181163;ENSG00000198668;ENSG00000164754;ENSG00000072571;ENSG00000088325;ENSG00000113558;ENSG00000127824;ENSG00000101224;ENSG00000136104;ENSG00000137100;ENSG00000119397;ENSG00000075218;ENSG00000167552;ENSG00000157456;ENSG00000166851;ENSG00000148019;ENSG00000160299;ENSG00000136861;ENSG00000175216;ENSG00000174799;ENSG00000103995;ENSG00000118193;ENSG00000139289;ENSG00000173846
CBLB	GO:1904951	positive regulation of establishment of protein localization	195	36	21.2579	1.69348	0.000914108	0.0106211	ENSG00000100453;ENSG00000277632;ENSG00000096384;ENSG00000204592;ENSG00000144381;ENSG00000134308;ENSG00000054148;ENSG00000197971;ENSG00000108702;ENSG00000196924;ENSG00000128340;ENSG00000164924;ENSG00000166913;ENSG00000103490;ENSG00000092820;ENSG00000120742;ENSG00000185043;ENSG00000115306;ENSG00000075218;ENSG00000102760;ENSG00000010810;ENSG00000155657;ENSG00000111537;ENSG00000077238;ENSG00000135077…
CBLB	GO:0051047	positive regulation of secretion	120	25	13.0818	1.91105	0.000950125	0.0108671	ENSG00000277632;ENSG00000204592;ENSG00000144381;ENSG00000158869;ENSG00000051523;ENSG00000054148;ENSG00000197971;ENSG00000108702;ENSG00000114353;ENSG00000103490;ENSG00000092820;ENSG00000120742;ENSG00000115306;ENSG00000102760;ENSG00000155657;ENSG00000111537;ENSG00000077238;ENSG00000135077;ENSG00000118513;ENSG00000124766;ENSG00000168961;ENSG00000186827;ENSG00000104783;ENSG00000136738;ENSG00000109943
CBLB	GO:1902850	microtubule cytoskeleton organization involved in mitosis	82	19	8.93924	2.12546	0.00101598	0.0114415	ENSG00000117632;ENSG00000132341;ENSG00000137804;ENSG00000088325;ENSG00000196924;ENSG00000138778;ENSG00000068796;ENSG00000115163;ENSG00000166851;ENSG00000013810;ENSG00000080986;ENSG00000160299;ENSG00000136861;ENSG00000237649;ENSG00000138160;ENSG00000137807;ENSG00000161800;ENSG00000101350;ENSG00000090889
CBLB	GO:0042116	macrophage activation	21	8	2.28932	3.49449	0.00106034	0.0117601	ENSG00000019582;ENSG00000144381;ENSG00000077238;ENSG00000135077;ENSG00000168884;ENSG00000105835;ENSG00000177606;ENSG00000164400
CBLB	GO:2001233	regulation of apoptotic signaling pathway	190	35	20.7129	1.68977	0.00111802	0.0122148	ENSG00000164104;ENSG00000100453;ENSG00000019582;ENSG00000161970;ENSG00000170315;ENSG00000171863;ENSG00000116288;ENSG00000089248;ENSG00000005022;ENSG00000134308;ENSG00000233276;ENSG00000172531;ENSG00000139644;ENSG00000182866;ENSG00000250479;ENSG00000114353;ENSG00000164924;ENSG00000003402;ENSG00000166913;ENSG00000103490;ENSG00000086061;ENSG00000121858;ENSG00000109062;ENSG00000010810;ENSG00000106211…
CBLB	GO:0050878	regulation of body fluid levels	135	27	14.717	1.83461	0.00116215	0.0125102	ENSG00000075624;ENSG00000117632;ENSG00000184009;ENSG00000101608;ENSG00000158869;ENSG00000182718;ENSG00000051523;ENSG00000213719;ENSG00000108561;ENSG00000163041;ENSG00000164111;ENSG00000166501;ENSG00000196924;ENSG00000182866;ENSG00000114353;ENSG00000164924;ENSG00000077549;ENSG00000198931;ENSG00000196839;ENSG00000010810;ENSG00000106211;ENSG00000085063;ENSG00000094916;ENSG00000010278;ENSG00000150995…
CBLB	GO:0030099	myeloid cell differentiation	170	32	18.5326	1.72669	0.00124602	0.0130659	ENSG00000166710;ENSG00000164104;ENSG00000277632;ENSG00000019582;ENSG00000105372;ENSG00000137154;ENSG00000115738;ENSG00000185862;ENSG00000100906;ENSG00000115415;ENSG00000158869;ENSG00000182718;ENSG00000163041;ENSG00000185650;ENSG00000164466;ENSG00000166501;ENSG00000187608;ENSG00000126457;ENSG00000169926;ENSG00000168214;ENSG00000185043;ENSG00000131507;ENSG00000136997;ENSG00000111537;ENSG00000105810…
CBLB	GO:0050866	negative regulation of cell activation	59	15	6.43189	2.33213	0.00124947	0.0130659	ENSG00000019582;ENSG00000134460;ENSG00000115738;ENSG00000143184;ENSG00000181847;ENSG00000020633;ENSG00000131507;ENSG00000089692;ENSG00000077238;ENSG00000107738;ENSG00000135077;ENSG00000010278;ENSG00000204482;ENSG00000168961;ENSG00000154127
CBLB	GO:0002437	inflammatory response to antigenic stimulus	17	7	1.85326	3.77713	0.00128654	0.0130798	ENSG00000164104;ENSG00000134460;ENSG00000204592;ENSG00000158869;ENSG00000116288;ENSG00000233276;ENSG00000168214
CBLB	GO:0140253	cell-cell fusion	17	7	1.85326	3.77713	0.00128654	0.0130798	ENSG00000102144;ENSG00000003402;ENSG00000137312;ENSG00000162909;ENSG00000077238;ENSG00000125735;ENSG00000134072
CBLB	GO:0072593	reactive oxygen species metabolic process	97	21	10.5745	1.98592	0.00143322	0.0143715	ENSG00000198763;ENSG00000096384;ENSG00000132507;ENSG00000144381;ENSG00000138061;ENSG00000116288;ENSG00000051523;ENSG00000164543;ENSG00000167815;ENSG00000233276;ENSG00000168209;ENSG00000128340;ENSG00000114353;ENSG00000003402;ENSG00000196776;ENSG00000010810;ENSG00000111537;ENSG00000123131;ENSG00000100365;ENSG00000141682;ENSG00000120915
CBLB	GO:0070482	response to oxygen levels	137	27	14.9351	1.80783	0.00146285	0.0144704	ENSG00000198786;ENSG00000144381;ENSG00000143947;ENSG00000150991;ENSG00000170315;ENSG00000102144;ENSG00000051523;ENSG00000185650;ENSG00000139644;ENSG00000168209;ENSG00000127483;ENSG00000003402;ENSG00000168214;ENSG00000102760;ENSG00000136997;ENSG00000196839;ENSG00000162909;ENSG00000164442;ENSG00000160789;ENSG00000118513;ENSG00000197635;ENSG00000105835;ENSG00000119772;ENSG00000150995;ENSG00000141682…
CBLB	GO:1904950	negative regulation of establishment of protein localization	66	16	7.195	2.22377	0.00150399	0.014679	ENSG00000205542;ENSG00000122862;ENSG00000116288;ENSG00000089248;ENSG00000182054;ENSG00000164111;ENSG00000139644;ENSG00000092820;ENSG00000086061;ENSG00000131507;ENSG00000102760;ENSG00000156675;ENSG00000135272;ENSG00000198355;ENSG00000186827;ENSG00000102471
CBLB	GO:0051302	regulation of cell division	55	14	5.99583	2.33496	0.00177858	0.0171306	ENSG00000066279;ENSG00000185862;ENSG00000213626;ENSG00000198668;ENSG00000101224;ENSG00000185043;ENSG00000136997;ENSG00000166851;ENSG00000137807;ENSG00000118193;ENSG00000171552;ENSG00000173846;ENSG00000161800;ENSG00000101350
CBLB	GO:0003013	circulatory system process	86	19	9.3753	2.0266	0.00185546	0.0176389	ENSG00000115738;ENSG00000198668;ENSG00000115415;ENSG00000051523;ENSG00000136717;ENSG00000233276;ENSG00000196924;ENSG00000114353;ENSG00000196839;ENSG00000010810;ENSG00000155657;ENSG00000143185;ENSG00000034152;ENSG00000105835;ENSG00000150995;ENSG00000125384;ENSG00000213949;ENSG00000113749;ENSG00000120915
CBLB	GO:0006949	syncytium formation	18	7	1.96227	3.56729	0.00190993	0.017924	ENSG00000102144;ENSG00000003402;ENSG00000137312;ENSG00000162909;ENSG00000077238;ENSG00000125735;ENSG00000134072
CBLB	GO:0050817	coagulation	100	21	10.9015	1.92634	0.00214194	0.0198469	ENSG00000075624;ENSG00000184009;ENSG00000101608;ENSG00000158869;ENSG00000182718;ENSG00000213719;ENSG00000108561;ENSG00000163041;ENSG00000164111;ENSG00000166501;ENSG00000196924;ENSG00000182866;ENSG00000164924;ENSG00000077549;ENSG00000010810;ENSG00000106211;ENSG00000085063;ENSG00000094916;ENSG00000010278;ENSG00000150995;ENSG00000154127
CBLB	GO:0052547	regulation of peptidase activity	155	29	16.8973	1.71625	0.00228844	0.0209392	ENSG00000144381;ENSG00000139193;ENSG00000170540;ENSG00000023445;ENSG00000116288;ENSG00000204264;ENSG00000240065;ENSG00000145779;ENSG00000136717;ENSG00000197971;ENSG00000233276;ENSG00000182866;ENSG00000153113;ENSG00000092010;ENSG00000160213;ENSG00000003402;ENSG00000103490;ENSG00000107742;ENSG00000121858;ENSG00000136997;ENSG00000010810;ENSG00000129355;ENSG00000181788;ENSG00000107738;ENSG00000125735…
CBLB	GO:0034612	response to tumor necrosis factor	101	21	11.0105	1.90727	0.00243606	0.0220148	ENSG00000205542;ENSG00000277632;ENSG00000139193;ENSG00000143184;ENSG00000100906;ENSG00000115415;ENSG00000023445;ENSG00000125726;ENSG00000051523;ENSG00000185650;ENSG00000108702;ENSG00000103490;ENSG00000185043;ENSG00000028137;ENSG00000056558;ENSG00000143185;ENSG00000186891;ENSG00000125735;ENSG00000276070;ENSG00000186827;ENSG00000089486
CBLB	GO:0043491	protein kinase B signaling	69	16	7.52204	2.12708	0.00246729	0.022025	ENSG00000277632;ENSG00000096384;ENSG00000150093;ENSG00000116288;ENSG00000108561;ENSG00000185650;ENSG00000233276;ENSG00000128340;ENSG00000182866;ENSG00000185043;ENSG00000163519;ENSG00000109062;ENSG00000010810;ENSG00000149212;ENSG00000170955;ENSG00000173846
CBLB	GO:0007249	I-kappaB kinase/NF-kappaB signaling	122	24	13.2998	1.80453	0.00270372	0.0233561	ENSG00000019582;ENSG00000196154;ENSG00000143947;ENSG00000150991;ENSG00000170315;ENSG00000100906;ENSG00000115415;ENSG00000023445;ENSG00000166501;ENSG00000196924;ENSG00000003402;ENSG00000103490;ENSG00000165732;ENSG00000121858;ENSG00000131507;ENSG00000010810;ENSG00000106211;ENSG00000162924;ENSG00000165233;ENSG00000123131;ENSG00000168884;ENSG00000145365;ENSG00000168961;ENSG00000102471
CBLB	GO:1904019	epithelial cell apoptotic process	29	9	3.16144	2.84681	0.00274382	0.0233561	ENSG00000115232;ENSG00000185650;ENSG00000153113;ENSG00000003402;ENSG00000165527;ENSG00000102760;ENSG00000168884;ENSG00000119772;ENSG00000171552
CBLB	GO:0010927	cellular component assembly involved in morphogenesis	19	7	2.07129	3.37954	0.00274403	0.0233561	ENSG00000184009;ENSG00000150093;ENSG00000003402;ENSG00000155657;ENSG00000137812;ENSG00000010278;ENSG00000173744
CBLB	GO:0032615	interleukin-12 production	19	7	2.07129	3.37954	0.00274403	0.0233561	ENSG00000144381;ENSG00000108561;ENSG00000181847;ENSG00000196776;ENSG00000111537;ENSG00000117090;ENSG00000168961
CBLB	GO:0006909	phagocytosis	89	19	9.70234	1.95829	0.00281738	0.0237048	ENSG00000075624;ENSG00000184009;ENSG00000096384;ENSG00000102879;ENSG00000150093;ENSG00000130429;ENSG00000158869;ENSG00000051523;ENSG00000162704;ENSG00000160654;ENSG00000111229;ENSG00000103490;ENSG00000136286;ENSG00000196776;ENSG00000010810;ENSG00000005844;ENSG00000100092;ENSG00000117090;ENSG00000100365
CBLB	GO:0035821	modification of morphology or physiology of other organism	64	15	6.97697	2.14993	0.00298529	0.0248322	ENSG00000115523;ENSG00000277632;ENSG00000105372;ENSG00000172757;ENSG00000156482;ENSG00000198668;ENSG00000182481;ENSG00000182718;ENSG00000180644;ENSG00000111537;ENSG00000160208;ENSG00000276070;ENSG00000177606;ENSG00000170542;ENSG00000171552
CBLB	GO:0071900	regulation of protein serine/threonine kinase activity	187	33	20.3858	1.61877	0.00318202	0.0261712	ENSG00000075624;ENSG00000019582;ENSG00000096384;ENSG00000143947;ENSG00000150991;ENSG00000170315;ENSG00000198668;ENSG00000089248;ENSG00000120875;ENSG00000103490;ENSG00000086061;ENSG00000112576;ENSG00000185043;ENSG00000118971;ENSG00000102760;ENSG00000133703;ENSG00000106211;ENSG00000111537;ENSG00000129355;ENSG00000157456;ENSG00000166851;ENSG00000154310;ENSG00000135272;ENSG00000104814;ENSG00000034152…
CBLB	GO:0071559	response to transforming growth factor beta	71	16	7.74007	2.06716	0.00335902	0.0269898	ENSG00000096384;ENSG00000143947;ENSG00000150991;ENSG00000150093;ENSG00000143184;ENSG00000170315;ENSG00000044574;ENSG00000185650;ENSG00000003402;ENSG00000020633;ENSG00000010810;ENSG00000164442;ENSG00000159840;ENSG00000176973;ENSG00000177606;ENSG00000168675
CBLB	GO:0031349	positive regulation of defense response	159	29	17.3334	1.67307	0.00338865	0.0269898	ENSG00000164104;ENSG00000277632;ENSG00000105372;ENSG00000204592;ENSG00000144381;ENSG00000143947;ENSG00000150991;ENSG00000170315;ENSG00000100906;ENSG00000023445;ENSG00000158869;ENSG00000116288;ENSG00000051523;ENSG00000213654;ENSG00000108561;ENSG00000183918;ENSG00000108702;ENSG00000103490;ENSG00000196776;ENSG00000089692;ENSG00000133703;ENSG00000137312;ENSG00000010810;ENSG00000150637;ENSG00000135077…
CBLB	GO:0097191	extrinsic apoptotic signaling pathway	97	20	10.5745	1.89135	0.00339216	0.0269898	ENSG00000164104;ENSG00000139193;ENSG00000116288;ENSG00000125726;ENSG00000233276;ENSG00000172531;ENSG00000003402;ENSG00000103490;ENSG00000185043;ENSG00000121858;ENSG00000028137;ENSG00000010810;ENSG00000111537;ENSG00000160789;ENSG00000056558;ENSG00000181788;ENSG00000141682;ENSG00000186827;ENSG00000171552;ENSG00000164400
CBLB	GO:0045088	regulation of innate immune response	160	29	17.4424	1.66261	0.0037251	0.0293202	ENSG00000164104;ENSG00000105372;ENSG00000096384;ENSG00000204592;ENSG00000144381;ENSG00000143947;ENSG00000150991;ENSG00000170315;ENSG00000100906;ENSG00000115415;ENSG00000023445;ENSG00000158869;ENSG00000051523;ENSG00000108561;ENSG00000183918;ENSG00000103490;ENSG00000089692;ENSG00000133703;ENSG00000137312;ENSG00000010810;ENSG00000111537;ENSG00000150637;ENSG00000159110;ENSG00000135077;ENSG00000168884…
CBLB	GO:0030048	actin filament-based movement	25	8	2.72538	2.93537	0.00380032	0.029594	ENSG00000026025;ENSG00000092841;ENSG00000054654;ENSG00000167460;ENSG00000136717;ENSG00000143549;ENSG00000196924;ENSG00000155657
CBLB	GO:0022412	cellular process involved in reproduction in multicellular organism	85	18	9.26628	1.94253	0.00394723	0.0304054	ENSG00000164104;ENSG00000132341;ENSG00000131747;ENSG00000137154;ENSG00000066279;ENSG00000150093;ENSG00000170315;ENSG00000163041;ENSG00000101224;ENSG00000185043;ENSG00000166851;ENSG00000080503;ENSG00000137812;ENSG00000010278;ENSG00000119772;ENSG00000057657;ENSG00000171552;ENSG00000173744
CBLB	GO:0044091	membrane biogenesis	11	5	1.19917	4.16956	0.00398759	0.0304054	ENSG00000197747;ENSG00000182718;ENSG00000115306;ENSG00000137312;ENSG00000151150
CBLB	GO:0098542	defense response to other organism	154	28	16.7883	1.66783	0.00414112	0.0312505	ENSG00000115523;ENSG00000164104;ENSG00000105372;ENSG00000134460;ENSG00000103187;ENSG00000204592;ENSG00000156482;ENSG00000115415;ENSG00000145287;ENSG00000023445;ENSG00000158869;ENSG00000051523;ENSG00000108561;ENSG00000185201;ENSG00000168209;ENSG00000196924;ENSG00000187608;ENSG00000180644;ENSG00000103490;ENSG00000165732;ENSG00000168214;ENSG00000111537;ENSG00000166801;ENSG00000143669;ENSG00000159110…
CBLB	GO:0071706	tumor necrosis factor superfamily cytokine production	54	13	5.88681	2.20832	0.00434453	0.0324509	ENSG00000277632;ENSG00000204592;ENSG00000144381;ENSG00000158869;ENSG00000051523;ENSG00000103490;ENSG00000196776;ENSG00000106211;ENSG00000111537;ENSG00000107738;ENSG00000135077;ENSG00000117090;ENSG00000168961
CBLB	GO:0051258	protein polymerization	120	23	13.0818	1.75817	0.00462017	0.0341613	ENSG00000205542;ENSG00000034510;ENSG00000117632;ENSG00000108518;ENSG00000175063;ENSG00000102879;ENSG00000042493;ENSG00000196405;ENSG00000130429;ENSG00000162704;ENSG00000130755;ENSG00000136717;ENSG00000077549;ENSG00000111229;ENSG00000103490;ENSG00000172725;ENSG00000165527;ENSG00000115306;ENSG00000137710;ENSG00000166503;ENSG00000136861;ENSG00000004478;ENSG00000175216
CBLB	GO:0051090	regulation of DNA-binding transcription factor activity	156	28	17.0064	1.64644	0.00499141	0.0363136	ENSG00000205542;ENSG00000115738;ENSG00000143947;ENSG00000181163;ENSG00000150991;ENSG00000138061;ENSG00000143184;ENSG00000170315;ENSG00000100906;ENSG00000116288;ENSG00000124831;ENSG00000166501;ENSG00000196924;ENSG00000003402;ENSG00000103490;ENSG00000185043;ENSG00000102760;ENSG00000133703;ENSG00000150347;ENSG00000056558;ENSG00000135077;ENSG00000137193;ENSG00000134107;ENSG00000077150;ENSG00000106785…
CBLB	GO:0034113	heterotypic cell-cell adhesion	16	6	1.74424	3.43989	0.00501496	0.0363136	ENSG00000115232;ENSG00000150093;ENSG00000197971;ENSG00000182866;ENSG00000196776;ENSG00000137312
CBLB	GO:0009615	response to virus	149	27	16.2432	1.66223	0.00506009	0.0363136	ENSG00000117632;ENSG00000134460;ENSG00000172757;ENSG00000143184;ENSG00000115415;ENSG00000023445;ENSG00000108561;ENSG00000185201;ENSG00000168209;ENSG00000196924;ENSG00000187608;ENSG00000180644;ENSG00000103490;ENSG00000165732;ENSG00000106211;ENSG00000111537;ENSG00000166801;ENSG00000143669;ENSG00000105810;ENSG00000160208;ENSG00000159110;ENSG00000116679;ENSG00000115758;ENSG00000276070;ENSG00000141682…
CBLB	GO:0006968	cellular defense response	21	7	2.28932	3.05768	0.00521691	0.0370756	ENSG00000115523;ENSG00000150093;ENSG00000183918;ENSG00000180644;ENSG00000163519;ENSG00000113263;ENSG00000186827
CBLB	GO:0002440	production of molecular mediator of immune response	81	17	8.83022	1.92521	0.00552735	0.0389041	ENSG00000166710;ENSG00000019582;ENSG00000204592;ENSG00000144381;ENSG00000179344;ENSG00000143184;ENSG00000158869;ENSG00000139644;ENSG00000143641;ENSG00000165732;ENSG00000196352;ENSG00000131507;ENSG00000028137;ENSG00000028277;ENSG00000150637;ENSG00000077238;ENSG00000186827
CBLB	GO:0061458	reproductive system development	115	22	12.5367	1.75484	0.00567195	0.039408	ENSG00000164104;ENSG00000096384;ENSG00000137154;ENSG00000066279;ENSG00000170315;ENSG00000081059;ENSG00000044574;ENSG00000163041;ENSG00000185650;ENSG00000196924;ENSG00000168214;ENSG00000121858;ENSG00000196839;ENSG00000150347;ENSG00000164442;ENSG00000123131;ENSG00000004478;ENSG00000057657;ENSG00000167642;ENSG00000171552;ENSG00000162063;ENSG00000164400
CBLB	GO:0008277	regulation of G protein-coupled receptor signaling pathway	32	9	3.48848	2.57992	0.00570662	0.039408	ENSG00000117632;ENSG00000198668;ENSG00000114353;ENSG00000166913;ENSG00000196839;ENSG00000198055;ENSG00000169220;ENSG00000185527;ENSG00000132329
CBLB	GO:0007059	chromosome segregation	195	33	21.2579	1.55236	0.00621079	0.0424888	ENSG00000148773;ENSG00000132341;ENSG00000117724;ENSG00000131747;ENSG00000137804;ENSG00000164754;ENSG00000005022;ENSG00000138778;ENSG00000126787;ENSG00000154473;ENSG00000155657;ENSG00000166851;ENSG00000079616;ENSG00000163535;ENSG00000013810;ENSG00000004897;ENSG00000137812;ENSG00000080986;ENSG00000169220;ENSG00000136861;ENSG00000134690;ENSG00000179041;ENSG00000237649;ENSG00000169679;ENSG00000010292…
CBLB	GO:0090130	tissue migration	82	17	8.93924	1.90173	0.00628959	0.0426294	ENSG00000205542;ENSG00000108518;ENSG00000150093;ENSG00000138061;ENSG00000196405;ENSG00000115415;ENSG00000233276;ENSG00000172725;ENSG00000165527;ENSG00000185043;ENSG00000102760;ENSG00000106211;ENSG00000111537;ENSG00000100092;ENSG00000197635;ENSG00000034152;ENSG00000177606
CBLB	GO:0001503	ossification	89	18	9.70234	1.85522	0.00655689	0.0440334	ENSG00000277632;ENSG00000115738;ENSG00000122862;ENSG00000115268;ENSG00000167460;ENSG00000172809;ENSG00000213719;ENSG00000163041;ENSG00000134996;ENSG00000187608;ENSG00000171490;ENSG00000165732;ENSG00000168214;ENSG00000105810;ENSG00000162496;ENSG00000086300;ENSG00000130522;ENSG00000133818
CBLB	GO:0007051	spindle organization	103	20	11.2286	1.78117	0.00688651	0.0458127	ENSG00000117632;ENSG00000132341;ENSG00000066279;ENSG00000088325;ENSG00000196924;ENSG00000138778;ENSG00000068796;ENSG00000092820;ENSG00000166851;ENSG00000013810;ENSG00000080986;ENSG00000169220;ENSG00000160299;ENSG00000175216;ENSG00000237649;ENSG00000138160;ENSG00000137807;ENSG00000161800;ENSG00000101350;ENSG00000090889
CBLB	GO:0070670	response to interleukin-4	22	7	2.39833	2.9187	0.00694701	0.0458127	ENSG00000096384;ENSG00000100316;ENSG00000102879;ENSG00000143184;ENSG00000081059;ENSG00000044574;ENSG00000077238
CBLB	GO:0046683	response to organophosphorus	33	9	3.5975	2.50174	0.00710769	0.0464538	ENSG00000188404;ENSG00000144381;ENSG00000115415;ENSG00000044574;ENSG00000185650;ENSG00000092820;ENSG00000100823;ENSG00000130522;ENSG00000177606
CBLB	GO:0032635	interleukin-6 production	39	10	4.25159	2.35206	0.00742563	0.0481023	ENSG00000144381;ENSG00000158869;ENSG00000051523;ENSG00000197971;ENSG00000103490;ENSG00000196776;ENSG00000162909;ENSG00000135077;ENSG00000117090;ENSG00000168961
CBLB	GO:0043900	regulation of multi-organism process	168	29	18.3145	1.58344	0.00757862	0.0486627	ENSG00000277632;ENSG00000019582;ENSG00000131747;ENSG00000134460;ENSG00000172757;ENSG00000115415;ENSG00000111348;ENSG00000023445;ENSG00000182718;ENSG00000051523;ENSG00000108561;ENSG00000185201;ENSG00000187608;ENSG00000180644;ENSG00000103490;ENSG00000185043;ENSG00000196352;ENSG00000196839;ENSG00000111537;ENSG00000166801;ENSG00000160208;ENSG00000135272;ENSG00000123131;ENSG00000135077;ENSG00000276070…
CBLB	GO:0045861	negative regulation of proteolysis	118	22	12.8638	1.71023	0.00775078	0.0493354	ENSG00000096384;ENSG00000139193;ENSG00000122406;ENSG00000125691;ENSG00000171863;ENSG00000170540;ENSG00000023445;ENSG00000116288;ENSG00000145779;ENSG00000136717;ENSG00000233276;ENSG00000153113;ENSG00000160213;ENSG00000003402;ENSG00000196352;ENSG00000107742;ENSG00000085063;ENSG00000129355;ENSG00000181788;ENSG00000125735;ENSG00000167642;ENSG00000170542
CD5	GO:0070972	protein localization to endoplasmic reticulum	121	39	13.5993	2.8678	3.16123e-10	2.31402e-07	ENSG00000134419;ENSG00000105372;ENSG00000142541;ENSG00000198034;ENSG00000182774;ENSG00000122026;ENSG00000197958;ENSG00000233927;ENSG00000137154;ENSG00000089157;ENSG00000105640;ENSG00000197756;ENSG00000170889;ENSG00000161970;ENSG00000142937;ENSG00000100316;ENSG00000108107;ENSG00000147604;ENSG00000144713;ENSG00000118181;ENSG00000138326;ENSG00000213741;ENSG00000174748;ENSG00000198755;ENSG00000122406…
CD5	GO:0090150	establishment of protein localization to membrane	207	54	23.2649	2.32109	9.42324e-10	3.4489e-07	ENSG00000134419;ENSG00000105372;ENSG00000142541;ENSG00000080824;ENSG00000198034;ENSG00000182774;ENSG00000122026;ENSG00000197958;ENSG00000233927;ENSG00000137154;ENSG00000089157;ENSG00000105640;ENSG00000197756;ENSG00000170889;ENSG00000161970;ENSG00000142937;ENSG00000100316;ENSG00000108107;ENSG00000147604;ENSG00000144713;ENSG00000118181;ENSG00000138326;ENSG00000213741;ENSG00000174748;ENSG00000198755…
CD5	GO:0042110	T cell activation	216	53	24.2764	2.18319	1.40707e-08	3.43325e-06	ENSG00000168685;ENSG00000189403;ENSG00000204592;ENSG00000137154;ENSG00000111913;ENSG00000139193;ENSG00000152518;ENSG00000102879;ENSG00000116824;ENSG00000172116;ENSG00000143184;ENSG00000167286;ENSG00000152495;ENSG00000142168;ENSG00000088832;ENSG00000070831;ENSG00000156127;ENSG00000185650;ENSG00000131981;ENSG00000111679;ENSG00000182866;ENSG00000168421;ENSG00000083799;ENSG00000196776;ENSG00000204472…
CD5	GO:0002521	leukocyte differentiation	209	50	23.4897	2.12859	8.90828e-08	1.63021e-05	ENSG00000168685;ENSG00000189403;ENSG00000137154;ENSG00000115738;ENSG00000115232;ENSG00000139193;ENSG00000185862;ENSG00000152518;ENSG00000116824;ENSG00000167286;ENSG00000182718;ENSG00000123685;ENSG00000152495;ENSG00000142168;ENSG00000070831;ENSG00000156127;ENSG00000171223;ENSG00000185650;ENSG00000131981;ENSG00000111679;ENSG00000182866;ENSG00000168421;ENSG00000083799;ENSG00000168214;ENSG00000020633…
CD5	GO:0006413	translational initiation	160	41	17.9825	2.27999	1.88306e-07	2.63978e-05	ENSG00000134419;ENSG00000105372;ENSG00000142541;ENSG00000198034;ENSG00000182774;ENSG00000122026;ENSG00000197958;ENSG00000233927;ENSG00000137154;ENSG00000089157;ENSG00000105640;ENSG00000197756;ENSG00000170889;ENSG00000161970;ENSG00000142937;ENSG00000100316;ENSG00000108107;ENSG00000147604;ENSG00000181163;ENSG00000144713;ENSG00000118181;ENSG00000138326;ENSG00000213741;ENSG00000174748;ENSG00000198755…
CD5	GO:0001773	myeloid dendritic cell activation	17	11	1.91064	5.75722	2.16375e-07	2.63978e-05	ENSG00000189403;ENSG00000116824;ENSG00000123685;ENSG00000152495;ENSG00000156127;ENSG00000168214;ENSG00000135077;ENSG00000104856;ENSG00000090554;ENSG00000064201;ENSG00000164400
CD5	GO:0022407	regulation of cell-cell adhesion	157	40	17.6454	2.26689	3.15465e-07	3.29887e-05	ENSG00000168685;ENSG00000189403;ENSG00000204592;ENSG00000111913;ENSG00000115232;ENSG00000139193;ENSG00000102879;ENSG00000143184;ENSG00000070831;ENSG00000134954;ENSG00000131981;ENSG00000111679;ENSG00000197971;ENSG00000182866;ENSG00000083799;ENSG00000196776;ENSG00000204472;ENSG00000020633;ENSG00000100219;ENSG00000131507;ENSG00000102760;ENSG00000177885;ENSG00000137710;ENSG00000137312;ENSG00000010810…
CD5	GO:0032103	positive regulation of response to external stimulus	85	26	9.55322	2.7216	9.72611e-07	8.89939e-05	ENSG00000205542;ENSG00000105372;ENSG00000189403;ENSG00000204592;ENSG00000111913;ENSG00000143184;ENSG00000100906;ENSG00000116288;ENSG00000051523;ENSG00000134954;ENSG00000123240;ENSG00000108702;ENSG00000196776;ENSG00000204472;ENSG00000160255;ENSG00000106211;ENSG00000145901;ENSG00000171522;ENSG00000135077;ENSG00000170989;ENSG00000143185;ENSG00000125735;ENSG00000177663;ENSG00000169245;ENSG00000156299…
CD5	GO:0002694	regulation of leukocyte activation	208	47	23.3773	2.0105	1.31691e-06	9.85592e-05	ENSG00000168685;ENSG00000189403;ENSG00000204592;ENSG00000111913;ENSG00000115738;ENSG00000139193;ENSG00000152518;ENSG00000102879;ENSG00000116824;ENSG00000143184;ENSG00000152495;ENSG00000142168;ENSG00000070831;ENSG00000185650;ENSG00000131981;ENSG00000111679;ENSG00000182866;ENSG00000083799;ENSG00000196776;ENSG00000204472;ENSG00000160255;ENSG00000020633;ENSG00000100219;ENSG00000131507;ENSG00000177885…
CD5	GO:0060326	cell chemotaxis	76	24	8.5417	2.80975	1.34644e-06	9.85592e-05	ENSG00000205542;ENSG00000164104;ENSG00000105372;ENSG00000189403;ENSG00000111913;ENSG00000102879;ENSG00000084207;ENSG00000143184;ENSG00000110934;ENSG00000217555;ENSG00000131981;ENSG00000108702;ENSG00000204472;ENSG00000172725;ENSG00000160255;ENSG00000141480;ENSG00000106211;ENSG00000143669;ENSG00000170989;ENSG00000143185;ENSG00000125735;ENSG00000177663;ENSG00000169245;ENSG00000156299
CD5	GO:0051235	maintenance of location	115	31	12.9249	2.39846	1.9192e-06	0.000127714	ENSG00000205542;ENSG00000034510;ENSG00000087086;ENSG00000122862;ENSG00000136810;ENSG00000054654;ENSG00000102879;ENSG00000167996;ENSG00000143184;ENSG00000198668;ENSG00000100906;ENSG00000116288;ENSG00000051523;ENSG00000088832;ENSG00000186480;ENSG00000164111;ENSG00000111679;ENSG00000196924;ENSG00000113558;ENSG00000182866;ENSG00000100242;ENSG00000137642;ENSG00000091039;ENSG00000147872;ENSG00000185989…
CD5	GO:0140253	cell-cell fusion	17	10	1.91064	5.23384	2.77915e-06	0.000164076	ENSG00000111913;ENSG00000143119;ENSG00000003402;ENSG00000137312;ENSG00000162909;ENSG00000077238;ENSG00000125735;ENSG00000134072;ENSG00000090554;ENSG00000169245
CD5	GO:0045785	positive regulation of cell adhesion	152	37	17.0834	2.16585	2.91392e-06	0.000164076	ENSG00000168685;ENSG00000189403;ENSG00000204592;ENSG00000115232;ENSG00000139193;ENSG00000102879;ENSG00000197747;ENSG00000143184;ENSG00000070831;ENSG00000134954;ENSG00000111679;ENSG00000196924;ENSG00000182866;ENSG00000083799;ENSG00000196776;ENSG00000204472;ENSG00000185043;ENSG00000020633;ENSG00000100219;ENSG00000177885;ENSG00000137312;ENSG00000010810;ENSG00000111537;ENSG00000105810;ENSG00000163600…
CD5	GO:0007159	leukocyte cell-cell adhesion	153	37	17.1958	2.15169	3.44398e-06	0.000180071	ENSG00000168685;ENSG00000189403;ENSG00000204592;ENSG00000188404;ENSG00000111913;ENSG00000115232;ENSG00000139193;ENSG00000102879;ENSG00000143184;ENSG00000070831;ENSG00000134954;ENSG00000131981;ENSG00000111679;ENSG00000182866;ENSG00000083799;ENSG00000196776;ENSG00000204472;ENSG00000160255;ENSG00000020633;ENSG00000110876;ENSG00000100219;ENSG00000131507;ENSG00000177885;ENSG00000010810;ENSG00000145901…
CD5	GO:0006401	RNA catabolic process	255	53	28.6597	1.84929	4.14672e-06	0.00020236	ENSG00000134419;ENSG00000065978;ENSG00000026025;ENSG00000105372;ENSG00000142541;ENSG00000198034;ENSG00000182774;ENSG00000122026;ENSG00000197958;ENSG00000233927;ENSG00000137154;ENSG00000089157;ENSG00000105640;ENSG00000197756;ENSG00000170889;ENSG00000161970;ENSG00000142937;ENSG00000100316;ENSG00000108107;ENSG00000147604;ENSG00000181163;ENSG00000144713;ENSG00000118181;ENSG00000138326;ENSG00000213741…
CD5	GO:1904019	epithelial cell apoptotic process	29	13	3.25933	3.98855	4.90715e-06	0.000224502	ENSG00000115232;ENSG00000101109;ENSG00000185650;ENSG00000153113;ENSG00000003402;ENSG00000165527;ENSG00000102760;ENSG00000141480;ENSG00000168884;ENSG00000128016;ENSG00000119772;ENSG00000171552;ENSG00000015475
CD5	GO:0006949	syncytium formation	18	10	2.02303	4.94307	5.62775e-06	0.000242324	ENSG00000111913;ENSG00000143119;ENSG00000003402;ENSG00000137312;ENSG00000162909;ENSG00000077238;ENSG00000125735;ENSG00000134072;ENSG00000090554;ENSG00000169245
CD5	GO:2000147	positive regulation of cell motility	152	36	17.0834	2.10731	7.79847e-06	0.000317138	ENSG00000205542;ENSG00000189403;ENSG00000111913;ENSG00000115232;ENSG00000054654;ENSG00000102879;ENSG00000143184;ENSG00000054148;ENSG00000134954;ENSG00000131981;ENSG00000108702;ENSG00000196924;ENSG00000100242;ENSG00000204472;ENSG00000165527;ENSG00000185043;ENSG00000100219;ENSG00000075218;ENSG00000137710;ENSG00000106211;ENSG00000111537;ENSG00000155366;ENSG00000168610;ENSG00000100644;ENSG00000170989…
CD5	GO:0050867	positive regulation of cell activation	141	34	15.8471	2.1455	9.2418e-06	0.000356052	ENSG00000168685;ENSG00000189403;ENSG00000204592;ENSG00000139193;ENSG00000102879;ENSG00000116824;ENSG00000143184;ENSG00000070831;ENSG00000111679;ENSG00000182866;ENSG00000083799;ENSG00000196776;ENSG00000204472;ENSG00000160255;ENSG00000020633;ENSG00000100219;ENSG00000177885;ENSG00000010810;ENSG00000111537;ENSG00000163600;ENSG00000072274;ENSG00000150637;ENSG00000077238;ENSG00000135077;ENSG00000168884…
CD5	GO:0072507	divalent inorganic cation homeostasis	131	32	14.7232	2.17344	1.27643e-05	0.000467175	ENSG00000169442;ENSG00000125148;ENSG00000133112;ENSG00000189403;ENSG00000102879;ENSG00000143184;ENSG00000169715;ENSG00000198668;ENSG00000125910;ENSG00000182718;ENSG00000051523;ENSG00000088832;ENSG00000164111;ENSG00000111679;ENSG00000108702;ENSG00000051108;ENSG00000182866;ENSG00000005059;ENSG00000263001;ENSG00000010810;ENSG00000171522;ENSG00000176171;ENSG00000170989;ENSG00000196950;ENSG00000182162…
CD5	GO:0010639	negative regulation of organelle organization	189	41	21.2419	1.93015	1.84336e-05	0.000642544	ENSG00000205542;ENSG00000034510;ENSG00000131747;ENSG00000124575;ENSG00000168298;ENSG00000184357;ENSG00000135486;ENSG00000181163;ENSG00000164611;ENSG00000102879;ENSG00000187837;ENSG00000137309;ENSG00000164754;ENSG00000092199;ENSG00000005022;ENSG00000186480;ENSG00000130755;ENSG00000163041;ENSG00000184897;ENSG00000148700;ENSG00000233276;ENSG00000172725;ENSG00000185043;ENSG00000115306;ENSG00000102760…
CD5	GO:0032970	regulation of actin filament-based process	116	29	13.0373	2.22438	2.03636e-05	0.000677551	ENSG00000205542;ENSG00000034510;ENSG00000172757;ENSG00000102879;ENSG00000197747;ENSG00000111348;ENSG00000054148;ENSG00000130755;ENSG00000070831;ENSG00000136717;ENSG00000148700;ENSG00000196924;ENSG00000064666;ENSG00000145703;ENSG00000241553;ENSG00000125868;ENSG00000196776;ENSG00000172725;ENSG00000165527;ENSG00000254999;ENSG00000115306;ENSG00000102760;ENSG00000177885;ENSG00000137710;ENSG00000155366…
CD5	GO:1902532	negative regulation of intracellular signal transduction	210	44	23.6021	1.86424	2.28699e-05	0.000727861	ENSG00000205542;ENSG00000133112;ENSG00000111913;ENSG00000084207;ENSG00000198668;ENSG00000116288;ENSG00000088832;ENSG00000120875;ENSG00000111679;ENSG00000123240;ENSG00000051108;ENSG00000233276;ENSG00000168209;ENSG00000089220;ENSG00000168421;ENSG00000137642;ENSG00000083799;ENSG00000185043;ENSG00000100219;ENSG00000141480;ENSG00000109062;ENSG00000106211;ENSG00000163219;ENSG00000163162;ENSG00000145901…
CD5	GO:0051098	regulation of binding	172	38	19.3312	1.96573	2.43099e-05	0.000741451	ENSG00000205542;ENSG00000164104;ENSG00000145649;ENSG00000189403;ENSG00000096384;ENSG00000128951;ENSG00000111913;ENSG00000115738;ENSG00000115232;ENSG00000136810;ENSG00000197747;ENSG00000104964;ENSG00000198668;ENSG00000100906;ENSG00000159023;ENSG00000116288;ENSG00000182718;ENSG00000088832;ENSG00000101109;ENSG00000131981;ENSG00000051108;ENSG00000113851;ENSG00000137642;ENSG00000083799;ENSG00000141480…
CD5	GO:1902903	regulation of supramolecular fiber organization	119	29	13.3745	2.1683	3.41752e-05	0.00100065	ENSG00000205542;ENSG00000034510;ENSG00000172757;ENSG00000102879;ENSG00000197747;ENSG00000116288;ENSG00000130755;ENSG00000070831;ENSG00000136717;ENSG00000148700;ENSG00000233276;ENSG00000196924;ENSG00000145703;ENSG00000241553;ENSG00000125868;ENSG00000196776;ENSG00000172725;ENSG00000165527;ENSG00000185043;ENSG00000254999;ENSG00000115306;ENSG00000102760;ENSG00000177885;ENSG00000137710;ENSG00000155366…
CD5	GO:0006605	protein targeting	261	51	29.334	1.7386	3.82968e-05	0.00107387	ENSG00000134419;ENSG00000105372;ENSG00000142541;ENSG00000080824;ENSG00000198034;ENSG00000182774;ENSG00000122026;ENSG00000197958;ENSG00000233927;ENSG00000137154;ENSG00000089157;ENSG00000105640;ENSG00000197756;ENSG00000170889;ENSG00000161970;ENSG00000142937;ENSG00000100316;ENSG00000108107;ENSG00000147604;ENSG00000144713;ENSG00000118181;ENSG00000138326;ENSG00000213741;ENSG00000174748;ENSG00000198755…
CD5	GO:0043491	protein kinase B signaling	69	20	7.75496	2.57899	4.21618e-05	0.00107387	ENSG00000080824;ENSG00000096384;ENSG00000136810;ENSG00000116288;ENSG00000185650;ENSG00000233276;ENSG00000182866;ENSG00000091039;ENSG00000185043;ENSG00000163519;ENSG00000177885;ENSG00000141480;ENSG00000109062;ENSG00000010810;ENSG00000163600;ENSG00000159445;ENSG00000170955;ENSG00000198825;ENSG00000173846;ENSG00000099985
CD5	GO:0097191	extrinsic apoptotic signaling pathway	97	25	10.9019	2.29318	4.38512e-05	0.00107387	ENSG00000164104;ENSG00000139193;ENSG00000084207;ENSG00000184990;ENSG00000116288;ENSG00000125726;ENSG00000101109;ENSG00000131981;ENSG00000233276;ENSG00000003402;ENSG00000135916;ENSG00000083799;ENSG00000185043;ENSG00000121858;ENSG00000010810;ENSG00000111537;ENSG00000160789;ENSG00000056558;ENSG00000181788;ENSG00000115317;ENSG00000141682;ENSG00000186827;ENSG00000171552;ENSG00000015475;ENSG00000164400
CD5	GO:0009636	response to toxic substance	170	37	19.1064	1.93652	4.40112e-05	0.00107387	ENSG00000125148;ENSG00000198786;ENSG00000117450;ENSG00000136810;ENSG00000135486;ENSG00000139193;ENSG00000084207;ENSG00000148908;ENSG00000138061;ENSG00000169715;ENSG00000167468;ENSG00000198668;ENSG00000197448;ENSG00000127528;ENSG00000116288;ENSG00000142168;ENSG00000134954;ENSG00000197971;ENSG00000198695;ENSG00000233276;ENSG00000089220;ENSG00000106462;ENSG00000010810;ENSG00000162909;ENSG00000168610…
CD5	GO:1903706	regulation of hemopoiesis	170	37	19.1064	1.93652	4.40112e-05	0.00107387	ENSG00000164104;ENSG00000168685;ENSG00000189403;ENSG00000115738;ENSG00000139193;ENSG00000185862;ENSG00000152518;ENSG00000116824;ENSG00000100906;ENSG00000152495;ENSG00000142168;ENSG00000163041;ENSG00000134954;ENSG00000185650;ENSG00000131981;ENSG00000111679;ENSG00000169926;ENSG00000083799;ENSG00000185043;ENSG00000020633;ENSG00000100219;ENSG00000131507;ENSG00000111537;ENSG00000161405;ENSG00000168610…
CD5	GO:0002791	regulation of peptide secretion	139	32	15.6223	2.04835	4.58692e-05	0.00108311	ENSG00000205542;ENSG00000189403;ENSG00000204592;ENSG00000122862;ENSG00000116824;ENSG00000175567;ENSG00000089248;ENSG00000005022;ENSG00000088986;ENSG00000054148;ENSG00000164111;ENSG00000197971;ENSG00000108702;ENSG00000118418;ENSG00000115306;ENSG00000100219;ENSG00000102760;ENSG00000111537;ENSG00000171522;ENSG00000100644;ENSG00000077238;ENSG00000135077;ENSG00000124766;ENSG00000197635;ENSG00000198355…
CD5	GO:0007015	actin filament organization	127	30	14.2736	2.10178	4.73785e-05	0.00108378	ENSG00000205542;ENSG00000034510;ENSG00000172757;ENSG00000102879;ENSG00000197747;ENSG00000167460;ENSG00000130755;ENSG00000070831;ENSG00000136717;ENSG00000148700;ENSG00000196924;ENSG00000168421;ENSG00000145703;ENSG00000241553;ENSG00000125868;ENSG00000196776;ENSG00000204472;ENSG00000172725;ENSG00000165527;ENSG00000254999;ENSG00000115306;ENSG00000102760;ENSG00000177885;ENSG00000137710;ENSG00000163219…
CD5	GO:0002683	negative regulation of immune system process	159	35	17.8701	1.95858	5.53059e-05	0.00122678	ENSG00000168685;ENSG00000105372;ENSG00000189403;ENSG00000204592;ENSG00000111913;ENSG00000115738;ENSG00000143184;ENSG00000100906;ENSG00000054148;ENSG00000185650;ENSG00000131981;ENSG00000111679;ENSG00000120690;ENSG00000233276;ENSG00000101347;ENSG00000169926;ENSG00000196776;ENSG00000185043;ENSG00000020633;ENSG00000131507;ENSG00000141480;ENSG00000085063;ENSG00000101695;ENSG00000171522;ENSG00000105810…
CD5	GO:0002764	immune response-regulating signaling pathway	220	44	24.726	1.77951	7.49264e-05	0.00161312	ENSG00000189403;ENSG00000080824;ENSG00000096384;ENSG00000082074;ENSG00000167286;ENSG00000198668;ENSG00000100906;ENSG00000023445;ENSG00000051523;ENSG00000054148;ENSG00000070831;ENSG00000131981;ENSG00000111679;ENSG00000120690;ENSG00000198502;ENSG00000182866;ENSG00000241553;ENSG00000083799;ENSG00000196776;ENSG00000160255;ENSG00000254999;ENSG00000163519;ENSG00000177885;ENSG00000141480;ENSG00000133703…
CD5	GO:1904951	positive regulation of establishment of protein localization	195	40	21.9162	1.82513	8.93448e-05	0.00186858	ENSG00000189403;ENSG00000096384;ENSG00000204592;ENSG00000116824;ENSG00000136938;ENSG00000088986;ENSG00000134308;ENSG00000054148;ENSG00000070831;ENSG00000197971;ENSG00000108702;ENSG00000196924;ENSG00000128245;ENSG00000164924;ENSG00000137642;ENSG00000160255;ENSG00000185043;ENSG00000115306;ENSG00000100219;ENSG00000075218;ENSG00000102760;ENSG00000010810;ENSG00000111537;ENSG00000171522;ENSG00000117280…
CD5	GO:0030099	myeloid cell differentiation	170	36	19.1064	1.88418	0.000102003	0.00205264	ENSG00000164104;ENSG00000105372;ENSG00000189403;ENSG00000137154;ENSG00000115738;ENSG00000185862;ENSG00000100906;ENSG00000127528;ENSG00000182718;ENSG00000123685;ENSG00000152495;ENSG00000070831;ENSG00000163041;ENSG00000156127;ENSG00000134954;ENSG00000171223;ENSG00000185650;ENSG00000131981;ENSG00000111679;ENSG00000164466;ENSG00000169926;ENSG00000168214;ENSG00000185043;ENSG00000131507;ENSG00000111537…
CD5	GO:0001906	cell killing	57	17	6.40627	2.65365	0.000106794	0.00205264	ENSG00000168685;ENSG00000105372;ENSG00000096384;ENSG00000204592;ENSG00000117450;ENSG00000188229;ENSG00000102879;ENSG00000143184;ENSG00000111679;ENSG00000141480;ENSG00000111537;ENSG00000143669;ENSG00000150637;ENSG00000135077;ENSG00000026751;ENSG00000170542;ENSG00000109943
CD5	GO:2001233	regulation of apoptotic signaling pathway	190	39	21.3542	1.82633	0.000107826	0.00205264	ENSG00000164104;ENSG00000133112;ENSG00000161970;ENSG00000084207;ENSG00000171863;ENSG00000116288;ENSG00000089248;ENSG00000142168;ENSG00000005022;ENSG00000101109;ENSG00000134308;ENSG00000131981;ENSG00000051108;ENSG00000233276;ENSG00000128245;ENSG00000182866;ENSG00000164924;ENSG00000003402;ENSG00000135916;ENSG00000083799;ENSG00000100219;ENSG00000121858;ENSG00000141480;ENSG00000109062;ENSG00000010810…
CD5	GO:0051051	negative regulation of transport	145	32	16.2967	1.96359	0.000109362	0.00205264	ENSG00000205542;ENSG00000189403;ENSG00000122862;ENSG00000136810;ENSG00000102879;ENSG00000198668;ENSG00000175567;ENSG00000116288;ENSG00000089248;ENSG00000088832;ENSG00000005022;ENSG00000134308;ENSG00000186480;ENSG00000136717;ENSG00000131981;ENSG00000164111;ENSG00000113851;ENSG00000196776;ENSG00000165527;ENSG00000163519;ENSG00000131507;ENSG00000102760;ENSG00000109062;ENSG00000171522;ENSG00000135272…
CD5	GO:0072593	reactive oxygen species metabolic process	97	24	10.9019	2.20145	0.000125222	0.00225125	ENSG00000080824;ENSG00000096384;ENSG00000117450;ENSG00000084207;ENSG00000138061;ENSG00000127528;ENSG00000116288;ENSG00000051523;ENSG00000142168;ENSG00000164543;ENSG00000233276;ENSG00000168209;ENSG00000003402;ENSG00000196776;ENSG00000204472;ENSG00000160255;ENSG00000177885;ENSG00000010810;ENSG00000111537;ENSG00000168610;ENSG00000176171;ENSG00000100644;ENSG00000141682;ENSG00000120915
CD5	GO:0001525	angiogenesis	115	27	12.9249	2.08898	0.000126095	0.00225125	ENSG00000067225;ENSG00000189403;ENSG00000138061;ENSG00000127528;ENSG00000182718;ENSG00000101109;ENSG00000070831;ENSG00000134954;ENSG00000173821;ENSG00000233276;ENSG00000160255;ENSG00000168214;ENSG00000185043;ENSG00000100219;ENSG00000263001;ENSG00000102760;ENSG00000106211;ENSG00000183943;ENSG00000168610;ENSG00000100644;ENSG00000027869;ENSG00000170989;ENSG00000061273;ENSG00000140105;ENSG00000177606…
CD5	GO:0001819	positive regulation of cytokine production	166	35	18.6569	1.87598	0.000139446	0.00243034	ENSG00000227507;ENSG00000164104;ENSG00000189403;ENSG00000204592;ENSG00000116824;ENSG00000138061;ENSG00000143184;ENSG00000023445;ENSG00000116288;ENSG00000051523;ENSG00000142168;ENSG00000197971;ENSG00000108702;ENSG00000124831;ENSG00000115306;ENSG00000100219;ENSG00000102760;ENSG00000137312;ENSG00000106211;ENSG00000111537;ENSG00000101695;ENSG00000171522;ENSG00000168610;ENSG00000150637;ENSG00000100644…
CD5	GO:0050900	leukocyte migration	122	28	13.7117	2.04206	0.000144404	0.00245822	ENSG00000105372;ENSG00000189403;ENSG00000188404;ENSG00000111913;ENSG00000115232;ENSG00000102879;ENSG00000116824;ENSG00000143184;ENSG00000217555;ENSG00000131981;ENSG00000111679;ENSG00000108702;ENSG00000182866;ENSG00000196776;ENSG00000204472;ENSG00000160255;ENSG00000110876;ENSG00000177885;ENSG00000010810;ENSG00000143669;ENSG00000171522;ENSG00000170989;ENSG00000143185;ENSG00000186891;ENSG00000125735…
CD5	GO:0051341	regulation of oxidoreductase activity	29	11	3.25933	3.37492	0.000169813	0.00282506	ENSG00000145649;ENSG00000080824;ENSG00000142546;ENSG00000198668;ENSG00000116288;ENSG00000051523;ENSG00000138495;ENSG00000133703;ENSG00000111537;ENSG00000100644;ENSG00000165060
CD5	GO:0046677	response to antibiotic	124	28	13.9365	2.00912	0.000194085	0.00315711	ENSG00000080824;ENSG00000198786;ENSG00000136810;ENSG00000135486;ENSG00000139193;ENSG00000084207;ENSG00000125691;ENSG00000138061;ENSG00000127528;ENSG00000116288;ENSG00000142168;ENSG00000134954;ENSG00000198695;ENSG00000233276;ENSG00000089220;ENSG00000106462;ENSG00000010810;ENSG00000162909;ENSG00000168610;ENSG00000176171;ENSG00000118513;ENSG00000164120;ENSG00000119772;ENSG00000165060;ENSG00000177606…
CD5	GO:0042063	gliogenesis	71	19	7.97975	2.38103	0.000211569	0.00336671	ENSG00000026025;ENSG00000115738;ENSG00000054654;ENSG00000084207;ENSG00000142168;ENSG00000136717;ENSG00000100242;ENSG00000186298;ENSG00000106462;ENSG00000133703;ENSG00000168610;ENSG00000105810;ENSG00000176171;ENSG00000118513;ENSG00000124766;ENSG00000010278;ENSG00000092621;ENSG00000156299;ENSG00000143507
CD5	GO:0042116	macrophage activation	21	9	2.36021	3.81323	0.000226925	0.00353424	ENSG00000189403;ENSG00000204472;ENSG00000160255;ENSG00000077238;ENSG00000135077;ENSG00000168884;ENSG00000105835;ENSG00000177606;ENSG00000164400
CD5	GO:0033002	muscle cell proliferation	55	16	6.18149	2.58837	0.000234277	0.00357273	ENSG00000115738;ENSG00000084207;ENSG00000051523;ENSG00000003402;ENSG00000204472;ENSG00000168214;ENSG00000085662;ENSG00000111537;ENSG00000168610;ENSG00000170989;ENSG00000118513;ENSG00000137193;ENSG00000164120;ENSG00000105835;ENSG00000177606;ENSG00000157978
CD5	GO:0055076	transition metal ion homeostasis	61	17	6.85584	2.47964	0.00026681	0.00398581	ENSG00000125148;ENSG00000087086;ENSG00000167996;ENSG00000169715;ENSG00000136888;ENSG00000142168;ENSG00000164466;ENSG00000113558;ENSG00000182866;ENSG00000136003;ENSG00000177556;ENSG00000131507;ENSG00000103415;ENSG00000072274;ENSG00000100644;ENSG00000196950;ENSG00000165060
CD5	GO:0048872	homeostasis of number of cells	122	27	13.7117	1.96912	0.000355964	0.00521131	ENSG00000164104;ENSG00000168685;ENSG00000105372;ENSG00000189403;ENSG00000182774;ENSG00000137154;ENSG00000117450;ENSG00000115738;ENSG00000138326;ENSG00000102879;ENSG00000127528;ENSG00000142168;ENSG00000134954;ENSG00000185650;ENSG00000164466;ENSG00000169926;ENSG00000083799;ENSG00000106462;ENSG00000133703;ENSG00000168610;ENSG00000105810;ENSG00000100644;ENSG00000125735;ENSG00000128016;ENSG00000090554…
CD5	GO:0034765	regulation of ion transmembrane transport	86	21	9.66561	2.17265	0.000398297	0.00571673	ENSG00000205542;ENSG00000102879;ENSG00000143184;ENSG00000198668;ENSG00000116288;ENSG00000051523;ENSG00000088832;ENSG00000134308;ENSG00000136717;ENSG00000138495;ENSG00000111679;ENSG00000196924;ENSG00000128245;ENSG00000113851;ENSG00000173221;ENSG00000109062;ENSG00000010810;ENSG00000151150;ENSG00000122986;ENSG00000169245;ENSG00000154127
CD5	GO:0070371	ERK1 and ERK2 cascade	81	20	9.10365	2.19692	0.00046624	0.00656323	ENSG00000189403;ENSG00000152518;ENSG00000084207;ENSG00000143184;ENSG00000185650;ENSG00000120875;ENSG00000111679;ENSG00000108702;ENSG00000003402;ENSG00000185043;ENSG00000141480;ENSG00000109062;ENSG00000145901;ENSG00000171522;ENSG00000135077;ENSG00000143185;ENSG00000170955;ENSG00000177606;ENSG00000156299;ENSG00000143507
CD5	GO:0070661	leukocyte proliferation	112	25	12.5878	1.98606	0.000509608	0.00703837	ENSG00000168685;ENSG00000189403;ENSG00000204592;ENSG00000137154;ENSG00000102879;ENSG00000084207;ENSG00000143184;ENSG00000131981;ENSG00000111679;ENSG00000119969;ENSG00000204472;ENSG00000112576;ENSG00000131507;ENSG00000010810;ENSG00000161405;ENSG00000072274;ENSG00000135077;ENSG00000105369;ENSG00000196950;ENSG00000125735;ENSG00000204482;ENSG00000090554;ENSG00000002822;ENSG00000186827;ENSG00000109943
CD5	GO:0044091	membrane biogenesis	11	6	1.2363	4.8532	0.000552	0.00748266	ENSG00000197747;ENSG00000182718;ENSG00000115306;ENSG00000137312;ENSG00000131378;ENSG00000151150
CD5	GO:0050663	cytokine secretion	65	17	7.3054	2.32705	0.000603813	0.0080362	ENSG00000205542;ENSG00000189403;ENSG00000122862;ENSG00000116824;ENSG00000197971;ENSG00000108702;ENSG00000168214;ENSG00000115306;ENSG00000100219;ENSG00000102760;ENSG00000171522;ENSG00000077238;ENSG00000135077;ENSG00000186827;ENSG00000109943;ENSG00000177663;ENSG00000099985
CD5	GO:0050727	regulation of inflammatory response	101	23	11.3515	2.02617	0.000628206	0.00821155	ENSG00000205542;ENSG00000105372;ENSG00000204592;ENSG00000084207;ENSG00000143184;ENSG00000167468;ENSG00000100906;ENSG00000023445;ENSG00000116288;ENSG00000134954;ENSG00000108702;ENSG00000233276;ENSG00000083799;ENSG00000196776;ENSG00000160255;ENSG00000131507;ENSG00000085063;ENSG00000145901;ENSG00000171522;ENSG00000177663;ENSG00000168078;ENSG00000143507;ENSG00000099985
CD5	GO:0031349	positive regulation of defense response	159	32	17.8701	1.7907	0.000640522	0.00822565	ENSG00000164104;ENSG00000105372;ENSG00000189403;ENSG00000204592;ENSG00000100906;ENSG00000023445;ENSG00000116288;ENSG00000051523;ENSG00000134954;ENSG00000123240;ENSG00000108702;ENSG00000083799;ENSG00000196776;ENSG00000160255;ENSG00000141480;ENSG00000133703;ENSG00000137312;ENSG00000010810;ENSG00000145901;ENSG00000101695;ENSG00000171522;ENSG00000131378;ENSG00000150637;ENSG00000135077;ENSG00000168884…
CD5	GO:0042692	muscle cell differentiation	89	21	10.0028	2.09942	0.000652143	0.00823049	ENSG00000111913;ENSG00000070831;ENSG00000163041;ENSG00000136717;ENSG00000233276;ENSG00000143119;ENSG00000003402;ENSG00000168214;ENSG00000100219;ENSG00000106462;ENSG00000141480;ENSG00000133703;ENSG00000131634;ENSG00000137312;ENSG00000162909;ENSG00000160789;ENSG00000077238;ENSG00000125735;ENSG00000134072;ENSG00000090554;ENSG00000169245
CD5	GO:0009410	response to xenobiotic stimulus	66	17	7.41779	2.29179	0.00073047	0.00897065	ENSG00000096384;ENSG00000084207;ENSG00000148908;ENSG00000138061;ENSG00000198668;ENSG00000142168;ENSG00000198695;ENSG00000233276;ENSG00000168209;ENSG00000003402;ENSG00000204472;ENSG00000166508;ENSG00000113580;ENSG00000092621;ENSG00000119772;ENSG00000120915;ENSG00000156299
CD5	GO:0035690	cellular response to drug	121	26	13.5993	1.91187	0.000735299	0.00897065	ENSG00000125148;ENSG00000026025;ENSG00000096384;ENSG00000136810;ENSG00000135486;ENSG00000148908;ENSG00000138061;ENSG00000127528;ENSG00000116288;ENSG00000051523;ENSG00000142168;ENSG00000134954;ENSG00000168209;ENSG00000003402;ENSG00000204472;ENSG00000106462;ENSG00000010810;ENSG00000163162;ENSG00000113580;ENSG00000176171;ENSG00000072274;ENSG00000118513;ENSG00000104814;ENSG00000119772;ENSG00000165060…
CD5	GO:0032102	negative regulation of response to external stimulus	72	18	8.09214	2.22438	0.000756529	0.0090578	ENSG00000105372;ENSG00000084207;ENSG00000070081;ENSG00000182718;ENSG00000134954;ENSG00000164111;ENSG00000233276;ENSG00000204472;ENSG00000172725;ENSG00000131507;ENSG00000101695;ENSG00000171522;ENSG00000135077;ENSG00000010278;ENSG00000198825;ENSG00000168078;ENSG00000154127;ENSG00000143507
CD5	GO:0038061	NIK/NF-kappaB signaling	55	15	6.18149	2.4266	0.000779565	0.0090578	ENSG00000205542;ENSG00000189403;ENSG00000117450;ENSG00000139193;ENSG00000100906;ENSG00000023445;ENSG00000113558;ENSG00000083799;ENSG00000162924;ENSG00000135077;ENSG00000125735;ENSG00000061273;ENSG00000076604;ENSG00000077150;ENSG00000104856
CD5	GO:0043062	extracellular structure organization	55	15	6.18149	2.4266	0.000779565	0.0090578	ENSG00000115232;ENSG00000138061;ENSG00000182718;ENSG00000134954;ENSG00000003402;ENSG00000196776;ENSG00000160255;ENSG00000102760;ENSG00000137312;ENSG00000083457;ENSG00000108622;ENSG00000197635;ENSG00000077150;ENSG00000142173;ENSG00000147408
CD5	GO:0007187	G protein-coupled receptor signaling pathway, coupled to cyclic nucleotide second messenger	29	10	3.25933	3.06811	0.000813865	0.00916537	ENSG00000125910;ENSG00000196924;ENSG00000109062;ENSG00000171522;ENSG00000170989;ENSG00000123146;ENSG00000125384;ENSG00000113749;ENSG00000169245;ENSG00000132329
CD5	GO:0030101	natural killer cell activation	29	10	3.25933	3.06811	0.000813865	0.00916537	ENSG00000204592;ENSG00000117450;ENSG00000115738;ENSG00000102879;ENSG00000116824;ENSG00000160255;ENSG00000135077;ENSG00000026751;ENSG00000090554;ENSG00000103522
CD5	GO:0002250	adaptive immune response	155	31	17.4206	1.77951	0.000865812	0.00945932	ENSG00000168685;ENSG00000189403;ENSG00000204592;ENSG00000139193;ENSG00000172116;ENSG00000143184;ENSG00000167286;ENSG00000152495;ENSG00000156127;ENSG00000111679;ENSG00000168394;ENSG00000163519;ENSG00000131507;ENSG00000010810;ENSG00000111537;ENSG00000028277;ENSG00000101695;ENSG00000168610;ENSG00000131378;ENSG00000072274;ENSG00000150637;ENSG00000077238;ENSG00000135077;ENSG00000105369;ENSG00000074966…
CD5	GO:0052547	regulation of peptidase activity	155	31	17.4206	1.77951	0.000865812	0.00945932	ENSG00000189403;ENSG00000139193;ENSG00000164611;ENSG00000023445;ENSG00000116288;ENSG00000136938;ENSG00000204264;ENSG00000240065;ENSG00000145779;ENSG00000136717;ENSG00000197971;ENSG00000051108;ENSG00000233276;ENSG00000089220;ENSG00000182866;ENSG00000153113;ENSG00000003402;ENSG00000137642;ENSG00000119632;ENSG00000121858;ENSG00000141480;ENSG00000010810;ENSG00000129355;ENSG00000168610;ENSG00000181788…
CD5	GO:0034113	heterotypic cell-cell adhesion	16	7	1.79825	3.89267	0.00100451	0.0106608	ENSG00000115232;ENSG00000116824;ENSG00000197971;ENSG00000182866;ENSG00000196776;ENSG00000160255;ENSG00000137312
CD5	GO:0001818	negative regulation of cytokine production	98	22	11.0143	1.9974	0.00100491	0.0106608	ENSG00000205542;ENSG00000189403;ENSG00000096384;ENSG00000122862;ENSG00000084207;ENSG00000143184;ENSG00000127528;ENSG00000111679;ENSG00000083799;ENSG00000131507;ENSG00000102760;ENSG00000141480;ENSG00000111537;ENSG00000162924;ENSG00000101695;ENSG00000171522;ENSG00000135077;ENSG00000071575;ENSG00000061273;ENSG00000128016;ENSG00000104856;ENSG00000186827
CD5	GO:0045861	negative regulation of proteolysis	118	25	13.2621	1.88507	0.00114697	0.011994	ENSG00000096384;ENSG00000139193;ENSG00000164611;ENSG00000122406;ENSG00000125691;ENSG00000171863;ENSG00000023445;ENSG00000116288;ENSG00000145779;ENSG00000136717;ENSG00000051108;ENSG00000233276;ENSG00000089220;ENSG00000153113;ENSG00000003402;ENSG00000137642;ENSG00000141480;ENSG00000085063;ENSG00000129355;ENSG00000181788;ENSG00000125735;ENSG00000163602;ENSG00000124570;ENSG00000170542;ENSG00000168078
CD5	GO:0045444	fat cell differentiation	57	15	6.40627	2.34145	0.00116739	0.0120356	ENSG00000115738;ENSG00000152518;ENSG00000101109;ENSG00000186480;ENSG00000204264;ENSG00000185650;ENSG00000233276;ENSG00000091039;ENSG00000100219;ENSG00000177565;ENSG00000176171;ENSG00000071575;ENSG00000128016;ENSG00000189077;ENSG00000143507
CD5	GO:0003007	heart morphogenesis	41	12	4.60802	2.60415	0.00132078	0.013428	ENSG00000115738;ENSG00000088832;ENSG00000174021;ENSG00000168214;ENSG00000135541;ENSG00000100644;ENSG00000170989;ENSG00000137193;ENSG00000162496;ENSG00000124766;ENSG00000177606;ENSG00000133816
CD5	GO:0070997	neuron death	133	27	14.948	1.80626	0.0014567	0.0145211	ENSG00000096384;ENSG00000102879;ENSG00000116288;ENSG00000142168;ENSG00000070831;ENSG00000233276;ENSG00000168209;ENSG00000137642;ENSG00000160255;ENSG00000141480;ENSG00000133703;ENSG00000010810;ENSG00000162909;ENSG00000162924;ENSG00000159388;ENSG00000168610;ENSG00000176171;ENSG00000117280;ENSG00000115317;ENSG00000100644;ENSG00000118513;ENSG00000105835;ENSG00000101057;ENSG00000133818;ENSG00000177606…
CD5	GO:0090130	tissue migration	82	19	9.21604	2.06162	0.00146798	0.0145211	ENSG00000205542;ENSG00000189403;ENSG00000138061;ENSG00000134954;ENSG00000233276;ENSG00000172725;ENSG00000165527;ENSG00000160255;ENSG00000185043;ENSG00000102760;ENSG00000106211;ENSG00000111537;ENSG00000183943;ENSG00000100644;ENSG00000197635;ENSG00000034152;ENSG00000061273;ENSG00000177606;ENSG00000143507
CD5	GO:0050866	negative regulation of cell activation	59	15	6.63106	2.26208	0.00170618	0.0166523	ENSG00000189403;ENSG00000111913;ENSG00000115738;ENSG00000143184;ENSG00000131981;ENSG00000111679;ENSG00000020633;ENSG00000131507;ENSG00000077238;ENSG00000135077;ENSG00000010278;ENSG00000204482;ENSG00000002822;ENSG00000064201;ENSG00000154127
CD5	GO:0070670	response to interleukin-4	22	8	2.4726	3.23546	0.00184351	0.0177559	ENSG00000123416;ENSG00000096384;ENSG00000100316;ENSG00000102879;ENSG00000143184;ENSG00000147168;ENSG00000100219;ENSG00000077238
CD5	GO:0009612	response to mechanical stimulus	60	15	6.74345	2.22438	0.0020452	0.0194426	ENSG00000111913;ENSG00000100906;ENSG00000051523;ENSG00000134954;ENSG00000171223;ENSG00000064666;ENSG00000010810;ENSG00000171522;ENSG00000159388;ENSG00000176171;ENSG00000163399;ENSG00000125735;ENSG00000130522;ENSG00000177606;ENSG00000169245
CD5	GO:0006979	response to oxidative stress	191	35	21.4666	1.63044	0.00210031	0.0197106	ENSG00000198888;ENSG00000198786;ENSG00000117450;ENSG00000136810;ENSG00000084207;ENSG00000138061;ENSG00000198840;ENSG00000167468;ENSG00000175567;ENSG00000127528;ENSG00000116288;ENSG00000051523;ENSG00000142168;ENSG00000134954;ENSG00000198695;ENSG00000233276;ENSG00000089220;ENSG00000003402;ENSG00000184752;ENSG00000204472;ENSG00000177556;ENSG00000106462;ENSG00000010810;ENSG00000106211;ENSG00000162909…
CD5	GO:0010959	regulation of metal ion transport	91	20	10.2276	1.9555	0.00220466	0.020428	ENSG00000133872;ENSG00000102879;ENSG00000143184;ENSG00000198668;ENSG00000182718;ENSG00000051523;ENSG00000088832;ENSG00000136717;ENSG00000131981;ENSG00000111679;ENSG00000196924;ENSG00000128245;ENSG00000173221;ENSG00000141480;ENSG00000109062;ENSG00000010810;ENSG00000163399;ENSG00000151150;ENSG00000169245;ENSG00000154127
CD5	GO:0050920	regulation of chemotaxis	55	14	6.18149	2.26482	0.00238059	0.0213724	ENSG00000205542;ENSG00000189403;ENSG00000111913;ENSG00000084207;ENSG00000143184;ENSG00000108702;ENSG00000204472;ENSG00000172725;ENSG00000106211;ENSG00000170989;ENSG00000143185;ENSG00000125735;ENSG00000169245;ENSG00000156299
CD5	GO:0051302	regulation of cell division	55	14	6.18149	2.26482	0.00238059	0.0213724	ENSG00000065978;ENSG00000185862;ENSG00000213626;ENSG00000198668;ENSG00000103479;ENSG00000070831;ENSG00000101224;ENSG00000185043;ENSG00000178999;ENSG00000137807;ENSG00000171552;ENSG00000173846;ENSG00000101350;ENSG00000099985
CD5	GO:0002181	cytoplasmic translation	73	17	8.20453	2.07203	0.00242337	0.0213724	ENSG00000142541;ENSG00000233927;ENSG00000089157;ENSG00000105640;ENSG00000161970;ENSG00000144713;ENSG00000213741;ENSG00000174748;ENSG00000198755;ENSG00000089009;ENSG00000162244;ENSG00000130255;ENSG00000163682;ENSG00000197728;ENSG00000241343;ENSG00000178982;ENSG00000152969
CD5	GO:0097305	response to alcohol	73	17	8.20453	2.07203	0.00242337	0.0213724	ENSG00000139193;ENSG00000084207;ENSG00000198668;ENSG00000127528;ENSG00000051523;ENSG00000142168;ENSG00000089220;ENSG00000010810;ENSG00000089351;ENSG00000171522;ENSG00000168610;ENSG00000104814;ENSG00000164120;ENSG00000119772;ENSG00000125384;ENSG00000137563;ENSG00000171552
CD5	GO:2001057	reactive nitrogen species metabolic process	23	8	2.58499	3.09479	0.0025532	0.0219861	ENSG00000080824;ENSG00000096384;ENSG00000138061;ENSG00000127528;ENSG00000196776;ENSG00000204472;ENSG00000160255;ENSG00000111537
CD5	GO:0015850	organic hydroxy compound transport	44	12	4.94519	2.4266	0.00257298	0.0219861	ENSG00000100906;ENSG00000119655;ENSG00000116288;ENSG00000182718;ENSG00000165272;ENSG00000170571;ENSG00000091039;ENSG00000089351;ENSG00000109736;ENSG00000118513;ENSG00000084676;ENSG00000157978
CD5	GO:0002449	lymphocyte mediated immunity	105	22	11.801	1.86424	0.00258307	0.0219861	ENSG00000168685;ENSG00000189403;ENSG00000204592;ENSG00000117450;ENSG00000188229;ENSG00000139193;ENSG00000102879;ENSG00000143184;ENSG00000156127;ENSG00000111679;ENSG00000131507;ENSG00000141480;ENSG00000028277;ENSG00000143669;ENSG00000131378;ENSG00000072274;ENSG00000150637;ENSG00000077238;ENSG00000135077;ENSG00000026751;ENSG00000170542;ENSG00000109943
CD5	GO:0003013	circulatory system process	86	19	9.66561	1.96573	0.00264497	0.0222542	ENSG00000115738;ENSG00000198668;ENSG00000051523;ENSG00000142168;ENSG00000136717;ENSG00000233276;ENSG00000196924;ENSG00000089220;ENSG00000010810;ENSG00000163399;ENSG00000143185;ENSG00000034152;ENSG00000105835;ENSG00000104490;ENSG00000150995;ENSG00000125384;ENSG00000113749;ENSG00000120915;ENSG00000169245
CD5	GO:0032635	interleukin-6 production	39	11	4.38324	2.50956	0.00288383	0.0239883	ENSG00000189403;ENSG00000127528;ENSG00000051523;ENSG00000111679;ENSG00000197971;ENSG00000196776;ENSG00000100219;ENSG00000141480;ENSG00000162909;ENSG00000168610;ENSG00000135077
CD5	GO:0045088	regulation of innate immune response	160	30	17.9825	1.66829	0.00299491	0.0246323	ENSG00000164104;ENSG00000105372;ENSG00000189403;ENSG00000096384;ENSG00000204592;ENSG00000100906;ENSG00000023445;ENSG00000051523;ENSG00000111679;ENSG00000101347;ENSG00000083799;ENSG00000160255;ENSG00000141480;ENSG00000133703;ENSG00000137312;ENSG00000010810;ENSG00000145901;ENSG00000111537;ENSG00000101695;ENSG00000131378;ENSG00000150637;ENSG00000135077;ENSG00000168884;ENSG00000108622;ENSG00000074966…
CD5	GO:0003012	muscle system process	87	19	9.778	1.94314	0.00303928	0.0247195	ENSG00000026025;ENSG00000101608;ENSG00000198668;ENSG00000167460;ENSG00000051523;ENSG00000111678;ENSG00000142168;ENSG00000136717;ENSG00000196924;ENSG00000003402;ENSG00000204472;ENSG00000106462;ENSG00000196465;ENSG00000160789;ENSG00000163399;ENSG00000034152;ENSG00000198825;ENSG00000215375;ENSG00000156299
CD5	GO:0051047	positive regulation of secretion	120	24	13.4869	1.77951	0.00322493	0.0254734	ENSG00000189403;ENSG00000204592;ENSG00000116824;ENSG00000051523;ENSG00000088986;ENSG00000054148;ENSG00000197971;ENSG00000108702;ENSG00000160255;ENSG00000115306;ENSG00000100219;ENSG00000102760;ENSG00000111537;ENSG00000171522;ENSG00000100644;ENSG00000077238;ENSG00000135077;ENSG00000118513;ENSG00000124766;ENSG00000186827;ENSG00000104783;ENSG00000109943;ENSG00000177663;ENSG00000099985
CD5	GO:0051348	negative regulation of transferase activity	120	24	13.4869	1.77951	0.00322493	0.0254734	ENSG00000181163;ENSG00000122406;ENSG00000084207;ENSG00000125691;ENSG00000171863;ENSG00000116288;ENSG00000054148;ENSG00000130755;ENSG00000120875;ENSG00000111679;ENSG00000168421;ENSG00000137642;ENSG00000185043;ENSG00000106211;ENSG00000129355;ENSG00000112079;ENSG00000140451;ENSG00000071575;ENSG00000128016;ENSG00000112029;ENSG00000140105;ENSG00000158050;ENSG00000154127;ENSG00000143507
CD5	GO:1901342	regulation of vasculature development	75	17	8.42931	2.01677	0.00328501	0.0254734	ENSG00000067225;ENSG00000189403;ENSG00000138061;ENSG00000127528;ENSG00000134954;ENSG00000003402;ENSG00000160255;ENSG00000185043;ENSG00000100219;ENSG00000263001;ENSG00000102760;ENSG00000106211;ENSG00000168610;ENSG00000100644;ENSG00000061273;ENSG00000140105;ENSG00000169245
CD5	GO:0001667	ameboidal-type cell migration	107	22	12.0258	1.8294	0.00330597	0.0254734	ENSG00000205542;ENSG00000189403;ENSG00000172757;ENSG00000115232;ENSG00000138061;ENSG00000111348;ENSG00000134954;ENSG00000233276;ENSG00000172725;ENSG00000165527;ENSG00000160255;ENSG00000185043;ENSG00000102760;ENSG00000106211;ENSG00000111537;ENSG00000183943;ENSG00000100644;ENSG00000197635;ENSG00000034152;ENSG00000061273;ENSG00000177606;ENSG00000143507
CD5	GO:0010038	response to metal ion	107	22	12.0258	1.8294	0.00330597	0.0254734	ENSG00000125148;ENSG00000115738;ENSG00000169715;ENSG00000198668;ENSG00000116288;ENSG00000142168;ENSG00000165272;ENSG00000171223;ENSG00000164111;ENSG00000089220;ENSG00000176171;ENSG00000166347;ENSG00000100644;ENSG00000068831;ENSG00000130522;ENSG00000119772;ENSG00000165060;ENSG00000177606;ENSG00000137563;ENSG00000151150;ENSG00000122986;ENSG00000140848
CD5	GO:0034109	homotypic cell-cell adhesion	29	9	3.25933	2.7613	0.00338718	0.0258273	ENSG00000101608;ENSG00000111679;ENSG00000196924;ENSG00000137710;ENSG00000106211;ENSG00000010278;ENSG00000151150;ENSG00000064201;ENSG00000154127
CD5	GO:0034612	response to tumor necrosis factor	101	21	11.3515	1.84998	0.00352935	0.0266338	ENSG00000205542;ENSG00000227507;ENSG00000139193;ENSG00000152518;ENSG00000084207;ENSG00000143184;ENSG00000100906;ENSG00000127528;ENSG00000023445;ENSG00000125726;ENSG00000051523;ENSG00000185650;ENSG00000108702;ENSG00000083799;ENSG00000185043;ENSG00000056558;ENSG00000143185;ENSG00000186891;ENSG00000125735;ENSG00000128016;ENSG00000186827
CD5	GO:0051493	regulation of cytoskeleton organization	190	34	21.3542	1.59219	0.00361309	0.0269875	ENSG00000205542;ENSG00000034510;ENSG00000172757;ENSG00000181163;ENSG00000102879;ENSG00000197747;ENSG00000111348;ENSG00000054148;ENSG00000130755;ENSG00000070831;ENSG00000136717;ENSG00000148700;ENSG00000196924;ENSG00000145703;ENSG00000241553;ENSG00000083799;ENSG00000125868;ENSG00000196776;ENSG00000172725;ENSG00000165527;ENSG00000185043;ENSG00000254999;ENSG00000115306;ENSG00000102760;ENSG00000177885…
CD5	GO:0043112	receptor metabolic process	70	16	7.86736	2.03372	0.00392616	0.028816	ENSG00000116288;ENSG00000182718;ENSG00000123240;ENSG00000160255;ENSG00000163519;ENSG00000135541;ENSG00000177885;ENSG00000141480;ENSG00000137312;ENSG00000117280;ENSG00000072274;ENSG00000100644;ENSG00000010278;ENSG00000157978;ENSG00000198825;ENSG00000132329
CD5	GO:0051090	regulation of DNA-binding transcription factor activity	156	29	17.533	1.65403	0.00397388	0.028816	ENSG00000205542;ENSG00000115738;ENSG00000181163;ENSG00000138061;ENSG00000143184;ENSG00000100906;ENSG00000116288;ENSG00000160310;ENSG00000124831;ENSG00000196924;ENSG00000003402;ENSG00000083799;ENSG00000160255;ENSG00000185043;ENSG00000106462;ENSG00000102760;ENSG00000141480;ENSG00000133703;ENSG00000168610;ENSG00000056558;ENSG00000135077;ENSG00000137193;ENSG00000134107;ENSG00000077150;ENSG00000106785…
CD5	GO:0001503	ossification	89	19	10.0028	1.89947	0.00397598	0.028816	ENSG00000115738;ENSG00000122862;ENSG00000167460;ENSG00000092199;ENSG00000163041;ENSG00000171223;ENSG00000134996;ENSG00000168214;ENSG00000171522;ENSG00000105810;ENSG00000100644;ENSG00000170989;ENSG00000162496;ENSG00000061273;ENSG00000112029;ENSG00000130522;ENSG00000133818;ENSG00000117318;ENSG00000147408
CD5	GO:0050954	sensory perception of mechanical stimulus	30	9	3.37172	2.66926	0.00436735	0.0313421	ENSG00000111913;ENSG00000142168;ENSG00000197971;ENSG00000233276;ENSG00000147684;ENSG00000109062;ENSG00000010810;ENSG00000129355;ENSG00000124570
CD5	GO:0031579	membrane raft organization	11	5	1.2363	4.04433	0.00456271	0.0320494	ENSG00000197747;ENSG00000116824;ENSG00000182718;ENSG00000137312;ENSG00000131378
CD5	GO:0050918	positive chemotaxis	11	5	1.2363	4.04433	0.00456271	0.0320494	ENSG00000164104;ENSG00000189403;ENSG00000102879;ENSG00000131981;ENSG00000170989
CD5	GO:0030048	actin filament-based movement	25	8	2.80977	2.84721	0.00459725	0.0320494	ENSG00000026025;ENSG00000054654;ENSG00000167460;ENSG00000136717;ENSG00000196924;ENSG00000100242;ENSG00000196465;ENSG00000163399
CD5	GO:0070482	response to oxygen levels	137	26	15.3975	1.68858	0.00468795	0.0323734	ENSG00000067225;ENSG00000198786;ENSG00000175567;ENSG00000136888;ENSG00000051523;ENSG00000165272;ENSG00000134954;ENSG00000185650;ENSG00000103363;ENSG00000168209;ENSG00000003402;ENSG00000168214;ENSG00000102760;ENSG00000162909;ENSG00000103415;ENSG00000160789;ENSG00000176171;ENSG00000100644;ENSG00000118513;ENSG00000197635;ENSG00000105835;ENSG00000119772;ENSG00000150995;ENSG00000141682;ENSG00000135245…
CD5	GO:0070671	response to interleukin-12	36	10	4.04607	2.47154	0.00499783	0.0341907	ENSG00000089157;ENSG00000172757;ENSG00000182718;ENSG00000142168;ENSG00000070831;ENSG00000064666;ENSG00000169813;ENSG00000196776;ENSG00000111537;ENSG00000113368
CD5	GO:1904950	negative regulation of establishment of protein localization	66	15	7.41779	2.02217	0.0054564	0.0366754	ENSG00000205542;ENSG00000122862;ENSG00000136810;ENSG00000175567;ENSG00000116288;ENSG00000089248;ENSG00000186480;ENSG00000164111;ENSG00000131507;ENSG00000102760;ENSG00000171522;ENSG00000135272;ENSG00000198355;ENSG00000186827;ENSG00000102471
CD5	GO:0000910	cytokinesis	85	18	9.55322	1.88418	0.00546123	0.0366754	ENSG00000172757;ENSG00000137804;ENSG00000125354;ENSG00000198668;ENSG00000070831;ENSG00000184640;ENSG00000101224;ENSG00000115306;ENSG00000178999;ENSG00000155366;ENSG00000130340;ENSG00000109103;ENSG00000147457;ENSG00000137807;ENSG00000151150;ENSG00000171552;ENSG00000173846;ENSG00000101350
CD5	GO:0072511	divalent inorganic cation transport	119	23	13.3745	1.71969	0.00604284	0.0402124	ENSG00000133112;ENSG00000133872;ENSG00000102879;ENSG00000143184;ENSG00000198668;ENSG00000182718;ENSG00000051523;ENSG00000088832;ENSG00000136717;ENSG00000131981;ENSG00000164111;ENSG00000111679;ENSG00000182866;ENSG00000005059;ENSG00000141480;ENSG00000010810;ENSG00000196950;ENSG00000185989;ENSG00000150995;ENSG00000104783;ENSG00000169245;ENSG00000132329;ENSG00000154127
CD5	GO:1990868	response to chemokine	21	7	2.36021	2.96584	0.0061837	0.040779	ENSG00000111913;ENSG00000143184;ENSG00000108702;ENSG00000185043;ENSG00000100644;ENSG00000143185;ENSG00000169245
CD5	GO:0008637	apoptotic mitochondrial changes	67	15	7.53018	1.99198	0.00632384	0.0413308	ENSG00000005022;ENSG00000134308;ENSG00000233276;ENSG00000128245;ENSG00000164924;ENSG00000121858;ENSG00000141480;ENSG00000160789;ENSG00000176171;ENSG00000159445;ENSG00000165060;ENSG00000177606;ENSG00000141682;ENSG00000171552;ENSG00000015475
CD5	GO:0042326	negative regulation of phosphorylation	169	30	18.994	1.57944	0.0068453	0.0441195	ENSG00000181163;ENSG00000084207;ENSG00000198668;ENSG00000116288;ENSG00000088986;ENSG00000130755;ENSG00000120875;ENSG00000111679;ENSG00000168209;ENSG00000089220;ENSG00000168421;ENSG00000137642;ENSG00000083799;ENSG00000185043;ENSG00000141480;ENSG00000109062;ENSG00000106211;ENSG00000163162;ENSG00000145901;ENSG00000129355;ENSG00000168610;ENSG00000112079;ENSG00000071575;ENSG00000140105;ENSG00000177606…
CD5	GO:0002237	response to molecule of bacterial origin	100	20	11.2391	1.77951	0.00687107	0.0441195	ENSG00000164104;ENSG00000026025;ENSG00000189403;ENSG00000084207;ENSG00000100906;ENSG00000171223;ENSG00000100219;ENSG00000162909;ENSG00000171522;ENSG00000135077;ENSG00000168884;ENSG00000164120;ENSG00000128016;ENSG00000077150;ENSG00000130522;ENSG00000177606;ENSG00000125384;ENSG00000169245;ENSG00000164400;ENSG00000143507
CD5	GO:0006333	chromatin assembly or disassembly	87	18	9.778	1.84087	0.007033	0.0447666	ENSG00000164104;ENSG00000189403;ENSG00000124575;ENSG00000168298;ENSG00000184357;ENSG00000181163;ENSG00000187837;ENSG00000137309;ENSG00000136938;ENSG00000163041;ENSG00000184897;ENSG00000188486;ENSG00000119969;ENSG00000101596;ENSG00000198586;ENSG00000123219;ENSG00000102974;ENSG00000123485
CD5	GO:0042113	B cell activation	114	22	12.8125	1.71707	0.00729948	0.0460622	ENSG00000168685;ENSG00000115738;ENSG00000115232;ENSG00000139193;ENSG00000152518;ENSG00000156127;ENSG00000185650;ENSG00000111679;ENSG00000083799;ENSG00000168214;ENSG00000100219;ENSG00000131507;ENSG00000100060;ENSG00000028277;ENSG00000161405;ENSG00000072274;ENSG00000153551;ENSG00000168884;ENSG00000168264;ENSG00000105369;ENSG00000196950;ENSG00000186827
CD5	GO:0045787	positive regulation of cell cycle	177	31	19.8932	1.55832	0.00736584	0.0460837	ENSG00000134419;ENSG00000175063;ENSG00000096384;ENSG00000115738;ENSG00000161970;ENSG00000181163;ENSG00000185862;ENSG00000125691;ENSG00000137804;ENSG00000164754;ENSG00000103479;ENSG00000070831;ENSG00000089220;ENSG00000101224;ENSG00000204472;ENSG00000112576;ENSG00000106462;ENSG00000075218;ENSG00000102760;ENSG00000137710;ENSG00000178999;ENSG00000159388;ENSG00000080986;ENSG00000124766;ENSG00000146670…
CD5	GO:0006898	receptor-mediated endocytosis	81	17	9.10365	1.86738	0.00749796	0.0461219	ENSG00000080824;ENSG00000115232;ENSG00000182718;ENSG00000137642;ENSG00000165527;ENSG00000160255;ENSG00000135541;ENSG00000177885;ENSG00000141480;ENSG00000137312;ENSG00000072274;ENSG00000010278;ENSG00000130340;ENSG00000109103;ENSG00000157978;ENSG00000198825;ENSG00000132329
CD5	GO:0042391	regulation of membrane potential	81	17	9.10365	1.86738	0.00749796	0.0461219	ENSG00000175567;ENSG00000116288;ENSG00000142168;ENSG00000136717;ENSG00000196924;ENSG00000128245;ENSG00000173221;ENSG00000141480;ENSG00000176171;ENSG00000163399;ENSG00000177606;ENSG00000141682;ENSG00000196684;ENSG00000151150;ENSG00000171552;ENSG00000104783;ENSG00000015475
CD5	GO:0050878	regulation of body fluid levels	135	25	15.1728	1.64769	0.00759338	0.0463196	ENSG00000101608;ENSG00000182718;ENSG00000051523;ENSG00000165272;ENSG00000070831;ENSG00000163041;ENSG00000138185;ENSG00000164111;ENSG00000111679;ENSG00000196924;ENSG00000182866;ENSG00000164924;ENSG00000198931;ENSG00000100219;ENSG00000085662;ENSG00000141480;ENSG00000010810;ENSG00000106211;ENSG00000085063;ENSG00000100644;ENSG00000010278;ENSG00000150995;ENSG00000064201;ENSG00000104783;ENSG00000154127
CD5	GO:1903034	regulation of response to wounding	27	8	3.03455	2.6363	0.00770821	0.0464406	ENSG00000189403;ENSG00000182718;ENSG00000164111;ENSG00000100219;ENSG00000010278;ENSG00000198825;ENSG00000154127;ENSG00000143507
CD5	GO:0044706	multi-multicellular organism process	56	13	6.29388	2.0655	0.00780355	0.0464406	ENSG00000162244;ENSG00000175567;ENSG00000111348;ENSG00000142168;ENSG00000163041;ENSG00000134954;ENSG00000171223;ENSG00000085662;ENSG00000133703;ENSG00000162909;ENSG00000135077;ENSG00000164120;ENSG00000105835
CD5	GO:1901654	response to ketone	56	13	6.29388	2.0655	0.00780355	0.0464406	ENSG00000198668;ENSG00000127528;ENSG00000116288;ENSG00000051523;ENSG00000168209;ENSG00000089220;ENSG00000003402;ENSG00000085662;ENSG00000113580;ENSG00000171522;ENSG00000104814;ENSG00000125384;ENSG00000171552
CD5	GO:0002437	inflammatory response to antigenic stimulus	17	6	1.91064	3.1403	0.00818535	0.0483199	ENSG00000164104;ENSG00000189403;ENSG00000204592;ENSG00000116288;ENSG00000233276;ENSG00000168214
CD5	GO:0007162	negative regulation of cell adhesion	82	17	9.21604	1.84461	0.00850398	0.0497993	ENSG00000189403;ENSG00000111913;ENSG00000138061;ENSG00000143184;ENSG00000111348;ENSG00000131981;ENSG00000111679;ENSG00000197971;ENSG00000020633;ENSG00000131507;ENSG00000102760;ENSG00000137710;ENSG00000077238;ENSG00000135077;ENSG00000010278;ENSG00000002822;ENSG00000154127
CDKN1B	GO:0006605	protein targeting	261	66	21.0935	3.12892	0	0	ENSG00000177954;ENSG00000134419;ENSG00000229117;ENSG00000147403;ENSG00000109475;ENSG00000105372;ENSG00000142541;ENSG00000231500;ENSG00000182774;ENSG00000167526;ENSG00000164587;ENSG00000071082;ENSG00000112306;ENSG00000122026;ENSG00000197958;ENSG00000166441;ENSG00000198918;ENSG00000186468;ENSG00000197756;ENSG00000188846;ENSG00000161970;ENSG00000142937;ENSG00000143947;ENSG00000177600;ENSG00000142676…
CDKN1B	GO:0006401	RNA catabolic process	255	67	20.6086	3.25107	0	0	ENSG00000177954;ENSG00000134419;ENSG00000229117;ENSG00000065978;ENSG00000147403;ENSG00000109475;ENSG00000105372;ENSG00000142541;ENSG00000231500;ENSG00000182774;ENSG00000167526;ENSG00000164587;ENSG00000071082;ENSG00000112306;ENSG00000122026;ENSG00000197958;ENSG00000166441;ENSG00000198918;ENSG00000186468;ENSG00000197756;ENSG00000188846;ENSG00000161970;ENSG00000142937;ENSG00000143947;ENSG00000177600…
CDKN1B	GO:0090150	establishment of protein localization to membrane	207	68	16.7293	4.06471	0	0	ENSG00000100453;ENSG00000177954;ENSG00000134419;ENSG00000229117;ENSG00000147403;ENSG00000109475;ENSG00000105372;ENSG00000142541;ENSG00000231500;ENSG00000182774;ENSG00000167526;ENSG00000164587;ENSG00000071082;ENSG00000112306;ENSG00000122026;ENSG00000197958;ENSG00000166441;ENSG00000198918;ENSG00000186468;ENSG00000197756;ENSG00000204628;ENSG00000188846;ENSG00000161970;ENSG00000142937;ENSG00000143947…
CDKN1B	GO:0006413	translational initiation	160	59	12.9309	4.56271	0	0	ENSG00000177954;ENSG00000134419;ENSG00000229117;ENSG00000147403;ENSG00000109475;ENSG00000105372;ENSG00000142541;ENSG00000231500;ENSG00000182774;ENSG00000167526;ENSG00000164587;ENSG00000071082;ENSG00000112306;ENSG00000122026;ENSG00000197958;ENSG00000166441;ENSG00000198918;ENSG00000186468;ENSG00000197756;ENSG00000188846;ENSG00000161970;ENSG00000142937;ENSG00000143947;ENSG00000177600;ENSG00000142676…
CDKN1B	GO:0070972	protein localization to endoplasmic reticulum	121	58	9.77899	5.93108	0	0	ENSG00000177954;ENSG00000134419;ENSG00000229117;ENSG00000147403;ENSG00000109475;ENSG00000105372;ENSG00000142541;ENSG00000231500;ENSG00000182774;ENSG00000167526;ENSG00000164587;ENSG00000071082;ENSG00000112306;ENSG00000122026;ENSG00000197958;ENSG00000166441;ENSG00000198918;ENSG00000186468;ENSG00000197756;ENSG00000188846;ENSG00000161970;ENSG00000142937;ENSG00000143947;ENSG00000177600;ENSG00000142676…
CDKN1B	GO:0009141	nucleoside triphosphate metabolic process	191	38	15.4363	2.46174	1.01318e-07	1.23607e-05	ENSG00000205542;ENSG00000198938;ENSG00000198888;ENSG00000198886;ENSG00000134333;ENSG00000111669;ENSG00000198899;ENSG00000198727;ENSG00000128951;ENSG00000171314;ENSG00000164405;ENSG00000154518;ENSG00000154723;ENSG00000111775;ENSG00000178741;ENSG00000112695;ENSG00000145494;ENSG00000130770;ENSG00000168209;ENSG00000241468;ENSG00000090266;ENSG00000143774;ENSG00000131495;ENSG00000173660;ENSG00000184983…
CDKN1B	GO:0002181	cytoplasmic translation	73	21	5.89972	3.55949	1.4444e-07	1.51043e-05	ENSG00000229117;ENSG00000142541;ENSG00000071082;ENSG00000198918;ENSG00000186468;ENSG00000161970;ENSG00000142676;ENSG00000144713;ENSG00000156482;ENSG00000213741;ENSG00000182899;ENSG00000108298;ENSG00000063177;ENSG00000162244;ENSG00000163682;ENSG00000172809;ENSG00000171858;ENSG00000241343;ENSG00000130741;ENSG00000114391;ENSG00000100129
CDKN1B	GO:0006091	generation of precursor metabolites and energy	246	44	19.8813	2.21314	2.47005e-07	2.2601e-05	ENSG00000198938;ENSG00000198888;ENSG00000198886;ENSG00000134333;ENSG00000111669;ENSG00000189403;ENSG00000198899;ENSG00000198727;ENSG00000171314;ENSG00000176340;ENSG00000164405;ENSG00000154723;ENSG00000111775;ENSG00000178741;ENSG00000112695;ENSG00000131174;ENSG00000145494;ENSG00000164919;ENSG00000130770;ENSG00000172531;ENSG00000168209;ENSG00000241468;ENSG00000090266;ENSG00000135441;ENSG00000137714…
CDKN1B	GO:0009123	nucleoside monophosphate metabolic process	200	37	16.1636	2.28909	1.01802e-06	8.27991e-05	ENSG00000205542;ENSG00000198938;ENSG00000198888;ENSG00000198886;ENSG00000134333;ENSG00000111669;ENSG00000198899;ENSG00000198727;ENSG00000128951;ENSG00000171314;ENSG00000164405;ENSG00000154518;ENSG00000154723;ENSG00000167900;ENSG00000111775;ENSG00000178741;ENSG00000112695;ENSG00000145494;ENSG00000130770;ENSG00000168209;ENSG00000241468;ENSG00000090266;ENSG00000143774;ENSG00000131495;ENSG00000173660…
CDKN1B	GO:0007006	mitochondrial membrane organization	90	21	7.27363	2.88714	6.19173e-06	0.000453235	ENSG00000100453;ENSG00000198899;ENSG00000198668;ENSG00000154518;ENSG00000154723;ENSG00000005022;ENSG00000134308;ENSG00000130770;ENSG00000099800;ENSG00000128245;ENSG00000241468;ENSG00000164924;ENSG00000108953;ENSG00000241837;ENSG00000165629;ENSG00000167283;ENSG00000134809;ENSG00000104765;ENSG00000176171;ENSG00000101412;ENSG00000141682
CDKN1B	GO:1902600	proton transmembrane transport	77	19	6.22299	3.05319	7.21167e-06	0.000479904	ENSG00000205542;ENSG00000198938;ENSG00000198886;ENSG00000198899;ENSG00000198727;ENSG00000176340;ENSG00000175567;ENSG00000154518;ENSG00000154723;ENSG00000111775;ENSG00000178741;ENSG00000112695;ENSG00000131174;ENSG00000164919;ENSG00000241468;ENSG00000241837;ENSG00000165629;ENSG00000113732;ENSG00000167283
CDKN1B	GO:0009259	ribonucleotide metabolic process	256	40	20.6894	1.93335	2.81046e-05	0.00171438	ENSG00000205542;ENSG00000198938;ENSG00000198888;ENSG00000198886;ENSG00000134333;ENSG00000111669;ENSG00000198899;ENSG00000198727;ENSG00000171314;ENSG00000164405;ENSG00000154518;ENSG00000154723;ENSG00000111775;ENSG00000178741;ENSG00000112695;ENSG00000145494;ENSG00000130770;ENSG00000168209;ENSG00000241468;ENSG00000090266;ENSG00000169567;ENSG00000143774;ENSG00000131495;ENSG00000173660;ENSG00000184983…
CDKN1B	GO:0032970	regulation of actin filament-based process	116	21	9.3749	2.24002	0.000324089	0.0182487	ENSG00000205542;ENSG00000117632;ENSG00000108518;ENSG00000163466;ENSG00000172757;ENSG00000102879;ENSG00000042493;ENSG00000111348;ENSG00000162704;ENSG00000130755;ENSG00000136717;ENSG00000130303;ENSG00000064666;ENSG00000077549;ENSG00000111229;ENSG00000092820;ENSG00000241553;ENSG00000116489;ENSG00000172725;ENSG00000116030;ENSG00000100345
CDKN1B	GO:0009636	response to toxic substance	170	27	13.7391	1.9652	0.000447714	0.023409	ENSG00000075624;ENSG00000125148;ENSG00000198886;ENSG00000134333;ENSG00000198727;ENSG00000117450;ENSG00000204628;ENSG00000135486;ENSG00000138061;ENSG00000169715;ENSG00000198668;ENSG00000221983;ENSG00000115415;ENSG00000114942;ENSG00000142168;ENSG00000167815;ENSG00000198695;ENSG00000128272;ENSG00000107485;ENSG00000165672;ENSG00000187193;ENSG00000178980;ENSG00000143198;ENSG00000228716;ENSG00000198417…
CDKN1B	GO:0070482	response to oxygen levels	137	23	11.0721	2.0773	0.000530736	0.0250571	ENSG00000198886;ENSG00000134333;ENSG00000198899;ENSG00000198727;ENSG00000143947;ENSG00000150991;ENSG00000170315;ENSG00000221983;ENSG00000175567;ENSG00000103363;ENSG00000128272;ENSG00000139644;ENSG00000168209;ENSG00000114023;ENSG00000104765;ENSG00000121966;ENSG00000160789;ENSG00000176171;ENSG00000197635;ENSG00000105835;ENSG00000101412;ENSG00000141682;ENSG00000135245
CDKN1B	GO:2001233	regulation of apoptotic signaling pathway	190	29	15.3554	1.88858	0.000547696	0.0250571	ENSG00000100453;ENSG00000133112;ENSG00000204628;ENSG00000161970;ENSG00000142676;ENSG00000170315;ENSG00000171863;ENSG00000142168;ENSG00000005022;ENSG00000134308;ENSG00000130770;ENSG00000051108;ENSG00000172531;ENSG00000139644;ENSG00000128245;ENSG00000114353;ENSG00000165119;ENSG00000164924;ENSG00000108953;ENSG00000135916;ENSG00000100219;ENSG00000240972;ENSG00000121858;ENSG00000114023;ENSG00000160789…
CDKN1B	GO:0090066	regulation of anatomical structure size	138	23	11.1529	2.06224	0.000590243	0.0254152	ENSG00000205542;ENSG00000108518;ENSG00000163466;ENSG00000172757;ENSG00000102879;ENSG00000042493;ENSG00000152558;ENSG00000142168;ENSG00000162704;ENSG00000130755;ENSG00000136717;ENSG00000172531;ENSG00000077549;ENSG00000111229;ENSG00000092820;ENSG00000241553;ENSG00000116489;ENSG00000172725;ENSG00000159210;ENSG00000161203;ENSG00000049247;ENSG00000113749;ENSG00000104783
CDKN1B	GO:0090559	regulation of membrane permeability	45	11	3.63681	3.02462	0.000684971	0.0278555	ENSG00000100453;ENSG00000005022;ENSG00000134308;ENSG00000130770;ENSG00000128245;ENSG00000164924;ENSG00000108953;ENSG00000104765;ENSG00000176171;ENSG00000101412;ENSG00000141682
CDKN1B	GO:0008637	apoptotic mitochondrial changes	67	14	5.41481	2.5855	0.000742357	0.0286003	ENSG00000100453;ENSG00000005022;ENSG00000134308;ENSG00000130770;ENSG00000128245;ENSG00000164924;ENSG00000108953;ENSG00000121858;ENSG00000114023;ENSG00000104765;ENSG00000160789;ENSG00000176171;ENSG00000101412;ENSG00000141682
CDKN1B	GO:0006839	mitochondrial transport	151	24	12.2035	1.96664	0.00091262	0.0334019	ENSG00000100453;ENSG00000198899;ENSG00000175567;ENSG00000154723;ENSG00000005022;ENSG00000134308;ENSG00000130770;ENSG00000099800;ENSG00000128245;ENSG00000128340;ENSG00000241468;ENSG00000164924;ENSG00000108953;ENSG00000198258;ENSG00000241837;ENSG00000165629;ENSG00000183172;ENSG00000167283;ENSG00000134809;ENSG00000104765;ENSG00000176171;ENSG00000165175;ENSG00000101412;ENSG00000141682
CDKN1B	GO:0007015	actin filament organization	127	21	10.2639	2.04601	0.00112556	0.0392338	ENSG00000205542;ENSG00000117632;ENSG00000108518;ENSG00000163466;ENSG00000172757;ENSG00000102879;ENSG00000042493;ENSG00000167460;ENSG00000162704;ENSG00000130755;ENSG00000136717;ENSG00000143549;ENSG00000128340;ENSG00000077549;ENSG00000111229;ENSG00000092820;ENSG00000241553;ENSG00000131236;ENSG00000116489;ENSG00000172725;ENSG00000183688
CDKN1B	GO:0051051	negative regulation of transport	145	23	11.7186	1.96269	0.00119475	0.0397526	ENSG00000205542;ENSG00000189403;ENSG00000204628;ENSG00000104904;ENSG00000102879;ENSG00000198668;ENSG00000175567;ENSG00000005022;ENSG00000134308;ENSG00000186480;ENSG00000136717;ENSG00000130303;ENSG00000164111;ENSG00000128272;ENSG00000139644;ENSG00000114353;ENSG00000108953;ENSG00000092820;ENSG00000120533;ENSG00000118640;ENSG00000116030;ENSG00000028137;ENSG00000102471
DGKA	GO:0070972	protein localization to endoplasmic reticulum	121	10	0.72081	13.8733	8.84218e-10	6.47247e-07	ENSG00000105372;ENSG00000142541;ENSG00000170889;ENSG00000147604;ENSG00000138326;ENSG00000148303;ENSG00000136942;ENSG00000162244;ENSG00000115268;ENSG00000197728
DGKA	GO:0090150	establishment of protein localization to membrane	207	11	1.23312	8.92045	1.19479e-08	3.3571e-06	ENSG00000105372;ENSG00000142541;ENSG00000170889;ENSG00000147604;ENSG00000138326;ENSG00000148303;ENSG00000136942;ENSG00000162244;ENSG00000115268;ENSG00000198668;ENSG00000197728
DGKA	GO:0006413	translational initiation	160	10	0.953137	10.4917	1.37586e-08	3.3571e-06	ENSG00000105372;ENSG00000142541;ENSG00000170889;ENSG00000147604;ENSG00000138326;ENSG00000148303;ENSG00000136942;ENSG00000162244;ENSG00000115268;ENSG00000197728
DGKA	GO:0006401	RNA catabolic process	255	11	1.51906	7.24131	1.04954e-07	1.92066e-05	ENSG00000026025;ENSG00000105372;ENSG00000142541;ENSG00000170889;ENSG00000147604;ENSG00000138326;ENSG00000148303;ENSG00000136942;ENSG00000162244;ENSG00000115268;ENSG00000197728
DGKA	GO:0006605	protein targeting	261	10	1.55481	6.43167	1.40845e-06	0.000206197	ENSG00000105372;ENSG00000142541;ENSG00000170889;ENSG00000147604;ENSG00000138326;ENSG00000148303;ENSG00000136942;ENSG00000162244;ENSG00000115268;ENSG00000197728
DGKA	GO:0016072	rRNA metabolic process	182	7	1.08419	6.45641	7.2119e-05	0.00879851	ENSG00000105372;ENSG00000170889;ENSG00000147604;ENSG00000138326;ENSG00000148303;ENSG00000136942;ENSG00000115268
DGKA	GO:0022613	ribonucleoprotein complex biogenesis	344	9	2.04925	4.39186	0.000115336	0.0120608	ENSG00000105372;ENSG00000142541;ENSG00000170889;ENSG00000147604;ENSG00000138326;ENSG00000148303;ENSG00000136942;ENSG00000115268;ENSG00000164985
DGKA	GO:0034470	ncRNA processing	243	7	1.44758	4.83567	0.000437588	0.0400393	ENSG00000105372;ENSG00000170889;ENSG00000147604;ENSG00000138326;ENSG00000148303;ENSG00000136942;ENSG00000115268
DGKA	GO:0035821	modification of morphology or physiology of other organism	64	4	0.381255	10.4917	0.000507402	0.0412687	ENSG00000198830;ENSG00000105372;ENSG00000198668;ENSG00000182718
DGKZ	GO:0006260	DNA replication	150	23	3.03813	7.57046	8.43769e-15	6.17639e-12	ENSG00000166803;ENSG00000128951;ENSG00000132646;ENSG00000171848;ENSG00000106399;ENSG00000072501;ENSG00000108055;ENSG00000168496;ENSG00000092853;ENSG00000166508;ENSG00000166801;ENSG00000176208;ENSG00000012048;ENSG00000167513;ENSG00000167325;ENSG00000171320;ENSG00000139618;ENSG00000112029;ENSG00000104889;ENSG00000138376;ENSG00000091651;ENSG00000175643;ENSG00000105486
DGKZ	GO:0044772	mitotic cell cycle phase transition	289	23	5.85346	3.9293	8.05561e-09	2.94835e-06	ENSG00000176890;ENSG00000161970;ENSG00000132646;ENSG00000198668;ENSG00000171848;ENSG00000106399;ENSG00000127824;ENSG00000092853;ENSG00000166508;ENSG00000106462;ENSG00000228716;ENSG00000176208;ENSG00000012048;ENSG00000167513;ENSG00000148019;ENSG00000163781;ENSG00000146670;ENSG00000112029;ENSG00000091651;ENSG00000103995;ENSG00000131462;ENSG00000123080;ENSG00000131351
DGKZ	GO:0071103	DNA conformation change	140	16	2.83558	5.64258	1.33031e-08	2.95148e-06	ENSG00000124575;ENSG00000168298;ENSG00000184357;ENSG00000187837;ENSG00000136824;ENSG00000151725;ENSG00000100162;ENSG00000166508;ENSG00000123219;ENSG00000105011;ENSG00000153044;ENSG00000146670;ENSG00000109805;ENSG00000151503;ENSG00000025770;ENSG00000146918
DGKZ	GO:0051052	regulation of DNA metabolic process	227	20	4.5977	4.35	1.61283e-08	2.95148e-06	ENSG00000096384;ENSG00000124575;ENSG00000168298;ENSG00000184357;ENSG00000124795;ENSG00000187837;ENSG00000132646;ENSG00000072501;ENSG00000130816;ENSG00000108055;ENSG00000162607;ENSG00000176208;ENSG00000012048;ENSG00000167513;ENSG00000109685;ENSG00000171320;ENSG00000139618;ENSG00000112029;ENSG00000175643;ENSG00000111247
DGKZ	GO:0006310	DNA recombination	145	14	2.93685	4.767	9.6821e-07	0.000141746	ENSG00000124575;ENSG00000168298;ENSG00000184357;ENSG00000187837;ENSG00000106399;ENSG00000168496;ENSG00000176208;ENSG00000012048;ENSG00000109685;ENSG00000139618;ENSG00000175643;ENSG00000105486;ENSG00000121211;ENSG00000111247
DGKZ	GO:0007059	chromosome segregation	195	16	3.94956	4.05108	1.39022e-06	0.000169607	ENSG00000136824;ENSG00000072501;ENSG00000108055;ENSG00000168496;ENSG00000122952;ENSG00000012048;ENSG00000167513;ENSG00000171320;ENSG00000146670;ENSG00000112029;ENSG00000109805;ENSG00000152253;ENSG00000151503;ENSG00000175643;ENSG00000131462;ENSG00000025770
DGKZ	GO:0070972	protein localization to endoplasmic reticulum	121	12	2.45075	4.89645	4.64973e-06	0.000450663	ENSG00000134419;ENSG00000182774;ENSG00000137818;ENSG00000197756;ENSG00000161970;ENSG00000147604;ENSG00000118181;ENSG00000156482;ENSG00000213741;ENSG00000182899;ENSG00000125691;ENSG00000197728
DGKZ	GO:0010948	negative regulation of cell cycle process	166	14	3.36219	4.16395	4.92528e-06	0.000450663	ENSG00000096384;ENSG00000161970;ENSG00000125691;ENSG00000132646;ENSG00000171848;ENSG00000072501;ENSG00000108055;ENSG00000092853;ENSG00000106462;ENSG00000094916;ENSG00000012048;ENSG00000167513;ENSG00000163781;ENSG00000112029
DGKZ	GO:0006333	chromatin assembly or disassembly	87	10	1.76211	5.67501	8.15681e-06	0.000663421	ENSG00000124575;ENSG00000168298;ENSG00000184357;ENSG00000187837;ENSG00000151725;ENSG00000100162;ENSG00000123219;ENSG00000105011;ENSG00000153044;ENSG00000149929
DGKZ	GO:0044839	cell cycle G2/M phase transition	119	11	2.41025	4.56385	2.3405e-05	0.00171324	ENSG00000198668;ENSG00000127824;ENSG00000092853;ENSG00000176208;ENSG00000012048;ENSG00000148019;ENSG00000163781;ENSG00000112029;ENSG00000103995;ENSG00000131462;ENSG00000131351
DGKZ	GO:0006302	double-strand break repair	122	11	2.47101	4.45162	2.96192e-05	0.00197102	ENSG00000124795;ENSG00000106399;ENSG00000168496;ENSG00000012048;ENSG00000109685;ENSG00000171320;ENSG00000146670;ENSG00000139618;ENSG00000138376;ENSG00000175643;ENSG00000111247
DGKZ	GO:0044843	cell cycle G1/S phase transition	147	12	2.97736	4.03041	3.4393e-05	0.00209797	ENSG00000176890;ENSG00000161970;ENSG00000132646;ENSG00000171848;ENSG00000106399;ENSG00000166508;ENSG00000106462;ENSG00000228716;ENSG00000167513;ENSG00000112029;ENSG00000091651;ENSG00000123080
DGKZ	GO:0048285	organelle fission	228	15	4.61795	3.24819	4.48516e-05	0.00234193	ENSG00000136824;ENSG00000072501;ENSG00000108055;ENSG00000196924;ENSG00000122952;ENSG00000167513;ENSG00000146670;ENSG00000139618;ENSG00000112029;ENSG00000101057;ENSG00000109805;ENSG00000151503;ENSG00000131462;ENSG00000025770;ENSG00000121211
DGKZ	GO:0045787	positive regulation of cell cycle	177	13	3.58499	3.62623	4.87583e-05	0.00234193	ENSG00000134419;ENSG00000096384;ENSG00000161970;ENSG00000125691;ENSG00000132646;ENSG00000168496;ENSG00000106462;ENSG00000176208;ENSG00000012048;ENSG00000167513;ENSG00000146670;ENSG00000139618;ENSG00000112029
DGKZ	GO:1901987	regulation of cell cycle phase transition	230	15	4.65846	3.21995	4.96521e-05	0.00234193	ENSG00000161970;ENSG00000132646;ENSG00000127824;ENSG00000092853;ENSG00000106462;ENSG00000176208;ENSG00000012048;ENSG00000167513;ENSG00000148019;ENSG00000163781;ENSG00000146670;ENSG00000112029;ENSG00000103995;ENSG00000131462;ENSG00000131351
DGKZ	GO:0071824	protein-DNA complex subunit organization	153	12	3.09889	3.87236	5.11897e-05	0.00234193	ENSG00000124575;ENSG00000168298;ENSG00000184357;ENSG00000187837;ENSG00000125691;ENSG00000106399;ENSG00000151725;ENSG00000100162;ENSG00000123219;ENSG00000105011;ENSG00000167513;ENSG00000153044
DGKZ	GO:0090150	establishment of protein localization to membrane	207	14	4.19261	3.33921	6.10343e-05	0.00262806	ENSG00000134419;ENSG00000182774;ENSG00000137818;ENSG00000197756;ENSG00000161970;ENSG00000147604;ENSG00000118181;ENSG00000156482;ENSG00000213741;ENSG00000182899;ENSG00000125691;ENSG00000198668;ENSG00000197728;ENSG00000128245
DGKZ	GO:0006413	translational initiation	160	12	3.24067	3.70294	7.93943e-05	0.00298905	ENSG00000134419;ENSG00000182774;ENSG00000137818;ENSG00000197756;ENSG00000161970;ENSG00000147604;ENSG00000118181;ENSG00000156482;ENSG00000213741;ENSG00000182899;ENSG00000125691;ENSG00000197728
DGKZ	GO:0051321	meiotic cell cycle	91	9	1.84313	4.883	7.95074e-05	0.00298905	ENSG00000136824;ENSG00000072501;ENSG00000108055;ENSG00000139618;ENSG00000112029;ENSG00000151503;ENSG00000131462;ENSG00000025770;ENSG00000121211
DGKZ	GO:0009314	response to radiation	186	13	3.76728	3.45077	8.1668e-05	0.00298905	ENSG00000166803;ENSG00000161970;ENSG00000132646;ENSG00000198668;ENSG00000072501;ENSG00000163565;ENSG00000162607;ENSG00000168496;ENSG00000012048;ENSG00000167325;ENSG00000163781;ENSG00000139618;ENSG00000111247
DGKZ	GO:0022616	DNA strand elongation	13	4	0.263304	15.1916	9.85789e-05	0.0033984	ENSG00000132646;ENSG00000168496;ENSG00000104889;ENSG00000105486
DGKZ	GO:2001020	regulation of response to DNA damage stimulus	116	10	2.34948	4.25625	0.000102138	0.0033984	ENSG00000161970;ENSG00000124795;ENSG00000132646;ENSG00000162607;ENSG00000176208;ENSG00000012048;ENSG00000109685;ENSG00000112029;ENSG00000175643;ENSG00000111247
DGKZ	GO:0006401	RNA catabolic process	255	15	5.16481	2.90427	0.000160803	0.00511771	ENSG00000134419;ENSG00000182774;ENSG00000137818;ENSG00000197756;ENSG00000161970;ENSG00000147604;ENSG00000118181;ENSG00000156482;ENSG00000213741;ENSG00000182899;ENSG00000125691;ENSG00000197728;ENSG00000153048;ENSG00000168496;ENSG00000104889
DGKZ	GO:0040029	regulation of gene expression, epigenetic	150	11	3.03813	3.62065	0.000196131	0.00598199	ENSG00000124575;ENSG00000168298;ENSG00000184357;ENSG00000124795;ENSG00000187837;ENSG00000130816;ENSG00000163565;ENSG00000165732;ENSG00000156802;ENSG00000106462;ENSG00000012048
DGKZ	GO:0006298	mismatch repair	18	4	0.364575	10.9717	0.000390205	0.0114252	ENSG00000132646;ENSG00000106399;ENSG00000104889;ENSG00000105486
DGKZ	GO:0008213	protein alkylation	94	8	1.90389	4.20192	0.000568068	0.0159933	ENSG00000124575;ENSG00000168298;ENSG00000184357;ENSG00000187837;ENSG00000130816;ENSG00000106462;ENSG00000012048;ENSG00000109685
DGKZ	GO:0051383	kinetochore organization	20	4	0.405083	9.87451	0.000598864	0.0162359	ENSG00000136824;ENSG00000123219;ENSG00000167513;ENSG00000153044
DGKZ	GO:0034502	protein localization to chromosome	58	6	1.17474	5.10751	0.0010278	0.0263638	ENSG00000184357;ENSG00000106462;ENSG00000167513;ENSG00000171320;ENSG00000146670;ENSG00000139618
DGKZ	GO:0007051	spindle organization	103	8	2.08618	3.83476	0.00104447	0.0263638	ENSG00000072501;ENSG00000108055;ENSG00000196924;ENSG00000112029;ENSG00000101057;ENSG00000152253;ENSG00000131462;ENSG00000131351
DGKZ	GO:0033044	regulation of chromosome organization	213	12	4.31414	2.78155	0.00112144	0.027363	ENSG00000124575;ENSG00000168298;ENSG00000184357;ENSG00000187837;ENSG00000130816;ENSG00000168496;ENSG00000156802;ENSG00000012048;ENSG00000167513;ENSG00000146670;ENSG00000112029;ENSG00000175643
DGKZ	GO:0061641	CENP-A containing chromatin organization	24	4	0.4861	8.22876	0.00123417	0.0291423	ENSG00000151725;ENSG00000100162;ENSG00000123219;ENSG00000153044
DGKZ	GO:0010639	negative regulation of organelle organization	189	11	3.82804	2.87353	0.00139906	0.0320035	ENSG00000034510;ENSG00000124575;ENSG00000168298;ENSG00000184357;ENSG00000102879;ENSG00000187837;ENSG00000130816;ENSG00000156802;ENSG00000012048;ENSG00000167513;ENSG00000112029
DGKZ	GO:0009262	deoxyribonucleotide metabolic process	25	4	0.506354	7.89961	0.0014466	0.0320881	ENSG00000128951;ENSG00000176890;ENSG00000171848;ENSG00000167325
DGKZ	GO:0035821	modification of morphology or physiology of other organism	64	6	1.29627	4.62868	0.00172643	0.037169	ENSG00000172757;ENSG00000176890;ENSG00000156482;ENSG00000198668;ENSG00000182718;ENSG00000108055
HAVCR2	GO:0022613	ribonucleoprotein complex biogenesis	344	12	2.18586	5.48983	5.53769e-07	0.000405359	ENSG00000182774;ENSG00000096384;ENSG00000136942;ENSG00000108561;ENSG00000165732;ENSG00000101361;ENSG00000107833;ENSG00000142684;ENSG00000166197;ENSG00000053372;ENSG00000048162;ENSG00000179041
HAVCR2	GO:0016072	rRNA metabolic process	182	8	1.15647	6.91758	1.24662e-05	0.00456262	ENSG00000182774;ENSG00000136942;ENSG00000165732;ENSG00000101361;ENSG00000107833;ENSG00000166197;ENSG00000053372;ENSG00000179041
HAVCR2	GO:0034470	ncRNA processing	243	8	1.54408	5.18107	0.000100401	0.0244978	ENSG00000182774;ENSG00000136942;ENSG00000165732;ENSG00000101361;ENSG00000107833;ENSG00000166197;ENSG00000053372;ENSG00000179041
LCP2	GO:0042110	T cell activation	216	54	21.1882	2.54858	2.79564e-11	2.04641e-08	ENSG00000271503;ENSG00000166710;ENSG00000100097;ENSG00000168685;ENSG00000134460;ENSG00000204592;ENSG00000137154;ENSG00000111913;ENSG00000152518;ENSG00000116824;ENSG00000172116;ENSG00000143184;ENSG00000135046;ENSG00000152495;ENSG00000142168;ENSG00000156127;ENSG00000131981;ENSG00000114861;ENSG00000111679;ENSG00000168421;ENSG00000147065;ENSG00000107485;ENSG00000137078;ENSG00000083799;ENSG00000196776…
LCP2	GO:0002521	leukocyte differentiation	209	48	20.5016	2.34128	8.1525e-09	2.98381e-06	ENSG00000166710;ENSG00000100097;ENSG00000168685;ENSG00000134460;ENSG00000137154;ENSG00000115232;ENSG00000152518;ENSG00000116824;ENSG00000150093;ENSG00000135046;ENSG00000078596;ENSG00000182718;ENSG00000152495;ENSG00000142168;ENSG00000156127;ENSG00000131981;ENSG00000114861;ENSG00000111679;ENSG00000168421;ENSG00000107485;ENSG00000083799;ENSG00000100219;ENSG00000182568;ENSG00000131507;ENSG00000136997…
LCP2	GO:0002683	negative regulation of immune system process	159	39	15.5969	2.5005	3.32761e-08	6.41477e-06	ENSG00000168685;ENSG00000134460;ENSG00000204592;ENSG00000111913;ENSG00000143184;ENSG00000135046;ENSG00000100906;ENSG00000153283;ENSG00000155307;ENSG00000054148;ENSG00000131981;ENSG00000111679;ENSG00000101347;ENSG00000099977;ENSG00000169926;ENSG00000196776;ENSG00000196352;ENSG00000131507;ENSG00000141480;ENSG00000136997;ENSG00000085063;ENSG00000101695;ENSG00000171522;ENSG00000105810;ENSG00000107738…
LCP2	GO:0007159	leukocyte cell-cell adhesion	153	38	15.0083	2.53193	3.50534e-08	6.41477e-06	ENSG00000271503;ENSG00000100097;ENSG00000168685;ENSG00000134460;ENSG00000204592;ENSG00000111913;ENSG00000115232;ENSG00000150093;ENSG00000143184;ENSG00000135046;ENSG00000026508;ENSG00000134954;ENSG00000131981;ENSG00000111679;ENSG00000147065;ENSG00000107485;ENSG00000139626;ENSG00000083799;ENSG00000196776;ENSG00000110876;ENSG00000100219;ENSG00000196352;ENSG00000131507;ENSG00000177885;ENSG00000005844…
LCP2	GO:0002694	regulation of leukocyte activation	208	46	20.4035	2.25452	5.88962e-08	8.6224e-06	ENSG00000271503;ENSG00000100097;ENSG00000168685;ENSG00000134460;ENSG00000204592;ENSG00000111913;ENSG00000152518;ENSG00000116824;ENSG00000143184;ENSG00000135046;ENSG00000152495;ENSG00000142168;ENSG00000155307;ENSG00000131981;ENSG00000111679;ENSG00000107485;ENSG00000137078;ENSG00000083799;ENSG00000196776;ENSG00000100219;ENSG00000196352;ENSG00000131507;ENSG00000177885;ENSG00000028137;ENSG00000169508…
LCP2	GO:0043062	extracellular structure organization	55	20	5.39515	3.70703	8.93908e-08	1.09057e-05	ENSG00000115232;ENSG00000150093;ENSG00000138061;ENSG00000026508;ENSG00000182718;ENSG00000134954;ENSG00000102265;ENSG00000139626;ENSG00000196776;ENSG00000107742;ENSG00000102760;ENSG00000028137;ENSG00000137312;ENSG00000005844;ENSG00000108622;ENSG00000077150;ENSG00000086062;ENSG00000142173;ENSG00000136738;ENSG00000147408
LCP2	GO:1903706	regulation of hemopoiesis	170	39	16.6759	2.3387	2.29386e-07	2.1023e-05	ENSG00000166710;ENSG00000100097;ENSG00000168685;ENSG00000134460;ENSG00000152518;ENSG00000116824;ENSG00000135046;ENSG00000100906;ENSG00000152495;ENSG00000142168;ENSG00000134954;ENSG00000131981;ENSG00000114861;ENSG00000111679;ENSG00000166501;ENSG00000187608;ENSG00000107485;ENSG00000169926;ENSG00000083799;ENSG00000100219;ENSG00000131507;ENSG00000136997;ENSG00000168610;ENSG00000105810;ENSG00000100644…
LCP2	GO:0022407	regulation of cell-cell adhesion	157	37	15.4007	2.40249	2.2976e-07	2.1023e-05	ENSG00000271503;ENSG00000100097;ENSG00000168685;ENSG00000134460;ENSG00000204592;ENSG00000089327;ENSG00000111913;ENSG00000115232;ENSG00000143184;ENSG00000135046;ENSG00000026508;ENSG00000134954;ENSG00000131981;ENSG00000111679;ENSG00000107485;ENSG00000083799;ENSG00000196776;ENSG00000100219;ENSG00000196352;ENSG00000131507;ENSG00000102760;ENSG00000177885;ENSG00000137710;ENSG00000137312;ENSG00000164442…
LCP2	GO:0050900	leukocyte migration	122	31	11.9674	2.59036	3.87559e-07	3.15214e-05	ENSG00000271503;ENSG00000111913;ENSG00000115232;ENSG00000116824;ENSG00000150093;ENSG00000143184;ENSG00000135046;ENSG00000026508;ENSG00000131981;ENSG00000111679;ENSG00000147065;ENSG00000107485;ENSG00000099977;ENSG00000139626;ENSG00000196776;ENSG00000110876;ENSG00000177885;ENSG00000005844;ENSG00000121966;ENSG00000143669;ENSG00000171522;ENSG00000169508;ENSG00000170989;ENSG00000186891;ENSG00000089012…
LCP2	GO:0070661	leukocyte proliferation	112	29	10.9865	2.6396	6.05653e-07	4.43338e-05	ENSG00000271503;ENSG00000168685;ENSG00000134460;ENSG00000204592;ENSG00000137154;ENSG00000143184;ENSG00000135046;ENSG00000131981;ENSG00000111679;ENSG00000119969;ENSG00000147065;ENSG00000112576;ENSG00000196352;ENSG00000182568;ENSG00000131507;ENSG00000028137;ENSG00000169508;ENSG00000072274;ENSG00000107738;ENSG00000135077;ENSG00000105369;ENSG00000196950;ENSG00000168036;ENSG00000204482;ENSG00000004468…
LCP2	GO:0050727	regulation of inflammatory response	101	27	9.90747	2.72522	7.51627e-07	5.00173e-05	ENSG00000271503;ENSG00000134460;ENSG00000204592;ENSG00000143184;ENSG00000135046;ENSG00000167468;ENSG00000100906;ENSG00000023445;ENSG00000116288;ENSG00000134954;ENSG00000114861;ENSG00000107485;ENSG00000099977;ENSG00000083799;ENSG00000196776;ENSG00000196352;ENSG00000131507;ENSG00000028137;ENSG00000085063;ENSG00000145901;ENSG00000171522;ENSG00000163154;ENSG00000102575;ENSG00000276085;ENSG00000177663…
LCP2	GO:0045785	positive regulation of cell adhesion	152	34	14.9102	2.28031	2.5935e-06	0.000158203	ENSG00000271503;ENSG00000100097;ENSG00000168685;ENSG00000134460;ENSG00000204592;ENSG00000115232;ENSG00000197747;ENSG00000143184;ENSG00000135046;ENSG00000026508;ENSG00000134954;ENSG00000111679;ENSG00000196924;ENSG00000107485;ENSG00000083799;ENSG00000196776;ENSG00000100219;ENSG00000196352;ENSG00000107742;ENSG00000177885;ENSG00000137312;ENSG00000164442;ENSG00000105810;ENSG00000163600;ENSG00000072274…
LCP2	GO:0072507	divalent inorganic cation homeostasis	131	30	12.8503	2.33458	6.17512e-06	0.000347707	ENSG00000271503;ENSG00000169442;ENSG00000125148;ENSG00000133112;ENSG00000132507;ENSG00000143184;ENSG00000169715;ENSG00000198668;ENSG00000125910;ENSG00000182718;ENSG00000051523;ENSG00000164111;ENSG00000111679;ENSG00000166501;ENSG00000108953;ENSG00000196352;ENSG00000187193;ENSG00000263001;ENSG00000070961;ENSG00000121966;ENSG00000171522;ENSG00000176171;ENSG00000170989;ENSG00000196950;ENSG00000182162…
LCP2	GO:0007162	negative regulation of cell adhesion	82	22	8.04369	2.73506	7.5821e-06	0.000396436	ENSG00000100097;ENSG00000134460;ENSG00000089327;ENSG00000111913;ENSG00000138061;ENSG00000143184;ENSG00000135046;ENSG00000111348;ENSG00000131981;ENSG00000111679;ENSG00000131507;ENSG00000102760;ENSG00000135535;ENSG00000137710;ENSG00000107738;ENSG00000105879;ENSG00000135077;ENSG00000163154;ENSG00000185338;ENSG00000002822;ENSG00000168961;ENSG00000163599
LCP2	GO:1902532	negative regulation of intracellular signal transduction	210	41	20.5997	1.99032	9.56315e-06	0.000466682	ENSG00000133112;ENSG00000074800;ENSG00000111913;ENSG00000150093;ENSG00000026508;ENSG00000198668;ENSG00000100100;ENSG00000116288;ENSG00000111679;ENSG00000123240;ENSG00000168209;ENSG00000168421;ENSG00000137642;ENSG00000083799;ENSG00000100219;ENSG00000141480;ENSG00000136997;ENSG00000214078;ENSG00000106211;ENSG00000163219;ENSG00000163162;ENSG00000060138;ENSG00000145901;ENSG00000149212;ENSG00000101695…
LCP2	GO:0009636	response to toxic substance	170	35	16.6759	2.09883	1.32985e-05	0.000608405	ENSG00000271503;ENSG00000125148;ENSG00000198886;ENSG00000134333;ENSG00000136810;ENSG00000135486;ENSG00000265972;ENSG00000148908;ENSG00000138061;ENSG00000169715;ENSG00000135046;ENSG00000167468;ENSG00000198668;ENSG00000197448;ENSG00000221983;ENSG00000127528;ENSG00000116288;ENSG00000142168;ENSG00000134954;ENSG00000198695;ENSG00000134057;ENSG00000107485;ENSG00000187193;ENSG00000106462;ENSG00000143198…
LCP2	GO:0002250	adaptive immune response	155	32	15.2045	2.10464	2.96124e-05	0.00118261	ENSG00000166710;ENSG00000168685;ENSG00000204592;ENSG00000172116;ENSG00000143184;ENSG00000135046;ENSG00000152495;ENSG00000155307;ENSG00000156127;ENSG00000111679;ENSG00000166501;ENSG00000180644;ENSG00000107485;ENSG00000137078;ENSG00000198821;ENSG00000163519;ENSG00000196352;ENSG00000131507;ENSG00000204642;ENSG00000028137;ENSG00000101695;ENSG00000168610;ENSG00000169508;ENSG00000131378;ENSG00000072274…
LCP2	GO:0050866	negative regulation of cell activation	59	17	5.78753	2.93735	3.03841e-05	0.00118261	ENSG00000134460;ENSG00000111913;ENSG00000143184;ENSG00000135046;ENSG00000155307;ENSG00000131981;ENSG00000111679;ENSG00000131507;ENSG00000107738;ENSG00000135077;ENSG00000163154;ENSG00000204482;ENSG00000185338;ENSG00000002822;ENSG00000168961;ENSG00000064201;ENSG00000163599
LCP2	GO:0002764	immune response-regulating signaling pathway	220	41	21.5806	1.89985	3.06961e-05	0.00118261	ENSG00000184009;ENSG00000196126;ENSG00000096384;ENSG00000196735;ENSG00000170315;ENSG00000130429;ENSG00000198668;ENSG00000100906;ENSG00000221983;ENSG00000023445;ENSG00000051523;ENSG00000054148;ENSG00000131981;ENSG00000111679;ENSG00000166501;ENSG00000198502;ENSG00000241553;ENSG00000107485;ENSG00000083799;ENSG00000198821;ENSG00000196776;ENSG00000254999;ENSG00000163519;ENSG00000177885;ENSG00000141480…
LCP2	GO:0002285	lymphocyte activation involved in immune response	77	20	7.55322	2.64788	3.30263e-05	0.00120876	ENSG00000100097;ENSG00000137154;ENSG00000135046;ENSG00000078596;ENSG00000156127;ENSG00000131981;ENSG00000114861;ENSG00000107485;ENSG00000100219;ENSG00000131507;ENSG00000100060;ENSG00000005844;ENSG00000171522;ENSG00000168610;ENSG00000169508;ENSG00000072274;ENSG00000135077;ENSG00000118513;ENSG00000137265;ENSG00000168961
LCP2	GO:0032103	positive regulation of response to external stimulus	85	21	8.33797	2.5186	4.7455e-05	0.00165414	ENSG00000271503;ENSG00000204592;ENSG00000111913;ENSG00000143184;ENSG00000100906;ENSG00000116288;ENSG00000051523;ENSG00000134954;ENSG00000123240;ENSG00000099977;ENSG00000196776;ENSG00000106211;ENSG00000077782;ENSG00000145901;ENSG00000171522;ENSG00000135077;ENSG00000170989;ENSG00000168961;ENSG00000276085;ENSG00000177663;ENSG00000156299
LCP2	GO:0050867	positive regulation of cell activation	141	29	13.8312	2.09671	7.53289e-05	0.0025064	ENSG00000271503;ENSG00000100097;ENSG00000168685;ENSG00000134460;ENSG00000204592;ENSG00000116824;ENSG00000143184;ENSG00000135046;ENSG00000111679;ENSG00000107485;ENSG00000083799;ENSG00000196776;ENSG00000100219;ENSG00000196352;ENSG00000177885;ENSG00000169508;ENSG00000163600;ENSG00000072274;ENSG00000107738;ENSG00000135077;ENSG00000118513;ENSG00000196950;ENSG00000089012;ENSG00000004468;ENSG00000185338…
LCP2	GO:0060326	cell chemotaxis	76	19	7.45512	2.54858	9.13412e-05	0.00290703	ENSG00000271503;ENSG00000111913;ENSG00000143184;ENSG00000135046;ENSG00000110934;ENSG00000131981;ENSG00000099977;ENSG00000141480;ENSG00000106211;ENSG00000077782;ENSG00000121966;ENSG00000143669;ENSG00000169508;ENSG00000170989;ENSG00000158747;ENSG00000168961;ENSG00000276085;ENSG00000177663;ENSG00000156299
LCP2	GO:0001818	negative regulation of cytokine production	98	22	9.61319	2.28852	0.000147657	0.00450355	ENSG00000096384;ENSG00000143184;ENSG00000135046;ENSG00000127528;ENSG00000153283;ENSG00000111679;ENSG00000187608;ENSG00000107485;ENSG00000083799;ENSG00000131507;ENSG00000102760;ENSG00000141480;ENSG00000077782;ENSG00000101695;ENSG00000171522;ENSG00000107738;ENSG00000135077;ENSG00000071575;ENSG00000061273;ENSG00000128016;ENSG00000102575;ENSG00000168961
LCP2	GO:0002449	lymphocyte mediated immunity	105	23	10.2998	2.23304	0.000155594	0.00455579	ENSG00000166710;ENSG00000196230;ENSG00000168685;ENSG00000204592;ENSG00000143184;ENSG00000153283;ENSG00000156127;ENSG00000111679;ENSG00000180644;ENSG00000107485;ENSG00000196352;ENSG00000131507;ENSG00000204642;ENSG00000141480;ENSG00000028137;ENSG00000143669;ENSG00000131378;ENSG00000072274;ENSG00000135077;ENSG00000204475;ENSG00000026751;ENSG00000205809;ENSG00000168961
LCP2	GO:0035265	organ growth	33	11	3.23709	3.39811	0.000188373	0.00518247	ENSG00000182718;ENSG00000142168;ENSG00000101109;ENSG00000134057;ENSG00000120742;ENSG00000077782;ENSG00000060138;ENSG00000170989;ENSG00000137193;ENSG00000165060;ENSG00000142173
LCP2	GO:0030099	myeloid cell differentiation	170	32	16.6759	1.91893	0.000191157	0.00518247	ENSG00000166710;ENSG00000137154;ENSG00000145220;ENSG00000100906;ENSG00000127528;ENSG00000182718;ENSG00000152495;ENSG00000156127;ENSG00000134954;ENSG00000131981;ENSG00000114861;ENSG00000111679;ENSG00000164466;ENSG00000166501;ENSG00000187608;ENSG00000107485;ENSG00000169926;ENSG00000131507;ENSG00000136997;ENSG00000183943;ENSG00000168610;ENSG00000105810;ENSG00000169508;ENSG00000072274;ENSG00000100644…
LCP2	GO:0003012	muscle system process	87	20	8.53415	2.34352	0.000208935	0.00546217	ENSG00000026025;ENSG00000074800;ENSG00000149925;ENSG00000101608;ENSG00000198668;ENSG00000051523;ENSG00000111678;ENSG00000142168;ENSG00000196924;ENSG00000106462;ENSG00000196465;ENSG00000028137;ENSG00000155657;ENSG00000160789;ENSG00000163399;ENSG00000004468;ENSG00000049247;ENSG00000198825;ENSG00000215375;ENSG00000156299
LCP2	GO:0035690	cellular response to drug	121	25	11.8693	2.10627	0.000217838	0.00549854	ENSG00000125148;ENSG00000026025;ENSG00000096384;ENSG00000136810;ENSG00000135486;ENSG00000148908;ENSG00000138061;ENSG00000135046;ENSG00000127528;ENSG00000116288;ENSG00000051523;ENSG00000142168;ENSG00000134954;ENSG00000168209;ENSG00000137714;ENSG00000106462;ENSG00000136997;ENSG00000163162;ENSG00000113580;ENSG00000176171;ENSG00000072274;ENSG00000118513;ENSG00000168036;ENSG00000165060;ENSG00000084676
LCP2	GO:0031348	negative regulation of defense response	63	16	6.1799	2.58904	0.000267638	0.00639232	ENSG00000134460;ENSG00000204592;ENSG00000153283;ENSG00000134954;ENSG00000101347;ENSG00000107485;ENSG00000131507;ENSG00000141480;ENSG00000028137;ENSG00000101695;ENSG00000171522;ENSG00000135077;ENSG00000163154;ENSG00000102575;ENSG00000168961;ENSG00000143507
LCP2	GO:0001906	cell killing	57	15	5.59134	2.68272	0.000272116	0.00639232	ENSG00000166710;ENSG00000196230;ENSG00000168685;ENSG00000096384;ENSG00000204592;ENSG00000143184;ENSG00000111679;ENSG00000180644;ENSG00000204642;ENSG00000141480;ENSG00000143669;ENSG00000135077;ENSG00000204475;ENSG00000026751;ENSG00000168961
LCP2	GO:0070482	response to oxygen levels	137	27	13.4388	2.0091	0.000279446	0.00639232	ENSG00000198886;ENSG00000074800;ENSG00000134333;ENSG00000170315;ENSG00000102144;ENSG00000221983;ENSG00000136888;ENSG00000051523;ENSG00000165272;ENSG00000134954;ENSG00000168209;ENSG00000134057;ENSG00000102760;ENSG00000114023;ENSG00000198625;ENSG00000136997;ENSG00000104765;ENSG00000162909;ENSG00000103415;ENSG00000121966;ENSG00000164442;ENSG00000160789;ENSG00000176171;ENSG00000100644;ENSG00000118513…
LCP2	GO:0002791	regulation of peptide secretion	139	27	13.635	1.98019	0.000357186	0.00792303	ENSG00000271503;ENSG00000204592;ENSG00000116824;ENSG00000135046;ENSG00000089248;ENSG00000088986;ENSG00000054148;ENSG00000114861;ENSG00000164111;ENSG00000118418;ENSG00000120742;ENSG00000107485;ENSG00000100219;ENSG00000102760;ENSG00000028137;ENSG00000155657;ENSG00000171522;ENSG00000100644;ENSG00000135077;ENSG00000124766;ENSG00000004468;ENSG00000185338;ENSG00000150995;ENSG00000168961;ENSG00000119714…
LCP2	GO:0070555	response to interleukin-1	59	15	5.78753	2.59178	0.000409114	0.00880798	ENSG00000271503;ENSG00000104964;ENSG00000143184;ENSG00000170315;ENSG00000135046;ENSG00000100906;ENSG00000221983;ENSG00000127528;ENSG00000051523;ENSG00000134954;ENSG00000196776;ENSG00000100644;ENSG00000004468;ENSG00000168961;ENSG00000276085
LCP2	GO:0034113	heterotypic cell-cell adhesion	16	7	1.5695	4.46002	0.000435581	0.00910987	ENSG00000115232;ENSG00000116824;ENSG00000150093;ENSG00000026508;ENSG00000139626;ENSG00000196776;ENSG00000137312
LCP2	GO:0002697	regulation of immune effector process	149	28	14.616	1.91571	0.000491833	0.0100006	ENSG00000166710;ENSG00000168685;ENSG00000134460;ENSG00000204592;ENSG00000143184;ENSG00000135046;ENSG00000023445;ENSG00000153283;ENSG00000131981;ENSG00000111679;ENSG00000107485;ENSG00000196776;ENSG00000100219;ENSG00000196352;ENSG00000131507;ENSG00000204642;ENSG00000141480;ENSG00000028137;ENSG00000085063;ENSG00000101695;ENSG00000072274;ENSG00000135077;ENSG00000118513;ENSG00000204475;ENSG00000137265…
LCP2	GO:0071706	tumor necrosis factor superfamily cytokine production	54	14	5.29706	2.64297	0.000511601	0.0101214	ENSG00000204592;ENSG00000116824;ENSG00000051523;ENSG00000114861;ENSG00000111679;ENSG00000099977;ENSG00000196776;ENSG00000141480;ENSG00000106211;ENSG00000107738;ENSG00000135077;ENSG00000128016;ENSG00000102575;ENSG00000168961
LCP2	GO:0051098	regulation of binding	172	31	16.8721	1.83735	0.000531862	0.0102453	ENSG00000166710;ENSG00000145649;ENSG00000096384;ENSG00000111913;ENSG00000115232;ENSG00000136810;ENSG00000197747;ENSG00000069275;ENSG00000104964;ENSG00000198668;ENSG00000100906;ENSG00000159023;ENSG00000116288;ENSG00000182718;ENSG00000101109;ENSG00000131981;ENSG00000113851;ENSG00000107485;ENSG00000137642;ENSG00000083799;ENSG00000102096;ENSG00000141480;ENSG00000100060;ENSG00000137312;ENSG00000214078…
LCP2	GO:0034341	response to interferon-gamma	87	19	8.53415	2.22635	0.000597763	0.0109727	ENSG00000271503;ENSG00000166710;ENSG00000125148;ENSG00000026025;ENSG00000184009;ENSG00000196126;ENSG00000096384;ENSG00000204592;ENSG00000196735;ENSG00000143184;ENSG00000026508;ENSG00000185201;ENSG00000198502;ENSG00000196776;ENSG00000204642;ENSG00000137265;ENSG00000185338;ENSG00000168961;ENSG00000276085
LCP2	GO:0055076	transition metal ion homeostasis	61	15	5.98372	2.5068	0.0006014	0.0109727	ENSG00000166710;ENSG00000125148;ENSG00000087086;ENSG00000169715;ENSG00000136888;ENSG00000142168;ENSG00000164466;ENSG00000187193;ENSG00000131507;ENSG00000136997;ENSG00000103415;ENSG00000072274;ENSG00000100644;ENSG00000196950;ENSG00000165060
LCP2	GO:0048872	homeostasis of number of cells	122	24	11.9674	2.00544	0.000620963	0.0109727	ENSG00000166710;ENSG00000168685;ENSG00000134460;ENSG00000137154;ENSG00000145220;ENSG00000138326;ENSG00000135046;ENSG00000127528;ENSG00000142168;ENSG00000134954;ENSG00000164466;ENSG00000187608;ENSG00000107485;ENSG00000137078;ENSG00000169926;ENSG00000083799;ENSG00000106462;ENSG00000168610;ENSG00000105810;ENSG00000169508;ENSG00000100644;ENSG00000128016;ENSG00000090554;ENSG00000168961
LCP2	GO:0001525	angiogenesis	115	23	11.2808	2.03887	0.000629581	0.0109727	ENSG00000150093;ENSG00000138061;ENSG00000135046;ENSG00000102144;ENSG00000127528;ENSG00000182718;ENSG00000101109;ENSG00000134954;ENSG00000166501;ENSG00000100219;ENSG00000263001;ENSG00000102760;ENSG00000106211;ENSG00000077782;ENSG00000183943;ENSG00000168610;ENSG00000100644;ENSG00000170989;ENSG00000168036;ENSG00000061273;ENSG00000086062;ENSG00000135048;ENSG00000132329
LCP2	GO:0070371	ERK1 and ERK2 cascade	81	18	7.94559	2.26541	0.000664771	0.0110375	ENSG00000271503;ENSG00000152518;ENSG00000143184;ENSG00000026508;ENSG00000111679;ENSG00000099977;ENSG00000141480;ENSG00000136997;ENSG00000077782;ENSG00000145901;ENSG00000126934;ENSG00000171522;ENSG00000169508;ENSG00000135077;ENSG00000168961;ENSG00000276085;ENSG00000156299;ENSG00000143507
LCP2	GO:0001773	myeloid dendritic cell activation	17	7	1.66759	4.19767	0.000678532	0.0110375	ENSG00000116824;ENSG00000152495;ENSG00000156127;ENSG00000135077;ENSG00000137265;ENSG00000090554;ENSG00000064201
LCP2	GO:0140253	cell-cell fusion	17	7	1.66759	4.19767	0.000678532	0.0110375	ENSG00000111913;ENSG00000102144;ENSG00000143119;ENSG00000137312;ENSG00000162909;ENSG00000023902;ENSG00000090554
LCP2	GO:1901654	response to ketone	56	14	5.49325	2.54858	0.000761331	0.011978	ENSG00000265972;ENSG00000198668;ENSG00000127528;ENSG00000116288;ENSG00000051523;ENSG00000168209;ENSG00000137714;ENSG00000147065;ENSG00000085662;ENSG00000070961;ENSG00000113580;ENSG00000171522;ENSG00000004468;ENSG00000171552
LCP2	GO:0046677	response to antibiotic	124	24	12.1636	1.9731	0.000793036	0.011978	ENSG00000198886;ENSG00000134333;ENSG00000136810;ENSG00000135486;ENSG00000265972;ENSG00000125691;ENSG00000138061;ENSG00000135046;ENSG00000127528;ENSG00000116288;ENSG00000142168;ENSG00000134954;ENSG00000198695;ENSG00000137714;ENSG00000107485;ENSG00000106462;ENSG00000162909;ENSG00000168610;ENSG00000176171;ENSG00000118513;ENSG00000164120;ENSG00000165060;ENSG00000117318;ENSG00000171552
LCP2	GO:0033500	carbohydrate homeostasis	69	16	6.76847	2.3639	0.000801805	0.011978	ENSG00000100097;ENSG00000164687;ENSG00000137154;ENSG00000069275;ENSG00000116288;ENSG00000051523;ENSG00000088986;ENSG00000054148;ENSG00000118418;ENSG00000100219;ENSG00000149212;ENSG00000168610;ENSG00000100644;ENSG00000124766;ENSG00000119714;ENSG00000156299
LCP2	GO:0043491	protein kinase B signaling	69	16	6.76847	2.3639	0.000801805	0.011978	ENSG00000271503;ENSG00000096384;ENSG00000136810;ENSG00000150093;ENSG00000116288;ENSG00000107485;ENSG00000091039;ENSG00000163519;ENSG00000177885;ENSG00000141480;ENSG00000214078;ENSG00000077782;ENSG00000149212;ENSG00000163600;ENSG00000159445;ENSG00000198825
LCP2	GO:0016053	organic acid biosynthetic process	132	25	12.9484	1.93074	0.000865797	0.0126753	ENSG00000074800;ENSG00000134333;ENSG00000111669;ENSG00000164687;ENSG00000171314;ENSG00000149925;ENSG00000135046;ENSG00000167468;ENSG00000102144;ENSG00000116288;ENSG00000186480;ENSG00000168209;ENSG00000100219;ENSG00000099797;ENSG00000143198;ENSG00000168610;ENSG00000100644;ENSG00000165434;ENSG00000164120;ENSG00000149485;ENSG00000109107;ENSG00000120915;ENSG00000099194;ENSG00000134824;ENSG00000165996
LCP2	GO:0045444	fat cell differentiation	57	14	5.59134	2.50387	0.00092061	0.0132135	ENSG00000152518;ENSG00000101109;ENSG00000186480;ENSG00000107485;ENSG00000091039;ENSG00000100219;ENSG00000177565;ENSG00000176171;ENSG00000071575;ENSG00000128016;ENSG00000185338;ENSG00000188735;ENSG00000189077;ENSG00000143507
LCP2	GO:0043112	receptor metabolic process	70	16	6.86656	2.33013	0.000947588	0.0133391	ENSG00000150093;ENSG00000116288;ENSG00000182718;ENSG00000123240;ENSG00000163519;ENSG00000135541;ENSG00000177885;ENSG00000141480;ENSG00000137312;ENSG00000117280;ENSG00000072274;ENSG00000100644;ENSG00000145736;ENSG00000157978;ENSG00000198825;ENSG00000132329
LCP2	GO:0006949	syncytium formation	18	7	1.76569	3.96446	0.00101757	0.014054	ENSG00000111913;ENSG00000102144;ENSG00000143119;ENSG00000137312;ENSG00000162909;ENSG00000023902;ENSG00000090554
LCP2	GO:0009615	response to virus	149	27	14.616	1.8473	0.00110454	0.0148432	ENSG00000271503;ENSG00000133112;ENSG00000074800;ENSG00000134460;ENSG00000172183;ENSG00000143184;ENSG00000119655;ENSG00000023445;ENSG00000185201;ENSG00000168209;ENSG00000196924;ENSG00000244509;ENSG00000187608;ENSG00000180644;ENSG00000101347;ENSG00000107485;ENSG00000102096;ENSG00000106211;ENSG00000104765;ENSG00000101695;ENSG00000121966;ENSG00000143669;ENSG00000105810;ENSG00000176171;ENSG00000168961…
LCP2	GO:0042063	gliogenesis	71	16	6.96465	2.29731	0.00111527	0.0148432	ENSG00000026025;ENSG00000135046;ENSG00000142168;ENSG00000100242;ENSG00000186298;ENSG00000106462;ENSG00000121966;ENSG00000168610;ENSG00000105810;ENSG00000169508;ENSG00000176171;ENSG00000118513;ENSG00000124766;ENSG00000168036;ENSG00000156299;ENSG00000143507
LCP2	GO:0034109	homotypic cell-cell adhesion	29	9	2.84472	3.16376	0.00130188	0.0165411	ENSG00000271503;ENSG00000100097;ENSG00000184009;ENSG00000101608;ENSG00000111679;ENSG00000196924;ENSG00000137710;ENSG00000106211;ENSG00000064201
LCP2	GO:0032102	negative regulation of response to external stimulus	72	16	7.06275	2.26541	0.0013074	0.0165411	ENSG00000134460;ENSG00000182718;ENSG00000134954;ENSG00000164111;ENSG00000107485;ENSG00000099977;ENSG00000131507;ENSG00000028137;ENSG00000101695;ENSG00000171522;ENSG00000135077;ENSG00000163154;ENSG00000158747;ENSG00000102575;ENSG00000198825;ENSG00000143507
LCP2	GO:0070972	protein localization to endoplasmic reticulum	121	23	11.8693	1.93777	0.00131063	0.0165411	ENSG00000140988;ENSG00000229117;ENSG00000198034;ENSG00000197958;ENSG00000137154;ENSG00000089157;ENSG00000105640;ENSG00000170889;ENSG00000100316;ENSG00000147604;ENSG00000138326;ENSG00000174748;ENSG00000198755;ENSG00000089009;ENSG00000125691;ENSG00000221983;ENSG00000161016;ENSG00000172809;ENSG00000124614;ENSG00000106803;ENSG00000186480;ENSG00000132432;ENSG00000140319
LCP2	GO:0007249	I-kappaB kinase/NF-kappaB signaling	122	23	11.9674	1.92188	0.00147086	0.0169449	ENSG00000100097;ENSG00000196154;ENSG00000170315;ENSG00000100906;ENSG00000221983;ENSG00000023445;ENSG00000104529;ENSG00000123240;ENSG00000166501;ENSG00000196924;ENSG00000168421;ENSG00000102096;ENSG00000121858;ENSG00000131507;ENSG00000214078;ENSG00000106211;ENSG00000145901;ENSG00000155366;ENSG00000165233;ENSG00000168036;ENSG00000168961;ENSG00000102471;ENSG00000213186
LCP2	GO:0006090	pyruvate metabolic process	47	12	4.61041	2.60281	0.00147138	0.0169449	ENSG00000074800;ENSG00000134333;ENSG00000111669;ENSG00000171314;ENSG00000149925;ENSG00000102144;ENSG00000168209;ENSG00000168610;ENSG00000100644;ENSG00000165434;ENSG00000109107;ENSG00000141526
LCP2	GO:0042092	type 2 immune response	10	5	0.980937	5.09717	0.00147622	0.0169449	ENSG00000143184;ENSG00000135046;ENSG00000156127;ENSG00000107485;ENSG00000131507
LCP2	GO:0032963	collagen metabolic process	19	7	1.86378	3.75581	0.00147677	0.0169449	ENSG00000026025;ENSG00000150093;ENSG00000102760;ENSG00000141480;ENSG00000100644;ENSG00000107738;ENSG00000118513
LCP2	GO:0002576	platelet degranulation	41	11	4.02184	2.73506	0.0014884	0.0169449	ENSG00000149925;ENSG00000172543;ENSG00000198668;ENSG00000142168;ENSG00000158710;ENSG00000164111;ENSG00000196924;ENSG00000102265;ENSG00000127824;ENSG00000155657;ENSG00000164081
LCP2	GO:0090596	sensory organ morphogenesis	41	11	4.02184	2.73506	0.0014884	0.0169449	ENSG00000111913;ENSG00000172809;ENSG00000111678;ENSG00000142168;ENSG00000186480;ENSG00000107485;ENSG00000135541;ENSG00000077782;ENSG00000168610;ENSG00000100644;ENSG00000168036
LCP2	GO:2000147	positive regulation of cell motility	152	27	14.9102	1.81084	0.00150467	0.0169449	ENSG00000271503;ENSG00000111913;ENSG00000115232;ENSG00000143184;ENSG00000135046;ENSG00000054148;ENSG00000134954;ENSG00000131981;ENSG00000114861;ENSG00000196924;ENSG00000100242;ENSG00000107485;ENSG00000100219;ENSG00000107742;ENSG00000137710;ENSG00000106211;ENSG00000077782;ENSG00000155366;ENSG00000168610;ENSG00000100644;ENSG00000107738;ENSG00000105879;ENSG00000170989;ENSG00000186891;ENSG00000061273…
LCP2	GO:0032970	regulation of actin filament-based process	116	22	11.3789	1.93341	0.00170921	0.0189567	ENSG00000197747;ENSG00000130429;ENSG00000111348;ENSG00000054148;ENSG00000148700;ENSG00000196924;ENSG00000064666;ENSG00000145703;ENSG00000241553;ENSG00000146386;ENSG00000125868;ENSG00000116489;ENSG00000196776;ENSG00000254999;ENSG00000102760;ENSG00000177885;ENSG00000137710;ENSG00000155366;ENSG00000171522;ENSG00000163399;ENSG00000163171;ENSG00000170989
LCP2	GO:1901615	organic hydroxy compound metabolic process	131	24	12.8503	1.86766	0.00176141	0.0192441	ENSG00000134333;ENSG00000111669;ENSG00000138061;ENSG00000198668;ENSG00000119655;ENSG00000160752;ENSG00000116288;ENSG00000142168;ENSG00000186480;ENSG00000137714;ENSG00000107485;ENSG00000137642;ENSG00000099977;ENSG00000079459;ENSG00000085662;ENSG00000077782;ENSG00000109452;ENSG00000100644;ENSG00000162496;ENSG00000120915;ENSG00000099194;ENSG00000157978;ENSG00000124496;ENSG00000172893
LCP2	GO:0070671	response to interleukin-12	36	10	3.53137	2.83176	0.00182328	0.0195446	ENSG00000089157;ENSG00000100911;ENSG00000182718;ENSG00000142168;ENSG00000064666;ENSG00000169813;ENSG00000147065;ENSG00000116489;ENSG00000196776;ENSG00000113368
LCP2	GO:0046939	nucleotide phosphorylation	42	11	4.11994	2.66994	0.00184232	0.0195446	ENSG00000074800;ENSG00000134333;ENSG00000111669;ENSG00000171314;ENSG00000149925;ENSG00000102144;ENSG00000168209;ENSG00000168610;ENSG00000100644;ENSG00000165434;ENSG00000109107
LCP2	GO:0009581	detection of external stimulus	15	6	1.47141	4.07773	0.00199759	0.0198306	ENSG00000198668;ENSG00000141480;ENSG00000155657;ENSG00000152465;ENSG00000109103;ENSG00000185527
LCP2	GO:0009582	detection of abiotic stimulus	15	6	1.47141	4.07773	0.00199759	0.0198306	ENSG00000198668;ENSG00000141480;ENSG00000155657;ENSG00000152465;ENSG00000109103;ENSG00000185527
LCP2	GO:0032633	interleukin-4 production	15	6	1.47141	4.07773	0.00199759	0.0198306	ENSG00000204592;ENSG00000107485;ENSG00000131507;ENSG00000135077;ENSG00000137265;ENSG00000168961
LCP2	GO:0002064	epithelial cell development	55	13	5.39515	2.40957	0.00202759	0.0198306	ENSG00000026025;ENSG00000111913;ENSG00000142168;ENSG00000196924;ENSG00000147065;ENSG00000150977;ENSG00000100219;ENSG00000137710;ENSG00000077782;ENSG00000105810;ENSG00000100644;ENSG00000168036;ENSG00000086062
LCP2	GO:0033002	muscle cell proliferation	55	13	5.39515	2.40957	0.00202759	0.0198306	ENSG00000271503;ENSG00000051523;ENSG00000114861;ENSG00000134057;ENSG00000085662;ENSG00000077782;ENSG00000168610;ENSG00000170989;ENSG00000118513;ENSG00000137193;ENSG00000164120;ENSG00000168036;ENSG00000157978
LCP2	GO:0046434	organophosphate catabolic process	75	16	7.35703	2.17479	0.00205892	0.0198306	ENSG00000074800;ENSG00000134333;ENSG00000111669;ENSG00000171314;ENSG00000149925;ENSG00000102144;ENSG00000168209;ENSG00000169567;ENSG00000101347;ENSG00000125877;ENSG00000168610;ENSG00000100644;ENSG00000165434;ENSG00000109107;ENSG00000183696;ENSG00000198825
LCP2	GO:1901342	regulation of vasculature development	75	16	7.35703	2.17479	0.00205892	0.0198306	ENSG00000150093;ENSG00000138061;ENSG00000135046;ENSG00000102144;ENSG00000127528;ENSG00000134954;ENSG00000166501;ENSG00000100219;ENSG00000263001;ENSG00000102760;ENSG00000106211;ENSG00000168610;ENSG00000100644;ENSG00000168036;ENSG00000061273;ENSG00000135048
LCP2	GO:0042692	muscle cell differentiation	89	18	8.73034	2.06178	0.00210001	0.0199637	ENSG00000184009;ENSG00000132507;ENSG00000111913;ENSG00000150093;ENSG00000102144;ENSG00000143119;ENSG00000134057;ENSG00000100219;ENSG00000106462;ENSG00000141480;ENSG00000131634;ENSG00000137312;ENSG00000162909;ENSG00000155657;ENSG00000160789;ENSG00000023902;ENSG00000168036;ENSG00000090554
LCP2	GO:2000027	regulation of animal organ morphogenesis	37	10	3.62947	2.75522	0.00228426	0.0214369	ENSG00000107485;ENSG00000100219;ENSG00000135541;ENSG00000141480;ENSG00000136997;ENSG00000077782;ENSG00000164442;ENSG00000137193;ENSG00000168036;ENSG00000156299
LCP2	GO:0009914	hormone transport	83	17	8.14178	2.088	0.00240209	0.0222574	ENSG00000271503;ENSG00000135046;ENSG00000116288;ENSG00000088986;ENSG00000054148;ENSG00000164111;ENSG00000118418;ENSG00000120742;ENSG00000107485;ENSG00000077782;ENSG00000100644;ENSG00000118513;ENSG00000124766;ENSG00000004468;ENSG00000150995;ENSG00000119714;ENSG00000156299
LCP2	GO:0002507	tolerance induction	11	5	1.07903	4.63379	0.00248987	0.022501	ENSG00000134460;ENSG00000204592;ENSG00000163600;ENSG00000135077;ENSG00000168961
LCP2	GO:0031579	membrane raft organization	11	5	1.07903	4.63379	0.00248987	0.022501	ENSG00000197747;ENSG00000116824;ENSG00000182718;ENSG00000137312;ENSG00000131378
LCP2	GO:0071774	response to fibroblast growth factor	50	12	4.90469	2.44664	0.00260334	0.0232396	ENSG00000271503;ENSG00000135486;ENSG00000152518;ENSG00000026508;ENSG00000169045;ENSG00000160888;ENSG00000169813;ENSG00000107485;ENSG00000177885;ENSG00000077782;ENSG00000168036;ENSG00000128016
LCP2	GO:0001819	positive regulation of cytokine production	166	28	16.2836	1.71953	0.00275036	0.0239946	ENSG00000166710;ENSG00000227507;ENSG00000204592;ENSG00000116824;ENSG00000138061;ENSG00000143184;ENSG00000135046;ENSG00000023445;ENSG00000116288;ENSG00000051523;ENSG00000142168;ENSG00000107485;ENSG00000099977;ENSG00000100219;ENSG00000102760;ENSG00000137312;ENSG00000106211;ENSG00000101695;ENSG00000171522;ENSG00000168610;ENSG00000100644;ENSG00000135077;ENSG00000118513;ENSG00000168036;ENSG00000077150…
LCP2	GO:0006091	generation of precursor metabolites and energy	246	38	24.1311	1.57473	0.00275348	0.0239946	ENSG00000198938;ENSG00000198888;ENSG00000198886;ENSG00000074800;ENSG00000134333;ENSG00000111669;ENSG00000171314;ENSG00000149925;ENSG00000198840;ENSG00000102144;ENSG00000116288;ENSG00000178127;ENSG00000051523;ENSG00000168653;ENSG00000189043;ENSG00000168209;ENSG00000184203;ENSG00000134057;ENSG00000137714;ENSG00000186298;ENSG00000184752;ENSG00000147684;ENSG00000173221;ENSG00000167863;ENSG00000213639…
LCP2	GO:0008277	regulation of G protein-coupled receptor signaling pathway	32	9	3.139	2.86716	0.00279211	0.024045	ENSG00000271503;ENSG00000148908;ENSG00000198668;ENSG00000141480;ENSG00000152465;ENSG00000198055;ENSG00000145736;ENSG00000185527;ENSG00000132329
LCP2	GO:0042113	B cell activation	114	21	11.1827	1.8779	0.00312407	0.0265909	ENSG00000100097;ENSG00000168685;ENSG00000115232;ENSG00000152518;ENSG00000150093;ENSG00000078596;ENSG00000155307;ENSG00000156127;ENSG00000111679;ENSG00000166501;ENSG00000083799;ENSG00000100219;ENSG00000131507;ENSG00000100060;ENSG00000169508;ENSG00000072274;ENSG00000168264;ENSG00000105369;ENSG00000196950;ENSG00000004468;ENSG00000163599
LCP2	GO:0042445	hormone metabolic process	45	11	4.41422	2.49195	0.003333	0.027413	ENSG00000138061;ENSG00000137714;ENSG00000198189;ENSG00000107485;ENSG00000085662;ENSG00000077782;ENSG00000100644;ENSG00000163399;ENSG00000162496;ENSG00000124496;ENSG00000172893
LCP2	GO:0061448	connective tissue development	45	11	4.41422	2.49195	0.003333	0.027413	ENSG00000170315;ENSG00000026508;ENSG00000182718;ENSG00000102265;ENSG00000100219;ENSG00000077782;ENSG00000177565;ENSG00000100644;ENSG00000168036;ENSG00000142173;ENSG00000147408
LCP2	GO:1901568	fatty acid derivative metabolic process	45	11	4.41422	2.49195	0.003333	0.027413	ENSG00000164687;ENSG00000138061;ENSG00000135046;ENSG00000167468;ENSG00000099797;ENSG00000143198;ENSG00000164120;ENSG00000149485;ENSG00000120915;ENSG00000099194;ENSG00000165996
LCP2	GO:0002237	response to molecule of bacterial origin	100	19	9.80937	1.93692	0.00338165	0.0275041	ENSG00000271503;ENSG00000166710;ENSG00000026025;ENSG00000100906;ENSG00000153283;ENSG00000110324;ENSG00000114861;ENSG00000100219;ENSG00000196352;ENSG00000028137;ENSG00000162909;ENSG00000171522;ENSG00000135077;ENSG00000164120;ENSG00000128016;ENSG00000077150;ENSG00000102575;ENSG00000168961;ENSG00000143507
LCP2	GO:0032635	interleukin-6 production	39	10	3.82566	2.61393	0.00348556	0.0280377	ENSG00000127528;ENSG00000051523;ENSG00000111679;ENSG00000196776;ENSG00000100219;ENSG00000141480;ENSG00000162909;ENSG00000168610;ENSG00000135077;ENSG00000168961
LCP2	GO:0045730	respiratory burst	12	5	1.17712	4.24764	0.00392774	0.0298145	ENSG00000169442;ENSG00000171314;ENSG00000051523;ENSG00000196352;ENSG00000143507
LCP2	GO:0071604	transforming growth factor beta production	12	5	1.17712	4.24764	0.00392774	0.0298145	ENSG00000096384;ENSG00000143184;ENSG00000100644;ENSG00000118513;ENSG00000168961
LCP2	GO:0097066	response to thyroid hormone	12	5	1.17712	4.24764	0.00392774	0.0298145	ENSG00000132507;ENSG00000182718;ENSG00000164111;ENSG00000085662;ENSG00000137710
LCP2	GO:0060348	bone development	46	11	4.51231	2.43778	0.00400336	0.0298145	ENSG00000182718;ENSG00000186480;ENSG00000166794;ENSG00000114861;ENSG00000111679;ENSG00000171522;ENSG00000162496;ENSG00000102575;ENSG00000142173;ENSG00000119714;ENSG00000147408
LCP2	GO:0007517	muscle organ development	87	17	8.53415	1.992	0.00403076	0.0298145	ENSG00000111913;ENSG00000134057;ENSG00000120742;ENSG00000100219;ENSG00000135535;ENSG00000141480;ENSG00000196465;ENSG00000100628;ENSG00000137312;ENSG00000077782;ENSG00000060138;ENSG00000155657;ENSG00000170989;ENSG00000137193;ENSG00000168036;ENSG00000117318;ENSG00000186174
LCP2	GO:0008202	steroid metabolic process	87	17	8.53415	1.992	0.00403076	0.0298145	ENSG00000138061;ENSG00000119655;ENSG00000160752;ENSG00000142168;ENSG00000186480;ENSG00000137714;ENSG00000198189;ENSG00000137642;ENSG00000079459;ENSG00000085662;ENSG00000077782;ENSG00000163399;ENSG00000120915;ENSG00000099194;ENSG00000157978;ENSG00000124496;ENSG00000172893
LCP2	GO:0034404	nucleobase-containing small molecule biosynthetic process	87	17	8.53415	1.992	0.00403076	0.0298145	ENSG00000074800;ENSG00000134333;ENSG00000111669;ENSG00000171314;ENSG00000149925;ENSG00000102144;ENSG00000168209;ENSG00000169567;ENSG00000101347;ENSG00000106733;ENSG00000125877;ENSG00000156136;ENSG00000168610;ENSG00000100644;ENSG00000165434;ENSG00000109107;ENSG00000183696
LCP2	GO:0072524	pyridine-containing compound metabolic process	66	14	6.47419	2.16243	0.00406118	0.0298145	ENSG00000074800;ENSG00000134333;ENSG00000111669;ENSG00000171314;ENSG00000149925;ENSG00000102144;ENSG00000168209;ENSG00000106733;ENSG00000168610;ENSG00000100644;ENSG00000165434;ENSG00000147813;ENSG00000004468;ENSG00000109107
LCP2	GO:0019058	viral life cycle	147	25	14.4198	1.73373	0.00407302	0.0298145	ENSG00000271503;ENSG00000100097;ENSG00000096384;ENSG00000069275;ENSG00000172183;ENSG00000150093;ENSG00000170315;ENSG00000221983;ENSG00000182718;ENSG00000185201;ENSG00000166794;ENSG00000244509;ENSG00000187608;ENSG00000139626;ENSG00000169564;ENSG00000110876;ENSG00000196352;ENSG00000145901;ENSG00000121966;ENSG00000152465;ENSG00000117280;ENSG00000072274;ENSG00000147457;ENSG00000168961;ENSG00000213186
LCP2	GO:0032613	interleukin-10 production	17	6	1.66759	3.598	0.00416548	0.0301894	ENSG00000143184;ENSG00000196776;ENSG00000107738;ENSG00000071575;ENSG00000137265;ENSG00000168961
LCP2	GO:0032355	response to estradiol	40	10	3.92375	2.54858	0.00425003	0.0304317	ENSG00000265972;ENSG00000135046;ENSG00000130429;ENSG00000167468;ENSG00000134954;ENSG00000106462;ENSG00000168610;ENSG00000164120;ENSG00000168036;ENSG00000004468
LCP2	GO:0035637	multicellular organismal signaling	28	8	2.74662	2.91267	0.00428206	0.0304317	ENSG00000198668;ENSG00000142168;ENSG00000196924;ENSG00000108953;ENSG00000070961;ENSG00000163399;ENSG00000170989;ENSG00000150995
LCP2	GO:0002440	production of molecular mediator of immune response	81	16	7.94559	2.0137	0.00465614	0.0324599	ENSG00000166710;ENSG00000168685;ENSG00000204592;ENSG00000143184;ENSG00000153283;ENSG00000078596;ENSG00000152495;ENSG00000156127;ENSG00000101347;ENSG00000107485;ENSG00000143641;ENSG00000100219;ENSG00000196352;ENSG00000131507;ENSG00000028137;ENSG00000072274
LCP2	GO:0006898	receptor-mediated endocytosis	81	16	7.94559	2.0137	0.00465614	0.0324599	ENSG00000166710;ENSG00000115232;ENSG00000150093;ENSG00000182718;ENSG00000137642;ENSG00000135541;ENSG00000177885;ENSG00000141480;ENSG00000137312;ENSG00000072274;ENSG00000130340;ENSG00000109103;ENSG00000145736;ENSG00000157978;ENSG00000198825;ENSG00000132329
LCP2	GO:0036230	granulocyte activation	262	39	25.7006	1.51748	0.00471975	0.032593	ENSG00000271503;ENSG00000166710;ENSG00000196230;ENSG00000087086;ENSG00000096384;ENSG00000164687;ENSG00000171314;ENSG00000149925;ENSG00000163191;ENSG00000026508;ENSG00000119655;ENSG00000182718;ENSG00000110934;ENSG00000051523;ENSG00000088986;ENSG00000131981;ENSG00000111679;ENSG00000134996;ENSG00000143119;ENSG00000156261;ENSG00000064666;ENSG00000145703;ENSG00000140319;ENSG00000196776;ENSG00000196352…
LCP2	GO:0003007	heart morphogenesis	41	10	4.02184	2.48642	0.00514087	0.0351693	ENSG00000107485;ENSG00000135541;ENSG00000155657;ENSG00000164442;ENSG00000100644;ENSG00000170989;ENSG00000137193;ENSG00000162496;ENSG00000124766;ENSG00000168036
LCP2	GO:1904019	epithelial cell apoptotic process	29	8	2.84472	2.81223	0.00541736	0.0364081	ENSG00000115232;ENSG00000101109;ENSG00000107485;ENSG00000102760;ENSG00000141480;ENSG00000128016;ENSG00000171552;ENSG00000015475
LCP2	GO:2001233	regulation of apoptotic signaling pathway	190	30	18.6378	1.60963	0.00542696	0.0364081	ENSG00000133112;ENSG00000074800;ENSG00000170315;ENSG00000026508;ENSG00000116288;ENSG00000089248;ENSG00000142168;ENSG00000101109;ENSG00000131981;ENSG00000108953;ENSG00000135916;ENSG00000083799;ENSG00000100219;ENSG00000121858;ENSG00000114023;ENSG00000141480;ENSG00000106211;ENSG00000077782;ENSG00000060138;ENSG00000160789;ENSG00000176171;ENSG00000056558;ENSG00000181788;ENSG00000115317;ENSG00000100644…
LCP2	GO:0007015	actin filament organization	127	22	12.4579	1.76595	0.00547117	0.0364081	ENSG00000149925;ENSG00000197747;ENSG00000150093;ENSG00000130429;ENSG00000148700;ENSG00000196924;ENSG00000168421;ENSG00000145703;ENSG00000241553;ENSG00000125868;ENSG00000116489;ENSG00000196776;ENSG00000254999;ENSG00000102760;ENSG00000177885;ENSG00000137710;ENSG00000163219;ENSG00000155657;ENSG00000155366;ENSG00000171522;ENSG00000163171;ENSG00000170989
LCP2	GO:0031032	actomyosin structure organization	48	11	4.7085	2.3362	0.00566464	0.037356	ENSG00000184009;ENSG00000197747;ENSG00000150093;ENSG00000159023;ENSG00000064666;ENSG00000196776;ENSG00000102760;ENSG00000155657;ENSG00000155366;ENSG00000171522;ENSG00000170989
LCP2	GO:0051047	positive regulation of secretion	120	21	11.7712	1.78401	0.00582857	0.0374314	ENSG00000204592;ENSG00000116824;ENSG00000051523;ENSG00000088986;ENSG00000054148;ENSG00000120742;ENSG00000107485;ENSG00000100219;ENSG00000102760;ENSG00000077782;ENSG00000155657;ENSG00000171522;ENSG00000100644;ENSG00000135077;ENSG00000118513;ENSG00000124766;ENSG00000004468;ENSG00000168961;ENSG00000136738;ENSG00000119714;ENSG00000177663
LCP2	GO:0006979	response to oxidative stress	191	30	18.7359	1.6012	0.00586107	0.0374314	ENSG00000198888;ENSG00000134333;ENSG00000136810;ENSG00000265972;ENSG00000138061;ENSG00000198840;ENSG00000135046;ENSG00000167468;ENSG00000127528;ENSG00000116288;ENSG00000051523;ENSG00000142168;ENSG00000134954;ENSG00000198695;ENSG00000184752;ENSG00000106462;ENSG00000106211;ENSG00000162909;ENSG00000149212;ENSG00000103415;ENSG00000176171;ENSG00000115317;ENSG00000100644;ENSG00000118513;ENSG00000164978…
LCP2	GO:0009141	nucleoside triphosphate metabolic process	191	30	18.7359	1.6012	0.00586107	0.0374314	ENSG00000198938;ENSG00000198888;ENSG00000198886;ENSG00000074800;ENSG00000134333;ENSG00000111669;ENSG00000179144;ENSG00000171314;ENSG00000149925;ENSG00000198840;ENSG00000102144;ENSG00000116288;ENSG00000178127;ENSG00000168653;ENSG00000159199;ENSG00000189043;ENSG00000168209;ENSG00000134057;ENSG00000101347;ENSG00000184752;ENSG00000135390;ENSG00000147684;ENSG00000167863;ENSG00000125877;ENSG00000168610…
LCP2	GO:0031349	positive regulation of defense response	159	26	15.5969	1.667	0.00588062	0.0374314	ENSG00000271503;ENSG00000204592;ENSG00000170315;ENSG00000100906;ENSG00000221983;ENSG00000023445;ENSG00000116288;ENSG00000051523;ENSG00000134954;ENSG00000123240;ENSG00000099977;ENSG00000083799;ENSG00000196776;ENSG00000141480;ENSG00000137312;ENSG00000145901;ENSG00000101695;ENSG00000171522;ENSG00000131378;ENSG00000135077;ENSG00000108622;ENSG00000204475;ENSG00000137265;ENSG00000168961;ENSG00000276085…
LCP2	GO:0050920	regulation of chemotaxis	55	12	5.39515	2.22422	0.0059837	0.0377592	ENSG00000271503;ENSG00000111913;ENSG00000143184;ENSG00000099977;ENSG00000106211;ENSG00000077782;ENSG00000121966;ENSG00000169508;ENSG00000170989;ENSG00000158747;ENSG00000168961;ENSG00000156299
LCP2	GO:0043900	regulation of multi-organism process	168	27	16.4797	1.63837	0.00641042	0.0401062	ENSG00000271503;ENSG00000100097;ENSG00000134460;ENSG00000069275;ENSG00000172183;ENSG00000111348;ENSG00000023445;ENSG00000182718;ENSG00000051523;ENSG00000185201;ENSG00000166794;ENSG00000114861;ENSG00000123240;ENSG00000244509;ENSG00000187608;ENSG00000102265;ENSG00000180644;ENSG00000196352;ENSG00000145901;ENSG00000101695;ENSG00000135272;ENSG00000135077;ENSG00000128016;ENSG00000086062;ENSG00000168961…
LCP2	GO:0032609	interferon-gamma production	36	9	3.53137	2.54858	0.00657572	0.0407918	ENSG00000116824;ENSG00000143184;ENSG00000153283;ENSG00000187608;ENSG00000107485;ENSG00000196776;ENSG00000107738;ENSG00000135077;ENSG00000168961
LCP2	GO:0048871	multicellular organismal homeostasis	114	20	11.1827	1.78848	0.00684368	0.0420972	ENSG00000166710;ENSG00000184009;ENSG00000164687;ENSG00000170315;ENSG00000142168;ENSG00000165272;ENSG00000085662;ENSG00000106211;ENSG00000121966;ENSG00000168610;ENSG00000072274;ENSG00000170989;ENSG00000168036;ENSG00000086300;ENSG00000137265;ENSG00000004468;ENSG00000090554;ENSG00000102575;ENSG00000140332;ENSG00000099194
LCP2	GO:0032615	interleukin-12 production	19	6	1.86378	3.21926	0.00770681	0.0470116	ENSG00000227507;ENSG00000114861;ENSG00000196776;ENSG00000141480;ENSG00000102575;ENSG00000168961
LCP2	GO:0009132	nucleoside diphosphate metabolic process	50	11	4.90469	2.24275	0.00782633	0.0473461	ENSG00000074800;ENSG00000134333;ENSG00000111669;ENSG00000171314;ENSG00000149925;ENSG00000102144;ENSG00000168209;ENSG00000168610;ENSG00000100644;ENSG00000165434;ENSG00000109107
LCP2	GO:0048771	tissue remodeling	37	9	3.62947	2.4797	0.00795512	0.0477307	ENSG00000135046;ENSG00000102265;ENSG00000072274;ENSG00000100644;ENSG00000170989;ENSG00000168036;ENSG00000086300;ENSG00000004468;ENSG00000102575
LCP2	GO:0002446	neutrophil mediated immunity	262	38	25.7006	1.47857	0.00809699	0.048187	ENSG00000166710;ENSG00000196230;ENSG00000087086;ENSG00000096384;ENSG00000164687;ENSG00000171314;ENSG00000149925;ENSG00000163191;ENSG00000026508;ENSG00000119655;ENSG00000182718;ENSG00000110934;ENSG00000051523;ENSG00000088986;ENSG00000131981;ENSG00000111679;ENSG00000134996;ENSG00000143119;ENSG00000156261;ENSG00000064666;ENSG00000145703;ENSG00000140319;ENSG00000196776;ENSG00000196352;ENSG00000180448…
LCP2	GO:0031016	pancreas development	14	5	1.37331	3.64083	0.00841299	0.0496638	ENSG00000135046;ENSG00000100219;ENSG00000105810;ENSG00000124766;ENSG00000168036
LCP2	GO:0034612	response to tumor necrosis factor	101	18	9.90747	1.81681	0.00852514	0.0499232	ENSG00000271503;ENSG00000227507;ENSG00000152518;ENSG00000143184;ENSG00000100906;ENSG00000127528;ENSG00000023445;ENSG00000051523;ENSG00000107485;ENSG00000083799;ENSG00000028137;ENSG00000214078;ENSG00000060138;ENSG00000056558;ENSG00000186891;ENSG00000128016;ENSG00000276085;ENSG00000089486
RASA2	GO:0034341	response to interferon-gamma	87	27	4.09432	6.5945	6.66134e-16	4.8761e-13	ENSG00000277632;ENSG00000204287;ENSG00000142541;ENSG00000184009;ENSG00000196126;ENSG00000096384;ENSG00000223865;ENSG00000231389;ENSG00000196735;ENSG00000179344;ENSG00000143184;ENSG00000115415;ENSG00000162645;ENSG00000162434;ENSG00000185201;ENSG00000108702;ENSG00000115091;ENSG00000198502;ENSG00000125347;ENSG00000204472;ENSG00000204642;ENSG00000111537;ENSG00000154451;ENSG00000162654;ENSG00000143185…
RASA2	GO:0070972	protein localization to endoplasmic reticulum	121	29	5.6944	5.09272	9.65894e-14	2.61142e-11	ENSG00000134419;ENSG00000229117;ENSG00000147403;ENSG00000105372;ENSG00000142541;ENSG00000198034;ENSG00000167526;ENSG00000112306;ENSG00000186468;ENSG00000105640;ENSG00000170889;ENSG00000142937;ENSG00000142676;ENSG00000100316;ENSG00000108107;ENSG00000147604;ENSG00000144713;ENSG00000138326;ENSG00000174748;ENSG00000185088;ENSG00000089009;ENSG00000148303;ENSG00000063177;ENSG00000115268;ENSG00000083845…
RASA2	GO:0090150	establishment of protein localization to membrane	207	38	9.74166	3.90077	1.07025e-13	2.61142e-11	ENSG00000100453;ENSG00000134419;ENSG00000229117;ENSG00000147403;ENSG00000105372;ENSG00000142541;ENSG00000080824;ENSG00000198034;ENSG00000167526;ENSG00000112306;ENSG00000186468;ENSG00000105640;ENSG00000170889;ENSG00000142937;ENSG00000142676;ENSG00000100316;ENSG00000108107;ENSG00000147604;ENSG00000144713;ENSG00000138326;ENSG00000174748;ENSG00000185088;ENSG00000089009;ENSG00000148303;ENSG00000063177…
RASA2	GO:0006413	translational initiation	160	32	7.52979	4.24979	1.01719e-12	1.86145e-10	ENSG00000134419;ENSG00000229117;ENSG00000147403;ENSG00000105372;ENSG00000142541;ENSG00000198034;ENSG00000167526;ENSG00000112306;ENSG00000186468;ENSG00000105640;ENSG00000170889;ENSG00000142937;ENSG00000142676;ENSG00000100316;ENSG00000108107;ENSG00000147604;ENSG00000181163;ENSG00000144713;ENSG00000138326;ENSG00000174748;ENSG00000173812;ENSG00000185088;ENSG00000089009;ENSG00000148303;ENSG00000063177…
RASA2	GO:0006605	protein targeting	261	38	12.283	3.09372	1.73419e-10	2.53885e-08	ENSG00000134419;ENSG00000229117;ENSG00000147403;ENSG00000105372;ENSG00000142541;ENSG00000080824;ENSG00000198034;ENSG00000167526;ENSG00000112306;ENSG00000144381;ENSG00000186468;ENSG00000105640;ENSG00000170889;ENSG00000142937;ENSG00000142676;ENSG00000100316;ENSG00000108107;ENSG00000147604;ENSG00000144713;ENSG00000138326;ENSG00000174748;ENSG00000185088;ENSG00000089009;ENSG00000148303;ENSG00000063177…
RASA2	GO:0042110	T cell activation	216	34	10.1652	3.34474	2.10572e-10	2.56898e-08	ENSG00000100097;ENSG00000019582;ENSG00000134460;ENSG00000223865;ENSG00000111913;ENSG00000144381;ENSG00000231389;ENSG00000160593;ENSG00000143184;ENSG00000142168;ENSG00000160654;ENSG00000181847;ENSG00000125347;ENSG00000204472;ENSG00000112576;ENSG00000020633;ENSG00000100219;ENSG00000196352;ENSG00000196839;ENSG00000028137;ENSG00000111537;ENSG00000117280;ENSG00000115904;ENSG00000135077;ENSG00000186891…
RASA2	GO:0006401	RNA catabolic process	255	36	12.0006	2.99985	1.34489e-09	1.40637e-07	ENSG00000134419;ENSG00000229117;ENSG00000147403;ENSG00000105372;ENSG00000142541;ENSG00000198034;ENSG00000167526;ENSG00000112306;ENSG00000186468;ENSG00000105640;ENSG00000170889;ENSG00000142937;ENSG00000142676;ENSG00000100316;ENSG00000108107;ENSG00000147604;ENSG00000181163;ENSG00000144713;ENSG00000138326;ENSG00000174748;ENSG00000185088;ENSG00000089009;ENSG00000172183;ENSG00000148303;ENSG00000063177…
RASA2	GO:0002694	regulation of leukocyte activation	208	31	9.78872	3.16691	5.69e-09	4.8417e-07	ENSG00000100097;ENSG00000019582;ENSG00000134460;ENSG00000223865;ENSG00000111913;ENSG00000144381;ENSG00000231389;ENSG00000143184;ENSG00000142168;ENSG00000181847;ENSG00000125347;ENSG00000204472;ENSG00000160255;ENSG00000020633;ENSG00000100219;ENSG00000196352;ENSG00000196839;ENSG00000028137;ENSG00000111537;ENSG00000104998;ENSG00000161405;ENSG00000115904;ENSG00000135077;ENSG00000186891;ENSG00000125735…
RASA2	GO:0007159	leukocyte cell-cell adhesion	153	26	7.20036	3.61093	6.53081e-09	4.8417e-07	ENSG00000100097;ENSG00000019582;ENSG00000134460;ENSG00000223865;ENSG00000188404;ENSG00000111913;ENSG00000144381;ENSG00000115232;ENSG00000231389;ENSG00000150093;ENSG00000143184;ENSG00000181847;ENSG00000125347;ENSG00000204472;ENSG00000160255;ENSG00000020633;ENSG00000110876;ENSG00000100219;ENSG00000196352;ENSG00000196839;ENSG00000111537;ENSG00000135077;ENSG00000125735;ENSG00000185338;ENSG00000168961…
RASA2	GO:0050900	leukocyte migration	122	23	5.74146	4.00595	6.61434e-09	4.8417e-07	ENSG00000277632;ENSG00000019582;ENSG00000105372;ENSG00000188404;ENSG00000111913;ENSG00000115232;ENSG00000160593;ENSG00000150093;ENSG00000143184;ENSG00000117091;ENSG00000108702;ENSG00000204472;ENSG00000160255;ENSG00000110876;ENSG00000196839;ENSG00000143669;ENSG00000115904;ENSG00000143185;ENSG00000186891;ENSG00000125735;ENSG00000213949;ENSG00000168961;ENSG00000169245
RASA2	GO:0032103	positive regulation of response to external stimulus	85	19	4.0002	4.74976	7.7835e-09	5.17956e-07	ENSG00000277632;ENSG00000019582;ENSG00000105372;ENSG00000111913;ENSG00000144381;ENSG00000143184;ENSG00000100906;ENSG00000123240;ENSG00000108702;ENSG00000204472;ENSG00000160255;ENSG00000154451;ENSG00000102871;ENSG00000135077;ENSG00000143185;ENSG00000125735;ENSG00000168961;ENSG00000169245;ENSG00000099985
RASA2	GO:0002764	immune response-regulating signaling pathway	220	31	10.3535	2.99417	2.24468e-08	1.36925e-06	ENSG00000075624;ENSG00000204287;ENSG00000080824;ENSG00000184009;ENSG00000196126;ENSG00000096384;ENSG00000223865;ENSG00000144381;ENSG00000231389;ENSG00000196735;ENSG00000179344;ENSG00000170315;ENSG00000130429;ENSG00000100906;ENSG00000023445;ENSG00000160654;ENSG00000115091;ENSG00000198502;ENSG00000125347;ENSG00000160255;ENSG00000196839;ENSG00000137312;ENSG00000140931;ENSG00000117280;ENSG00000115904…
RASA2	GO:0070661	leukocyte proliferation	112	21	5.27085	3.98418	3.44919e-08	1.94216e-06	ENSG00000019582;ENSG00000134460;ENSG00000223865;ENSG00000144381;ENSG00000231389;ENSG00000143184;ENSG00000125347;ENSG00000204472;ENSG00000112576;ENSG00000196352;ENSG00000196839;ENSG00000028137;ENSG00000161405;ENSG00000115904;ENSG00000135077;ENSG00000125735;ENSG00000168961;ENSG00000186827;ENSG00000171791;ENSG00000109943;ENSG00000163599
RASA2	GO:0001819	positive regulation of cytokine production	166	26	7.81215	3.32815	3.79542e-08	1.98446e-06	ENSG00000227507;ENSG00000277632;ENSG00000019582;ENSG00000223865;ENSG00000144381;ENSG00000231389;ENSG00000138061;ENSG00000143184;ENSG00000115415;ENSG00000023445;ENSG00000142168;ENSG00000108702;ENSG00000181847;ENSG00000125347;ENSG00000165732;ENSG00000100219;ENSG00000137312;ENSG00000111537;ENSG00000104998;ENSG00000154451;ENSG00000135077;ENSG00000077150;ENSG00000168961;ENSG00000109943;ENSG00000164400…
RASA2	GO:0045785	positive regulation of cell adhesion	152	23	7.1533	3.2153	4.63908e-07	2.26387e-05	ENSG00000100097;ENSG00000019582;ENSG00000134460;ENSG00000223865;ENSG00000144381;ENSG00000115232;ENSG00000231389;ENSG00000143184;ENSG00000196924;ENSG00000204472;ENSG00000020633;ENSG00000100219;ENSG00000196352;ENSG00000196839;ENSG00000137312;ENSG00000111537;ENSG00000131669;ENSG00000135077;ENSG00000186891;ENSG00000125735;ENSG00000185338;ENSG00000168961;ENSG00000163599
RASA2	GO:0050727	regulation of inflammatory response	101	18	4.75318	3.78694	7.58676e-07	3.47094e-05	ENSG00000277632;ENSG00000105372;ENSG00000134460;ENSG00000144381;ENSG00000143184;ENSG00000167468;ENSG00000100906;ENSG00000023445;ENSG00000108702;ENSG00000160255;ENSG00000196352;ENSG00000196839;ENSG00000028137;ENSG00000085063;ENSG00000154451;ENSG00000102871;ENSG00000102575;ENSG00000099985
RASA2	GO:0022407	regulation of cell-cell adhesion	157	23	7.3886	3.1129	8.38279e-07	3.60953e-05	ENSG00000100097;ENSG00000019582;ENSG00000134460;ENSG00000223865;ENSG00000111913;ENSG00000144381;ENSG00000115232;ENSG00000231389;ENSG00000143184;ENSG00000181847;ENSG00000125347;ENSG00000204472;ENSG00000020633;ENSG00000100219;ENSG00000196352;ENSG00000196839;ENSG00000137312;ENSG00000111537;ENSG00000135077;ENSG00000125735;ENSG00000185338;ENSG00000168961;ENSG00000163599
RASA2	GO:0060326	cell chemotaxis	76	15	3.57665	4.19387	1.71594e-06	6.97815e-05	ENSG00000277632;ENSG00000019582;ENSG00000105372;ENSG00000111913;ENSG00000160593;ENSG00000143184;ENSG00000108702;ENSG00000204472;ENSG00000160255;ENSG00000143669;ENSG00000143185;ENSG00000125735;ENSG00000213949;ENSG00000168961;ENSG00000169245
RASA2	GO:0050867	positive regulation of cell activation	141	21	6.63562	3.16474	1.96291e-06	7.56238e-05	ENSG00000100097;ENSG00000019582;ENSG00000134460;ENSG00000223865;ENSG00000144381;ENSG00000231389;ENSG00000143184;ENSG00000204472;ENSG00000160255;ENSG00000020633;ENSG00000100219;ENSG00000196352;ENSG00000196839;ENSG00000111537;ENSG00000135077;ENSG00000125735;ENSG00000185338;ENSG00000168961;ENSG00000186827;ENSG00000171791;ENSG00000163599
RASA2	GO:2001057	reactive nitrogen species metabolic process	23	8	1.08241	7.39094	5.67308e-06	0.000207635	ENSG00000080824;ENSG00000096384;ENSG00000138061;ENSG00000127528;ENSG00000204472;ENSG00000160255;ENSG00000111537;ENSG00000102575
RASA2	GO:0050663	cytokine secretion	65	13	3.05898	4.24979	7.37287e-06	0.000256997	ENSG00000277632;ENSG00000144381;ENSG00000122862;ENSG00000108702;ENSG00000100219;ENSG00000028137;ENSG00000154451;ENSG00000135077;ENSG00000185338;ENSG00000168961;ENSG00000186827;ENSG00000109943;ENSG00000099985
RASA2	GO:1903706	regulation of hemopoiesis	170	22	8.0004	2.74986	1.18495e-05	0.000381375	ENSG00000100097;ENSG00000277632;ENSG00000019582;ENSG00000134460;ENSG00000100906;ENSG00000115415;ENSG00000142168;ENSG00000126457;ENSG00000125347;ENSG00000020633;ENSG00000100219;ENSG00000196839;ENSG00000111537;ENSG00000161405;ENSG00000115904;ENSG00000088992;ENSG00000186891;ENSG00000185338;ENSG00000057657;ENSG00000168961;ENSG00000164400;ENSG00000163599
RASA2	GO:0002521	leukocyte differentiation	209	25	9.83578	2.54174	1.20897e-05	0.000381375	ENSG00000100097;ENSG00000277632;ENSG00000019582;ENSG00000134460;ENSG00000115232;ENSG00000150093;ENSG00000142168;ENSG00000160654;ENSG00000125347;ENSG00000020633;ENSG00000100219;ENSG00000124767;ENSG00000196839;ENSG00000111537;ENSG00000161405;ENSG00000115904;ENSG00000088992;ENSG00000186891;ENSG00000185338;ENSG00000104856;ENSG00000057657;ENSG00000168961;ENSG00000171791;ENSG00000164400;ENSG00000163599
RASA2	GO:0048872	homeostasis of number of cells	122	18	5.74146	3.13509	1.25041e-05	0.000381375	ENSG00000019582;ENSG00000105372;ENSG00000134460;ENSG00000145220;ENSG00000117450;ENSG00000138326;ENSG00000115415;ENSG00000127528;ENSG00000142168;ENSG00000164466;ENSG00000126457;ENSG00000196839;ENSG00000115904;ENSG00000125735;ENSG00000168961;ENSG00000186827;ENSG00000171791;ENSG00000136603
RASA2	GO:0031349	positive regulation of defense response	159	21	7.48272	2.80646	1.37399e-05	0.000402303	ENSG00000277632;ENSG00000105372;ENSG00000144381;ENSG00000170315;ENSG00000100906;ENSG00000169100;ENSG00000023445;ENSG00000123240;ENSG00000108702;ENSG00000125347;ENSG00000160255;ENSG00000137312;ENSG00000163564;ENSG00000154451;ENSG00000102871;ENSG00000135077;ENSG00000108622;ENSG00000104856;ENSG00000168961;ENSG00000109943;ENSG00000099985
RASA2	GO:0032615	interleukin-12 production	19	7	0.894162	7.82856	1.4511e-05	0.000408542	ENSG00000227507;ENSG00000144381;ENSG00000181847;ENSG00000125347;ENSG00000111537;ENSG00000102575;ENSG00000168961
RASA2	GO:0002697	regulation of immune effector process	149	20	7.01211	2.85221	1.74251e-05	0.000472414	ENSG00000019582;ENSG00000105372;ENSG00000134460;ENSG00000144381;ENSG00000143184;ENSG00000115415;ENSG00000023445;ENSG00000165732;ENSG00000160255;ENSG00000100219;ENSG00000196352;ENSG00000204642;ENSG00000028137;ENSG00000085063;ENSG00000111537;ENSG00000104998;ENSG00000135077;ENSG00000168961;ENSG00000186827;ENSG00000109943
RASA2	GO:0002250	adaptive immune response	155	20	7.29448	2.7418	3.14091e-05	0.000821124	ENSG00000019582;ENSG00000144381;ENSG00000179344;ENSG00000143184;ENSG00000160654;ENSG00000117091;ENSG00000125347;ENSG00000168394;ENSG00000196352;ENSG00000204642;ENSG00000196839;ENSG00000028137;ENSG00000111537;ENSG00000104998;ENSG00000135077;ENSG00000077150;ENSG00000104856;ENSG00000057657;ENSG00000109943;ENSG00000163599
RASA2	GO:0043062	extracellular structure organization	55	11	2.58836	4.24979	3.78214e-05	0.000954666	ENSG00000115232;ENSG00000150093;ENSG00000042493;ENSG00000138061;ENSG00000003402;ENSG00000160255;ENSG00000028137;ENSG00000137312;ENSG00000108622;ENSG00000077150;ENSG00000213949
RASA2	GO:0002683	negative regulation of immune system process	159	20	7.48272	2.67282	4.56365e-05	0.00111353	ENSG00000277632;ENSG00000019582;ENSG00000105372;ENSG00000134460;ENSG00000111913;ENSG00000143184;ENSG00000100906;ENSG00000126457;ENSG00000181847;ENSG00000125347;ENSG00000020633;ENSG00000196352;ENSG00000196839;ENSG00000085063;ENSG00000104998;ENSG00000135077;ENSG00000185338;ENSG00000168961;ENSG00000186827;ENSG00000163599
RASA2	GO:0045088	regulation of innate immune response	160	20	7.52979	2.65612	4.99904e-05	0.00118042	ENSG00000105372;ENSG00000096384;ENSG00000144381;ENSG00000170315;ENSG00000100906;ENSG00000115415;ENSG00000023445;ENSG00000162434;ENSG00000125347;ENSG00000160255;ENSG00000137312;ENSG00000111537;ENSG00000163564;ENSG00000154451;ENSG00000135077;ENSG00000108622;ENSG00000185338;ENSG00000104856;ENSG00000168961;ENSG00000109943
RASA2	GO:0001906	cell killing	57	11	2.68249	4.10067	5.36458e-05	0.00122715	ENSG00000100453;ENSG00000105372;ENSG00000096384;ENSG00000117450;ENSG00000143184;ENSG00000204642;ENSG00000111537;ENSG00000143669;ENSG00000135077;ENSG00000168961;ENSG00000109943
RASA2	GO:0034612	response to tumor necrosis factor	101	15	4.75318	3.15578	6.24696e-05	0.00138569	ENSG00000227507;ENSG00000277632;ENSG00000143184;ENSG00000100906;ENSG00000115415;ENSG00000127528;ENSG00000023445;ENSG00000162645;ENSG00000108702;ENSG00000028137;ENSG00000102871;ENSG00000143185;ENSG00000186891;ENSG00000125735;ENSG00000186827
RASA2	GO:0050866	negative regulation of cell activation	59	11	2.77661	3.96167	7.4851e-05	0.0016115	ENSG00000019582;ENSG00000134460;ENSG00000111913;ENSG00000143184;ENSG00000181847;ENSG00000125347;ENSG00000020633;ENSG00000135077;ENSG00000185338;ENSG00000168961;ENSG00000163599
RASA2	GO:0140253	cell-cell fusion	17	6	0.80004	7.49963	8.14674e-05	0.00170383	ENSG00000111913;ENSG00000003402;ENSG00000137312;ENSG00000125735;ENSG00000134072;ENSG00000169245
RASA2	GO:0007162	negative regulation of cell adhesion	82	13	3.85902	3.36874	9.79422e-05	0.00199149	ENSG00000100097;ENSG00000019582;ENSG00000134460;ENSG00000111913;ENSG00000138061;ENSG00000143184;ENSG00000181847;ENSG00000125347;ENSG00000020633;ENSG00000135077;ENSG00000185338;ENSG00000168961;ENSG00000163599
RASA2	GO:0006949	syncytium formation	18	6	0.847101	7.08298	0.000117429	0.00232319	ENSG00000111913;ENSG00000003402;ENSG00000137312;ENSG00000125735;ENSG00000134072;ENSG00000169245
RASA2	GO:0007249	I-kappaB kinase/NF-kappaB signaling	122	16	5.74146	2.78675	0.000163657	0.00315255	ENSG00000100097;ENSG00000019582;ENSG00000170315;ENSG00000100906;ENSG00000115415;ENSG00000023445;ENSG00000189067;ENSG00000123240;ENSG00000161011;ENSG00000196924;ENSG00000003402;ENSG00000165732;ENSG00000102096;ENSG00000102871;ENSG00000104856;ENSG00000168961
RASA2	GO:0034340	response to type I interferon	45	9	2.11775	4.24979	0.000194789	0.00354245	ENSG00000096384;ENSG00000172183;ENSG00000115415;ENSG00000162645;ENSG00000162434;ENSG00000185201;ENSG00000204264;ENSG00000125347;ENSG00000204642
RASA2	GO:0038061	NIK/NF-kappaB signaling	55	10	2.58836	3.86344	0.000198416	0.00354245	ENSG00000117450;ENSG00000100906;ENSG00000023445;ENSG00000189067;ENSG00000102871;ENSG00000135077;ENSG00000125735;ENSG00000077150;ENSG00000104856;ENSG00000168961
RASA2	GO:0050920	regulation of chemotaxis	55	10	2.58836	3.86344	0.000198416	0.00354245	ENSG00000277632;ENSG00000019582;ENSG00000111913;ENSG00000143184;ENSG00000108702;ENSG00000204472;ENSG00000143185;ENSG00000125735;ENSG00000168961;ENSG00000169245
RASA2	GO:0002237	response to molecule of bacterial origin	100	14	4.70612	2.97485	0.000210054	0.00366094	ENSG00000277632;ENSG00000144381;ENSG00000100906;ENSG00000110324;ENSG00000189067;ENSG00000100219;ENSG00000196352;ENSG00000028137;ENSG00000135077;ENSG00000077150;ENSG00000102575;ENSG00000168961;ENSG00000169245;ENSG00000164400
RASA2	GO:0002791	regulation of peptide secretion	139	17	6.5415	2.59879	0.000243064	0.00413775	ENSG00000277632;ENSG00000019582;ENSG00000144381;ENSG00000122862;ENSG00000175567;ENSG00000169100;ENSG00000108702;ENSG00000100219;ENSG00000028137;ENSG00000111537;ENSG00000156675;ENSG00000135077;ENSG00000185338;ENSG00000168961;ENSG00000186827;ENSG00000109943;ENSG00000099985
RASA2	GO:0034109	homotypic cell-cell adhesion	29	7	1.36477	5.12906	0.000299866	0.00484784	ENSG00000100097;ENSG00000075624;ENSG00000184009;ENSG00000101608;ENSG00000213719;ENSG00000196924;ENSG00000072110
RASA2	GO:0042116	macrophage activation	21	6	0.988284	6.07113	0.000304646	0.00484784	ENSG00000019582;ENSG00000144381;ENSG00000204472;ENSG00000160255;ENSG00000135077;ENSG00000164400
RASA2	GO:1990868	response to chemokine	21	6	0.988284	6.07113	0.000304646	0.00484784	ENSG00000277632;ENSG00000111913;ENSG00000143184;ENSG00000108702;ENSG00000143185;ENSG00000169245
RASA2	GO:0002449	lymphocyte mediated immunity	105	14	4.94142	2.83319	0.000353386	0.00550379	ENSG00000100453;ENSG00000019582;ENSG00000117450;ENSG00000144381;ENSG00000179344;ENSG00000143184;ENSG00000196352;ENSG00000204642;ENSG00000028137;ENSG00000104998;ENSG00000143669;ENSG00000135077;ENSG00000168961;ENSG00000109943
RASA2	GO:0070555	response to interleukin-1	59	10	2.77661	3.60152	0.000361088	0.0055066	ENSG00000277632;ENSG00000143184;ENSG00000170315;ENSG00000100906;ENSG00000127528;ENSG00000162645;ENSG00000108702;ENSG00000161011;ENSG00000143185;ENSG00000168961
RASA2	GO:0072593	reactive oxygen species metabolic process	97	13	4.56493	2.8478	0.000545153	0.00814392	ENSG00000080824;ENSG00000096384;ENSG00000117450;ENSG00000144381;ENSG00000138061;ENSG00000127528;ENSG00000142168;ENSG00000003402;ENSG00000204472;ENSG00000160255;ENSG00000111537;ENSG00000102575;ENSG00000171791
RASA2	GO:0009615	response to virus	149	17	7.01211	2.42438	0.000557028	0.00815489	ENSG00000134419;ENSG00000134460;ENSG00000172183;ENSG00000143184;ENSG00000115415;ENSG00000023445;ENSG00000185201;ENSG00000196924;ENSG00000125347;ENSG00000165732;ENSG00000102096;ENSG00000111537;ENSG00000143669;ENSG00000115758;ENSG00000168961;ENSG00000171791;ENSG00000169245
RASA2	GO:0022613	ribonucleoprotein complex biogenesis	344	30	16.189	1.85311	0.000636866	0.00914091	ENSG00000147403;ENSG00000105372;ENSG00000142541;ENSG00000080824;ENSG00000096384;ENSG00000145220;ENSG00000186468;ENSG00000170889;ENSG00000142937;ENSG00000142676;ENSG00000100316;ENSG00000147604;ENSG00000181163;ENSG00000138326;ENSG00000185088;ENSG00000185088;ENSG00000089009;ENSG00000172183;ENSG00000148303;ENSG00000115268;ENSG00000083845;ENSG00000171863;ENSG00000124614;ENSG00000107581;ENSG00000165732…
RASA2	GO:2000147	positive regulation of cell motility	152	17	7.1533	2.37653	0.000702143	0.00988401	ENSG00000277632;ENSG00000019582;ENSG00000111913;ENSG00000115232;ENSG00000143184;ENSG00000108702;ENSG00000196924;ENSG00000204472;ENSG00000100219;ENSG00000111537;ENSG00000102871;ENSG00000143185;ENSG00000186891;ENSG00000125735;ENSG00000168961;ENSG00000171791;ENSG00000169245
RASA2	GO:0098542	defense response to other organism	154	17	7.24742	2.34566	0.000815962	0.0112695	ENSG00000105372;ENSG00000134460;ENSG00000172183;ENSG00000115415;ENSG00000023445;ENSG00000185201;ENSG00000123240;ENSG00000196924;ENSG00000125347;ENSG00000165732;ENSG00000111537;ENSG00000104998;ENSG00000143669;ENSG00000135077;ENSG00000102575;ENSG00000171791;ENSG00000169245
RASA2	GO:0045445	myoblast differentiation	25	6	1.17653	5.09975	0.000848409	0.0115007	ENSG00000100097;ENSG00000133639;ENSG00000111913;ENSG00000108654;ENSG00000125735;ENSG00000169245
RASA2	GO:0006959	humoral immune response	36	7	1.6942	4.13174	0.0012099	0.0155966	ENSG00000105372;ENSG00000179344;ENSG00000196352;ENSG00000085063;ENSG00000111537;ENSG00000171791;ENSG00000169245
RASA2	GO:0032609	interferon-gamma production	36	7	1.6942	4.13174	0.0012099	0.0155966	ENSG00000223865;ENSG00000144381;ENSG00000231389;ENSG00000143184;ENSG00000104998;ENSG00000135077;ENSG00000168961
RASA2	GO:0051131	chaperone-mediated protein complex assembly	11	4	0.517673	7.72689	0.00121449	0.0155966	ENSG00000080824;ENSG00000096384;ENSG00000171476;ENSG00000144381
RASA2	GO:2001233	regulation of apoptotic signaling pathway	190	19	8.94162	2.12489	0.00137077	0.0173001	ENSG00000100453;ENSG00000019582;ENSG00000142676;ENSG00000170315;ENSG00000171863;ENSG00000142168;ENSG00000051108;ENSG00000250479;ENSG00000003402;ENSG00000135916;ENSG00000172005;ENSG00000100219;ENSG00000143384;ENSG00000102871;ENSG00000168961;ENSG00000186827;ENSG00000171791;ENSG00000164400;ENSG00000136603
RASA2	GO:0071826	ribonucleoprotein complex subunit organization	191	19	8.98868	2.11377	0.0014591	0.0181027	ENSG00000147403;ENSG00000105372;ENSG00000142541;ENSG00000080824;ENSG00000096384;ENSG00000186468;ENSG00000142676;ENSG00000100316;ENSG00000181163;ENSG00000185088;ENSG00000185088;ENSG00000089009;ENSG00000115268;ENSG00000083845;ENSG00000124614;ENSG00000107581;ENSG00000125743;ENSG00000053372;ENSG00000130810
RASA2	GO:1990778	protein localization to cell periphery	123	14	5.78852	2.41858	0.00174478	0.0212863	ENSG00000075624;ENSG00000150093;ENSG00000159023;ENSG00000123240;ENSG00000161011;ENSG00000196924;ENSG00000168899;ENSG00000172005;ENSG00000137312;ENSG00000111537;ENSG00000117280;ENSG00000137501;ENSG00000122591;ENSG00000088992
RASA2	GO:0018212	peptidyl-tyrosine modification	110	13	5.17673	2.51124	0.00179939	0.0215926	ENSG00000019582;ENSG00000080824;ENSG00000162434;ENSG00000160255;ENSG00000155926;ENSG00000111537;ENSG00000108798;ENSG00000186891;ENSG00000185338;ENSG00000131370;ENSG00000137601;ENSG00000164400;ENSG00000099985
RASA2	GO:0002181	cytoplasmic translation	73	10	3.43546	2.91081	0.00200215	0.0236383	ENSG00000229117;ENSG00000142541;ENSG00000186468;ENSG00000105640;ENSG00000142676;ENSG00000144713;ENSG00000174748;ENSG00000089009;ENSG00000063177;ENSG00000107581
RASA2	GO:0043900	regulation of multi-organism process	168	17	7.90627	2.15019	0.00214606	0.0249351	ENSG00000100097;ENSG00000277632;ENSG00000019582;ENSG00000134460;ENSG00000172183;ENSG00000115415;ENSG00000023445;ENSG00000185201;ENSG00000108654;ENSG00000123240;ENSG00000161011;ENSG00000196352;ENSG00000196839;ENSG00000111537;ENSG00000135077;ENSG00000168961;ENSG00000171791
RASA2	GO:0071216	cellular response to biotic stimulus	74	10	3.48253	2.87148	0.00222151	0.0254085	ENSG00000277632;ENSG00000265972;ENSG00000100906;ENSG00000189067;ENSG00000100219;ENSG00000196352;ENSG00000028137;ENSG00000135077;ENSG00000169245;ENSG00000164400
RASA2	GO:0019882	antigen processing and presentation	100	12	4.70612	2.54987	0.00235244	0.0260955	ENSG00000019582;ENSG00000204287;ENSG00000196126;ENSG00000223865;ENSG00000231389;ENSG00000196735;ENSG00000179344;ENSG00000204264;ENSG00000198502;ENSG00000168394;ENSG00000204642;ENSG00000104856
RASA2	GO:0033627	cell adhesion mediated by integrin	21	5	0.988284	5.05927	0.00242163	0.0260955	ENSG00000150093;ENSG00000138061;ENSG00000160255;ENSG00000196839;ENSG00000088992
RASA2	GO:0030099	myeloid cell differentiation	170	17	8.0004	2.12489	0.00243664	0.0260955	ENSG00000277632;ENSG00000019582;ENSG00000105372;ENSG00000145220;ENSG00000100906;ENSG00000115415;ENSG00000127528;ENSG00000164466;ENSG00000126457;ENSG00000124767;ENSG00000150867;ENSG00000111537;ENSG00000088992;ENSG00000072110;ENSG00000104856;ENSG00000168961;ENSG00000164400
RASA2	GO:0001505	regulation of neurotransmitter levels	75	10	3.52959	2.83319	0.00245982	0.0260955	ENSG00000080824;ENSG00000096384;ENSG00000138061;ENSG00000170540;ENSG00000127528;ENSG00000204472;ENSG00000160255;ENSG00000137312;ENSG00000111537;ENSG00000102575
RASA2	GO:1901342	regulation of vasculature development	75	10	3.52959	2.83319	0.00245982	0.0260955	ENSG00000133639;ENSG00000150093;ENSG00000138061;ENSG00000115415;ENSG00000127528;ENSG00000162434;ENSG00000003402;ENSG00000160255;ENSG00000100219;ENSG00000169245
RASA2	GO:0031647	regulation of protein stability	142	15	6.68268	2.24461	0.00255292	0.0266962	ENSG00000080824;ENSG00000096384;ENSG00000144381;ENSG00000142676;ENSG00000171863;ENSG00000196683;ENSG00000196924;ENSG00000100219;ENSG00000102096;ENSG00000137312;ENSG00000163162;ENSG00000163564;ENSG00000204308;ENSG00000088992;ENSG00000171791
RASA2	GO:0006909	phagocytosis	89	11	4.18844	2.62627	0.00280447	0.0289137	ENSG00000075624;ENSG00000080824;ENSG00000184009;ENSG00000096384;ENSG00000145220;ENSG00000150093;ENSG00000130429;ENSG00000160654;ENSG00000115091;ENSG00000204472;ENSG00000160255
RASA2	GO:0055123	digestive system development	22	5	1.03535	4.82931	0.00301547	0.0306573	ENSG00000100219;ENSG00000196839;ENSG00000057657;ENSG00000113749;ENSG00000171791
RASA2	GO:0019058	viral life cycle	147	15	6.91799	2.16826	0.00357257	0.0358236	ENSG00000100097;ENSG00000019582;ENSG00000096384;ENSG00000172183;ENSG00000150093;ENSG00000170315;ENSG00000185201;ENSG00000108654;ENSG00000110876;ENSG00000196352;ENSG00000117280;ENSG00000168961;ENSG00000186827;ENSG00000171791;ENSG00000105281
RASA2	GO:0002440	production of molecular mediator of immune response	81	10	3.81195	2.62333	0.00435474	0.0428742	ENSG00000019582;ENSG00000144381;ENSG00000179344;ENSG00000143184;ENSG00000165732;ENSG00000100219;ENSG00000196352;ENSG00000028137;ENSG00000104998;ENSG00000186827
RASA2	GO:1904951	positive regulation of establishment of protein localization	195	18	9.17693	1.96144	0.00439285	0.0428742	ENSG00000100453;ENSG00000277632;ENSG00000096384;ENSG00000144381;ENSG00000196683;ENSG00000108702;ENSG00000196924;ENSG00000160255;ENSG00000100219;ENSG00000111537;ENSG00000117280;ENSG00000135077;ENSG00000134072;ENSG00000168961;ENSG00000186827;ENSG00000171791;ENSG00000109943;ENSG00000099985
SOCS1	GO:0006605	protein targeting	261	58	16.7401	3.46474	0	0	ENSG00000140988;ENSG00000134419;ENSG00000147403;ENSG00000109475;ENSG00000105372;ENSG00000142541;ENSG00000080824;ENSG00000198034;ENSG00000231500;ENSG00000182774;ENSG00000137818;ENSG00000164587;ENSG00000112306;ENSG00000122026;ENSG00000233927;ENSG00000137154;ENSG00000166441;ENSG00000198918;ENSG00000089157;ENSG00000105640;ENSG00000197756;ENSG00000161970;ENSG00000142937;ENSG00000142676;ENSG00000100316…
SOCS1	GO:0006401	RNA catabolic process	255	62	16.3552	3.79083	0	0	ENSG00000140988;ENSG00000134419;ENSG00000147403;ENSG00000026025;ENSG00000109475;ENSG00000105372;ENSG00000142541;ENSG00000198034;ENSG00000231500;ENSG00000182774;ENSG00000137818;ENSG00000164587;ENSG00000112306;ENSG00000122026;ENSG00000233927;ENSG00000137154;ENSG00000166441;ENSG00000198918;ENSG00000089157;ENSG00000105640;ENSG00000197756;ENSG00000161970;ENSG00000142937;ENSG00000142676;ENSG00000100316…
SOCS1	GO:0048285	organelle fission	228	61	14.6235	4.17136	0	0	ENSG00000148773;ENSG00000117724;ENSG00000131747;ENSG00000175063;ENSG00000108106;ENSG00000066279;ENSG00000179218;ENSG00000164611;ENSG00000113810;ENSG00000137804;ENSG00000136824;ENSG00000164754;ENSG00000072501;ENSG00000088325;ENSG00000153187;ENSG00000115091;ENSG00000196924;ENSG00000138778;ENSG00000114391;ENSG00000145386;ENSG00000134057;ENSG00000138182;ENSG00000113648;ENSG00000126787;ENSG00000101224…
SOCS1	GO:0090150	establishment of protein localization to membrane	207	61	13.2766	4.59455	0	0	ENSG00000100453;ENSG00000140988;ENSG00000134419;ENSG00000147403;ENSG00000109475;ENSG00000105372;ENSG00000142541;ENSG00000080824;ENSG00000198034;ENSG00000231500;ENSG00000182774;ENSG00000137818;ENSG00000164587;ENSG00000112306;ENSG00000122026;ENSG00000233927;ENSG00000137154;ENSG00000166441;ENSG00000198918;ENSG00000089157;ENSG00000105640;ENSG00000197756;ENSG00000204628;ENSG00000161970;ENSG00000142937…
SOCS1	GO:0007059	chromosome segregation	195	53	12.5069	4.23764	0	0	ENSG00000148773;ENSG00000117724;ENSG00000131747;ENSG00000164611;ENSG00000113810;ENSG00000137804;ENSG00000136824;ENSG00000164754;ENSG00000072501;ENSG00000070831;ENSG00000116560;ENSG00000153187;ENSG00000115091;ENSG00000138778;ENSG00000134057;ENSG00000113648;ENSG00000126787;ENSG00000154473;ENSG00000117399;ENSG00000182628;ENSG00000178999;ENSG00000138180;ENSG00000143228;ENSG00000164109;ENSG00000166851…
SOCS1	GO:0006413	translational initiation	160	52	10.2621	5.06718	0	0	ENSG00000140988;ENSG00000134419;ENSG00000147403;ENSG00000109475;ENSG00000105372;ENSG00000142541;ENSG00000198034;ENSG00000231500;ENSG00000182774;ENSG00000137818;ENSG00000164587;ENSG00000112306;ENSG00000122026;ENSG00000233927;ENSG00000137154;ENSG00000166441;ENSG00000198918;ENSG00000089157;ENSG00000105640;ENSG00000197756;ENSG00000161970;ENSG00000142937;ENSG00000142676;ENSG00000100316;ENSG00000147604…
SOCS1	GO:0070972	protein localization to endoplasmic reticulum	121	51	7.76072	6.57155	0	0	ENSG00000140988;ENSG00000134419;ENSG00000147403;ENSG00000109475;ENSG00000105372;ENSG00000142541;ENSG00000198034;ENSG00000231500;ENSG00000182774;ENSG00000137818;ENSG00000164587;ENSG00000112306;ENSG00000122026;ENSG00000233927;ENSG00000137154;ENSG00000166441;ENSG00000198918;ENSG00000089157;ENSG00000105640;ENSG00000197756;ENSG00000161970;ENSG00000142937;ENSG00000142676;ENSG00000100316;ENSG00000147604…
SOCS1	GO:0044772	mitotic cell cycle phase transition	289	54	18.5359	2.91326	1.64979e-13	1.50956e-11	ENSG00000080824;ENSG00000117724;ENSG00000175063;ENSG00000108106;ENSG00000137154;ENSG00000115738;ENSG00000188229;ENSG00000161970;ENSG00000173207;ENSG00000185088;ENSG00000198668;ENSG00000164754;ENSG00000100526;ENSG00000072571;ENSG00000088325;ENSG00000138778;ENSG00000114391;ENSG00000145386;ENSG00000134057;ENSG00000127824;ENSG00000126787;ENSG00000101224;ENSG00000154473;ENSG00000112576;ENSG00000117399…
SOCS1	GO:1901987	regulation of cell cycle phase transition	230	43	14.7518	2.9149	6.55558e-11	5.33187e-09	ENSG00000080824;ENSG00000117724;ENSG00000175063;ENSG00000115738;ENSG00000188229;ENSG00000161970;ENSG00000185088;ENSG00000164754;ENSG00000072571;ENSG00000088325;ENSG00000138778;ENSG00000134057;ENSG00000113648;ENSG00000127824;ENSG00000126787;ENSG00000101224;ENSG00000154473;ENSG00000112576;ENSG00000117399;ENSG00000137100;ENSG00000100823;ENSG00000170312;ENSG00000119397;ENSG00000075218;ENSG00000087586…
SOCS1	GO:1902850	microtubule cytoskeleton organization involved in mitosis	82	24	5.25933	4.56332	1.09172e-10	7.99142e-09	ENSG00000137804;ENSG00000072501;ENSG00000088325;ENSG00000153187;ENSG00000196924;ENSG00000138778;ENSG00000134057;ENSG00000117399;ENSG00000115163;ENSG00000087586;ENSG00000178999;ENSG00000143228;ENSG00000166851;ENSG00000013810;ENSG00000198901;ENSG00000080986;ENSG00000160299;ENSG00000136861;ENSG00000237649;ENSG00000138160;ENSG00000137807;ENSG00000040275;ENSG00000161800;ENSG00000090889
SOCS1	GO:0002181	cytoplasmic translation	73	22	4.68209	4.69876	3.59509e-10	2.39237e-08	ENSG00000142541;ENSG00000137818;ENSG00000233927;ENSG00000198918;ENSG00000089157;ENSG00000105640;ENSG00000161970;ENSG00000142676;ENSG00000144713;ENSG00000156482;ENSG00000174748;ENSG00000182899;ENSG00000108298;ENSG00000089009;ENSG00000063177;ENSG00000162244;ENSG00000104408;ENSG00000130255;ENSG00000163682;ENSG00000161016;ENSG00000197728;ENSG00000114391
SOCS1	GO:0044839	cell cycle G2/M phase transition	119	27	7.63245	3.53753	3.94369e-09	2.40565e-07	ENSG00000080824;ENSG00000117724;ENSG00000188229;ENSG00000198668;ENSG00000164754;ENSG00000072571;ENSG00000088325;ENSG00000145386;ENSG00000134057;ENSG00000113648;ENSG00000127824;ENSG00000101224;ENSG00000137100;ENSG00000170312;ENSG00000119397;ENSG00000075218;ENSG00000087586;ENSG00000178999;ENSG00000157456;ENSG00000166851;ENSG00000160299;ENSG00000136861;ENSG00000175216;ENSG00000174799;ENSG00000118193…
SOCS1	GO:0051321	meiotic cell cycle	91	23	5.83658	3.94067	6.49624e-09	3.65788e-07	ENSG00000131747;ENSG00000066279;ENSG00000179218;ENSG00000164611;ENSG00000113810;ENSG00000136824;ENSG00000164754;ENSG00000072501;ENSG00000188486;ENSG00000115091;ENSG00000101224;ENSG00000154473;ENSG00000117399;ENSG00000087586;ENSG00000143228;ENSG00000166851;ENSG00000163535;ENSG00000129810;ENSG00000169679;ENSG00000010292;ENSG00000121152;ENSG00000144554;ENSG00000156970
SOCS1	GO:0045787	positive regulation of cell cycle	177	33	11.3525	2.90686	1.41325e-08	7.38925e-07	ENSG00000134419;ENSG00000175063;ENSG00000115738;ENSG00000161970;ENSG00000179218;ENSG00000173207;ENSG00000125691;ENSG00000137804;ENSG00000164754;ENSG00000070831;ENSG00000116560;ENSG00000153187;ENSG00000145386;ENSG00000134057;ENSG00000138182;ENSG00000113648;ENSG00000126787;ENSG00000101224;ENSG00000112576;ENSG00000100823;ENSG00000170312;ENSG00000075218;ENSG00000087586;ENSG00000178999;ENSG00000157456…
SOCS1	GO:0007051	spindle organization	103	24	6.60624	3.63293	1.72054e-08	8.39623e-07	ENSG00000066279;ENSG00000072501;ENSG00000088325;ENSG00000153187;ENSG00000196924;ENSG00000138778;ENSG00000134057;ENSG00000117399;ENSG00000087586;ENSG00000178999;ENSG00000143228;ENSG00000166851;ENSG00000013810;ENSG00000198901;ENSG00000080986;ENSG00000160299;ENSG00000175216;ENSG00000237649;ENSG00000138160;ENSG00000128944;ENSG00000137807;ENSG00000161800;ENSG00000131351;ENSG00000090889
SOCS1	GO:0010639	negative regulation of organelle organization	189	34	12.1221	2.80479	2.16284e-08	9.895e-07	ENSG00000205542;ENSG00000034510;ENSG00000108518;ENSG00000117724;ENSG00000131747;ENSG00000164611;ENSG00000102879;ENSG00000042493;ENSG00000137309;ENSG00000164754;ENSG00000130755;ENSG00000163041;ENSG00000153187;ENSG00000233276;ENSG00000134057;ENSG00000077549;ENSG00000113648;ENSG00000154473;ENSG00000117399;ENSG00000178999;ENSG00000136108;ENSG00000164109;ENSG00000172795;ENSG00000166851;ENSG00000170855…
SOCS1	GO:0007015	actin filament organization	127	25	8.14555	3.06916	2.98735e-07	1.28632e-05	ENSG00000205542;ENSG00000034510;ENSG00000108518;ENSG00000163466;ENSG00000172757;ENSG00000102879;ENSG00000197747;ENSG00000042493;ENSG00000130429;ENSG00000167460;ENSG00000166598;ENSG00000162704;ENSG00000130755;ENSG00000070831;ENSG00000143549;ENSG00000115091;ENSG00000196924;ENSG00000128340;ENSG00000168421;ENSG00000077549;ENSG00000103490;ENSG00000071127;ENSG00000100092;ENSG00000116670;ENSG00000139734
SOCS1	GO:0010948	negative regulation of cell cycle process	166	29	10.6469	2.72379	4.81524e-07	1.91952e-05	ENSG00000117724;ENSG00000161970;ENSG00000179218;ENSG00000164611;ENSG00000185088;ENSG00000125691;ENSG00000164754;ENSG00000072501;ENSG00000134057;ENSG00000113648;ENSG00000154473;ENSG00000117399;ENSG00000170312;ENSG00000075218;ENSG00000087586;ENSG00000178999;ENSG00000094916;ENSG00000129355;ENSG00000164109;ENSG00000166851;ENSG00000170855;ENSG00000116670;ENSG00000080986;ENSG00000136861;ENSG00000169679…
SOCS1	GO:0045930	negative regulation of mitotic cell cycle	148	27	9.49245	2.84436	4.98237e-07	1.91952e-05	ENSG00000133639;ENSG00000117724;ENSG00000131747;ENSG00000137154;ENSG00000161970;ENSG00000164611;ENSG00000185088;ENSG00000164754;ENSG00000114391;ENSG00000134057;ENSG00000154473;ENSG00000117399;ENSG00000170312;ENSG00000075218;ENSG00000087586;ENSG00000109062;ENSG00000178999;ENSG00000164109;ENSG00000166851;ENSG00000170855;ENSG00000116670;ENSG00000080986;ENSG00000136861;ENSG00000169679;ENSG00000040275…
SOCS1	GO:0050000	chromosome localization	53	15	3.39932	4.41264	6.19891e-07	2.2688e-05	ENSG00000117724;ENSG00000153187;ENSG00000115091;ENSG00000138778;ENSG00000134057;ENSG00000126787;ENSG00000138180;ENSG00000143228;ENSG00000079616;ENSG00000080986;ENSG00000134690;ENSG00000237649;ENSG00000142945;ENSG00000040275;ENSG00000118193
SOCS1	GO:0051493	regulation of cytoskeleton organization	190	31	12.1863	2.54385	9.10965e-07	3.17536e-05	ENSG00000205542;ENSG00000034510;ENSG00000108518;ENSG00000163466;ENSG00000172757;ENSG00000102879;ENSG00000197747;ENSG00000042493;ENSG00000130429;ENSG00000111348;ENSG00000162704;ENSG00000072501;ENSG00000088325;ENSG00000130755;ENSG00000070831;ENSG00000153187;ENSG00000115091;ENSG00000196924;ENSG00000077549;ENSG00000103490;ENSG00000071127;ENSG00000087586;ENSG00000182628;ENSG00000136108;ENSG00000166851…
SOCS1	GO:0000910	cytokinesis	85	19	5.45175	3.48512	1.10712e-06	3.68368e-05	ENSG00000172757;ENSG00000137804;ENSG00000198668;ENSG00000070831;ENSG00000115091;ENSG00000138182;ENSG00000101224;ENSG00000115163;ENSG00000137100;ENSG00000087586;ENSG00000178999;ENSG00000136108;ENSG00000138180;ENSG00000166851;ENSG00000198901;ENSG00000137807;ENSG00000118193;ENSG00000161800;ENSG00000090889
SOCS1	GO:0007163	establishment or maintenance of cell polarity	79	18	5.06692	3.55246	1.58722e-06	5.0515e-05	ENSG00000080824;ENSG00000172757;ENSG00000204628;ENSG00000162704;ENSG00000070831;ENSG00000160654;ENSG00000115091;ENSG00000168421;ENSG00000071127;ENSG00000138182;ENSG00000115163;ENSG00000109062;ENSG00000100092;ENSG00000080986;ENSG00000136861;ENSG00000175216;ENSG00000142945;ENSG00000040275
SOCS1	GO:0000075	cell cycle checkpoint	132	24	8.46624	2.83479	2.3467e-06	7.15743e-05	ENSG00000117724;ENSG00000131747;ENSG00000137154;ENSG00000161970;ENSG00000185088;ENSG00000188486;ENSG00000114391;ENSG00000134057;ENSG00000154473;ENSG00000117399;ENSG00000170312;ENSG00000075218;ENSG00000087586;ENSG00000178999;ENSG00000164109;ENSG00000166851;ENSG00000170855;ENSG00000116670;ENSG00000080986;ENSG00000136861;ENSG00000169679;ENSG00000040275;ENSG00000116717;ENSG00000156970
SOCS1	GO:0033044	regulation of chromosome organization	213	32	13.6614	2.34236	3.8774e-06	0.00011353	ENSG00000148773;ENSG00000117724;ENSG00000131747;ENSG00000122566;ENSG00000164611;ENSG00000137309;ENSG00000164754;ENSG00000138668;ENSG00000163041;ENSG00000116560;ENSG00000119403;ENSG00000153187;ENSG00000138778;ENSG00000134057;ENSG00000113648;ENSG00000126787;ENSG00000154473;ENSG00000117399;ENSG00000178999;ENSG00000163938;ENSG00000164109;ENSG00000172795;ENSG00000166851;ENSG00000013810;ENSG00000004897…
SOCS1	GO:1902903	regulation of supramolecular fiber organization	119	22	7.63245	2.88243	4.71453e-06	0.000132732	ENSG00000205542;ENSG00000034510;ENSG00000108518;ENSG00000163466;ENSG00000172757;ENSG00000102879;ENSG00000197747;ENSG00000042493;ENSG00000130429;ENSG00000162704;ENSG00000130755;ENSG00000070831;ENSG00000115091;ENSG00000233276;ENSG00000196924;ENSG00000077549;ENSG00000103490;ENSG00000071127;ENSG00000136108;ENSG00000100092;ENSG00000166503;ENSG00000136861
SOCS1	GO:0051302	regulation of cell division	55	14	3.5276	3.9687	5.91074e-06	0.000160247	ENSG00000204628;ENSG00000066279;ENSG00000198668;ENSG00000070831;ENSG00000138182;ENSG00000101224;ENSG00000087586;ENSG00000178999;ENSG00000166851;ENSG00000198901;ENSG00000137807;ENSG00000118193;ENSG00000161800;ENSG00000099985
SOCS1	GO:0071103	DNA conformation change	140	24	8.97935	2.6728	6.85834e-06	0.000179297	ENSG00000131747;ENSG00000122566;ENSG00000113810;ENSG00000137804;ENSG00000137309;ENSG00000136938;ENSG00000136824;ENSG00000163041;ENSG00000188486;ENSG00000127483;ENSG00000134057;ENSG00000113648;ENSG00000115163;ENSG00000170312;ENSG00000137812;ENSG00000140451;ENSG00000166451;ENSG00000109805;ENSG00000010292;ENSG00000121152;ENSG00000159055;ENSG00000123485;ENSG00000120334;ENSG00000146918
SOCS1	GO:0051383	kinetochore organization	20	8	1.28276	6.23653	1.67513e-05	0.000422826	ENSG00000117724;ENSG00000113810;ENSG00000136824;ENSG00000138778;ENSG00000115163;ENSG00000143228;ENSG00000080986;ENSG00000166451
SOCS1	GO:0007018	microtubule-based movement	95	18	6.09313	2.95415	2.48484e-05	0.0006063	ENSG00000142168;ENSG00000070831;ENSG00000116560;ENSG00000153187;ENSG00000115091;ENSG00000138778;ENSG00000135441;ENSG00000138182;ENSG00000126787;ENSG00000079616;ENSG00000237649;ENSG00000138160;ENSG00000137807;ENSG00000142945;ENSG00000163808;ENSG00000118193;ENSG00000161800;ENSG00000090889
SOCS1	GO:1904029	regulation of cyclin-dependent protein kinase activity	47	12	3.0145	3.98077	2.68128e-05	0.000633128	ENSG00000075624;ENSG00000173207;ENSG00000100526;ENSG00000145386;ENSG00000134057;ENSG00000112576;ENSG00000129355;ENSG00000157456;ENSG00000166851;ENSG00000123080;ENSG00000162063;ENSG00000116717
SOCS1	GO:0002576	platelet degranulation	41	11	2.62967	4.18304	3.52813e-05	0.000807061	ENSG00000205542;ENSG00000172543;ENSG00000135404;ENSG00000198668;ENSG00000142168;ENSG00000164111;ENSG00000196924;ENSG00000071127;ENSG00000127824;ENSG00000164081;ENSG00000196937
SOCS1	GO:0032970	regulation of actin filament-based process	116	20	7.44003	2.68816	3.74297e-05	0.000830259	ENSG00000205542;ENSG00000034510;ENSG00000108518;ENSG00000163466;ENSG00000172757;ENSG00000102879;ENSG00000197747;ENSG00000042493;ENSG00000130429;ENSG00000111348;ENSG00000162704;ENSG00000130755;ENSG00000070831;ENSG00000115091;ENSG00000196924;ENSG00000064666;ENSG00000077549;ENSG00000103490;ENSG00000071127;ENSG00000100092
SOCS1	GO:0051258	protein polymerization	120	20	7.69658	2.59856	6.18642e-05	0.0013319	ENSG00000205542;ENSG00000034510;ENSG00000108518;ENSG00000080824;ENSG00000175063;ENSG00000108106;ENSG00000163466;ENSG00000102879;ENSG00000042493;ENSG00000130429;ENSG00000167468;ENSG00000162704;ENSG00000130755;ENSG00000115091;ENSG00000077549;ENSG00000103490;ENSG00000166503;ENSG00000136861;ENSG00000175216;ENSG00000139734
SOCS1	GO:0006909	phagocytosis	89	16	5.7083	2.80294	0.000135548	0.0028349	ENSG00000075624;ENSG00000080824;ENSG00000184009;ENSG00000163466;ENSG00000204628;ENSG00000179218;ENSG00000102879;ENSG00000130429;ENSG00000051523;ENSG00000162704;ENSG00000070831;ENSG00000160654;ENSG00000115091;ENSG00000103490;ENSG00000136286;ENSG00000100092
SOCS1	GO:0051348	negative regulation of transferase activity	120	19	7.69658	2.46863	0.00019102	0.00388407	ENSG00000204628;ENSG00000142676;ENSG00000122406;ENSG00000125691;ENSG00000171863;ENSG00000130755;ENSG00000153187;ENSG00000168421;ENSG00000103490;ENSG00000113648;ENSG00000129355;ENSG00000164109;ENSG00000166851;ENSG00000088992;ENSG00000116670;ENSG00000140451;ENSG00000185338;ENSG00000123080;ENSG00000116717
SOCS1	GO:0051653	spindle localization	21	7	1.3469	5.19711	0.000222172	0.00439539	ENSG00000066279;ENSG00000137804;ENSG00000115091;ENSG00000115163;ENSG00000080986;ENSG00000136861;ENSG00000040275
SOCS1	GO:0034502	protein localization to chromosome	58	12	3.72002	3.22579	0.000241125	0.00464483	ENSG00000164754;ENSG00000113648;ENSG00000154473;ENSG00000115163;ENSG00000170312;ENSG00000178999;ENSG00000163938;ENSG00000166851;ENSG00000137812;ENSG00000080986;ENSG00000040275;ENSG00000156970
SOCS1	GO:0070671	response to interleukin-12	36	9	2.30898	3.89783	0.000329586	0.00618607	ENSG00000122566;ENSG00000089157;ENSG00000172757;ENSG00000182718;ENSG00000142168;ENSG00000070831;ENSG00000064666;ENSG00000111537;ENSG00000113368
SOCS1	GO:0090066	regulation of anatomical structure size	138	20	8.85107	2.25961	0.000439063	0.00803486	ENSG00000205542;ENSG00000034510;ENSG00000108518;ENSG00000163466;ENSG00000172757;ENSG00000102879;ENSG00000042493;ENSG00000130429;ENSG00000142168;ENSG00000162704;ENSG00000130755;ENSG00000115091;ENSG00000233276;ENSG00000172531;ENSG00000127483;ENSG00000077549;ENSG00000103490;ENSG00000071127;ENSG00000109062;ENSG00000100092
SOCS1	GO:0007292	female gamete generation	39	9	2.50139	3.598	0.000625264	0.0111632	ENSG00000131747;ENSG00000137154;ENSG00000066279;ENSG00000163041;ENSG00000134057;ENSG00000101224;ENSG00000087586;ENSG00000166851;ENSG00000121152
SOCS1	GO:0043270	positive regulation of ion transport	57	11	3.65588	3.00885	0.000816093	0.0142233	ENSG00000205542;ENSG00000277632;ENSG00000198668;ENSG00000170540;ENSG00000182718;ENSG00000196924;ENSG00000250479;ENSG00000109062;ENSG00000088992;ENSG00000170855;ENSG00000169245
SOCS1	GO:0051235	maintenance of location	115	17	7.37589	2.30481	0.00093238	0.0158721	ENSG00000205542;ENSG00000034510;ENSG00000277632;ENSG00000066279;ENSG00000179218;ENSG00000102879;ENSG00000198668;ENSG00000166598;ENSG00000051523;ENSG00000164111;ENSG00000153187;ENSG00000196924;ENSG00000197043;ENSG00000166913;ENSG00000091039;ENSG00000135245;ENSG00000169245
SOCS1	GO:0034764	positive regulation of transmembrane transport	45	9	2.88622	3.11827	0.00185907	0.0309282	ENSG00000205542;ENSG00000198668;ENSG00000170540;ENSG00000196924;ENSG00000250479;ENSG00000091039;ENSG00000109062;ENSG00000088992;ENSG00000169245
SOCS1	GO:0051341	regulation of oxidoreductase activity	29	7	1.86001	3.76342	0.00190989	0.0310675	ENSG00000080824;ENSG00000198668;ENSG00000051523;ENSG00000250479;ENSG00000114353;ENSG00000133703;ENSG00000111537
SOCS1	GO:2001233	regulation of apoptotic signaling pathway	190	23	12.1863	1.88737	0.00215614	0.0343108	ENSG00000100453;ENSG00000204628;ENSG00000161970;ENSG00000142676;ENSG00000171863;ENSG00000142168;ENSG00000116560;ENSG00000051108;ENSG00000233276;ENSG00000172531;ENSG00000250479;ENSG00000114353;ENSG00000164924;ENSG00000166913;ENSG00000103490;ENSG00000121858;ENSG00000109062;ENSG00000129355;ENSG00000170855;ENSG00000126453;ENSG00000141682;ENSG00000105327;ENSG00000164400
SOCS1	GO:2000241	regulation of reproductive process	30	7	1.92415	3.63798	0.00235679	0.0367057	ENSG00000066279;ENSG00000179218;ENSG00000111348;ENSG00000108561;ENSG00000101224;ENSG00000117399;ENSG00000087586
SOCS1	GO:0031023	microtubule organizing center organization	66	11	4.23312	2.59856	0.00283008	0.0428789	ENSG00000170312;ENSG00000087586;ENSG00000166851;ENSG00000129810;ENSG00000136861;ENSG00000175216;ENSG00000138160;ENSG00000174799;ENSG00000162063;ENSG00000131351;ENSG00000116717
SOCS1	GO:0048013	ephrin receptor signaling pathway	31	7	1.98828	3.52062	0.00288015	0.0428789	ENSG00000075624;ENSG00000184009;ENSG00000163466;ENSG00000130429;ENSG00000162704;ENSG00000070831;ENSG00000115091
SOCS1	GO:0031589	cell-substrate adhesion	86	13	5.51589	2.35683	0.00298746	0.0428789	ENSG00000100097;ENSG00000163466;ENSG00000179218;ENSG00000102879;ENSG00000197747;ENSG00000135404;ENSG00000108561;ENSG00000070831;ENSG00000196924;ENSG00000128340;ENSG00000136286;ENSG00000139626;ENSG00000118193
SOCS1	GO:0034765	regulation of ion transmembrane transport	86	13	5.51589	2.35683	0.00298746	0.0428789	ENSG00000205542;ENSG00000102879;ENSG00000135404;ENSG00000198668;ENSG00000170540;ENSG00000051523;ENSG00000213719;ENSG00000196924;ENSG00000250479;ENSG00000071127;ENSG00000109062;ENSG00000088992;ENSG00000169245
SOCS1	GO:0072331	signal transduction by p53 class mediator	128	17	8.20969	2.07072	0.00306259	0.0431119	ENSG00000161970;ENSG00000142676;ENSG00000122406;ENSG00000185088;ENSG00000125691;ENSG00000171863;ENSG00000088325;ENSG00000134057;ENSG00000103490;ENSG00000170312;ENSG00000075218;ENSG00000087586;ENSG00000178999;ENSG00000170855;ENSG00000126453;ENSG00000141682;ENSG00000116717
SOCS1	GO:0061641	CENP-A containing chromatin organization	24	6	1.53932	3.89783	0.00333251	0.0460264	ENSG00000115163;ENSG00000137812;ENSG00000166451;ENSG00000159055;ENSG00000123485;ENSG00000120334
TCEB2	GO:0034341	response to interferon-gamma	87	26	4.49166	5.78851	6.17284e-14	4.51852e-11	ENSG00000271503;ENSG00000166710;ENSG00000111640;ENSG00000277632;ENSG00000125148;ENSG00000204287;ENSG00000026025;ENSG00000142541;ENSG00000184009;ENSG00000196126;ENSG00000096384;ENSG00000223865;ENSG00000231389;ENSG00000196735;ENSG00000179344;ENSG00000115415;ENSG00000162645;ENSG00000185201;ENSG00000108702;ENSG00000198502;ENSG00000125347;ENSG00000204472;ENSG00000111537;ENSG00000154451;ENSG00000162654…
TCEB2	GO:0006090	pyruvate metabolic process	47	16	2.42653	6.59378	5.73455e-10	2.09884e-07	ENSG00000111640;ENSG00000067225;ENSG00000074800;ENSG00000134333;ENSG00000111669;ENSG00000171314;ENSG00000149925;ENSG00000111716;ENSG00000102144;ENSG00000213585;ENSG00000168209;ENSG00000105220;ENSG00000067057;ENSG00000109107;ENSG00000141526;ENSG00000079739
TCEB2	GO:0070661	leukocyte proliferation	112	24	5.78237	4.15055	1.30547e-09	3.18535e-07	ENSG00000271503;ENSG00000019582;ENSG00000134460;ENSG00000223865;ENSG00000144381;ENSG00000231389;ENSG00000087088;ENSG00000131981;ENSG00000125347;ENSG00000204472;ENSG00000112576;ENSG00000178035;ENSG00000161405;ENSG00000105329;ENSG00000135077;ENSG00000168036;ENSG00000204482;ENSG00000242574;ENSG00000004468;ENSG00000134352;ENSG00000186827;ENSG00000171791;ENSG00000109943;ENSG00000167664
TCEB2	GO:0042110	T cell activation	216	34	11.1517	3.04886	2.62512e-09	4.80396e-07	ENSG00000271503;ENSG00000166710;ENSG00000100097;ENSG00000019582;ENSG00000134460;ENSG00000223865;ENSG00000144381;ENSG00000173762;ENSG00000126353;ENSG00000231389;ENSG00000167286;ENSG00000213658;ENSG00000087088;ENSG00000153563;ENSG00000131981;ENSG00000125347;ENSG00000137078;ENSG00000204472;ENSG00000112576;ENSG00000020633;ENSG00000089692;ENSG00000111537;ENSG00000105329;ENSG00000135077;ENSG00000186891…
TCEB2	GO:0072524	pyridine-containing compound metabolic process	66	17	3.40747	4.98904	2.00778e-08	2.93939e-06	ENSG00000111640;ENSG00000067225;ENSG00000074800;ENSG00000134333;ENSG00000111669;ENSG00000171314;ENSG00000149925;ENSG00000102144;ENSG00000182054;ENSG00000168209;ENSG00000163931;ENSG00000105220;ENSG00000105835;ENSG00000067057;ENSG00000004468;ENSG00000109107;ENSG00000079739
TCEB2	GO:0002694	regulation of leukocyte activation	208	31	10.7387	2.88676	5.30178e-08	6.46817e-06	ENSG00000271503;ENSG00000100097;ENSG00000019582;ENSG00000134460;ENSG00000223865;ENSG00000144381;ENSG00000126353;ENSG00000231389;ENSG00000213658;ENSG00000131981;ENSG00000125347;ENSG00000137078;ENSG00000204472;ENSG00000160255;ENSG00000020633;ENSG00000089692;ENSG00000111537;ENSG00000161405;ENSG00000105329;ENSG00000135077;ENSG00000186891;ENSG00000168036;ENSG00000089012;ENSG00000204482;ENSG00000242574…
TCEB2	GO:0001819	positive regulation of cytokine production	166	27	8.57029	3.15042	6.47385e-08	6.7698e-06	ENSG00000166710;ENSG00000227507;ENSG00000111640;ENSG00000164104;ENSG00000277632;ENSG00000019582;ENSG00000223865;ENSG00000144381;ENSG00000126353;ENSG00000231389;ENSG00000115415;ENSG00000023445;ENSG00000108702;ENSG00000128272;ENSG00000125347;ENSG00000111537;ENSG00000154451;ENSG00000105329;ENSG00000135077;ENSG00000168036;ENSG00000134352;ENSG00000135245;ENSG00000109943;ENSG00000140564;ENSG00000167664…
TCEB2	GO:0046939	nucleotide phosphorylation	42	13	2.16839	5.99524	9.13495e-08	8.35848e-06	ENSG00000111640;ENSG00000067225;ENSG00000074800;ENSG00000134333;ENSG00000111669;ENSG00000171314;ENSG00000149925;ENSG00000102144;ENSG00000168209;ENSG00000105220;ENSG00000067057;ENSG00000109107;ENSG00000079739
TCEB2	GO:0002791	regulation of peptide secretion	139	24	7.17633	3.34433	1.14161e-07	9.28509e-06	ENSG00000271503;ENSG00000205542;ENSG00000111640;ENSG00000277632;ENSG00000019582;ENSG00000144381;ENSG00000126353;ENSG00000122862;ENSG00000088986;ENSG00000182054;ENSG00000054148;ENSG00000108702;ENSG00000111537;ENSG00000156675;ENSG00000105329;ENSG00000105220;ENSG00000135077;ENSG00000198355;ENSG00000135821;ENSG00000004468;ENSG00000185338;ENSG00000186827;ENSG00000109943;ENSG00000099985
TCEB2	GO:0016053	organic acid biosynthetic process	132	22	6.81493	3.22821	7.46489e-07	5.4643e-05	ENSG00000111640;ENSG00000019582;ENSG00000067225;ENSG00000074800;ENSG00000134333;ENSG00000111669;ENSG00000171314;ENSG00000149925;ENSG00000167468;ENSG00000102144;ENSG00000186480;ENSG00000168209;ENSG00000105329;ENSG00000105220;ENSG00000164120;ENSG00000135821;ENSG00000067057;ENSG00000109107;ENSG00000079739;ENSG00000120915;ENSG00000125629;ENSG00000099194
TCEB2	GO:0009132	nucleoside diphosphate metabolic process	50	13	2.58141	5.036	8.74971e-07	5.82254e-05	ENSG00000111640;ENSG00000067225;ENSG00000074800;ENSG00000134333;ENSG00000111669;ENSG00000171314;ENSG00000149925;ENSG00000102144;ENSG00000168209;ENSG00000105220;ENSG00000067057;ENSG00000109107;ENSG00000079739
TCEB2	GO:0032103	positive regulation of response to external stimulus	85	17	4.3884	3.87385	1.04651e-06	6.38368e-05	ENSG00000271503;ENSG00000205542;ENSG00000277632;ENSG00000019582;ENSG00000105372;ENSG00000144381;ENSG00000126353;ENSG00000108702;ENSG00000150593;ENSG00000204472;ENSG00000160255;ENSG00000077782;ENSG00000154451;ENSG00000105329;ENSG00000135077;ENSG00000134352;ENSG00000099985
TCEB2	GO:0070482	response to oxygen levels	137	22	7.07307	3.11039	1.43742e-06	7.28492e-05	ENSG00000198886;ENSG00000067225;ENSG00000074800;ENSG00000134333;ENSG00000144381;ENSG00000102144;ENSG00000221983;ENSG00000103363;ENSG00000128272;ENSG00000168209;ENSG00000114023;ENSG00000198625;ENSG00000104765;ENSG00000121966;ENSG00000160789;ENSG00000197930;ENSG00000176171;ENSG00000105329;ENSG00000105835;ENSG00000004468;ENSG00000135245;ENSG00000171791
TCEB2	GO:0034404	nucleobase-containing small molecule biosynthetic process	87	17	4.49166	3.78479	1.47615e-06	7.28492e-05	ENSG00000111640;ENSG00000067225;ENSG00000074800;ENSG00000134333;ENSG00000111669;ENSG00000171314;ENSG00000149925;ENSG00000102144;ENSG00000233276;ENSG00000168209;ENSG00000178035;ENSG00000156110;ENSG00000105220;ENSG00000067057;ENSG00000109107;ENSG00000079739;ENSG00000183696
TCEB2	GO:0046390	ribose phosphate biosynthetic process	127	21	6.55679	3.20279	1.54108e-06	7.28492e-05	ENSG00000205542;ENSG00000111640;ENSG00000067225;ENSG00000074800;ENSG00000134333;ENSG00000111669;ENSG00000171314;ENSG00000149925;ENSG00000102144;ENSG00000159199;ENSG00000168209;ENSG00000178035;ENSG00000128050;ENSG00000156110;ENSG00000105329;ENSG00000105220;ENSG00000067057;ENSG00000109107;ENSG00000079739;ENSG00000183696;ENSG00000099194
TCEB2	GO:0072593	reactive oxygen species metabolic process	97	18	5.00794	3.59429	1.59233e-06	7.28492e-05	ENSG00000080824;ENSG00000096384;ENSG00000132507;ENSG00000144381;ENSG00000164543;ENSG00000167815;ENSG00000233276;ENSG00000168209;ENSG00000100300;ENSG00000204472;ENSG00000160255;ENSG00000137880;ENSG00000111537;ENSG00000176171;ENSG00000105329;ENSG00000120915;ENSG00000171791;ENSG00000116717
TCEB2	GO:0016051	carbohydrate biosynthetic process	70	15	3.61398	4.15055	1.83686e-06	7.90929e-05	ENSG00000111640;ENSG00000074800;ENSG00000111669;ENSG00000171314;ENSG00000149925;ENSG00000102144;ENSG00000128272;ENSG00000163931;ENSG00000105329;ENSG00000196937;ENSG00000105220;ENSG00000109107;ENSG00000079739;ENSG00000086062;ENSG00000164776
TCEB2	GO:0002764	immune response-regulating signaling pathway	220	29	11.3582	2.55322	2.07802e-06	8.4506e-05	ENSG00000075624;ENSG00000204287;ENSG00000080824;ENSG00000184009;ENSG00000196126;ENSG00000096384;ENSG00000223865;ENSG00000163466;ENSG00000144381;ENSG00000126353;ENSG00000231389;ENSG00000196735;ENSG00000179344;ENSG00000167286;ENSG00000221983;ENSG00000213658;ENSG00000023445;ENSG00000087088;ENSG00000162704;ENSG00000054148;ENSG00000131981;ENSG00000198502;ENSG00000125347;ENSG00000160255;ENSG00000133703…
TCEB2	GO:0050867	positive regulation of cell activation	141	22	7.27959	3.02215	2.36768e-06	9.1218e-05	ENSG00000271503;ENSG00000100097;ENSG00000019582;ENSG00000134460;ENSG00000223865;ENSG00000144381;ENSG00000126353;ENSG00000231389;ENSG00000204472;ENSG00000160255;ENSG00000020633;ENSG00000111537;ENSG00000105329;ENSG00000135077;ENSG00000089012;ENSG00000242574;ENSG00000004468;ENSG00000185338;ENSG00000134352;ENSG00000186827;ENSG00000171791;ENSG00000167664
TCEB2	GO:0016052	carbohydrate catabolic process	57	13	2.94281	4.41754	4.35775e-06	0.000159494	ENSG00000111640;ENSG00000067225;ENSG00000074800;ENSG00000134333;ENSG00000111669;ENSG00000171314;ENSG00000149925;ENSG00000102144;ENSG00000168209;ENSG00000105220;ENSG00000067057;ENSG00000109107;ENSG00000079739
TCEB2	GO:0046434	organophosphate catabolic process	75	15	3.87212	3.87385	4.59537e-06	0.000160182	ENSG00000111640;ENSG00000067225;ENSG00000074800;ENSG00000134333;ENSG00000111669;ENSG00000171314;ENSG00000149925;ENSG00000102144;ENSG00000233276;ENSG00000168209;ENSG00000105220;ENSG00000067057;ENSG00000109107;ENSG00000079739;ENSG00000183696
TCEB2	GO:1901293	nucleoside phosphate biosynthetic process	161	23	8.31215	2.76703	6.51976e-06	0.000215972	ENSG00000205542;ENSG00000111640;ENSG00000067225;ENSG00000074800;ENSG00000134333;ENSG00000111669;ENSG00000171314;ENSG00000149925;ENSG00000102144;ENSG00000182054;ENSG00000159199;ENSG00000168209;ENSG00000178035;ENSG00000128050;ENSG00000156110;ENSG00000105329;ENSG00000105220;ENSG00000105835;ENSG00000067057;ENSG00000109107;ENSG00000079739;ENSG00000183696;ENSG00000099194
TCEB2	GO:0072522	purine-containing compound biosynthetic process	128	20	6.60842	3.02644	6.78601e-06	0.000215972	ENSG00000205542;ENSG00000111640;ENSG00000067225;ENSG00000074800;ENSG00000134333;ENSG00000111669;ENSG00000171314;ENSG00000149925;ENSG00000102144;ENSG00000159199;ENSG00000168209;ENSG00000178035;ENSG00000128050;ENSG00000156110;ENSG00000105329;ENSG00000105220;ENSG00000067057;ENSG00000109107;ENSG00000079739;ENSG00000099194
TCEB2	GO:0045785	positive regulation of cell adhesion	152	22	7.8475	2.80344	8.41858e-06	0.000256767	ENSG00000271503;ENSG00000100097;ENSG00000019582;ENSG00000134460;ENSG00000223865;ENSG00000163466;ENSG00000144381;ENSG00000126353;ENSG00000231389;ENSG00000197747;ENSG00000204472;ENSG00000020633;ENSG00000107742;ENSG00000111537;ENSG00000105329;ENSG00000135077;ENSG00000186891;ENSG00000089012;ENSG00000242574;ENSG00000185338;ENSG00000134352;ENSG00000167664
TCEB2	GO:0007159	leukocyte cell-cell adhesion	153	22	7.89913	2.78512	9.38194e-06	0.000274703	ENSG00000271503;ENSG00000100097;ENSG00000019582;ENSG00000134460;ENSG00000223865;ENSG00000144381;ENSG00000126353;ENSG00000231389;ENSG00000131981;ENSG00000125347;ENSG00000204472;ENSG00000160255;ENSG00000020633;ENSG00000089692;ENSG00000111537;ENSG00000105329;ENSG00000135077;ENSG00000089012;ENSG00000242574;ENSG00000185338;ENSG00000134352;ENSG00000167664
TCEB2	GO:0070997	neuron death	133	20	6.86656	2.91267	1.2291e-05	0.00034604	ENSG00000271503;ENSG00000111640;ENSG00000277632;ENSG00000096384;ENSG00000144381;ENSG00000119335;ENSG00000087088;ENSG00000044574;ENSG00000128272;ENSG00000233276;ENSG00000168209;ENSG00000160255;ENSG00000114023;ENSG00000133703;ENSG00000176171;ENSG00000105220;ENSG00000168036;ENSG00000105835;ENSG00000118193;ENSG00000171791
TCEB2	GO:0022407	regulation of cell-cell adhesion	157	22	8.10564	2.71416	1.43164e-05	0.000388134	ENSG00000271503;ENSG00000100097;ENSG00000019582;ENSG00000134460;ENSG00000223865;ENSG00000089327;ENSG00000144381;ENSG00000126353;ENSG00000231389;ENSG00000131981;ENSG00000125347;ENSG00000204472;ENSG00000020633;ENSG00000089692;ENSG00000111537;ENSG00000105329;ENSG00000135077;ENSG00000089012;ENSG00000242574;ENSG00000185338;ENSG00000134352;ENSG00000167664
TCEB2	GO:0031349	positive regulation of defense response	159	22	8.2089	2.68002	1.75748e-05	0.000459456	ENSG00000271503;ENSG00000164104;ENSG00000277632;ENSG00000105372;ENSG00000144381;ENSG00000126353;ENSG00000221983;ENSG00000023445;ENSG00000183918;ENSG00000108702;ENSG00000125347;ENSG00000150593;ENSG00000160255;ENSG00000089692;ENSG00000133703;ENSG00000029993;ENSG00000154451;ENSG00000135077;ENSG00000204475;ENSG00000134352;ENSG00000109943;ENSG00000099985
TCEB2	GO:0050663	cytokine secretion	65	13	3.35584	3.87385	2.01474e-05	0.000508547	ENSG00000205542;ENSG00000111640;ENSG00000277632;ENSG00000144381;ENSG00000126353;ENSG00000122862;ENSG00000108702;ENSG00000154451;ENSG00000135077;ENSG00000185338;ENSG00000186827;ENSG00000109943;ENSG00000099985
TCEB2	GO:0005996	monosaccharide metabolic process	95	16	4.90469	3.26219	2.22664e-05	0.000543301	ENSG00000111640;ENSG00000067225;ENSG00000074800;ENSG00000111669;ENSG00000171314;ENSG00000149925;ENSG00000102144;ENSG00000128272;ENSG00000163931;ENSG00000196937;ENSG00000105220;ENSG00000095794;ENSG00000067057;ENSG00000109107;ENSG00000079739;ENSG00000086062
TCEB2	GO:0060326	cell chemotaxis	76	14	3.92375	3.56802	2.58737e-05	0.000610953	ENSG00000271503;ENSG00000205542;ENSG00000164104;ENSG00000277632;ENSG00000019582;ENSG00000105372;ENSG00000126353;ENSG00000131981;ENSG00000108702;ENSG00000204472;ENSG00000172725;ENSG00000160255;ENSG00000077782;ENSG00000121966
TCEB2	GO:0009123	nucleoside monophosphate metabolic process	200	25	10.3257	2.42115	2.79649e-05	0.000629217	ENSG00000205542;ENSG00000111640;ENSG00000198938;ENSG00000198804;ENSG00000198886;ENSG00000067225;ENSG00000074800;ENSG00000134333;ENSG00000111669;ENSG00000171314;ENSG00000149925;ENSG00000102144;ENSG00000159199;ENSG00000166136;ENSG00000168209;ENSG00000100300;ENSG00000178035;ENSG00000128050;ENSG00000156110;ENSG00000105329;ENSG00000105220;ENSG00000067057;ENSG00000109107;ENSG00000079739;ENSG00000183696
TCEB2	GO:0008637	apoptotic mitochondrial changes	67	13	3.45909	3.75821	2.83663e-05	0.000629217	ENSG00000100453;ENSG00000144381;ENSG00000087088;ENSG00000134308;ENSG00000233276;ENSG00000102096;ENSG00000121858;ENSG00000114023;ENSG00000104765;ENSG00000160789;ENSG00000176171;ENSG00000105327;ENSG00000171791
TCEB2	GO:0050727	regulation of inflammatory response	101	16	5.21446	3.06839	4.87452e-05	0.00104945	ENSG00000271503;ENSG00000205542;ENSG00000277632;ENSG00000105372;ENSG00000134460;ENSG00000144381;ENSG00000126353;ENSG00000167468;ENSG00000023445;ENSG00000108702;ENSG00000233276;ENSG00000150593;ENSG00000160255;ENSG00000154451;ENSG00000134352;ENSG00000099985
TCEB2	GO:0042116	macrophage activation	21	7	1.08419	6.45641	5.61694e-05	0.00117474	ENSG00000019582;ENSG00000144381;ENSG00000204472;ENSG00000160255;ENSG00000135077;ENSG00000105835;ENSG00000164400
TCEB2	GO:0009615	response to virus	149	20	7.69261	2.5999	6.66782e-05	0.00135579	ENSG00000271503;ENSG00000117632;ENSG00000074800;ENSG00000134460;ENSG00000172757;ENSG00000172183;ENSG00000137309;ENSG00000115415;ENSG00000023445;ENSG00000123685;ENSG00000185201;ENSG00000168209;ENSG00000244509;ENSG00000125347;ENSG00000102096;ENSG00000104765;ENSG00000111537;ENSG00000121966;ENSG00000176171;ENSG00000171791
TCEB2	GO:0050920	regulation of chemotaxis	55	11	2.83956	3.87385	8.84329e-05	0.00174954	ENSG00000271503;ENSG00000205542;ENSG00000277632;ENSG00000019582;ENSG00000126353;ENSG00000108702;ENSG00000204472;ENSG00000172725;ENSG00000077782;ENSG00000121966;ENSG00000105329
TCEB2	GO:0051188	cofactor biosynthetic process	129	18	6.66005	2.70268	9.33379e-05	0.00179798	ENSG00000111640;ENSG00000067225;ENSG00000074800;ENSG00000134333;ENSG00000111669;ENSG00000171314;ENSG00000149925;ENSG00000102144;ENSG00000182054;ENSG00000168209;ENSG00000100300;ENSG00000105220;ENSG00000105835;ENSG00000067057;ENSG00000109107;ENSG00000079739;ENSG00000099194;ENSG00000161513
TCEB2	GO:0009141	nucleoside triphosphate metabolic process	191	23	9.861	2.33242	0.000106478	0.0019338	ENSG00000205542;ENSG00000111640;ENSG00000198938;ENSG00000198804;ENSG00000198886;ENSG00000067225;ENSG00000074800;ENSG00000134333;ENSG00000111669;ENSG00000171314;ENSG00000149925;ENSG00000102144;ENSG00000159199;ENSG00000166136;ENSG00000168209;ENSG00000100300;ENSG00000178035;ENSG00000156110;ENSG00000105329;ENSG00000105220;ENSG00000067057;ENSG00000109107;ENSG00000079739
TCEB2	GO:0015698	inorganic anion transport	23	7	1.18745	5.89498	0.000108314	0.0019338	ENSG00000213719;ENSG00000075415;ENSG00000213585;ENSG00000128272;ENSG00000100300;ENSG00000077782;ENSG00000169583
TCEB2	GO:2001057	reactive nitrogen species metabolic process	23	7	1.18745	5.89498	0.000108314	0.0019338	ENSG00000080824;ENSG00000096384;ENSG00000100300;ENSG00000204472;ENSG00000160255;ENSG00000137880;ENSG00000111537
TCEB2	GO:0072507	divalent inorganic cation homeostasis	131	18	6.7633	2.66142	0.000114371	0.00199333	ENSG00000271503;ENSG00000169442;ENSG00000277632;ENSG00000125148;ENSG00000132507;ENSG00000126353;ENSG00000169715;ENSG00000087088;ENSG00000108702;ENSG00000128272;ENSG00000187193;ENSG00000121966;ENSG00000197930;ENSG00000176171;ENSG00000105329;ENSG00000004468;ENSG00000120915;ENSG00000171791
TCEB2	GO:0051047	positive regulation of secretion	120	17	6.19539	2.74397	0.000120951	0.00205899	ENSG00000111640;ENSG00000277632;ENSG00000144381;ENSG00000088986;ENSG00000054148;ENSG00000108702;ENSG00000160255;ENSG00000077782;ENSG00000111537;ENSG00000105329;ENSG00000105220;ENSG00000135077;ENSG00000135821;ENSG00000004468;ENSG00000186827;ENSG00000109943;ENSG00000099985
TCEB2	GO:0001906	cell killing	57	11	2.94281	3.73792	0.000124368	0.00206903	ENSG00000166710;ENSG00000111640;ENSG00000100453;ENSG00000105372;ENSG00000096384;ENSG00000183918;ENSG00000089692;ENSG00000111537;ENSG00000135077;ENSG00000204475;ENSG00000109943
TCEB2	GO:0019882	antigen processing and presentation	100	15	5.16283	2.90538	0.000159026	0.00258682	ENSG00000166710;ENSG00000019582;ENSG00000204287;ENSG00000196126;ENSG00000223865;ENSG00000126353;ENSG00000231389;ENSG00000196735;ENSG00000179344;ENSG00000153563;ENSG00000088986;ENSG00000198502;ENSG00000138778;ENSG00000089692;ENSG00000242574
TCEB2	GO:0051098	regulation of binding	172	21	8.88006	2.36485	0.000175833	0.00279804	ENSG00000205542;ENSG00000166710;ENSG00000075624;ENSG00000164104;ENSG00000117632;ENSG00000096384;ENSG00000197747;ENSG00000069275;ENSG00000159023;ENSG00000087088;ENSG00000044574;ENSG00000131981;ENSG00000102096;ENSG00000087586;ENSG00000111537;ENSG00000166851;ENSG00000105329;ENSG00000168036;ENSG00000134072;ENSG00000117318;ENSG00000171791
TCEB2	GO:0045088	regulation of innate immune response	160	20	8.26052	2.42115	0.00018211	0.00283626	ENSG00000271503;ENSG00000164104;ENSG00000105372;ENSG00000096384;ENSG00000144381;ENSG00000221983;ENSG00000115415;ENSG00000023445;ENSG00000183918;ENSG00000125347;ENSG00000160255;ENSG00000089692;ENSG00000133703;ENSG00000111537;ENSG00000029993;ENSG00000154451;ENSG00000135077;ENSG00000204475;ENSG00000185338;ENSG00000109943
TCEB2	GO:0002697	regulation of immune effector process	149	19	7.69261	2.4699	0.00020324	0.0030994	ENSG00000166710;ENSG00000019582;ENSG00000105372;ENSG00000134460;ENSG00000144381;ENSG00000115415;ENSG00000023445;ENSG00000183918;ENSG00000131981;ENSG00000160255;ENSG00000089692;ENSG00000111537;ENSG00000105329;ENSG00000105220;ENSG00000135077;ENSG00000204475;ENSG00000242574;ENSG00000186827;ENSG00000109943
TCEB2	GO:0010639	negative regulation of organelle organization	189	22	9.75774	2.25462	0.000247996	0.00370475	ENSG00000205542;ENSG00000034510;ENSG00000117632;ENSG00000108518;ENSG00000117724;ENSG00000131747;ENSG00000119335;ENSG00000181163;ENSG00000042493;ENSG00000137309;ENSG00000186480;ENSG00000163041;ENSG00000233276;ENSG00000100300;ENSG00000172725;ENSG00000117399;ENSG00000160789;ENSG00000176171;ENSG00000166851;ENSG00000140451;ENSG00000166503;ENSG00000169679
TCEB2	GO:2000147	positive regulation of cell motility	152	19	7.8475	2.42115	0.000264367	0.00387034	ENSG00000271503;ENSG00000205542;ENSG00000277632;ENSG00000019582;ENSG00000108518;ENSG00000126353;ENSG00000054654;ENSG00000054148;ENSG00000044574;ENSG00000131981;ENSG00000108702;ENSG00000204472;ENSG00000107742;ENSG00000077782;ENSG00000111537;ENSG00000105329;ENSG00000105220;ENSG00000186891;ENSG00000171791
TCEB2	GO:0006732	coenzyme metabolic process	153	19	7.89913	2.40533	0.000288044	0.00413427	ENSG00000111640;ENSG00000067225;ENSG00000074800;ENSG00000134333;ENSG00000111669;ENSG00000171314;ENSG00000149925;ENSG00000102144;ENSG00000182054;ENSG00000168209;ENSG00000163931;ENSG00000105220;ENSG00000105835;ENSG00000067057;ENSG00000004468;ENSG00000109107;ENSG00000079739;ENSG00000099194;ENSG00000161513
TCEB2	GO:0098542	defense response to other organism	154	19	7.95075	2.38971	0.000313552	0.00441385	ENSG00000111640;ENSG00000164104;ENSG00000105372;ENSG00000134460;ENSG00000103187;ENSG00000172183;ENSG00000115415;ENSG00000145287;ENSG00000023445;ENSG00000185201;ENSG00000168209;ENSG00000244509;ENSG00000125347;ENSG00000104765;ENSG00000111537;ENSG00000176171;ENSG00000105329;ENSG00000135077;ENSG00000171791
TCEB2	GO:0043900	regulation of multi-organism process	168	20	8.67355	2.30586	0.000353179	0.00487787	ENSG00000271503;ENSG00000100097;ENSG00000111640;ENSG00000277632;ENSG00000019582;ENSG00000131747;ENSG00000134460;ENSG00000172757;ENSG00000069275;ENSG00000172183;ENSG00000115415;ENSG00000023445;ENSG00000185201;ENSG00000108654;ENSG00000244509;ENSG00000087586;ENSG00000111537;ENSG00000135077;ENSG00000086062;ENSG00000171791
TCEB2	GO:0006959	humoral immune response	36	8	1.85862	4.30427	0.00038763	0.00515964	ENSG00000111640;ENSG00000105372;ENSG00000126353;ENSG00000179344;ENSG00000183918;ENSG00000111537;ENSG00000105220;ENSG00000171791
TCEB2	GO:1904951	positive regulation of establishment of protein localization	195	22	10.0675	2.18525	0.000387678	0.00515964	ENSG00000111640;ENSG00000100453;ENSG00000277632;ENSG00000096384;ENSG00000144381;ENSG00000088986;ENSG00000134308;ENSG00000054148;ENSG00000108702;ENSG00000160255;ENSG00000111537;ENSG00000105329;ENSG00000105220;ENSG00000135077;ENSG00000135821;ENSG00000134072;ENSG00000004468;ENSG00000186827;ENSG00000105327;ENSG00000171791;ENSG00000109943;ENSG00000099985
TCEB2	GO:0097191	extrinsic apoptotic signaling pathway	97	14	5.00794	2.79556	0.000396452	0.0051822	ENSG00000164104;ENSG00000087088;ENSG00000125726;ENSG00000131981;ENSG00000233276;ENSG00000172005;ENSG00000121858;ENSG00000077782;ENSG00000111537;ENSG00000160789;ENSG00000105329;ENSG00000186827;ENSG00000171791;ENSG00000164400
TCEB2	GO:0009636	response to toxic substance	170	20	8.77681	2.27873	0.000413385	0.00530621	ENSG00000271503;ENSG00000075624;ENSG00000277632;ENSG00000125148;ENSG00000198886;ENSG00000134333;ENSG00000144381;ENSG00000169715;ENSG00000167468;ENSG00000221983;ENSG00000115415;ENSG00000087088;ENSG00000167815;ENSG00000128272;ENSG00000233276;ENSG00000187193;ENSG00000176171;ENSG00000164120;ENSG00000120915;ENSG00000171791
TCEB2	GO:0033002	muscle cell proliferation	55	10	2.83956	3.52168	0.000420437	0.00530621	ENSG00000271503;ENSG00000115415;ENSG00000150593;ENSG00000204472;ENSG00000077782;ENSG00000111537;ENSG00000137193;ENSG00000164120;ENSG00000168036;ENSG00000105835
TCEB2	GO:0070972	protein localization to endoplasmic reticulum	121	16	6.24702	2.56122	0.000428715	0.00531897	ENSG00000147403;ENSG00000105372;ENSG00000142541;ENSG00000164587;ENSG00000166441;ENSG00000197756;ENSG00000168028;ENSG00000100316;ENSG00000198242;ENSG00000185088;ENSG00000221983;ENSG00000008988;ENSG00000142534;ENSG00000186480;ENSG00000044574;ENSG00000132432
TCEB2	GO:0048872	homeostasis of number of cells	122	16	6.29865	2.54023	0.000470949	0.00567386	ENSG00000166710;ENSG00000164104;ENSG00000019582;ENSG00000105372;ENSG00000134460;ENSG00000164587;ENSG00000126353;ENSG00000115415;ENSG00000213658;ENSG00000087088;ENSG00000137078;ENSG00000133703;ENSG00000105329;ENSG00000105220;ENSG00000186827;ENSG00000171791
TCEB2	GO:2000027	regulation of animal organ morphogenesis	37	8	1.91025	4.18794	0.000472822	0.00567386	ENSG00000108518;ENSG00000115415;ENSG00000087088;ENSG00000077782;ENSG00000105329;ENSG00000137193;ENSG00000168036;ENSG00000171791
TCEB2	GO:0034109	homotypic cell-cell adhesion	29	7	1.49722	4.67533	0.000528007	0.00623389	ENSG00000271503;ENSG00000100097;ENSG00000075624;ENSG00000184009;ENSG00000101608;ENSG00000213719;ENSG00000072110
TCEB2	GO:0009259	ribonucleotide metabolic process	256	26	13.2168	1.96719	0.000612051	0.00711145	ENSG00000205542;ENSG00000111640;ENSG00000198938;ENSG00000198804;ENSG00000198886;ENSG00000067225;ENSG00000074800;ENSG00000134333;ENSG00000111669;ENSG00000171314;ENSG00000149925;ENSG00000102144;ENSG00000159199;ENSG00000166136;ENSG00000168209;ENSG00000100300;ENSG00000178035;ENSG00000128050;ENSG00000156110;ENSG00000105329;ENSG00000105220;ENSG00000067057;ENSG00000109107;ENSG00000079739;ENSG00000183696…
TCEB2	GO:0007292	female gamete generation	39	8	2.0135	3.97318	0.000688733	0.0077562	ENSG00000131747;ENSG00000066279;ENSG00000163041;ENSG00000087586;ENSG00000166851;ENSG00000164120;ENSG00000168036;ENSG00000171791
TCEB2	GO:0008037	cell recognition	39	8	2.0135	3.97318	0.000688733	0.0077562	ENSG00000126353;ENSG00000149925;ENSG00000131981;ENSG00000170571;ENSG00000135077;ENSG00000204475;ENSG00000086062;ENSG00000109943
TCEB2	GO:0043491	protein kinase B signaling	69	11	3.56235	3.08785	0.000708253	0.00785517	ENSG00000271503;ENSG00000277632;ENSG00000080824;ENSG00000096384;ENSG00000126353;ENSG00000233276;ENSG00000077782;ENSG00000149212;ENSG00000105329;ENSG00000170955;ENSG00000099985
TCEB2	GO:0051235	maintenance of location	115	15	5.93725	2.52642	0.000748487	0.00809976	ENSG00000205542;ENSG00000034510;ENSG00000277632;ENSG00000087086;ENSG00000126353;ENSG00000122862;ENSG00000066279;ENSG00000054654;ENSG00000087088;ENSG00000186480;ENSG00000044574;ENSG00000100300;ENSG00000197930;ENSG00000105329;ENSG00000135245
TCEB2	GO:0050866	negative regulation of cell activation	59	10	3.04607	3.28292	0.000752437	0.00809976	ENSG00000019582;ENSG00000134460;ENSG00000131981;ENSG00000125347;ENSG00000020633;ENSG00000089692;ENSG00000105329;ENSG00000135077;ENSG00000204482;ENSG00000185338
TCEB2	GO:0006091	generation of precursor metabolites and energy	246	25	12.7006	1.96842	0.00077335	0.00820423	ENSG00000111640;ENSG00000198938;ENSG00000198804;ENSG00000198886;ENSG00000067225;ENSG00000074800;ENSG00000134333;ENSG00000111669;ENSG00000171314;ENSG00000142669;ENSG00000149925;ENSG00000102144;ENSG00000182054;ENSG00000166136;ENSG00000168209;ENSG00000213639;ENSG00000176171;ENSG00000105220;ENSG00000170955;ENSG00000067057;ENSG00000134352;ENSG00000109107;ENSG00000079739;ENSG00000161513;ENSG00000164776
TCEB2	GO:0090150	establishment of protein localization to membrane	207	22	10.6871	2.05857	0.000884624	0.00925063	ENSG00000100453;ENSG00000147403;ENSG00000105372;ENSG00000142541;ENSG00000080824;ENSG00000164587;ENSG00000166441;ENSG00000197756;ENSG00000168028;ENSG00000100316;ENSG00000198242;ENSG00000185088;ENSG00000221983;ENSG00000170540;ENSG00000008988;ENSG00000087088;ENSG00000142534;ENSG00000134308;ENSG00000172005;ENSG00000160255;ENSG00000105327;ENSG00000171791
TCEB2	GO:0042063	gliogenesis	71	11	3.66561	3.00087	0.000907228	0.00935339	ENSG00000277632;ENSG00000026025;ENSG00000054654;ENSG00000182054;ENSG00000100300;ENSG00000133703;ENSG00000121966;ENSG00000176171;ENSG00000105329;ENSG00000168036;ENSG00000134352
TCEB2	GO:0002576	platelet degranulation	41	8	2.11676	3.77936	0.000977834	0.00980513	ENSG00000205542;ENSG00000122862;ENSG00000149925;ENSG00000172543;ENSG00000105329;ENSG00000196937;ENSG00000072110;ENSG00000112419
TCEB2	GO:0098656	anion transmembrane transport	41	8	2.11676	3.77936	0.000977834	0.00980513	ENSG00000170540;ENSG00000213719;ENSG00000075415;ENSG00000213585;ENSG00000170571;ENSG00000141526;ENSG00000105281;ENSG00000169583
TCEB2	GO:0002521	leukocyte differentiation	209	22	10.7903	2.03887	0.00100666	0.00995773	ENSG00000166710;ENSG00000100097;ENSG00000277632;ENSG00000019582;ENSG00000134460;ENSG00000126353;ENSG00000167286;ENSG00000087088;ENSG00000078596;ENSG00000153563;ENSG00000123685;ENSG00000131981;ENSG00000125347;ENSG00000020633;ENSG00000111537;ENSG00000161405;ENSG00000105329;ENSG00000186891;ENSG00000168036;ENSG00000185338;ENSG00000171791;ENSG00000164400
TCEB2	GO:0007568	aging	119	15	6.14376	2.4415	0.00107331	0.0104755	ENSG00000198804;ENSG00000198886;ENSG00000132507;ENSG00000181163;ENSG00000167468;ENSG00000137309;ENSG00000100300;ENSG00000150593;ENSG00000160255;ENSG00000133703;ENSG00000160789;ENSG00000197930;ENSG00000105329;ENSG00000105835;ENSG00000171791
TCEB2	GO:0001655	urogenital system development	62	10	3.20095	3.12407	0.00112311	0.0108173	ENSG00000117724;ENSG00000115415;ENSG00000087088;ENSG00000077782;ENSG00000138180;ENSG00000105329;ENSG00000164120;ENSG00000168036;ENSG00000117318;ENSG00000171791
TCEB2	GO:0043254	regulation of protein complex assembly	211	22	10.8936	2.01954	0.00114297	0.0108656	ENSG00000205542;ENSG00000034510;ENSG00000117632;ENSG00000108518;ENSG00000142541;ENSG00000080824;ENSG00000163466;ENSG00000126353;ENSG00000042493;ENSG00000087088;ENSG00000162704;ENSG00000186480;ENSG00000163041;ENSG00000172725;ENSG00000111537;ENSG00000134574;ENSG00000154451;ENSG00000105329;ENSG00000168036;ENSG00000130340;ENSG00000118193;ENSG00000164400
TCEB2	GO:0051258	protein polymerization	120	15	6.19539	2.42115	0.00117096	0.0109085	ENSG00000205542;ENSG00000034510;ENSG00000117632;ENSG00000108518;ENSG00000080824;ENSG00000175063;ENSG00000108106;ENSG00000163466;ENSG00000126353;ENSG00000042493;ENSG00000167468;ENSG00000162704;ENSG00000204472;ENSG00000172725;ENSG00000166503
TCEB2	GO:0010821	regulation of mitochondrion organization	96	13	4.95631	2.62292	0.00117728	0.0109085	ENSG00000100453;ENSG00000087088;ENSG00000134308;ENSG00000213585;ENSG00000233276;ENSG00000100300;ENSG00000121858;ENSG00000114023;ENSG00000104765;ENSG00000160789;ENSG00000176171;ENSG00000105327;ENSG00000171791
TCEB2	GO:0022412	cellular process involved in reproduction in multicellular organism	85	12	4.3884	2.73448	0.00125118	0.0114483	ENSG00000164104;ENSG00000131747;ENSG00000066279;ENSG00000087088;ENSG00000088986;ENSG00000163041;ENSG00000102096;ENSG00000087586;ENSG00000166851;ENSG00000105329;ENSG00000168036;ENSG00000171791
TCEB2	GO:0019058	viral life cycle	147	17	7.58936	2.23998	0.00135545	0.0121274	ENSG00000271503;ENSG00000100097;ENSG00000019582;ENSG00000131747;ENSG00000096384;ENSG00000168028;ENSG00000069275;ENSG00000172183;ENSG00000221983;ENSG00000185201;ENSG00000108654;ENSG00000244509;ENSG00000121966;ENSG00000186827;ENSG00000171791;ENSG00000105281;ENSG00000140564
TCEB2	GO:0060485	mesenchyme development	53	9	2.7363	3.28911	0.00135853	0.0121274	ENSG00000196154;ENSG00000172757;ENSG00000115415;ENSG00000108654;ENSG00000150593;ENSG00000077782;ENSG00000105329;ENSG00000168036;ENSG00000171791
TCEB2	GO:0050900	leukocyte migration	122	15	6.29865	2.38146	0.00138885	0.0122486	ENSG00000271503;ENSG00000277632;ENSG00000019582;ENSG00000105372;ENSG00000126353;ENSG00000131981;ENSG00000108702;ENSG00000204472;ENSG00000160255;ENSG00000121966;ENSG00000105329;ENSG00000186891;ENSG00000089012;ENSG00000141526;ENSG00000086062
TCEB2	GO:1901987	regulation of cell cycle phase transition	230	23	11.8745	1.93692	0.00156193	0.0136111	ENSG00000080824;ENSG00000117724;ENSG00000175063;ENSG00000181163;ENSG00000185088;ENSG00000087088;ENSG00000088986;ENSG00000088325;ENSG00000138778;ENSG00000126787;ENSG00000204472;ENSG00000112576;ENSG00000117399;ENSG00000167797;ENSG00000118971;ENSG00000198625;ENSG00000087586;ENSG00000166851;ENSG00000105329;ENSG00000169679;ENSG00000118193;ENSG00000171791;ENSG00000116717
TCEB2	GO:0051493	regulation of cytoskeleton organization	190	20	9.80937	2.03887	0.0017015	0.014274	ENSG00000205542;ENSG00000034510;ENSG00000117632;ENSG00000108518;ENSG00000163466;ENSG00000172757;ENSG00000126353;ENSG00000181163;ENSG00000197747;ENSG00000042493;ENSG00000162704;ENSG00000054148;ENSG00000088325;ENSG00000172725;ENSG00000167797;ENSG00000087586;ENSG00000166851;ENSG00000105329;ENSG00000168036;ENSG00000166503
TCEB2	GO:0050918	positive chemotaxis	11	4	0.567911	7.04336	0.00171723	0.014274	ENSG00000271503;ENSG00000164104;ENSG00000277632;ENSG00000131981
TCEB2	GO:0051131	chaperone-mediated protein complex assembly	11	4	0.567911	7.04336	0.00171723	0.014274	ENSG00000080824;ENSG00000096384;ENSG00000171476;ENSG00000144381
TCEB2	GO:0002237	response to molecule of bacterial origin	100	13	5.16283	2.518	0.00172426	0.014274	ENSG00000271503;ENSG00000166710;ENSG00000164104;ENSG00000277632;ENSG00000026025;ENSG00000144381;ENSG00000126353;ENSG00000100300;ENSG00000150593;ENSG00000105329;ENSG00000135077;ENSG00000164120;ENSG00000164400
TCEB2	GO:1904888	cranial skeletal system development	18	5	0.929309	5.38034	0.0017355	0.014274	ENSG00000186480;ENSG00000138180;ENSG00000105329;ENSG00000168036;ENSG00000125629
TCEB2	GO:0042692	muscle cell differentiation	89	12	4.59492	2.61158	0.00187819	0.015276	ENSG00000184009;ENSG00000132507;ENSG00000102144;ENSG00000163041;ENSG00000233276;ENSG00000150593;ENSG00000133703;ENSG00000160789;ENSG00000105329;ENSG00000168036;ENSG00000134072;ENSG00000171791
TCEB2	GO:0036230	granulocyte activation	262	25	13.5266	1.84821	0.00190928	0.0153582	ENSG00000271503;ENSG00000166710;ENSG00000156508;ENSG00000277632;ENSG00000087086;ENSG00000067225;ENSG00000080824;ENSG00000103187;ENSG00000096384;ENSG00000171314;ENSG00000149925;ENSG00000163191;ENSG00000145287;ENSG00000088986;ENSG00000162704;ENSG00000131981;ENSG00000134996;ENSG00000160213;ENSG00000160255;ENSG00000178035;ENSG00000172794;ENSG00000105220;ENSG00000109107;ENSG00000079739;ENSG00000086062
TCEB2	GO:0010721	negative regulation of cell development	78	11	4.02701	2.73156	0.00200041	0.0157941	ENSG00000166710;ENSG00000100097;ENSG00000026025;ENSG00000066279;ENSG00000182054;ENSG00000100300;ENSG00000105329;ENSG00000168036;ENSG00000004468;ENSG00000117318;ENSG00000171791
TCEB2	GO:0048871	multicellular organismal homeostasis	114	14	5.88562	2.37868	0.00201541	0.0157941	ENSG00000166710;ENSG00000075624;ENSG00000117632;ENSG00000184009;ENSG00000145287;ENSG00000087088;ENSG00000128272;ENSG00000233276;ENSG00000133703;ENSG00000121966;ENSG00000168036;ENSG00000004468;ENSG00000171791;ENSG00000099194
TCEB2	GO:0044706	multi-multicellular organism process	56	9	2.89118	3.11291	0.00202821	0.0157941	ENSG00000163041;ENSG00000133703;ENSG00000105329;ENSG00000135077;ENSG00000164120;ENSG00000105835;ENSG00000004468;ENSG00000086062;ENSG00000171791
TCEB2	GO:0007015	actin filament organization	127	15	6.55679	2.2877	0.00208685	0.0160798	ENSG00000205542;ENSG00000034510;ENSG00000117632;ENSG00000108518;ENSG00000163466;ENSG00000172757;ENSG00000126353;ENSG00000149925;ENSG00000197747;ENSG00000042493;ENSG00000162704;ENSG00000204472;ENSG00000172725;ENSG00000072110;ENSG00000171791
TCEB2	GO:0032615	interleukin-12 production	19	5	0.980937	5.09717	0.00225734	0.0172123	ENSG00000227507;ENSG00000144381;ENSG00000126353;ENSG00000125347;ENSG00000111537
TCEB2	GO:0030902	hindbrain development	37	7	1.91025	3.66445	0.00244425	0.0184452	ENSG00000198804;ENSG00000198886;ENSG00000044574;ENSG00000204472;ENSG00000168036;ENSG00000118193;ENSG00000171791
TCEB2	GO:0051961	negative regulation of nervous system development	69	10	3.56235	2.80713	0.00258345	0.0192968	ENSG00000166710;ENSG00000100097;ENSG00000026025;ENSG00000066279;ENSG00000182054;ENSG00000100300;ENSG00000105329;ENSG00000168036;ENSG00000004468;ENSG00000117318
TCEB2	GO:1903706	regulation of hemopoiesis	170	18	8.77681	2.05086	0.00269372	0.0199172	ENSG00000166710;ENSG00000100097;ENSG00000164104;ENSG00000277632;ENSG00000019582;ENSG00000134460;ENSG00000115415;ENSG00000163041;ENSG00000131981;ENSG00000125347;ENSG00000020633;ENSG00000111537;ENSG00000161405;ENSG00000105329;ENSG00000186891;ENSG00000168036;ENSG00000185338;ENSG00000164400
TCEB2	GO:0007162	negative regulation of cell adhesion	82	11	4.23352	2.59831	0.00299953	0.0217392	ENSG00000100097;ENSG00000019582;ENSG00000134460;ENSG00000089327;ENSG00000131981;ENSG00000125347;ENSG00000020633;ENSG00000089692;ENSG00000105329;ENSG00000135077;ENSG00000185338
TCEB2	GO:0090130	tissue migration	82	11	4.23352	2.59831	0.00299953	0.0217392	ENSG00000205542;ENSG00000108518;ENSG00000115415;ENSG00000233276;ENSG00000172725;ENSG00000160255;ENSG00000077782;ENSG00000111537;ENSG00000105329;ENSG00000105220;ENSG00000135821
TCEB2	GO:0048511	rhythmic process	83	11	4.28515	2.56701	0.00330352	0.0237076	ENSG00000131747;ENSG00000044574;ENSG00000108654;ENSG00000128272;ENSG00000178035;ENSG00000213639;ENSG00000095794;ENSG00000170955;ENSG00000105835;ENSG00000117318;ENSG00000164400
TCEB2	GO:0051702	interaction with symbiont	39	7	2.0135	3.47653	0.00334335	0.0237605	ENSG00000271503;ENSG00000111640;ENSG00000277632;ENSG00000172757;ENSG00000144381;ENSG00000069275;ENSG00000233276
TCEB2	GO:0006413	translational initiation	160	17	8.26052	2.05798	0.0033877	0.0238442	ENSG00000271503;ENSG00000147403;ENSG00000105372;ENSG00000142541;ENSG00000164587;ENSG00000166441;ENSG00000197756;ENSG00000168028;ENSG00000100316;ENSG00000198242;ENSG00000181163;ENSG00000173812;ENSG00000185088;ENSG00000221983;ENSG00000008988;ENSG00000142534;ENSG00000128272
TCEB2	GO:0032620	interleukin-17 production	13	4	0.671168	5.95976	0.00342759	0.0238952	ENSG00000108702;ENSG00000111537;ENSG00000105329;ENSG00000099985
TCEB2	GO:0044772	mitotic cell cycle phase transition	289	26	14.9206	1.74256	0.00354853	0.024505	ENSG00000080824;ENSG00000117724;ENSG00000175063;ENSG00000108106;ENSG00000123975;ENSG00000185088;ENSG00000087088;ENSG00000088986;ENSG00000088325;ENSG00000138778;ENSG00000126787;ENSG00000204472;ENSG00000112576;ENSG00000117399;ENSG00000102096;ENSG00000167797;ENSG00000118971;ENSG00000198625;ENSG00000087586;ENSG00000166851;ENSG00000105329;ENSG00000169679;ENSG00000118193;ENSG00000171791;ENSG00000139289…
TCEB2	GO:0048678	response to axon injury	21	5	1.08419	4.61172	0.00362914	0.0245975	ENSG00000100097;ENSG00000087088;ENSG00000100300;ENSG00000204472;ENSG00000171791
TCEB2	GO:1990868	response to chemokine	21	5	1.08419	4.61172	0.00362914	0.0245975	ENSG00000271503;ENSG00000277632;ENSG00000126353;ENSG00000108702;ENSG00000121966
TCEB2	GO:0097696	STAT cascade	50	8	2.58141	3.09908	0.00367426	0.0246749	ENSG00000271503;ENSG00000115415;ENSG00000111537;ENSG00000186891;ENSG00000185338;ENSG00000134352;ENSG00000164400;ENSG00000099985
TCEB2	GO:0032355	response to estradiol	40	7	2.06513	3.38962	0.00387794	0.0258059	ENSG00000164032;ENSG00000167468;ENSG00000105329;ENSG00000105220;ENSG00000164120;ENSG00000168036;ENSG00000004468
TCEB2	GO:2001233	regulation of apoptotic signaling pathway	190	19	9.80937	1.93692	0.00395595	0.0260879	ENSG00000164104;ENSG00000100453;ENSG00000019582;ENSG00000074800;ENSG00000087088;ENSG00000134308;ENSG00000131981;ENSG00000233276;ENSG00000172005;ENSG00000121858;ENSG00000114023;ENSG00000077782;ENSG00000160789;ENSG00000176171;ENSG00000168036;ENSG00000186827;ENSG00000105327;ENSG00000171791;ENSG00000164400
TCEB2	GO:0018212	peptidyl-tyrosine modification	110	13	5.67911	2.28909	0.00405582	0.0265077	ENSG00000271503;ENSG00000019582;ENSG00000080824;ENSG00000160255;ENSG00000155926;ENSG00000077782;ENSG00000111537;ENSG00000105329;ENSG00000186891;ENSG00000185338;ENSG00000134352;ENSG00000164400;ENSG00000099985
TCEB2	GO:0001818	negative regulation of cytokine production	98	12	5.05957	2.37174	0.00425294	0.02755	ENSG00000205542;ENSG00000096384;ENSG00000122862;ENSG00000100300;ENSG00000150593;ENSG00000089692;ENSG00000077782;ENSG00000111537;ENSG00000105329;ENSG00000135077;ENSG00000186827;ENSG00000140564
TCEB2	GO:0071216	cellular response to biotic stimulus	74	10	3.82049	2.61746	0.00435071	0.0279361	ENSG00000271503;ENSG00000164104;ENSG00000277632;ENSG00000026025;ENSG00000044574;ENSG00000100300;ENSG00000150593;ENSG00000105329;ENSG00000135077;ENSG00000164400
TCEB2	GO:0014812	muscle cell migration	22	5	1.13582	4.4021	0.00450192	0.0286557	ENSG00000271503;ENSG00000162704;ENSG00000204472;ENSG00000172725;ENSG00000171791
TCEB2	GO:0030901	midbrain development	32	6	1.6521	3.63173	0.0052042	0.0328403	ENSG00000075624;ENSG00000088986;ENSG00000134308;ENSG00000044574;ENSG00000077782;ENSG00000168036
TCEB2	GO:0072347	response to anesthetic	23	5	1.18745	4.2107	0.0055144	0.0345004	ENSG00000096384;ENSG00000144381;ENSG00000044574;ENSG00000204472;ENSG00000105220
TCEB2	GO:0001503	ossification	89	11	4.59492	2.39395	0.00568563	0.0352702	ENSG00000277632;ENSG00000122862;ENSG00000213719;ENSG00000163041;ENSG00000108654;ENSG00000134996;ENSG00000105329;ENSG00000168036;ENSG00000134352;ENSG00000117318;ENSG00000171791
TCEB2	GO:0002250	adaptive immune response	155	16	8.00238	1.9994	0.00586803	0.0360958	ENSG00000166710;ENSG00000019582;ENSG00000144381;ENSG00000173762;ENSG00000179344;ENSG00000167286;ENSG00000213658;ENSG00000153563;ENSG00000183918;ENSG00000125347;ENSG00000137078;ENSG00000111537;ENSG00000105329;ENSG00000135077;ENSG00000134352;ENSG00000109943
TCEB2	GO:0009410	response to xenobiotic stimulus	66	9	3.40747	2.64126	0.00631853	0.0385431	ENSG00000096384;ENSG00000144381;ENSG00000044574;ENSG00000233276;ENSG00000168209;ENSG00000204472;ENSG00000105329;ENSG00000105220;ENSG00000120915
TCEB2	GO:0032970	regulation of actin filament-based process	116	13	5.98888	2.17069	0.00638773	0.0386431	ENSG00000205542;ENSG00000034510;ENSG00000117632;ENSG00000108518;ENSG00000163466;ENSG00000172757;ENSG00000126353;ENSG00000197747;ENSG00000042493;ENSG00000162704;ENSG00000054148;ENSG00000172725;ENSG00000105329
TCEB2	GO:0048285	organelle fission	228	21	11.7712	1.78401	0.0065538	0.0393228	ENSG00000117724;ENSG00000131747;ENSG00000175063;ENSG00000108106;ENSG00000123975;ENSG00000066279;ENSG00000088325;ENSG00000138778;ENSG00000126787;ENSG00000112576;ENSG00000117399;ENSG00000102096;ENSG00000118971;ENSG00000087586;ENSG00000138180;ENSG00000176171;ENSG00000166851;ENSG00000105329;ENSG00000179041;ENSG00000169679;ENSG00000118193
TCEB2	GO:0001764	neuron migration	24	5	1.23908	4.03526	0.00667769	0.0397109	ENSG00000066279;ENSG00000087088;ENSG00000168209;ENSG00000077782;ENSG00000168036
TCEB2	GO:0010959	regulation of metal ion transport	91	11	4.69817	2.34134	0.00672698	0.0397109	ENSG00000271503;ENSG00000166710;ENSG00000277632;ENSG00000089327;ENSG00000087088;ENSG00000131981;ENSG00000128272;ENSG00000100300;ENSG00000105329;ENSG00000168036;ENSG00000171791
TCEB2	GO:0044262	cellular carbohydrate metabolic process	79	10	4.07863	2.4518	0.00695825	0.0407475	ENSG00000111669;ENSG00000171314;ENSG00000182054;ENSG00000168209;ENSG00000213639;ENSG00000196937;ENSG00000134352;ENSG00000079739;ENSG00000086062;ENSG00000164776
TCEB2	GO:0002449	lymphocyte mediated immunity	105	12	5.42097	2.21363	0.00741741	0.0430916	ENSG00000166710;ENSG00000100453;ENSG00000019582;ENSG00000144381;ENSG00000179344;ENSG00000153563;ENSG00000183918;ENSG00000089692;ENSG00000105329;ENSG00000135077;ENSG00000204475;ENSG00000109943
TCEB2	GO:0002683	negative regulation of immune system process	159	16	8.2089	1.9491	0.007483	0.0431303	ENSG00000277632;ENSG00000019582;ENSG00000105372;ENSG00000134460;ENSG00000054148;ENSG00000131981;ENSG00000233276;ENSG00000125347;ENSG00000020633;ENSG00000089692;ENSG00000105329;ENSG00000135077;ENSG00000168036;ENSG00000204482;ENSG00000185338;ENSG00000186827
TCEB2	GO:0090559	regulation of membrane permeability	45	7	2.32327	3.01299	0.00757772	0.0433351	ENSG00000100453;ENSG00000087088;ENSG00000134308;ENSG00000104765;ENSG00000176171;ENSG00000105327;ENSG00000171791
TCEB2	GO:1902903	regulation of supramolecular fiber organization	119	13	6.14376	2.11597	0.00789987	0.0445521	ENSG00000205542;ENSG00000034510;ENSG00000117632;ENSG00000108518;ENSG00000163466;ENSG00000172757;ENSG00000126353;ENSG00000197747;ENSG00000042493;ENSG00000162704;ENSG00000233276;ENSG00000172725;ENSG00000166503
TCEB2	GO:0050673	epithelial cell proliferation	93	11	4.80143	2.29098	0.00791226	0.0445521	ENSG00000271503;ENSG00000164104;ENSG00000115415;ENSG00000087088;ENSG00000233276;ENSG00000020633;ENSG00000077782;ENSG00000105329;ENSG00000168036;ENSG00000135821;ENSG00000086062
TCEB2	GO:0002446	neutrophil mediated immunity	262	23	13.5266	1.70035	0.00804579	0.0449582	ENSG00000166710;ENSG00000156508;ENSG00000087086;ENSG00000067225;ENSG00000080824;ENSG00000103187;ENSG00000096384;ENSG00000171314;ENSG00000149925;ENSG00000163191;ENSG00000145287;ENSG00000088986;ENSG00000162704;ENSG00000131981;ENSG00000134996;ENSG00000160213;ENSG00000160255;ENSG00000178035;ENSG00000172794;ENSG00000105220;ENSG00000109107;ENSG00000079739;ENSG00000086062
TCEB2	GO:0043270	positive regulation of ion transport	57	8	2.94281	2.71849	0.00828358	0.0455908	ENSG00000271503;ENSG00000205542;ENSG00000277632;ENSG00000170540;ENSG00000087088;ENSG00000131981;ENSG00000128272;ENSG00000100300
TCEB2	GO:0045444	fat cell differentiation	57	8	2.94281	2.71849	0.00828358	0.0455908	ENSG00000145287;ENSG00000186480;ENSG00000233276;ENSG00000197930;ENSG00000176171;ENSG00000105329;ENSG00000185338;ENSG00000189077
TCEB2	GO:0001667	ameboidal-type cell migration	107	12	5.52423	2.17225	0.00859827	0.0469696	ENSG00000205542;ENSG00000108518;ENSG00000172757;ENSG00000115415;ENSG00000233276;ENSG00000172725;ENSG00000160255;ENSG00000077782;ENSG00000111537;ENSG00000105329;ENSG00000105220;ENSG00000135821
TCEB2	GO:0045930	negative regulation of mitotic cell cycle	148	15	7.64098	1.9631	0.008893	0.0482198	ENSG00000117724;ENSG00000131747;ENSG00000185088;ENSG00000087088;ENSG00000117399;ENSG00000167797;ENSG00000198625;ENSG00000087586;ENSG00000166851;ENSG00000105329;ENSG00000168036;ENSG00000154640;ENSG00000169679;ENSG00000171791;ENSG00000116717
TNFRSF9	GO:0022613	ribonucleoprotein complex biogenesis	344	8	0.956315	8.36545	9.13751e-07	0.000668866	ENSG00000182774;ENSG00000096384;ENSG00000136942;ENSG00000108561;ENSG00000165732;ENSG00000142684;ENSG00000053372;ENSG00000048162

## Sheet: Fig4d
ARID1A	BTLA	C10orf54	CBLB	CD3D	CD5	CDKN1B	DGKA	DGKZ	HAVCR2	LAG3	LCP2	MEF2D	NonTarget	PDCD1	RASA2	SOCS1	STAT6	TCEB2	TMEM222	TNFRSF9	Gene ID	Gene name	Marker annotation	Estimate
0	0.137	0.112	0	0.592	0.079	0.016	0.237	0.578	0.115	0.652	0.349	0.109	1	0.862	0.001	0.014	0.698	0	0.264	0.378	ENSG00000100453	GZMB	T cell activation	LFSR
0.08	0.341	0.058	0.275	0.676	0.009	0.057	0.778	0.569	0.344	0.811	0.002	0.716	1	0.811	0.401	0.651	0.798	0.437	0.81	0.599	ENSG00000168685	IL7R	T cell resting state	LFSR
0.107	0.071	0.099	0.04	0.102	0.033	0.178	0.095	0.098	0.16	0.093	0.065	0.103	1	0.102	0.13	0.032	0.054	0.083	0.102	0.127	ENSG00000148773	MKI67	Cell proliferation	LFSR
0.124	0.084	0.094	0.025	0.104	0.098	0.249	0.098	0.146	0.101	0.096	0.055	0.097	1	0.11	0.07	0.025	0.055	0.045	0.1	0.087	ENSG00000117724	CENPF	Cell proliferation	LFSR
0	0.155	0.039	0	0.434	0.303	0	0.07	0.299	0.02	0.382	0.045	0.015	1	0.162	0.004	0.029	0.522	0	0.067	0.129	ENSG00000134460	IL2RA	T cell activation	LFSR
0.138	0.104	0.439	0.411	0.371	0.339	0.476	0.459	0.26	0.563	0.573	0.366	0.29	1	0.555	0.433	0.447	0.552	0.004	0.195	0.48	ENSG00000126353	CCR7	T cell resting state	LFSR
0.338	0.518	0.728	0	0.538	0	0.408	0.206	0.394	0.32	0.801	0	0.122	1	0.826	0.002	0.513	0.838	0.162	0.755	0.567	ENSG00000143184	XCL1	T cell activation	LFSR
0.009	0.16	0.855	0.137	0.657	0.117	0.332	0.234	0.505	0.368	0.742	0.007	0.118	1	0.893	0.083	0.456	0.81	0.07	0.343	0.626	ENSG00000026508	CD44	T cell activation	LFSR
0.033	0.61	0.722	0.021	0.819	0.294	0.372	0.925	0.545	0.56	0.907	0	0.733	1	0.948	0.646	0.599	0.925	0.425	0.923	0.676	ENSG00000005844	ITGAL	T cell activation	LFSR
0.003	0.172	0.567	0	0.588	0.006	0.443	0.253	0.691	0.669	0.885	0.311	0.16	1	0.909	0.021	0.028	0.774	0.035	0.306	0.651	ENSG00000111537	IFNG	T cell activation	LFSR
0.127	0.115	0.123	0.123	0.121	0.101	0.069	0.111	0.029	0.41	0.11	0.122	0.152	1	0.085	0.359	0.115	0.12	0.427	0.115	0.232	ENSG00000163781	TOPBP1	Cell proliferation	LFSR
0.44	0.339	0.81	0	0.661	0	0.367	0.879	0.287	0.768	0.742	0.007	0.729	1	0.928	0	0.026	0.856	0.019	0.881	0.704	ENSG00000186891	TNFRSF18	T cell activation	LFSR
-0.176505	-0.0498045	0.0128531	0.170363	-0.0131209	0.0494897	-0.0465958	0.0153429	-0.00851083	0.0354513	-0.00388	0.0173513	0.0326271	0	2.8813e-05	0.0907356	0.0623229	-0.00560251	0.145245	0.0251627	0.0192032	ENSG00000100453	GZMB	T cell activation	Summarized effect
-0.044712	0.00998082	0.0151176	0.0130717	0.00716455	-0.0444265	-0.0306607	0.00110668	-0.012796	-0.017343	-0.00181868	0.070947	-0.00292483	0	0.00135257	-0.0113411	0.00525761	0.00130974	-8.76845e-05	0.000448373	-0.00910871	ENSG00000168685	IL7R	T cell resting state	Summarized effect
-0.0610737	-0.0701483	-0.0648401	-0.0732789	-0.0648531	-0.0741573	0.0418581	-0.0662139	-0.0656102	-0.0296958	-0.0663748	-0.0727579	-0.0603023	0	-0.0655428	-0.0439859	0.0790281	-0.0770455	-0.0653362	-0.0618698	-0.0480029	ENSG00000148773	MKI67	Cell proliferation	Summarized effect
-0.0601109	-0.0683521	-0.0653179	-0.0859908	-0.0646096	-0.0657812	0.0320785	-0.0661469	-0.0373929	-0.0570554	-0.0659781	-0.0753498	-0.0647791	0	-0.0569862	-0.0658619	0.084866	-0.0797305	-0.0793834	-0.0613437	-0.0623859	ENSG00000117724	CENPF	Cell proliferation	Summarized effect
-0.135475	-0.027291	0.0214672	0.139121	0.00186402	-0.0133466	-0.0827976	0.0203835	0.00871311	0.0730652	0.00255121	0.0434989	0.0445016	0	0.0121332	0.0954357	0.0533823	-0.00155004	0.0807317	0.0409277	0.0530538	ENSG00000134460	IL2RA	T cell activation	Summarized effect
0.053666	0.0547608	0.00563193	0.00399701	0.00772879	-0.00456703	0.00203835	-0.00179677	0.0181924	-0.00470108	0.0034114	0.00561712	-0.00752176	0	0.00412263	0.00344152	-0.00696722	0.00398218	0.0867582	0.0137904	0.0024721	ENSG00000126353	CCR7	T cell resting state	Summarized effect
-0.0204021	0.00758268	0.00101029	0.187571	-0.0178683	0.180483	-0.018333	0.0113561	0.0192132	0.0181983	-0.000560113	-0.077129	0.0205302	0	0.000689193	0.0539761	0.000741819	-0.00128874	-0.0310591	0.00143931	0.00675613	ENSG00000143184	XCL1	T cell activation	Summarized effect
-0.0564414	-0.0212796	0.000193908	0.0170733	0.00272278	0.0162871	-0.0103817	-0.00734823	-0.0067907	-0.0154282	-0.00303798	0.0420053	-0.0151522	0	3.17697e-05	0.0246259	-0.000482945	0.000983931	-0.0256116	-0.0063298	-0.00585825	ENSG00000026508	CD44	T cell activation	Summarized effect
0.0291704	0.00541412	-0.00174762	-0.0271883	-0.00114879	0.00448189	0.0070934	-0.00014222	0.00622628	-0.00935097	0.000514191	-0.0322016	-0.00259792	0	-0.000178236	-0.00448795	-0.00401512	3.78814e-05	-0.00444341	-6.75446e-05	-0.00636459	ENSG00000005844	ITGAL	T cell activation	Summarized effect
-0.100221	-0.0206493	-0.00343959	0.124045	-0.0102783	0.0516611	-0.00988059	0.0104453	-0.00179881	0.00385924	-0.000218908	-0.0107985	0.0174254	0	-0.000166617	0.0396079	0.0457731	-0.00359437	0.036223	0.0222504	-0.00262132	ENSG00000111537	IFNG	T cell activation	Summarized effect
-0.0117355	-0.0126534	-0.0118038	-0.0163491	-0.01212	-0.0124277	0.0159395	-0.0122955	-0.0280347	-0.00368262	-0.0123886	-0.0115697	-0.0111715	0	-0.0170804	-0.00435682	0.0123398	-0.0119899	-0.00316326	-0.0122027	-0.0105025	ENSG00000163781	TOPBP1	Cell proliferation	Summarized effect
0.00109956	-0.00724374	-0.00183455	0.155647	-0.0131352	0.171295	-0.0248835	0.000510603	0.0220372	0.00088533	0.00274257	-0.0377947	0.0038713	0	-0.00017786	-0.0572866	-0.0289965	-0.00109422	0.0372416	-0.000387615	0.0025682	ENSG00000186891	TNFRSF18	T cell activation	Summarized effect

## Sheet: Fig4e
ARID1A	BTLA	C10orf54	CBLB	CD3D	CD5	CDKN1B	DGKA	DGKZ	HAVCR2	LAG3	LCP2	MEF2D	NonTarget	PDCD1	RASA2	SOCS1	STAT6	TCEB2	TMEM222	TNFRSF9	Gene ID	Gene name	Marker annotation	Estimate
0.856696	0.967959	0.981403	0.668182	0.988789	0.851802	0.972081	0.966203	0.938967	0.985942	0.995447	0.992037	0.821577	0.99269	1	0.85169	0.989599	0.999166	0.589474	0.929003	0.893307	ENSG00000186891	TNFRSF18	T cell activation	FDR
0.97301	0.74702	0.981403	0	0.988399	0	0.999331	0.966203	0.917775	0.943138	0.995021	0.266667	0.907449	0.998295	1	0.111111	0.985539	0.987475	0.602917	0.929003	0.941606	ENSG00000143184	XCL1	T cell activation	FDR
0.957065	0.507463	0.985814	0.662791	0.994599	0.748178	0.966226	0.75	0.945995	0.978068	0.957663	0.992037	0.626087	0.837209	1	0.773619	0.872165	0.987475	0.776048	0.99626	0.792043	ENSG00000117724	CENPF	Cell proliferation	FDR
0.481481	0.833225	0.984412	0.566038	0.988789	0.810127	0.980724	0.815864	0.938967	0.859038	0.913907	0.618557	0.984148	0.761905	0.979899	0.973216	0.958039	0.999166	0.777313	0.929003	0.953598	ENSG00000163781	TOPBP1	Cell proliferation	FDR
0.992926	0.748166	0.870229	0.568106	0.510638	0.941834	0.94386	0.935841	0.952322	0.975098	0.966222	0.266667	0.995657	0.835913	0.871795	0.98589	0.892562	0.897959	0.814307	0.981277	0.93678	ENSG00000168685	IL7R	T cell resting state	FDR
0.576923	0.951664	0.991402	0.797945	0.988399	0.958092	0.794023	0.985463	0.909091	0.980198	0.990389	0.870229	0.956762	0.99269	0.924812	0.541738	0.958168	0.999166	0.925936	0.90566	0.941606	ENSG00000026508	CD44	T cell activation	FDR
0.792198	0.926445	0.991402	0.256684	0.988789	0.660465	0.841487	0.969084	0.997094	0	0.995447	0.938751	0.626087	0.997776	0.871795	0.859971	0.855596	0.987475	0	0.910714	0.387097	ENSG00000134460	IL2RA	T cell activation	FDR
0.856696	0.4	0.999333	0.896258	1	0.685714	0.924484	0.75	0.906395	0.984502	0.936652	0.996061	0.806283	0.835913	1	0.836218	0.945559	0.987475	0.96813	0.991639	0.841629	ENSG00000148773	MKI67	Cell proliferation	FDR
0.964751	0.754286	0.985814	0.998135	1	0.877069	0.565217	0.943089	0.926274	0.311688	0.88	0.893287	0.985036	0.761905	0.871795	0.111111	0.958168	0.916168	0.72333	0.98809	0.679487	ENSG00000111537	IFNG	T cell activation	FDR
0	0.88061	0.975048	0	0.988789	0.940021	0.614754	0.993763	0.828671	0.785418	0.945966	0.512821	0.93224	0.997776	0.98961	0.912973	0.552632	0.980198	0.664537	0.929003	0.92399	ENSG00000100453	GZMB	T cell activation	FDR
0.377953	0.895904	0.985814	0.895028	0.988789	0.900747	0.995095	0.989252	0.922559	0.990044	0.945966	0.838863	0.956762	0.970982	1	0.681695	0.872165	0.987475	0.879945	0.94772	0.950477	ENSG00000005844	ITGAL	T cell activation	FDR
0.576923	0.378947	0.983607	0.436658	0.929032	0.502994	0.968571	0.993578	0.946281	0.951617	0.945966	0.423529	0.902896	0.878049	1	0.716921	0.897849	0.987475	0.994168	0.986628	0.939201	ENSG00000126353	CCR7	T cell resting state	FDR
-0.053231	-0.0120208	-0.036786	0.0581031	-0.0328691	0.0358526	-0.0143065	-0.0263561	0.0345202	-0.00611765	-0.010243	0.0183029	0.0641511	-0.00880837	-0.00341029	-0.0370511	-0.00639773	-0.0086168	0.0772305	-0.0476942	0.0437549	ENSG00000186891	TNFRSF18	T cell activation	Selection score
-0.0225399	0.0664274	0.0452279	0.278231	-0.0733812	0.230115	0.00198765	0.0300908	0.0538222	0.0248668	-0.0156434	-0.162597	0.0501448	0.062093	0.0275348	0.151745	-0.0182822	-0.0376828	-0.0861425	0.0805828	0.0362822	ENSG00000143184	XCL1	T cell activation	Selection score
0.0324985	-0.10466	0.0349587	-0.0768553	-0.0155145	-0.068329	0.02529	-0.0934194	-0.0420502	-0.0132378	-0.0475763	-0.0172717	-0.122094	0.211947	-0.0440424	-0.0633731	0.0877426	-0.0751641	-0.0614782	-0.00723587	-0.083484	ENSG00000117724	CENPF	Cell proliferation	Selection score
-0.138084	-0.052566	-0.0365476	-0.0812878	-0.0449097	-0.054322	-0.0121668	-0.0744743	-0.0414739	-0.048951	-0.102201	-0.127017	0.0173602	0.0796868	-0.0766123	0.0089259	-0.0400517	0.0129692	-0.0595997	-0.0853552	-0.0312084	ENSG00000163781	TOPBP1	Cell proliferation	Selection score
-0.00422701	0.0330079	0.037461	0.0368644	0.0798684	0.0103933	-0.0145072	0.0269767	-0.0158025	0.00663699	0.0192312	0.0704643	-0.0026227	-0.521302	0.0439884	-0.00258996	0.0335016	0.0649923	-0.0250123	0.00731494	0.0185995	ENSG00000168685	IL7R	T cell resting state	Selection score
-0.0796245	-0.0126559	0.0114093	0.0326161	0.0552839	0.0102787	-0.0554478	0.00757737	-0.0415498	-0.00767036	-0.0135242	0.0644233	0.0216132	-0.376057	-0.0544949	0.0622128	-0.0213345	0.0112444	-0.0185119	-0.0656602	-0.0257267	ENSG00000026508	CD44	T cell activation	Selection score
-0.0755095	-0.0273243	0.0107309	0.11224	0.0340036	-0.084551	-0.0701583	0.0224436	0.00268195	0.165214	-0.00999734	0.064514	0.125419	0.0837406	0.0940338	-0.042334	0.0923794	-0.061017	0.236767	0.104576	0.168535	ENSG00000134460	IL2RA	T cell activation	Selection score
-0.0665437	-0.113389	0.000222	-0.0301803	-0.00169873	-0.0819044	0.0432682	-0.0973599	-0.0758698	-0.00909214	-0.0979114	-0.0113502	-0.0919772	0.285004	-0.0464223	-0.050928	0.0508853	-0.0729429	-0.0143352	0.00913278	-0.0727938	ENSG00000148773	MKI67	Cell proliferation	Selection score
-0.0217801	-0.0573607	-0.032032	-0.00145725	0.00145563	-0.032934	-0.112533	-0.0379384	-0.0430804	-0.103295	-0.0929409	-0.0691752	0.0115859	0.0889331	-0.0792637	-0.133906	0.0315766	-0.0985361	-0.0604175	0.0109227	-0.0939493	ENSG00000111537	IFNG	T cell activation	Selection score
-0.197087	-0.0376113	0.0502466	0.176317	-0.0401716	-0.0220272	-0.10792	0.00179106	-0.0754415	0.0548161	-0.076885	0.122916	0.0400706	0.0782867	0.055788	0.0254212	0.121802	-0.0895498	0.0718548	0.0905594	0.0425313	ENSG00000100453	GZMB	T cell activation	Selection score
0.136327	0.0367857	0.0357295	-0.0290288	0.051639	-0.0358019	0.0050814	0.00980884	-0.0503947	0.00609262	0.0804586	-0.0890489	0.0284531	-0.0351656	0.0203726	-0.0728743	0.0747629	0.0276559	-0.0358234	-0.0378489	0.0323603	ENSG00000005844	ITGAL	T cell activation	Selection score
0.0912604	0.0857597	0.0289774	0.0641566	0.0811457	0.0716356	0.0163595	0.00175134	0.0245442	0.0172349	0.0479809	0.0965741	-0.0385442	-0.284461	-0.0152432	-0.046771	-0.0495997	0.0271864	-0.00180557	0.00869975	0.0294303	ENSG00000126353	CCR7	T cell resting state	Selection score
