# Supplementary material for: A new Bayesian factor analysis method improves detection of genes and biological processes affected by perturbations in single-cell CRISPR screening
Source: Nat Methods. 2023 Sep 28;20(11):1693–703. doi: 10.1038/s41592-023-02017-4 (PMC10630124; doi:10.1038/s41592-023-02017-4)
Supplement: Supplementary file 7 — Statistical source data. [file 41592_2023_2017_MOESM7_ESM.xlsx]

## Sheet: 5a
Estimate	Factor_1	Factor_2	Factor_3	Factor_4	Factor_5	Factor_6	Factor_7	Factor_8	Factor_9	Factor_10	Factor_11	Factor_12	Factor_13	Factor_14	Factor_15	Factor_16	Factor_17	Factor_18	Factor_19	Factor_20	Perturbation
PIP	0.045	0.974	0.083	0.998	0.038	1	0.41	0.991	1	0.297	0.133	0.862	0.04	0.049	0.061	0.076	0.054	0.1	0.603	1	ADNP
PIP	0.33	0.317	0.068	0.33	0.037	0.536	1	0.08	0.057	1	0.038	0.037	0.044	0.526	0.914	0.035	0.068	0.047	0.847	0.187	ARID1B
PIP	0.301	0.135	0.038	0.096	0.569	1	0.393	0.083	0.073	0.342	0.584	0.496	0.043	0.046	0.97	0.254	0.046	0.944	0.271	0.081	ASH1L
PIP	0.224	0.115	0.998	0.999	0.24	1	0.979	0.994	0.999	0.074	1	0.118	0.866	0.084	0.955	0.216	0.161	0.305	0.075	1	CHD2
PIP	0.012	0.004	0.003	0.006	0.006	0.11	0.004	0.092	0.012	0.006	0.005	0.008	0.006	0.003	0.086	0.294	0.006	0.057	0.042	0.008	CHD8
PIP	0.005	0.005	0.005	0.01	0.004	0	0.004	0.007	0.015	0.001	0.015	0.009	0.01	0.009	0.02	0.027	0.003	0.008	0.038	0.054	CTNND2
PIP	0.04	0.013	0.024	0.823	0.006	0.004	0.189	0.029	0.019	0.014	0.839	0.785	0.03	0.009	0.014	0.022	0.01	0.014	0.014	0.019	DYRK1A
PIP	0.022	0.009	0.118	0.039	0.004	0.01	0.008	0.005	0.082	0.008	0.009	0.005	0.025	0.003	0.012	0.011	0.005	0.005	0.018	0.01	HDAC5
PIP	0.007	0.005	0.022	0.006	0.01	0.082	0.003	0.014	0.014	0.008	0.004	0.011	0.006	0.009	0.026	0.016	0.012	0.016	0.007	0.005	MECP2
PIP	0.003	0.015	0.003	0.004	0.004	0.013	0.01	0.008	0.007	0.007	0.003	0.003	0.042	0.022	0.012	0.008	0.011	0.008	0.003	0.003	MYT1L
PIP	0.015	0.109	0.022	0.003	0.008	0.011	0.003	0.011	0.007	0.003	0.002	0.003	0.141	0.039	0.013	0.187	0.005	0.003	0.006	0.006	Nontargeting
PIP	0.079	0.014	0.01	0.014	0.012	0.021	0.013	0.012	0.074	0.062	0.021	0.017	0.021	0.072	0.105	0.026	0.007	0.016	0.014	0.054	POGZ
PIP	0.166	0.087	0.999	1	0.071	1	1	1	0.999	0.966	1	1	0.118	0.669	0.084	1	0.948	1	0.507	1	PTEN
PIP	0.008	0.01	0.022	0.007	0.015	0.062	0.008	0.022	0.214	0.025	0.007	0.021	0.011	0.009	0.017	0.002	0.023	0.026	0.008	0.009	RELN
PIP	0.069	0.059	0.23	0.993	0.062	0.078	0.957	0.111	0.095	0.088	1	0.98	1	0.126	0.487	0.947	0.075	1	0.088	0.342	SETD5
PIP	0.005	0.003	0.002	0.004	0.006	0.013	0.012	0.01	0.316	0.007	1	0.013	0.016	0.01	0.009	0.351	0.008	0.939	0.008	1	offset
Effect size	0.000680217	-0.163942	0.00322346	0.186157	0.000331315	-0.313368	0.0451189	0.183833	-0.535534	-0.0291365	0.00950722	0.126653	0.0132723	-0.00369569	-0.003217	-0.0160433	0.00215933	0.00581226	0.0797043	-0.387084	ADNP
Effect size	-0.0371994	0.0243019	0.00254705	-0.0375723	0.000387164	0.0692737	-0.24762	-0.00546513	-0.000776896	0.324654	-0.00080187	0.00068955	0.0113529	-0.0742448	-0.161546	-0.0196604	-0.00422585	-0.00201632	-0.146257	0.0209389	ARID1B
Effect size	-0.0356302	0.00359606	-0.000347739	-0.00622818	0.0901905	-0.261306	-0.0542671	0.00676182	-0.0044562	-0.0441844	-0.0973589	0.0756574	0.0148211	-0.0023234	-0.220397	-0.0535513	0.000854168	0.221235	-0.0389723	-0.00538433	ASH1L
Effect size	-0.0207128	-0.0169263	0.196892	0.237792	-0.0221878	-0.435976	0.182763	0.213939	-0.277571	-0.000245581	-0.523669	-0.00838493	0.152262	-0.00440453	0.181607	0.00169847	-0.0125352	0.0329436	-0.0023369	-0.439662	CHD2
Effect size	-0.000289184	-0.00943389	-0.000914331	-9.98446e-05	0.000313962	0.00827251	9.94645e-05	-0.00657728	0.00041012	-0.000126867	8.37478e-05	0.000190821	0.0126889	-0.00286091	0.00617505	-0.0544632	-9.74667e-05	0.00404034	0.00290849	4.22535e-05	CHD8
Effect size	-0.00091869	-0.00945165	-0.00106827	0.00050269	0.000310215	0.000344397	6.92067e-05	0.000346297	0.00142231	-0.000174651	0.000988545	5.02092e-05	0.0120276	-0.00294661	0.0013966	-0.0171296	-0.000102573	-0.000287613	-0.00404447	-0.00624817	CTNND2
Effect size	-0.00282122	-0.00952816	-2.21557e-05	0.105485	0.000315399	0.000372982	-0.0176573	0.00161009	0.000620626	0.000259678	-0.117748	-0.100722	0.0144008	-0.00312579	-0.000537068	-0.0182896	-0.000112409	-0.000563571	-0.000280063	0.000290038	DYRK1A
Effect size	0.000637985	-0.00985216	-0.0122147	0.00322227	0.00013977	-0.000165389	-0.000232239	0.000567957	0.00829251	0.000220848	-0.000261782	4.49994e-05	0.0108818	-0.00288342	-0.000761986	-0.0185459	-0.000258766	-0.000106516	-0.0010253	3.66982e-05	HDAC5
Effect size	-0.000403024	-0.00943842	-0.00240023	-3.93745e-05	0.000416797	-0.00789687	0.000107887	-0.000476535	0.000371589	-0.000263455	0.000304018	0.000480788	0.0128013	-0.00258877	-0.00249523	-0.0191393	0.000560161	-0.00028182	-0.000177801	0.000141854	MECP2
Effect size	-0.000699542	-0.0106233	-0.000866329	5.55868e-06	0.000223915	0.000853557	-0.000647886	0.000774623	7.23908e-05	-6.48419e-05	0.000257036	0.000136742	0.00925214	-0.00121606	0.000324591	-0.0189859	-0.000402455	-0.000781175	-0.000314675	-4.07658e-05	MYT1L
Effect size	0	0	0	0	0	0	0	0	0	0	0	0	0	0	0	0	0	0	0	0	Nontargeting
Effect size	-0.0118774	-0.00942282	-0.000989864	-0.00125066	-0.000312922	0.00194481	-0.00069089	0.000149533	0.0103257	0.00802431	0.00165338	0.00162871	0.011432	0.0074287	-0.0147189	-0.0164125	-4.09623e-05	-0.00142117	-0.000637314	0.00675098	POGZ
Effect size	0.00802485	-0.012016	-0.1933	-0.302805	0.000670782	0.460873	0.260311	-0.220027	0.221182	-0.143379	-0.471848	-0.194991	0.0165102	-0.0771534	-0.000566001	-0.326628	0.140497	0.442674	0.0536142	-0.681857	PTEN
Effect size	-0.000862124	-0.00985515	0.000786956	-0.00025172	-0.000962046	0.00673258	6.31352e-05	0.00163813	-0.0313712	-0.00214199	2.44992e-05	0.00135567	0.0121548	-0.00349644	0.000794708	-0.0191966	0.00155687	-0.00234623	0.000236694	-0.000300723	RELN
Effect size	0.000190063	-0.00584934	-0.0328886	-0.303965	0.00118149	0.00397069	-0.257836	-0.00915186	0.00811547	0.0068864	-0.881224	0.287534	0.43917	-0.0161302	-0.0932736	-0.299187	-0.00182769	0.471667	0.00650772	0.0653109	SETD5
Effect size	-0.000701368	-0.00953459	-0.000942786	-0.000109947	0.000143677	0.000513576	-0.000230258	0.000262627	0.0135647	-0.000211418	0.0941705	0.000234387	0.0123763	-0.00272997	-0.000181265	-0.00182424	-0.000131388	-0.05212	-0.000115455	0.0981452	offset

## Sheet: 5c
Estimate	Factor_1	Factor_2	Factor_3	Factor_4	Factor_5	Factor_6	Factor_7	Factor_8	Factor_9	Factor_10	Factor_11	Factor_12	Factor_13	Factor_14	Factor_15	Factor_16	Factor_17	Factor_18	Factor_19	Factor_20	Gene ID	Gene name	Marker annotation
PIP	1	1	1	0.061	0.123	0.166	0.45	0.379	1	0.035	0.006	0.854	0.016	1	1	0.97	0.988	0.562	0.977	0.883	ENSG00000131711	MAP1B	Mature neuron
PIP	1	0.797	0.05	1	0.109	1	0.043	0.335	0.027	0.135	0.006	0.027	0.92	0.005	1	1	0.013	0.008	0.006	0.051	ENSG00000277586	NEFL	Mature neuron
PIP	1	1	0.014	0.999	0.584	0.041	0.991	0.048	0.072	0.013	0.997	1	0.044	0.578	0.19	0.021	0.742	0.996	0.05	1	ENSG00000104435	STMN2	Mature neuron
PIP	0.303	1	0.009	0.504	0.85	1	0.269	1	1	0.03	0.003	0.042	0.021	0.059	0.225	0.051	0.025	0.034	0.005	0.011	ENSG00000135916	ITM2C	Negative regulation of neuron projection
PIP	1	0.051	0.643	0.996	0.108	1	0.079	0.019	0.966	0.36	0.006	0.073	0.02	0.014	0.024	0.983	0.074	0.016	0.014	0.034	ENSG00000078018	MAP2	Mature neuron
PIP	0.672	0.103	0.017	1	0.14	1	0.944	1	1	0.001	0.005	0.038	0.952	0.002	1	0.104	0.625	0.053	0.004	1	ENSG00000143320	CRABP2	Mature neuron
PIP	0.755	0.611	0.011	0.193	0.144	0.994	0.094	0.991	0.942	0.01	0.018	0.038	0.036	0.004	1	0.816	0.034	0.012	0.03	0.104	ENSG00000162490	DRAXIN	Negative regulation of neuron projection
PIP	0.517	0.881	0.015	0.474	0.918	0.911	0.031	0.291	0.993	0.006	0.009	0.481	0.208	0.004	0.039	0.017	0.054	0.017	1	0.01	ENSG00000196591	HDAC2	Negative regulation of neuron projection
PIP	0.274	0.049	0.118	0.719	0.301	0.04	0.245	1	1	0.002	0.023	0.259	0.999	0.003	1	0.05	0.016	0.014	0.022	0.062	ENSG00000132688	NES	Neural progenitor cell
PIP	0.234	0.412	0.028	0.124	0.207	0.035	0.022	0.113	1	0.005	0	0.32	0.879	0.008	0.971	0.639	0.022	0.007	0.002	0.01	ENSG00000169554	ZEB2	Mature neuron
PIP	0.984	0.051	0.018	0.103	0.38	1	0.102	0.507	0.886	0.003	0.006	0.156	0.818	0.001	0.998	0.017	0.024	0.013	0.082	0.035	ENSG00000113657	DPYSL3	Mature neuron
PIP	0.964	0.056	0.007	0.111	0.091	0.079	0.03	1	0.027	0.003	0.004	0.187	0.001	0.005	0.102	0.02	0.192	0.008	0.02	0.014	ENSG00000135446	CDK4	Cell proliferation
PIP	0.808	0.056	0.018	0.261	0.225	0.13	0.042	0.19	1	0.011	0.003	0.029	0.017	0.005	1	0.43	0.015	0.027	0.012	0.055	ENSG00000184144	CNTN2	Negative regulation of neuron projection
PIP	0.893	0.807	0.01	0.187	0.192	0.035	0.019	0.037	0.022	0.004	0.003	0.041	0.007	1	0.024	0.012	0.022	0.016	0.007	0.013	ENSG00000141510	TP53	Cell proliferation
Gene loading	0.477836	-0.225814	-0.254756	-0.010002	0.0164644	0.041516	-0.0424619	0.0401903	-0.255832	0.0605627	-0.00538925	0.0805502	0.0311867	-0.0896165	-0.182794	-0.0940255	0.10237	0.0496959	0.0893701	0.0642013	ENSG00000131711	MAP1B	Mature neuron
Gene loading	0.503576	-0.111251	-0.0915905	-0.220011	0.0193129	0.385069	-0.0165083	-0.0400392	-0.00395451	0.0782809	0.00683915	0.0165399	-0.111927	-0.00458631	-0.156296	-0.191083	0.00617564	-0.00686146	0.0144536	-0.019436	ENSG00000277586	NEFL	Mature neuron
Gene loading	0.597398	-0.322619	0.0342224	-0.163403	0.0589976	-0.0100334	0.0740101	0.0171543	-0.0205442	0.0481099	0.0676712	0.138884	-0.0520741	-0.0360931	-0.0358556	-0.014418	-0.0733929	-0.0777305	-0.0358532	0.0838697	ENSG00000104435	STMN2	Mature neuron
Gene loading	0.0822838	-0.345143	0.0152628	0.0893387	0.0767978	-0.247899	-0.0339607	0.113552	-0.230905	-0.0600118	0.00313477	-0.0177048	-0.0321271	0.0169285	0.0373437	-0.0295052	0.0256038	-0.0216154	-0.0081924	-0.00575592	ENSG00000135916	ITM2C	Negative regulation of neuron projection
Gene loading	0.476816	-0.0134875	-0.164068	-0.155709	0.0212789	0.163376	0.023165	0.00338548	-0.0720023	0.0912299	0.00169911	-0.0288243	0.0315078	-0.0102904	-0.00601009	0.0946456	0.036485	-0.0148305	0.0172639	0.0185868	ENSG00000078018	MAP2	Mature neuron
Gene loading	0.153559	-0.04328	-0.00838551	-0.180288	0.0233051	0.282673	0.0687776	0.0900814	0.115126	-0.00871039	-0.00958503	0.00435909	0.115546	0.00292543	-0.125817	0.0370333	-0.0692903	-0.0242519	-0.011298	-0.199927	ENSG00000143320	CRABP2	Mature neuron
Gene loading	0.169057	-0.0980777	-0.0566624	0.0627232	0.0260537	-0.106045	-0.0227609	0.0835511	0.0692152	-0.040848	0.0139465	-0.0193977	-0.0421099	0.000281991	0.123697	0.0764168	0.0211071	0.0101538	-0.0303259	0.0249739	ENSG00000162490	DRAXIN	Negative regulation of neuron projection
Gene loading	-0.133608	-0.119163	-0.0280991	0.0844478	0.0877614	-0.0857028	-0.0129285	0.0357274	-0.0809807	0.0365859	-0.0112853	0.0618829	0.0680886	0.00109345	-0.0146771	0.0180794	0.0321898	-0.012748	0.111066	-0.0124137	ENSG00000196591	HDAC2	Negative regulation of neuron projection
Gene loading	0.080119	-0.0043576	-0.11157	-0.101713	-0.0420363	-0.00586261	-0.03252	0.094407	0.254961	0.0125633	-0.0164818	-0.0479769	0.173467	0.00370919	-0.12597	0.0281015	0.00522879	0.00380469	0.0230081	-0.0194922	ENSG00000132688	NES	Neural progenitor cell
Gene loading	-0.0665203	0.0830767	-0.0686266	0.0455518	0.0332863	0.00261551	0.00486067	-0.0264385	0.0991018	0.0261569	0.00223839	0.0534593	-0.106739	0.0101194	0.0831895	0.0669766	0.0198231	-0.00881197	0.00832532	0.00619277	ENSG00000169554	ZEB2	Mature neuron
Gene loading	0.246286	-0.00885563	-0.0598806	-0.0400336	0.0476845	0.113122	0.0222161	-0.0460955	-0.0640561	-0.0270488	-0.0123719	0.0403231	0.102199	0.00383694	-0.102681	0.00822828	-0.0204536	-0.0151454	0.0364501	-0.0167599	ENSG00000113657	DPYSL3	Mature neuron
Gene loading	-0.230005	-0.00293756	-0.00593938	0.0445806	-0.00112785	-0.0251093	0.00233593	-0.100524	0.00464902	-0.0302014	-0.00177955	-0.044811	0.00634613	0.00426368	-0.0289505	-0.011831	-0.0478691	-0.00362016	0.0253498	-0.00342368	ENSG00000135446	CDK4	Cell proliferation
Gene loading	0.182543	-0.0148175	-0.0567048	0.0650999	0.0364546	-0.0328096	0.009426	-0.0294805	-0.206926	-0.0494876	-0.000520005	0.0107052	0.0296302	0.0018503	-0.109636	-0.0556726	-0.00827799	0.01765	-0.0109456	0.0201801	ENSG00000184144	CNTN2	Negative regulation of neuron projection
Gene loading	-0.197867	0.113409	-0.0384594	0.0558779	0.033484	-0.00692861	0.00132339	0.00222668	-0.00555247	-0.0179737	0.000542468	-0.0118758	-0.00765544	-0.130155	-0.00189334	-0.00188353	-0.00372034	-0.0119035	-0.0169282	-0.000614091	ENSG00000141510	TP53	Cell proliferation

## Sheet: 5d
factorIndex	geneSet	description	size	overlap	expect	enrichmentRatio	pValue	FDR	geneIDs
Factor 1	GO:0006414	translational elongation	109	31	7.75722	3.99628	6.82332e-12	5.00832e-09	ENSG00000156508;ENSG00000179271;ENSG00000136522;ENSG00000167658;ENSG00000082515;ENSG00000106591;ENSG00000074071;ENSG00000197345;ENSG00000198015;ENSG00000181991;ENSG00000111639;ENSG00000108826;ENSG00000141543;ENSG00000163319;ENSG00000125901;ENSG00000204568;ENSG00000262814;ENSG00000125445;ENSG00000136897;ENSG00000143436;ENSG00000096080;ENSG00000112651;ENSG00000048544;ENSG00000116221;ENSG00000122140…
Factor 1	GO:0140053	mitochondrial gene expression	116	28	8.25539	3.39172	4.69184e-09	1.72191e-06	ENSG00000179271;ENSG00000136522;ENSG00000082515;ENSG00000106591;ENSG00000074071;ENSG00000197345;ENSG00000198015;ENSG00000181991;ENSG00000111639;ENSG00000108826;ENSG00000163319;ENSG00000125901;ENSG00000204568;ENSG00000262814;ENSG00000125445;ENSG00000136897;ENSG00000143436;ENSG00000096080;ENSG00000112651;ENSG00000048544;ENSG00000116221;ENSG00000122140;ENSG00000259494;ENSG00000135972;ENSG00000167862…
Factor 1	GO:0070972	protein localization to endoplasmic reticulum	119	27	8.46889	3.18814	3.70927e-08	9.07535e-06	ENSG00000229117;ENSG00000140988;ENSG00000213741;ENSG00000105372;ENSG00000142541;ENSG00000147403;ENSG00000112306;ENSG00000167526;ENSG00000182774;ENSG00000122026;ENSG00000145592;ENSG00000137154;ENSG00000143947;ENSG00000108298;ENSG00000171863;ENSG00000198242;ENSG00000185088;ENSG00000083845;ENSG00000163682;ENSG00000168028;ENSG00000131469;ENSG00000140319;ENSG00000008952;ENSG00000124614;ENSG00000118363…
Factor 1	GO:0016072	rRNA metabolic process	171	33	12.1696	2.71168	7.52267e-08	1.38041e-05	ENSG00000140988;ENSG00000105372;ENSG00000182774;ENSG00000137154;ENSG00000171863;ENSG00000185088;ENSG00000168028;ENSG00000131469;ENSG00000171490;ENSG00000123144;ENSG00000146223;ENSG00000173113;ENSG00000278053;ENSG00000181991;ENSG00000165732;ENSG00000141543;ENSG00000178896;ENSG00000107937;ENSG00000171311;ENSG00000155438;ENSG00000117133;ENSG00000163811;ENSG00000071462;ENSG00000129460;ENSG00000120699…
Factor 1	GO:0006413	translational initiation	157	31	11.1732	2.77449	1.1079e-07	1.54592e-05	ENSG00000229117;ENSG00000140988;ENSG00000213741;ENSG00000105372;ENSG00000142541;ENSG00000147403;ENSG00000112306;ENSG00000167526;ENSG00000182774;ENSG00000122026;ENSG00000145592;ENSG00000137154;ENSG00000143947;ENSG00000161960;ENSG00000108298;ENSG00000171863;ENSG00000198242;ENSG00000185088;ENSG00000083845;ENSG00000163682;ENSG00000168028;ENSG00000131469;ENSG00000173812;ENSG00000128272;ENSG00000124614…
Factor 1	GO:0022613	ribonucleoprotein complex biogenesis	330	50	23.4852	2.129	1.2637e-07	1.54592e-05	ENSG00000140988;ENSG00000105372;ENSG00000142541;ENSG00000147403;ENSG00000182774;ENSG00000137154;ENSG00000171863;ENSG00000198242;ENSG00000185088;ENSG00000185088;ENSG00000083845;ENSG00000168028;ENSG00000131469;ENSG00000101489;ENSG00000124614;ENSG00000132341;ENSG00000171490;ENSG00000100664;ENSG00000082515;ENSG00000146223;ENSG00000173113;ENSG00000170860;ENSG00000125835;ENSG00000278053;ENSG00000181991…
Factor 1	GO:0090150	establishment of protein localization to membrane	204	35	14.5181	2.41078	6.12695e-07	6.42454e-05	ENSG00000229117;ENSG00000140988;ENSG00000213741;ENSG00000105372;ENSG00000142541;ENSG00000147403;ENSG00000112306;ENSG00000167526;ENSG00000182774;ENSG00000122026;ENSG00000145592;ENSG00000137154;ENSG00000143947;ENSG00000108298;ENSG00000171863;ENSG00000198242;ENSG00000185088;ENSG00000083845;ENSG00000168824;ENSG00000163682;ENSG00000168028;ENSG00000131469;ENSG00000140319;ENSG00000272398;ENSG00000168461…
Factor 1	GO:0032984	protein-containing complex disassembly	211	35	15.0163	2.33081	1.40009e-06	0.000128458	ENSG00000117632;ENSG00000104435;ENSG00000015592;ENSG00000179271;ENSG00000136522;ENSG00000125868;ENSG00000082515;ENSG00000126214;ENSG00000106591;ENSG00000074071;ENSG00000197345;ENSG00000198015;ENSG00000181991;ENSG00000111639;ENSG00000108826;ENSG00000163319;ENSG00000125901;ENSG00000197694;ENSG00000204568;ENSG00000262814;ENSG00000125445;ENSG00000136897;ENSG00000143436;ENSG00000096080;ENSG00000112651…
Factor 1	GO:0006605	protein targeting	261	40	18.5746	2.15348	1.9547e-06	0.000159417	ENSG00000229117;ENSG00000140988;ENSG00000213741;ENSG00000105372;ENSG00000142541;ENSG00000147403;ENSG00000112306;ENSG00000167526;ENSG00000182774;ENSG00000122026;ENSG00000145592;ENSG00000137154;ENSG00000143947;ENSG00000108298;ENSG00000171863;ENSG00000198242;ENSG00000185088;ENSG00000083845;ENSG00000163682;ENSG00000168028;ENSG00000131469;ENSG00000198258;ENSG00000140319;ENSG00000008952;ENSG00000124614…
Factor 1	GO:0006401	RNA catabolic process	236	36	16.7954	2.14344	7.39266e-06	0.000542621	ENSG00000229117;ENSG00000140988;ENSG00000213741;ENSG00000105372;ENSG00000142541;ENSG00000147403;ENSG00000112306;ENSG00000167526;ENSG00000182774;ENSG00000065978;ENSG00000122026;ENSG00000145592;ENSG00000137154;ENSG00000143947;ENSG00000119705;ENSG00000108298;ENSG00000171863;ENSG00000198242;ENSG00000185088;ENSG00000083845;ENSG00000163682;ENSG00000168028;ENSG00000131469;ENSG00000124614;ENSG00000130332…
Factor 1	GO:0034470	ncRNA processing	223	32	15.8703	2.01635	8.39659e-05	0.00560282	ENSG00000140988;ENSG00000105372;ENSG00000182774;ENSG00000137154;ENSG00000171863;ENSG00000185088;ENSG00000168028;ENSG00000131469;ENSG00000171490;ENSG00000146223;ENSG00000173113;ENSG00000278053;ENSG00000181991;ENSG00000165732;ENSG00000141543;ENSG00000178896;ENSG00000107937;ENSG00000171311;ENSG00000117133;ENSG00000172315;ENSG00000163811;ENSG00000071462;ENSG00000129460;ENSG00000120699;ENSG00000164934…
Factor 1	GO:0006091	generation of precursor metabolites and energy	248	33	17.6495	1.86975	0.000283578	0.0173455	ENSG00000111640;ENSG00000110955;ENSG00000127184;ENSG00000124172;ENSG00000164919;ENSG00000112695;ENSG00000189043;ENSG00000111775;ENSG00000169021;ENSG00000179091;ENSG00000140990;ENSG00000145494;ENSG00000169230;ENSG00000241837;ENSG00000126267;ENSG00000176340;ENSG00000135940;ENSG00000184752;ENSG00000087460;ENSG00000173221;ENSG00000141027;ENSG00000136521;ENSG00000213619;ENSG00000242372;ENSG00000197894…
Factor 1	GO:0009141	nucleoside triphosphate metabolic process	189	27	13.4506	2.00735	0.000328181	0.0185296	ENSG00000205542;ENSG00000111640;ENSG00000110955;ENSG00000127184;ENSG00000124172;ENSG00000112695;ENSG00000189043;ENSG00000111775;ENSG00000169021;ENSG00000179091;ENSG00000140990;ENSG00000145494;ENSG00000132341;ENSG00000241837;ENSG00000135940;ENSG00000184752;ENSG00000143153;ENSG00000141027;ENSG00000136521;ENSG00000213619;ENSG00000242372;ENSG00000139180;ENSG00000145335;ENSG00000100300;ENSG00000088682…
Factor 1	GO:0061564	axon development	207	28	14.7316	1.90068	0.000632823	0.033178	ENSG00000104722;ENSG00000137285;ENSG00000131711;ENSG00000277586;ENSG00000117632;ENSG00000154277;ENSG00000172020;ENSG00000078018;ENSG00000134986;ENSG00000092964;ENSG00000164305;ENSG00000006468;ENSG00000159674;ENSG00000151150;ENSG00000041982;ENSG00000149294;ENSG00000170558;ENSG00000187323;ENSG00000170017;ENSG00000142192;ENSG00000185008;ENSG00000171533;ENSG00000163531;ENSG00000130558;ENSG00000179915…
Factor 2	GO:0006605	protein targeting	261	90	21.8119	4.12619	0	0	ENSG00000177954;ENSG00000109475;ENSG00000229117;ENSG00000140988;ENSG00000198918;ENSG00000137818;ENSG00000213741;ENSG00000105372;ENSG00000231500;ENSG00000164587;ENSG00000197756;ENSG00000142541;ENSG00000147403;ENSG00000233927;ENSG00000112306;ENSG00000167526;ENSG00000198034;ENSG00000186468;ENSG00000105640;ENSG00000134419;ENSG00000174444;ENSG00000142937;ENSG00000177600;ENSG00000197958;ENSG00000080824…
Factor 2	GO:0006401	RNA catabolic process	236	84	19.7227	4.25906	0	0	ENSG00000177954;ENSG00000109475;ENSG00000229117;ENSG00000140988;ENSG00000198918;ENSG00000137818;ENSG00000213741;ENSG00000105372;ENSG00000231500;ENSG00000164587;ENSG00000197756;ENSG00000142541;ENSG00000147403;ENSG00000233927;ENSG00000112306;ENSG00000167526;ENSG00000198034;ENSG00000186468;ENSG00000105640;ENSG00000134419;ENSG00000174444;ENSG00000142937;ENSG00000177600;ENSG00000197958;ENSG00000182774…
Factor 2	GO:0090150	establishment of protein localization to membrane	204	89	17.0484	5.22043	0	0	ENSG00000198668;ENSG00000177954;ENSG00000109475;ENSG00000229117;ENSG00000140988;ENSG00000198918;ENSG00000137818;ENSG00000213741;ENSG00000105372;ENSG00000231500;ENSG00000164587;ENSG00000197756;ENSG00000142541;ENSG00000147403;ENSG00000233927;ENSG00000112306;ENSG00000167526;ENSG00000198034;ENSG00000186468;ENSG00000105640;ENSG00000134419;ENSG00000174444;ENSG00000142937;ENSG00000177600;ENSG00000197958…
Factor 2	GO:0006413	translational initiation	157	83	13.1206	6.32594	0	0	ENSG00000177954;ENSG00000109475;ENSG00000229117;ENSG00000140988;ENSG00000198918;ENSG00000137818;ENSG00000213741;ENSG00000105372;ENSG00000231500;ENSG00000164587;ENSG00000197756;ENSG00000142541;ENSG00000147403;ENSG00000233927;ENSG00000112306;ENSG00000167526;ENSG00000198034;ENSG00000186468;ENSG00000105640;ENSG00000134419;ENSG00000174444;ENSG00000142937;ENSG00000177600;ENSG00000197958;ENSG00000182774…
Factor 2	GO:0070972	protein localization to endoplasmic reticulum	119	84	9.9449	8.44654	0	0	ENSG00000177954;ENSG00000109475;ENSG00000229117;ENSG00000140988;ENSG00000198918;ENSG00000137818;ENSG00000213741;ENSG00000105372;ENSG00000231500;ENSG00000164587;ENSG00000197756;ENSG00000142541;ENSG00000147403;ENSG00000233927;ENSG00000112306;ENSG00000167526;ENSG00000198034;ENSG00000186468;ENSG00000105640;ENSG00000134419;ENSG00000174444;ENSG00000142937;ENSG00000177600;ENSG00000197958;ENSG00000182774…
Factor 2	GO:0002181	cytoplasmic translation	73	31	6.10065	5.08143	1.88738e-15	2.30889e-13	ENSG00000229117;ENSG00000198918;ENSG00000137818;ENSG00000213741;ENSG00000142541;ENSG00000233927;ENSG00000186468;ENSG00000105640;ENSG00000144713;ENSG00000071082;ENSG00000161970;ENSG00000089009;ENSG00000174748;ENSG00000198755;ENSG00000130255;ENSG00000142676;ENSG00000108298;ENSG00000182899;ENSG00000162244;ENSG00000089157;ENSG00000241343;ENSG00000063177;ENSG00000171858;ENSG00000172809;ENSG00000156482…
Factor 2	GO:0036230	granulocyte activation	191	41	15.962	2.5686	7.89024e-09	8.27348e-07	ENSG00000196230;ENSG00000080824;ENSG00000087086;ENSG00000135404;ENSG00000084207;ENSG00000096384;ENSG00000101439;ENSG00000088986;ENSG00000140319;ENSG00000171314;ENSG00000189403;ENSG00000067225;ENSG00000149925;ENSG00000196262;ENSG00000109971;ENSG00000166226;ENSG00000167658;ENSG00000162704;ENSG00000188229;ENSG00000143621;ENSG00000008018;ENSG00000146425;ENSG00000108774;ENSG00000101558;ENSG00000151366…
Factor 2	GO:0002446	neutrophil mediated immunity	193	41	16.1291	2.54199	1.08855e-08	9.98744e-07	ENSG00000196230;ENSG00000080824;ENSG00000087086;ENSG00000135404;ENSG00000084207;ENSG00000096384;ENSG00000101439;ENSG00000088986;ENSG00000140319;ENSG00000171314;ENSG00000189403;ENSG00000067225;ENSG00000149925;ENSG00000196262;ENSG00000109971;ENSG00000166226;ENSG00000167658;ENSG00000162704;ENSG00000188229;ENSG00000143621;ENSG00000008018;ENSG00000146425;ENSG00000108774;ENSG00000101558;ENSG00000151366…
Factor 2	GO:0016999	antibiotic metabolic process	58	17	4.84709	3.50726	2.71429e-06	0.000221366	ENSG00000117450;ENSG00000167815;ENSG00000142168;ENSG00000126432;ENSG00000146701;ENSG00000139684;ENSG00000182054;ENSG00000014641;ENSG00000116288;ENSG00000085662;ENSG00000163541;ENSG00000168291;ENSG00000131828;ENSG00000123131;ENSG00000187134;ENSG00000111275;ENSG00000053371
Factor 2	GO:0006091	generation of precursor metabolites and energy	248	42	20.7255	2.02649	5.07101e-06	0.000372212	ENSG00000111640;ENSG00000110955;ENSG00000152234;ENSG00000074800;ENSG00000172115;ENSG00000111669;ENSG00000189043;ENSG00000171314;ENSG00000189403;ENSG00000166136;ENSG00000067225;ENSG00000108515;ENSG00000149925;ENSG00000241837;ENSG00000092621;ENSG00000165629;ENSG00000154723;ENSG00000172531;ENSG00000146701;ENSG00000010256;ENSG00000102144;ENSG00000213619;ENSG00000178741;ENSG00000116459;ENSG00000151729…
Factor 2	GO:0045861	negative regulation of proteolysis	105	23	8.77491	2.62111	1.21834e-05	0.000812967	ENSG00000111640;ENSG00000142676;ENSG00000171863;ENSG00000122406;ENSG00000125691;ENSG00000096384;ENSG00000101439;ENSG00000089220;ENSG00000108953;ENSG00000166963;ENSG00000116209;ENSG00000132386;ENSG00000126432;ENSG00000170540;ENSG00000034713;ENSG00000084234;ENSG00000116288;ENSG00000129355;ENSG00000137575;ENSG00000198171;ENSG00000051108;ENSG00000163536;ENSG00000135744
Factor 2	GO:0070646	protein modification by small protein removal	144	28	12.0342	2.32671	1.55993e-05	0.000954158	ENSG00000075624;ENSG00000150991;ENSG00000154277;ENSG00000143947;ENSG00000101182;ENSG00000221983;ENSG00000099341;ENSG00000142507;ENSG00000008018;ENSG00000041357;ENSG00000159352;ENSG00000277791;ENSG00000087191;ENSG00000116288;ENSG00000165916;ENSG00000103035;ENSG00000100567;ENSG00000130706;ENSG00000168090;ENSG00000013275;ENSG00000143106;ENSG00000100911;ENSG00000185627;ENSG00000198612;ENSG00000163636…
Factor 2	GO:0005996	monosaccharide metabolic process	87	20	7.27064	2.75079	2.14328e-05	0.00121013	ENSG00000111640;ENSG00000074800;ENSG00000111669;ENSG00000171314;ENSG00000189403;ENSG00000067225;ENSG00000108515;ENSG00000149925;ENSG00000172531;ENSG00000146701;ENSG00000102144;ENSG00000014641;ENSG00000163931;ENSG00000085662;ENSG00000177156;ENSG00000131871;ENSG00000100243;ENSG00000168291;ENSG00000131828;ENSG00000141349
Factor 2	GO:0006090	pyruvate metabolic process	49	14	4.09496	3.41884	2.88028e-05	0.00136893	ENSG00000111640;ENSG00000074800;ENSG00000111716;ENSG00000172270;ENSG00000111669;ENSG00000171314;ENSG00000067225;ENSG00000108515;ENSG00000149925;ENSG00000102144;ENSG00000213585;ENSG00000134333;ENSG00000168291;ENSG00000131828
Factor 2	GO:0043687	post-translational protein modification	165	30	13.7891	2.17562	3.0472e-05	0.00136893	ENSG00000101439;ENSG00000101182;ENSG00000099341;ENSG00000113558;ENSG00000166598;ENSG00000142507;ENSG00000104112;ENSG00000166794;ENSG00000008018;ENSG00000041357;ENSG00000104388;ENSG00000159352;ENSG00000277791;ENSG00000087191;ENSG00000084234;ENSG00000138069;ENSG00000165916;ENSG00000103035;ENSG00000100567;ENSG00000154582;ENSG00000168090;ENSG00000013275;ENSG00000143106;ENSG00000100911;ENSG00000185627…
Factor 2	GO:0052547	regulation of peptidase activity	126	25	10.5299	2.37419	3.13791e-05	0.00136893	ENSG00000111640;ENSG00000149273;ENSG00000204628;ENSG00000172115;ENSG00000101439;ENSG00000089220;ENSG00000108953;ENSG00000189403;ENSG00000137409;ENSG00000144746;ENSG00000132386;ENSG00000126432;ENSG00000170540;ENSG00000186010;ENSG00000084234;ENSG00000116288;ENSG00000100567;ENSG00000129355;ENSG00000130706;ENSG00000185825;ENSG00000100911;ENSG00000198171;ENSG00000051108;ENSG00000163536;ENSG00000135744
Factor 2	GO:0072524	pyridine-containing compound metabolic process	62	16	5.18137	3.08798	3.17054e-05	0.00136893	ENSG00000111640;ENSG00000074800;ENSG00000111669;ENSG00000171314;ENSG00000067225;ENSG00000108515;ENSG00000149925;ENSG00000146701;ENSG00000102144;ENSG00000182054;ENSG00000134333;ENSG00000014641;ENSG00000163931;ENSG00000177156;ENSG00000168291;ENSG00000131828
Factor 2	GO:2001233	regulation of apoptotic signaling pathway	169	30	14.1234	2.12413	4.88899e-05	0.00199362	ENSG00000213190;ENSG00000168036;ENSG00000149273;ENSG00000161970;ENSG00000135916;ENSG00000204628;ENSG00000142676;ENSG00000171863;ENSG00000084207;ENSG00000074800;ENSG00000134308;ENSG00000133112;ENSG00000165637;ENSG00000108953;ENSG00000086061;ENSG00000142168;ENSG00000167004;ENSG00000172531;ENSG00000166913;ENSG00000186010;ENSG00000213619;ENSG00000089248;ENSG00000116288;ENSG00000129355;ENSG00000139644…
Factor 2	GO:0035821	modification of morphology or physiology of other organism	48	13	4.01139	3.24077	0.000102544	0.00392242	ENSG00000198668;ENSG00000105372;ENSG00000111640;ENSG00000169100;ENSG00000156482;ENSG00000172757;ENSG00000109971;ENSG00000166794;ENSG00000108055;ENSG00000101558;ENSG00000165916;ENSG00000182481;ENSG00000155876
Factor 2	GO:0002576	platelet degranulation	36	11	3.00854	3.65626	0.000106878	0.00392242	ENSG00000198668;ENSG00000135404;ENSG00000149925;ENSG00000104112;ENSG00000142168;ENSG00000102316;ENSG00000084234;ENSG00000197746;ENSG00000158710;ENSG00000127824;ENSG00000108679
Factor 2	GO:0048857	neural nucleus development	31	10	2.59069	3.85998	0.000132907	0.00464542	ENSG00000198668;ENSG00000075624;ENSG00000166165;ENSG00000088986;ENSG00000134308;ENSG00000108953;ENSG00000070831;ENSG00000154723;ENSG00000213619;ENSG00000116459
Factor 2	GO:0009141	nucleoside triphosphate metabolic process	189	31	15.7948	1.96267	0.000170626	0.0056927	ENSG00000111640;ENSG00000110955;ENSG00000152234;ENSG00000074800;ENSG00000172115;ENSG00000111669;ENSG00000189043;ENSG00000171314;ENSG00000166136;ENSG00000067225;ENSG00000108515;ENSG00000149925;ENSG00000132341;ENSG00000241837;ENSG00000109971;ENSG00000165629;ENSG00000154723;ENSG00000010256;ENSG00000102144;ENSG00000213619;ENSG00000178741;ENSG00000116459;ENSG00000154518;ENSG00000140740;ENSG00000151366…
Factor 2	GO:0006081	cellular aldehyde metabolic process	27	9	2.25641	3.98865	0.00021844	0.00697108	ENSG00000111669;ENSG00000171314;ENSG00000139684;ENSG00000182054;ENSG00000116288;ENSG00000163931;ENSG00000177156;ENSG00000187134;ENSG00000053371
Factor 2	GO:0001906	cell killing	28	9	2.33998	3.84619	0.000298491	0.00888574	ENSG00000196230;ENSG00000105372;ENSG00000111640;ENSG00000117450;ENSG00000156482;ENSG00000096384;ENSG00000188229;ENSG00000130202;ENSG00000102879
Factor 2	GO:0030901	midbrain development	40	11	3.34282	3.29063	0.000302648	0.00888574	ENSG00000198668;ENSG00000075624;ENSG00000168036;ENSG00000166165;ENSG00000088986;ENSG00000134308;ENSG00000108953;ENSG00000070831;ENSG00000154723;ENSG00000213619;ENSG00000116459
Factor 2	GO:0019058	viral life cycle	113	21	9.44347	2.22376	0.000351409	0.00992055	ENSG00000150991;ENSG00000143947;ENSG00000096384;ENSG00000168028;ENSG00000132341;ENSG00000221983;ENSG00000196262;ENSG00000109971;ENSG00000074696;ENSG00000070831;ENSG00000166794;ENSG00000070756;ENSG00000108055;ENSG00000146425;ENSG00000101558;ENSG00000138069;ENSG00000075785;ENSG00000130724;ENSG00000086065;ENSG00000074319;ENSG00000130202
Factor 2	GO:0070671	response to interleukin-12	29	9	2.42355	3.71357	0.000401349	0.0109107	ENSG00000089157;ENSG00000172757;ENSG00000122566;ENSG00000196262;ENSG00000070831;ENSG00000142168;ENSG00000177156;ENSG00000006451;ENSG00000100911
Factor 2	GO:0097193	intrinsic apoptotic signaling pathway	141	24	11.7834	2.03676	0.000532865	0.0139687	ENSG00000213190;ENSG00000149273;ENSG00000161970;ENSG00000204628;ENSG00000142676;ENSG00000171863;ENSG00000074800;ENSG00000172115;ENSG00000133112;ENSG00000165637;ENSG00000152192;ENSG00000144746;ENSG00000086061;ENSG00000142168;ENSG00000186010;ENSG00000213619;ENSG00000089248;ENSG00000116288;ENSG00000129355;ENSG00000139644;ENSG00000131871;ENSG00000185825;ENSG00000100219;ENSG00000051108
Factor 2	GO:0016051	carbohydrate biosynthetic process	71	15	5.93351	2.52801	0.000609207	0.0150081	ENSG00000111640;ENSG00000074800;ENSG00000111669;ENSG00000171314;ENSG00000108515;ENSG00000149925;ENSG00000172531;ENSG00000146701;ENSG00000102144;ENSG00000014641;ENSG00000163931;ENSG00000085662;ENSG00000177156;ENSG00000131871;ENSG00000141349
Factor 2	GO:0009259	ribonucleotide metabolic process	257	37	21.4776	1.72272	0.00061341	0.0150081	ENSG00000111640;ENSG00000110955;ENSG00000152234;ENSG00000074800;ENSG00000172115;ENSG00000111669;ENSG00000189043;ENSG00000171314;ENSG00000155368;ENSG00000166136;ENSG00000067225;ENSG00000108515;ENSG00000149925;ENSG00000132341;ENSG00000241837;ENSG00000109971;ENSG00000165629;ENSG00000154723;ENSG00000010256;ENSG00000102144;ENSG00000213619;ENSG00000099797;ENSG00000178741;ENSG00000116459;ENSG00000154518…
Factor 2	GO:0016072	rRNA metabolic process	171	27	14.2906	1.88936	0.000826887	0.0195785	ENSG00000177954;ENSG00000140988;ENSG00000105372;ENSG00000164587;ENSG00000233927;ENSG00000142937;ENSG00000182774;ENSG00000161970;ENSG00000147604;ENSG00000137154;ENSG00000115268;ENSG00000198755;ENSG00000142676;ENSG00000182899;ENSG00000171863;ENSG00000170889;ENSG00000122406;ENSG00000105193;ENSG00000138326;ENSG00000136942;ENSG00000171858;ENSG00000148303;ENSG00000168028;ENSG00000131469;ENSG00000188846…
Factor 2	GO:0099132	ATP hydrolysis coupled cation transmembrane transport	32	9	2.67426	3.36542	0.000896664	0.0205672	ENSG00000110955;ENSG00000152234;ENSG00000241837;ENSG00000165629;ENSG00000117410;ENSG00000116459;ENSG00000154518;ENSG00000159720;ENSG00000071553
Factor 2	GO:0006732	coenzyme metabolic process	140	23	11.6999	1.96583	0.00114857	0.0255469	ENSG00000111640;ENSG00000074800;ENSG00000111669;ENSG00000171314;ENSG00000155368;ENSG00000067225;ENSG00000108515;ENSG00000149925;ENSG00000146701;ENSG00000102144;ENSG00000099797;ENSG00000182054;ENSG00000134333;ENSG00000014641;ENSG00000097021;ENSG00000163931;ENSG00000163541;ENSG00000177156;ENSG00000100243;ENSG00000168291;ENSG00000131828;ENSG00000118402;ENSG00000137563
Factor 2	GO:0070670	response to interleukin-4	11	5	0.919276	5.43906	0.00120287	0.0259678	ENSG00000123416;ENSG00000100316;ENSG00000096384;ENSG00000100219;ENSG00000102879
Factor 2	GO:0046390	ribose phosphate biosynthetic process	124	21	10.3627	2.02649	0.00125527	0.0263247	ENSG00000111640;ENSG00000110955;ENSG00000152234;ENSG00000074800;ENSG00000111669;ENSG00000171314;ENSG00000067225;ENSG00000108515;ENSG00000149925;ENSG00000241837;ENSG00000165629;ENSG00000154723;ENSG00000102144;ENSG00000099797;ENSG00000116459;ENSG00000154518;ENSG00000134333;ENSG00000097021;ENSG00000168291;ENSG00000131828;ENSG00000118402
Factor 2	GO:0072522	purine-containing compound biosynthetic process	125	21	10.4463	2.01028	0.00139484	0.0278829	ENSG00000111640;ENSG00000110955;ENSG00000152234;ENSG00000074800;ENSG00000111669;ENSG00000171314;ENSG00000067225;ENSG00000108515;ENSG00000149925;ENSG00000241837;ENSG00000165629;ENSG00000154723;ENSG00000102144;ENSG00000099797;ENSG00000116459;ENSG00000154518;ENSG00000134333;ENSG00000097021;ENSG00000168291;ENSG00000131828;ENSG00000118402
Factor 2	GO:0009123	nucleoside monophosphate metabolic process	195	29	16.2963	1.77955	0.00142711	0.0278829	ENSG00000111640;ENSG00000110955;ENSG00000152234;ENSG00000074800;ENSG00000172115;ENSG00000111669;ENSG00000189043;ENSG00000171314;ENSG00000166136;ENSG00000067225;ENSG00000108515;ENSG00000149925;ENSG00000241837;ENSG00000109971;ENSG00000165629;ENSG00000154723;ENSG00000010256;ENSG00000102144;ENSG00000213619;ENSG00000178741;ENSG00000116459;ENSG00000154518;ENSG00000140740;ENSG00000151366;ENSG00000134333…
Factor 2	GO:1901293	nucleoside phosphate biosynthetic process	151	24	12.6192	1.90187	0.00145123	0.0278829	ENSG00000111640;ENSG00000110955;ENSG00000152234;ENSG00000074800;ENSG00000111669;ENSG00000171314;ENSG00000067225;ENSG00000108515;ENSG00000149925;ENSG00000241837;ENSG00000165629;ENSG00000154723;ENSG00000102144;ENSG00000099797;ENSG00000116459;ENSG00000154518;ENSG00000182054;ENSG00000134333;ENSG00000097021;ENSG00000100632;ENSG00000163541;ENSG00000168291;ENSG00000131828;ENSG00000118402
Factor 2	GO:0010498	proteasomal protein catabolic process	260	36	21.7283	1.65682	0.00149677	0.0278829	ENSG00000150991;ENSG00000154277;ENSG00000143947;ENSG00000204628;ENSG00000142676;ENSG00000096384;ENSG00000101182;ENSG00000166963;ENSG00000188612;ENSG00000116030;ENSG00000221983;ENSG00000099341;ENSG00000113558;ENSG00000166598;ENSG00000142507;ENSG00000008018;ENSG00000041357;ENSG00000159352;ENSG00000034713;ENSG00000277791;ENSG00000087191;ENSG00000116288;ENSG00000165916;ENSG00000103035;ENSG00000100567…
Factor 2	GO:0009636	response to toxic substance	169	26	14.1234	1.84091	0.00151951	0.0278829	ENSG00000198668;ENSG00000075624;ENSG00000149273;ENSG00000204628;ENSG00000117450;ENSG00000084207;ENSG00000167815;ENSG00000089220;ENSG00000129596;ENSG00000221983;ENSG00000136810;ENSG00000167658;ENSG00000143198;ENSG00000142168;ENSG00000126432;ENSG00000178952;ENSG00000139684;ENSG00000134333;ENSG00000197746;ENSG00000116288;ENSG00000131871;ENSG00000123131;ENSG00000134202;ENSG00000070669;ENSG00000137563…
Factor 2	GO:0045454	cell redox homeostasis	41	10	3.42639	2.91852	0.00157172	0.0281377	ENSG00000117450;ENSG00000167815;ENSG00000136810;ENSG00000167004;ENSG00000126432;ENSG00000091164;ENSG00000131871;ENSG00000143870;ENSG00000123131;ENSG00000115514
Factor 2	GO:0072593	reactive oxygen species metabolic process	86	16	7.18707	2.22622	0.00172495	0.0301455	ENSG00000080824;ENSG00000117450;ENSG00000084207;ENSG00000096384;ENSG00000167815;ENSG00000116717;ENSG00000142168;ENSG00000213722;ENSG00000126432;ENSG00000186010;ENSG00000213619;ENSG00000116288;ENSG00000168374;ENSG00000131871;ENSG00000123131;ENSG00000135744
Factor 2	GO:0042176	regulation of protein catabolic process	180	27	15.0427	1.79489	0.00181938	0.0304117	ENSG00000080824;ENSG00000204628;ENSG00000142676;ENSG00000171863;ENSG00000122406;ENSG00000125691;ENSG00000096384;ENSG00000101439;ENSG00000166963;ENSG00000188612;ENSG00000116030;ENSG00000186010;ENSG00000034713;ENSG00000087191;ENSG00000116288;ENSG00000165916;ENSG00000075785;ENSG00000131507;ENSG00000104341;ENSG00000013275;ENSG00000177383;ENSG00000185825;ENSG00000137575;ENSG00000100911;ENSG00000198171…
Factor 2	GO:0022613	ribonucleoprotein complex biogenesis	330	43	27.5783	1.5592	0.00183928	0.0304117	ENSG00000177954;ENSG00000140988;ENSG00000105372;ENSG00000164587;ENSG00000142541;ENSG00000147403;ENSG00000233927;ENSG00000186468;ENSG00000142937;ENSG00000197958;ENSG00000080824;ENSG00000182774;ENSG00000100316;ENSG00000161970;ENSG00000089009;ENSG00000147604;ENSG00000137154;ENSG00000115268;ENSG00000198755;ENSG00000142676;ENSG00000182899;ENSG00000171863;ENSG00000198242;ENSG00000170889;ENSG00000122406…
Factor 2	GO:0006909	phagocytosis	71	14	5.93351	2.35948	0.00186448	0.0304117	ENSG00000184009;ENSG00000075624;ENSG00000080824;ENSG00000204628;ENSG00000096384;ENSG00000189403;ENSG00000163466;ENSG00000162704;ENSG00000070831;ENSG00000111229;ENSG00000075785;ENSG00000241685;ENSG00000169223;ENSG00000102879
Factor 2	GO:0051702	interaction with symbiont	29	8	2.42355	3.30095	0.00198284	0.0316393	ENSG00000198668;ENSG00000111640;ENSG00000172757;ENSG00000109971;ENSG00000166794;ENSG00000108055;ENSG00000101558;ENSG00000165916
Factor 2	GO:0008037	cell recognition	36	9	3.00854	2.99148	0.00222873	0.0348062	ENSG00000115310;ENSG00000172020;ENSG00000172270;ENSG00000165637;ENSG00000149925;ENSG00000166226;ENSG00000150753;ENSG00000135624;ENSG00000102879
Factor 2	GO:0016052	carbohydrate catabolic process	50	11	4.17853	2.63251	0.00227986	0.0348629	ENSG00000111640;ENSG00000074800;ENSG00000111669;ENSG00000171314;ENSG00000189403;ENSG00000067225;ENSG00000108515;ENSG00000149925;ENSG00000172531;ENSG00000102144;ENSG00000134333
Factor 2	GO:0016053	organic acid biosynthetic process	131	21	10.9477	1.9182	0.00254227	0.0367952	ENSG00000111640;ENSG00000074800;ENSG00000107317;ENSG00000111669;ENSG00000171314;ENSG00000129596;ENSG00000067225;ENSG00000108515;ENSG00000149925;ENSG00000092621;ENSG00000074696;ENSG00000110958;ENSG00000143198;ENSG00000102144;ENSG00000099797;ENSG00000134333;ENSG00000116288;ENSG00000097021;ENSG00000070669;ENSG00000100219;ENSG00000118402
Factor 2	GO:0051187	cofactor catabolic process	18	6	1.50427	3.98865	0.00255661	0.0367952	ENSG00000117450;ENSG00000167815;ENSG00000126432;ENSG00000097021;ENSG00000123131;ENSG00000106605
Factor 2	GO:0052192	movement in environment of other organism involved in symbiotic interaction	18	6	1.50427	3.98865	0.00255661	0.0367952	ENSG00000196262;ENSG00000108055;ENSG00000101558;ENSG00000075785;ENSG00000130724;ENSG00000074319
Factor 2	GO:0009566	fertilization	37	9	3.09211	2.91063	0.00273256	0.0380923	ENSG00000163041;ENSG00000165637;ENSG00000149925;ENSG00000166226;ENSG00000150753;ENSG00000135624;ENSG00000116288;ENSG00000130202;ENSG00000100918
Factor 2	GO:0046939	nucleotide phosphorylation	44	10	3.6771	2.71953	0.00277295	0.0380923	ENSG00000111640;ENSG00000074800;ENSG00000111669;ENSG00000171314;ENSG00000067225;ENSG00000108515;ENSG00000149925;ENSG00000102144;ENSG00000134333;ENSG00000163541
Factor 2	GO:0051701	interaction with host	74	14	6.18422	2.26383	0.00280243	0.0380923	ENSG00000168036;ENSG00000111640;ENSG00000169100;ENSG00000168028;ENSG00000196262;ENSG00000108055;ENSG00000146425;ENSG00000101558;ENSG00000075785;ENSG00000130724;ENSG00000074319;ENSG00000182481;ENSG00000130202;ENSG00000155876
Factor 2	GO:1901615	organic hydroxy compound metabolic process	124	20	10.3627	1.92999	0.00296657	0.0395903	ENSG00000198668;ENSG00000120437;ENSG00000185664;ENSG00000111669;ENSG00000132341;ENSG00000160752;ENSG00000079459;ENSG00000142168;ENSG00000134333;ENSG00000116288;ENSG00000085662;ENSG00000147155;ENSG00000149809;ENSG00000100243;ENSG00000187134;ENSG00000111275;ENSG00000053371;ENSG00000172893;ENSG00000100979;ENSG00000147383
Factor 2	GO:0009410	response to xenobiotic stimulus	75	14	6.26779	2.23364	0.00319013	0.0418135	ENSG00000198668;ENSG00000084207;ENSG00000096384;ENSG00000129596;ENSG00000092621;ENSG00000110958;ENSG00000143198;ENSG00000142168;ENSG00000132386;ENSG00000170899;ENSG00000134202;ENSG00000187134;ENSG00000053371;ENSG00000143819
Factor 2	GO:0071897	DNA biosynthetic process	84	15	7.01993	2.13677	0.00360287	0.0463949	ENSG00000168036;ENSG00000080824;ENSG00000150991;ENSG00000143947;ENSG00000096384;ENSG00000122566;ENSG00000166848;ENSG00000221983;ENSG00000196262;ENSG00000166226;ENSG00000150753;ENSG00000110958;ENSG00000135624;ENSG00000129355;ENSG00000070010
Factor 2	GO:0031098	stress-activated protein kinase signaling cascade	101	17	8.44063	2.01407	0.00380807	0.0481918	ENSG00000149273;ENSG00000150991;ENSG00000143947;ENSG00000117450;ENSG00000084207;ENSG00000116717;ENSG00000189403;ENSG00000126457;ENSG00000221983;ENSG00000113558;ENSG00000074696;ENSG00000144746;ENSG00000086061;ENSG00000070831;ENSG00000085662;ENSG00000137575;ENSG00000135744
Factor 3	GO:0022613	ribonucleoprotein complex biogenesis	330	31	4.49573	6.89543	0	0	ENSG00000177954;ENSG00000105372;ENSG00000164587;ENSG00000142541;ENSG00000147403;ENSG00000233927;ENSG00000186468;ENSG00000142937;ENSG00000197958;ENSG00000182774;ENSG00000100316;ENSG00000161970;ENSG00000089009;ENSG00000147604;ENSG00000137154;ENSG00000115268;ENSG00000198755;ENSG00000142676;ENSG00000182899;ENSG00000171863;ENSG00000170889;ENSG00000122406;ENSG00000089157;ENSG00000083845;ENSG00000105193…
Factor 3	GO:0006605	protein targeting	261	64	3.55571	17.9992	0	0	ENSG00000177954;ENSG00000109475;ENSG00000229117;ENSG00000198918;ENSG00000137818;ENSG00000105372;ENSG00000231500;ENSG00000164587;ENSG00000197756;ENSG00000142541;ENSG00000147403;ENSG00000233927;ENSG00000112306;ENSG00000167526;ENSG00000198034;ENSG00000186468;ENSG00000105640;ENSG00000134419;ENSG00000142937;ENSG00000177600;ENSG00000197958;ENSG00000182774;ENSG00000122026;ENSG00000144713;ENSG00000149273…
Factor 3	GO:0006401	RNA catabolic process	236	63	3.21513	19.5949	0	0	ENSG00000177954;ENSG00000109475;ENSG00000229117;ENSG00000198918;ENSG00000137818;ENSG00000105372;ENSG00000231500;ENSG00000164587;ENSG00000197756;ENSG00000142541;ENSG00000147403;ENSG00000233927;ENSG00000112306;ENSG00000167526;ENSG00000198034;ENSG00000186468;ENSG00000105640;ENSG00000134419;ENSG00000142937;ENSG00000177600;ENSG00000197958;ENSG00000182774;ENSG00000122026;ENSG00000144713;ENSG00000149273…
Factor 3	GO:0090150	establishment of protein localization to membrane	204	64	2.77918	23.0284	0	0	ENSG00000177954;ENSG00000109475;ENSG00000229117;ENSG00000198918;ENSG00000137818;ENSG00000105372;ENSG00000231500;ENSG00000164587;ENSG00000197756;ENSG00000142541;ENSG00000147403;ENSG00000233927;ENSG00000112306;ENSG00000167526;ENSG00000198034;ENSG00000186468;ENSG00000105640;ENSG00000134419;ENSG00000142937;ENSG00000177600;ENSG00000197958;ENSG00000182774;ENSG00000122026;ENSG00000144713;ENSG00000149273…
Factor 3	GO:0006413	translational initiation	157	63	2.13888	29.4547	0	0	ENSG00000177954;ENSG00000109475;ENSG00000229117;ENSG00000198918;ENSG00000137818;ENSG00000105372;ENSG00000231500;ENSG00000164587;ENSG00000197756;ENSG00000142541;ENSG00000147403;ENSG00000233927;ENSG00000112306;ENSG00000167526;ENSG00000198034;ENSG00000186468;ENSG00000105640;ENSG00000134419;ENSG00000142937;ENSG00000177600;ENSG00000197958;ENSG00000182774;ENSG00000122026;ENSG00000144713;ENSG00000149273…
Factor 3	GO:0070972	protein localization to endoplasmic reticulum	119	63	1.62119	38.8604	0	0	ENSG00000177954;ENSG00000109475;ENSG00000229117;ENSG00000198918;ENSG00000137818;ENSG00000105372;ENSG00000231500;ENSG00000164587;ENSG00000197756;ENSG00000142541;ENSG00000147403;ENSG00000233927;ENSG00000112306;ENSG00000167526;ENSG00000198034;ENSG00000186468;ENSG00000105640;ENSG00000134419;ENSG00000142937;ENSG00000177600;ENSG00000197958;ENSG00000182774;ENSG00000122026;ENSG00000144713;ENSG00000149273…
Factor 3	GO:0002181	cytoplasmic translation	73	24	0.99451	24.1325	0	0	ENSG00000229117;ENSG00000198918;ENSG00000137818;ENSG00000142541;ENSG00000233927;ENSG00000186468;ENSG00000105640;ENSG00000144713;ENSG00000071082;ENSG00000161970;ENSG00000089009;ENSG00000174748;ENSG00000198755;ENSG00000130255;ENSG00000142676;ENSG00000182899;ENSG00000162244;ENSG00000089157;ENSG00000241343;ENSG00000063177;ENSG00000171858;ENSG00000156482;ENSG00000163682;ENSG00000114391
Factor 3	GO:0016072	rRNA metabolic process	171	22	2.32961	9.44366	2.22045e-16	2.03726e-14	ENSG00000177954;ENSG00000105372;ENSG00000164587;ENSG00000233927;ENSG00000142937;ENSG00000182774;ENSG00000161970;ENSG00000147604;ENSG00000137154;ENSG00000115268;ENSG00000198755;ENSG00000142676;ENSG00000182899;ENSG00000171863;ENSG00000170889;ENSG00000122406;ENSG00000105193;ENSG00000138326;ENSG00000136942;ENSG00000171858;ENSG00000148303;ENSG00000188846
Factor 3	GO:0034470	ncRNA processing	223	22	3.03802	7.24155	4.44089e-14	3.62179e-12	ENSG00000177954;ENSG00000105372;ENSG00000164587;ENSG00000233927;ENSG00000142937;ENSG00000182774;ENSG00000161970;ENSG00000147604;ENSG00000137154;ENSG00000115268;ENSG00000198755;ENSG00000142676;ENSG00000182899;ENSG00000171863;ENSG00000170889;ENSG00000122406;ENSG00000105193;ENSG00000138326;ENSG00000136942;ENSG00000171858;ENSG00000148303;ENSG00000188846
Factor 3	GO:0071826	ribonucleoprotein complex subunit organization	185	16	2.52033	6.34837	1.7605e-09	1.29221e-07	ENSG00000177954;ENSG00000105372;ENSG00000164587;ENSG00000142541;ENSG00000147403;ENSG00000233927;ENSG00000186468;ENSG00000197958;ENSG00000100316;ENSG00000089009;ENSG00000115268;ENSG00000142676;ENSG00000122406;ENSG00000089157;ENSG00000083845;ENSG00000114391
Factor 4	GO:0009141	nucleoside triphosphate metabolic process	189	18	6.07198	2.96444	2.82786e-05	0.0158234	ENSG00000198727;ENSG00000110955;ENSG00000074800;ENSG00000111775;ENSG00000067225;ENSG00000132341;ENSG00000241837;ENSG00000184076;ENSG00000135940;ENSG00000106992;ENSG00000156467;ENSG00000164258;ENSG00000115286;ENSG00000143774;ENSG00000134333;ENSG00000114956;ENSG00000002330;ENSG00000145335
Factor 4	GO:0009123	nucleoside monophosphate metabolic process	195	18	6.26474	2.87322	4.31155e-05	0.0158234	ENSG00000198727;ENSG00000110955;ENSG00000074800;ENSG00000111775;ENSG00000067225;ENSG00000241837;ENSG00000184076;ENSG00000135940;ENSG00000106992;ENSG00000156467;ENSG00000164258;ENSG00000115286;ENSG00000143774;ENSG00000134333;ENSG00000114956;ENSG00000002330;ENSG00000145335;ENSG00000128050
Factor 4	GO:0045861	negative regulation of proteolysis	105	12	3.37332	3.55732	0.000116896	0.0286006	ENSG00000198168;ENSG00000171863;ENSG00000125691;ENSG00000096384;ENSG00000132386;ENSG00000170540;ENSG00000034713;ENSG00000084234;ENSG00000129355;ENSG00000145335;ENSG00000164611;ENSG00000135744
Factor 4	GO:0090150	establishment of protein localization to membrane	204	17	6.55388	2.59388	0.00025162	0.0397951	ENSG00000198668;ENSG00000231500;ENSG00000177600;ENSG00000197958;ENSG00000080824;ENSG00000118181;ENSG00000198755;ENSG00000171863;ENSG00000170889;ENSG00000171858;ENSG00000008988;ENSG00000125691;ENSG00000168824;ENSG00000220205;ENSG00000170540;ENSG00000002330;ENSG00000025796
Factor 4	GO:0070972	protein localization to endoplasmic reticulum	119	12	3.8231	3.13882	0.000385112	0.0397951	ENSG00000231500;ENSG00000177600;ENSG00000197958;ENSG00000118181;ENSG00000198755;ENSG00000171863;ENSG00000170889;ENSG00000171858;ENSG00000008988;ENSG00000125691;ENSG00000025796;ENSG00000044574
Factor 4	GO:0006457	protein folding	138	13	4.43351	2.93221	0.000430607	0.0397951	ENSG00000080824;ENSG00000096384;ENSG00000115541;ENSG00000166598;ENSG00000144381;ENSG00000166794;ENSG00000167004;ENSG00000179218;ENSG00000119782;ENSG00000127022;ENSG00000143870;ENSG00000123131;ENSG00000044574
Factor 4	GO:0046677	response to antibiotic	121	12	3.88735	3.08693	0.000449338	0.0397951	ENSG00000198727;ENSG00000277586;ENSG00000135486;ENSG00000080824;ENSG00000084207;ENSG00000125691;ENSG00000144381;ENSG00000198695;ENSG00000134333;ENSG00000002330;ENSG00000119782;ENSG00000044574
Factor 4	GO:0006401	RNA catabolic process	236	18	7.58194	2.37406	0.000492023	0.0397951	ENSG00000231500;ENSG00000177600;ENSG00000197958;ENSG00000118181;ENSG00000198755;ENSG00000171863;ENSG00000170889;ENSG00000171858;ENSG00000008988;ENSG00000125691;ENSG00000090097;ENSG00000181163;ENSG00000142864;ENSG00000070756;ENSG00000123144;ENSG00000141698;ENSG00000138385;ENSG00000153187
Factor 4	GO:0009410	response to xenobiotic stimulus	75	9	2.40952	3.73519	0.00059258	0.0397951	ENSG00000198668;ENSG00000084207;ENSG00000096384;ENSG00000092621;ENSG00000144381;ENSG00000198695;ENSG00000132386;ENSG00000145335;ENSG00000044574
Factor 4	GO:0051235	maintenance of location	108	11	3.4697	3.1703	0.000620739	0.0397951	ENSG00000034510;ENSG00000198668;ENSG00000087086;ENSG00000167996;ENSG00000092820;ENSG00000166598;ENSG00000179218;ENSG00000153187;ENSG00000119782;ENSG00000145335;ENSG00000044574
Factor 4	GO:0046683	response to organophosphorus	34	6	1.09231	5.49293	0.000637525	0.0397951	ENSG00000092820;ENSG00000166598;ENSG00000144381;ENSG00000164258;ENSG00000134333;ENSG00000044574
Factor 4	GO:0052547	regulation of peptidase activity	126	12	4.04799	2.96444	0.000650602	0.0397951	ENSG00000189403;ENSG00000115541;ENSG00000144381;ENSG00000136938;ENSG00000132386;ENSG00000170540;ENSG00000084234;ENSG00000002330;ENSG00000129355;ENSG00000145335;ENSG00000164611;ENSG00000135744
Factor 4	GO:0072347	response to anesthetic	24	5	0.771045	6.4847	0.000832053	0.046979	ENSG00000096384;ENSG00000144381;ENSG00000198695;ENSG00000145335;ENSG00000044574
Factor 5	GO:0006091	generation of precursor metabolites and energy	248	41	14.4725	2.83295	4.85226e-10	3.56156e-07	ENSG00000198712;ENSG00000198938;ENSG00000198727;ENSG00000198886;ENSG00000198763;ENSG00000110955;ENSG00000198888;ENSG00000127184;ENSG00000152234;ENSG00000124172;ENSG00000111669;ENSG00000171314;ENSG00000111775;ENSG00000140990;ENSG00000145494;ENSG00000169230;ENSG00000105373;ENSG00000241837;ENSG00000135940;ENSG00000184752;ENSG00000141027;ENSG00000102144;ENSG00000140740;ENSG00000151366;ENSG00000158864…
Factor 5	GO:0009141	nucleoside triphosphate metabolic process	189	32	11.0295	2.90131	2.60608e-08	9.56431e-06	ENSG00000205542;ENSG00000198712;ENSG00000198938;ENSG00000198727;ENSG00000198886;ENSG00000198763;ENSG00000110955;ENSG00000198888;ENSG00000127184;ENSG00000152234;ENSG00000124172;ENSG00000111669;ENSG00000171314;ENSG00000111775;ENSG00000140990;ENSG00000145494;ENSG00000241837;ENSG00000109971;ENSG00000135940;ENSG00000184752;ENSG00000141027;ENSG00000102144;ENSG00000140740;ENSG00000143799;ENSG00000151366…
Factor 5	GO:0009123	nucleoside monophosphate metabolic process	195	32	11.3796	2.81204	5.64239e-08	1.3805e-05	ENSG00000205542;ENSG00000198712;ENSG00000198938;ENSG00000198727;ENSG00000198886;ENSG00000198763;ENSG00000110955;ENSG00000198888;ENSG00000127184;ENSG00000152234;ENSG00000124172;ENSG00000111669;ENSG00000171314;ENSG00000111775;ENSG00000140990;ENSG00000145494;ENSG00000241837;ENSG00000109971;ENSG00000135940;ENSG00000184752;ENSG00000141027;ENSG00000102144;ENSG00000140740;ENSG00000143799;ENSG00000151366…
Factor 5	GO:0009259	ribonucleotide metabolic process	257	37	14.9978	2.46703	1.67242e-07	3.06889e-05	ENSG00000205542;ENSG00000198712;ENSG00000198938;ENSG00000198727;ENSG00000198886;ENSG00000198763;ENSG00000110955;ENSG00000198888;ENSG00000127184;ENSG00000152234;ENSG00000124172;ENSG00000111669;ENSG00000171314;ENSG00000111775;ENSG00000140990;ENSG00000145494;ENSG00000241837;ENSG00000109971;ENSG00000135940;ENSG00000184752;ENSG00000141027;ENSG00000102144;ENSG00000099797;ENSG00000140740;ENSG00000143799…
Factor 5	GO:0006413	translational initiation	157	24	9.16206	2.6195	1.01727e-05	0.00149336	ENSG00000109475;ENSG00000213741;ENSG00000147403;ENSG00000198034;ENSG00000100316;ENSG00000071082;ENSG00000145425;ENSG00000147604;ENSG00000161960;ENSG00000122406;ENSG00000104408;ENSG00000089157;ENSG00000138326;ENSG00000156976;ENSG00000128272;ENSG00000106211;ENSG00000079785;ENSG00000104131;ENSG00000047410;ENSG00000198492;ENSG00000151465;ENSG00000151247;ENSG00000121022;ENSG00000100353
Factor 5	GO:1902600	proton transmembrane transport	77	14	4.49349	3.11562	0.000115391	0.0141162	ENSG00000205542;ENSG00000198712;ENSG00000198938;ENSG00000198727;ENSG00000198886;ENSG00000110955;ENSG00000127184;ENSG00000152234;ENSG00000124172;ENSG00000111775;ENSG00000075415;ENSG00000241837;ENSG00000135940;ENSG00000117410
Factor 5	GO:0010257	NADH dehydrogenase complex assembly	60	12	3.50142	3.42718	0.000138318	0.0145036	ENSG00000198886;ENSG00000198763;ENSG00000198888;ENSG00000140990;ENSG00000145494;ENSG00000184752;ENSG00000147123;ENSG00000151366;ENSG00000158864;ENSG00000004779;ENSG00000110717;ENSG00000105341
Factor 5	GO:0043687	post-translational protein modification	165	22	9.62891	2.28479	0.000198127	0.0181781	ENSG00000101182;ENSG00000099341;ENSG00000136930;ENSG00000142507;ENSG00000100764;ENSG00000008018;ENSG00000104388;ENSG00000126777;ENSG00000175166;ENSG00000121022;ENSG00000100519;ENSG00000185627;ENSG00000108671;ENSG00000141030;ENSG00000108344;ENSG00000164934;ENSG00000161057;ENSG00000167461;ENSG00000138663;ENSG00000100225;ENSG00000079999;ENSG00000127452
Factor 5	GO:0033108	mitochondrial respiratory chain complex assembly	87	14	5.07706	2.7575	0.000437755	0.0357013	ENSG00000198886;ENSG00000198763;ENSG00000198888;ENSG00000140990;ENSG00000145494;ENSG00000184752;ENSG00000147123;ENSG00000151366;ENSG00000158864;ENSG00000004779;ENSG00000110717;ENSG00000105341;ENSG00000100347;ENSG00000101019
Factor 5	GO:0051098	regulation of binding	166	21	9.68727	2.16779	0.000571309	0.0411741	ENSG00000205542;ENSG00000198668;ENSG00000075624;ENSG00000162992;ENSG00000104408;ENSG00000088832;ENSG00000096384;ENSG00000127578;ENSG00000139372;ENSG00000069275;ENSG00000141543;ENSG00000143799;ENSG00000100060;ENSG00000113575;ENSG00000100353;ENSG00000113851;ENSG00000112559;ENSG00000076604;ENSG00000164104;ENSG00000185122;ENSG00000142655
Factor 5	GO:0070646	protein modification by small protein removal	144	19	8.40342	2.26099	0.000617051	0.0411741	ENSG00000075624;ENSG00000150991;ENSG00000101182;ENSG00000105373;ENSG00000099341;ENSG00000136930;ENSG00000142507;ENSG00000100764;ENSG00000008018;ENSG00000175166;ENSG00000121022;ENSG00000100519;ENSG00000185627;ENSG00000108671;ENSG00000141030;ENSG00000108344;ENSG00000161057;ENSG00000138663;ENSG00000079999
Factor 6	GO:0010959	regulation of metal ion transport	99	21	5.39488	3.89258	4.6087e-08	1.71859e-05	ENSG00000198668;ENSG00000135404;ENSG00000088832;ENSG00000221946;ENSG00000127914;ENSG00000151150;ENSG00000143153;ENSG00000101198;ENSG00000121905;ENSG00000114353;ENSG00000069482;ENSG00000145335;ENSG00000160211;ENSG00000162430;ENSG00000051128;ENSG00000058404;ENSG00000106537;ENSG00000198626;ENSG00000092051;ENSG00000198929;ENSG00000135744
Factor 6	GO:0034765	regulation of ion transmembrane transport	117	23	6.37576	3.60741	4.6828e-08	1.71859e-05	ENSG00000205542;ENSG00000198668;ENSG00000135404;ENSG00000088832;ENSG00000221946;ENSG00000213719;ENSG00000127914;ENSG00000151150;ENSG00000081189;ENSG00000143153;ENSG00000121905;ENSG00000153253;ENSG00000069482;ENSG00000145335;ENSG00000141837;ENSG00000160211;ENSG00000162430;ENSG00000106537;ENSG00000198626;ENSG00000092051;ENSG00000198929;ENSG00000169432;ENSG00000135744
Factor 6	GO:0015844	monoamine transport	17	8	0.926393	8.63565	1.10949e-06	0.000271455	ENSG00000075624;ENSG00000173267;ENSG00000046653;ENSG00000132718;ENSG00000145335;ENSG00000106089;ENSG00000011347;ENSG00000135744
Factor 6	GO:0032409	regulation of transporter activity	81	16	4.41399	3.62484	5.25416e-06	0.000679412	ENSG00000205542;ENSG00000198668;ENSG00000075624;ENSG00000088832;ENSG00000221946;ENSG00000127914;ENSG00000151150;ENSG00000081189;ENSG00000143153;ENSG00000121905;ENSG00000069482;ENSG00000145335;ENSG00000162430;ENSG00000198626;ENSG00000092051;ENSG00000198929
Factor 6	GO:0061564	axon development	207	28	11.2802	2.48223	5.39822e-06	0.000679412	ENSG00000104722;ENSG00000277586;ENSG00000197956;ENSG00000096384;ENSG00000078018;ENSG00000172270;ENSG00000143320;ENSG00000159674;ENSG00000196923;ENSG00000151150;ENSG00000162490;ENSG00000092820;ENSG00000143355;ENSG00000005810;ENSG00000146425;ENSG00000170017;ENSG00000158321;ENSG00000149557;ENSG00000179915;ENSG00000118257;ENSG00000108830;ENSG00000142949;ENSG00000118263;ENSG00000166333;ENSG00000175866…
Factor 6	GO:0042391	regulation of membrane potential	120	20	6.53924	3.05846	5.55378e-06	0.000679412	ENSG00000101489;ENSG00000213719;ENSG00000127914;ENSG00000151150;ENSG00000081189;ENSG00000143153;ENSG00000141543;ENSG00000153253;ENSG00000179915;ENSG00000145335;ENSG00000141837;ENSG00000102924;ENSG00000051620;ENSG00000106089;ENSG00000175866;ENSG00000067606;ENSG00000198626;ENSG00000138435;ENSG00000198929;ENSG00000169432
Factor 6	GO:0010975	regulation of neuron projection development	201	27	10.9532	2.46503	9.16521e-06	0.000961037	ENSG00000277586;ENSG00000135916;ENSG00000078018;ENSG00000172757;ENSG00000143320;ENSG00000175745;ENSG00000081189;ENSG00000162490;ENSG00000132386;ENSG00000005810;ENSG00000146425;ENSG00000113657;ENSG00000108830;ENSG00000142949;ENSG00000144724;ENSG00000131584;ENSG00000166333;ENSG00000124126;ENSG00000058404;ENSG00000157240;ENSG00000175866;ENSG00000108947;ENSG00000154310;ENSG00000040608;ENSG00000064300…
Factor 6	GO:0099565	chemical synaptic transmission, postsynaptic	35	10	1.90728	5.24307	1.06535e-05	0.000977456	ENSG00000101489;ENSG00000081189;ENSG00000141543;ENSG00000179915;ENSG00000145335;ENSG00000102924;ENSG00000106089;ENSG00000175866;ENSG00000067606;ENSG00000138435
Factor 6	GO:0031644	regulation of neurological system process	30	9	1.63481	5.50522	1.92654e-05	0.00145254	ENSG00000101489;ENSG00000127914;ENSG00000141543;ENSG00000179915;ENSG00000102924;ENSG00000106089;ENSG00000175866;ENSG00000067606;ENSG00000135744
Factor 6	GO:0099177	regulation of trans-synaptic signaling	152	22	8.28304	2.65603	1.97894e-05	0.00145254	ENSG00000198668;ENSG00000173267;ENSG00000101489;ENSG00000127914;ENSG00000081189;ENSG00000132718;ENSG00000141543;ENSG00000179915;ENSG00000114353;ENSG00000145335;ENSG00000141837;ENSG00000102924;ENSG00000106089;ENSG00000058404;ENSG00000175866;ENSG00000011347;ENSG00000108947;ENSG00000067606;ENSG00000168993;ENSG00000092051;ENSG00000135744;ENSG00000124493
Factor 6	GO:0050808	synapse organization	146	21	7.95608	2.63949	3.38413e-05	0.00225814	ENSG00000075624;ENSG00000173267;ENSG00000196230;ENSG00000277586;ENSG00000150625;ENSG00000172757;ENSG00000151150;ENSG00000081189;ENSG00000108518;ENSG00000179915;ENSG00000118257;ENSG00000145335;ENSG00000142949;ENSG00000102924;ENSG00000112139;ENSG00000058404;ENSG00000157240;ENSG00000175866;ENSG00000138435;ENSG00000198929;ENSG00000187957
Factor 6	GO:0009410	response to xenobiotic stimulus	75	14	4.08703	3.42547	4.03352e-05	0.00246717	ENSG00000198668;ENSG00000084207;ENSG00000148908;ENSG00000096384;ENSG00000187840;ENSG00000092621;ENSG00000233276;ENSG00000132386;ENSG00000121905;ENSG00000145335;ENSG00000162430;ENSG00000113580;ENSG00000198626;ENSG00000143819
Factor 6	GO:0019932	second-messenger-mediated signaling	92	15	5.01342	2.99197	0.000110187	0.00622131	ENSG00000198668;ENSG00000162992;ENSG00000088832;ENSG00000105290;ENSG00000143153;ENSG00000121905;ENSG00000114353;ENSG00000069482;ENSG00000162430;ENSG00000051128;ENSG00000198626;ENSG00000160191;ENSG00000092051;ENSG00000198929;ENSG00000135744
Factor 6	GO:0072511	divalent inorganic cation transport	114	17	6.21228	2.73651	0.000122257	0.00640978	ENSG00000198668;ENSG00000088832;ENSG00000150625;ENSG00000143153;ENSG00000121905;ENSG00000114353;ENSG00000145335;ENSG00000141837;ENSG00000160211;ENSG00000162430;ENSG00000051128;ENSG00000058404;ENSG00000106537;ENSG00000198626;ENSG00000092051;ENSG00000198929;ENSG00000135744
Factor 6	GO:0034764	positive regulation of transmembrane transport	66	12	3.59658	3.3365	0.000187415	0.00917084	ENSG00000205542;ENSG00000198668;ENSG00000127914;ENSG00000151150;ENSG00000143153;ENSG00000069482;ENSG00000145335;ENSG00000160211;ENSG00000142330;ENSG00000198626;ENSG00000198929;ENSG00000135744
Factor 6	GO:0070972	protein localization to endoplasmic reticulum	119	17	6.48475	2.62154	0.000209323	0.00960268	ENSG00000198918;ENSG00000137818;ENSG00000198034;ENSG00000197958;ENSG00000122026;ENSG00000149273;ENSG00000108107;ENSG00000145592;ENSG00000166441;ENSG00000145425;ENSG00000147604;ENSG00000143947;ENSG00000122406;ENSG00000162244;ENSG00000089157;ENSG00000142534;ENSG00000198626
Factor 6	GO:0003012	muscle system process	112	16	6.10329	2.62154	0.000321316	0.0138733	ENSG00000198668;ENSG00000092841;ENSG00000115461;ENSG00000180616;ENSG00000081189;ENSG00000159251;ENSG00000122786;ENSG00000143153;ENSG00000160211;ENSG00000058404;ENSG00000168530;ENSG00000198626;ENSG00000160191;ENSG00000138435;ENSG00000198929;ENSG00000135744
Factor 6	GO:0015850	organic hydroxy compound transport	51	10	2.77918	3.59819	0.000341307	0.0139178	ENSG00000075624;ENSG00000173267;ENSG00000198832;ENSG00000046653;ENSG00000132718;ENSG00000069482;ENSG00000145335;ENSG00000106089;ENSG00000011347;ENSG00000135744
Factor 6	GO:0060537	muscle tissue development	114	16	6.21228	2.57554	0.000394496	0.0147274	ENSG00000092841;ENSG00000115461;ENSG00000176887;ENSG00000088832;ENSG00000081189;ENSG00000159251;ENSG00000233276;ENSG00000160211;ENSG00000162430;ENSG00000115738;ENSG00000179456;ENSG00000117724;ENSG00000198626;ENSG00000138435;ENSG00000135744;ENSG00000187957
Factor 6	GO:0035637	multicellular organismal signaling	43	9	2.34323	3.84085	0.000406128	0.0147274	ENSG00000198668;ENSG00000127914;ENSG00000151150;ENSG00000143153;ENSG00000153253;ENSG00000198626;ENSG00000138435;ENSG00000169432;ENSG00000135744
Factor 6	GO:0051493	regulation of cytoskeleton organization	224	25	12.2066	2.04807	0.000421357	0.0147274	ENSG00000205542;ENSG00000034510;ENSG00000149273;ENSG00000015592;ENSG00000078018;ENSG00000172757;ENSG00000127914;ENSG00000181163;ENSG00000081189;ENSG00000108518;ENSG00000092820;ENSG00000046653;ENSG00000005810;ENSG00000146425;ENSG00000155366;ENSG00000196526;ENSG00000145335;ENSG00000108830;ENSG00000166333;ENSG00000124126;ENSG00000104833;ENSG00000175866;ENSG00000163171;ENSG00000115963;ENSG00000101871
Factor 6	GO:0015837	amine transport	20	6	1.08987	5.50522	0.00050166	0.0167372	ENSG00000173267;ENSG00000132718;ENSG00000145335;ENSG00000106089;ENSG00000011347;ENSG00000135744
Factor 6	GO:0090150	establishment of protein localization to membrane	204	23	11.1167	2.06896	0.000622129	0.019854	ENSG00000198668;ENSG00000198918;ENSG00000137818;ENSG00000198034;ENSG00000197958;ENSG00000122026;ENSG00000149273;ENSG00000108107;ENSG00000145592;ENSG00000166441;ENSG00000145425;ENSG00000147604;ENSG00000143947;ENSG00000122406;ENSG00000162244;ENSG00000089157;ENSG00000142534;ENSG00000168461;ENSG00000151150;ENSG00000143153;ENSG00000121905;ENSG00000068615;ENSG00000168993
Factor 6	GO:0007517	muscle organ development	108	15	5.88532	2.54871	0.000669438	0.0204736	ENSG00000092841;ENSG00000176887;ENSG00000088832;ENSG00000081189;ENSG00000159251;ENSG00000233276;ENSG00000160211;ENSG00000162430;ENSG00000140262;ENSG00000157240;ENSG00000179456;ENSG00000117724;ENSG00000198626;ENSG00000138435;ENSG00000187957
Factor 6	GO:0023061	signal release	159	19	8.6645	2.19286	0.000915924	0.0268915	ENSG00000198668;ENSG00000173267;ENSG00000162992;ENSG00000176887;ENSG00000198832;ENSG00000081189;ENSG00000132718;ENSG00000179915;ENSG00000069482;ENSG00000145335;ENSG00000141837;ENSG00000118263;ENSG00000106089;ENSG00000142330;ENSG00000011347;ENSG00000168993;ENSG00000116729;ENSG00000135744;ENSG00000124493
Factor 6	GO:0043270	positive regulation of ion transport	68	11	3.70557	2.9685	0.000976428	0.0275653	ENSG00000205542;ENSG00000198668;ENSG00000127914;ENSG00000151150;ENSG00000143153;ENSG00000069482;ENSG00000145335;ENSG00000160211;ENSG00000198626;ENSG00000198929;ENSG00000135744
Factor 6	GO:0098742	cell-cell adhesion via plasma-membrane adhesion molecules	40	8	2.17975	3.67015	0.00117111	0.0318368	ENSG00000172270;ENSG00000170017;ENSG00000179915;ENSG00000142949;ENSG00000144724;ENSG00000102924;ENSG00000112139;ENSG00000184226
Factor 6	GO:0050803	regulation of synapse structure or activity	81	12	4.41399	2.71863	0.00129528	0.0325699	ENSG00000196230;ENSG00000150625;ENSG00000172757;ENSG00000081189;ENSG00000179915;ENSG00000118257;ENSG00000145335;ENSG00000102924;ENSG00000112139;ENSG00000058404;ENSG00000157240;ENSG00000175866
Factor 6	GO:0032970	regulation of actin filament-based process	139	17	7.57462	2.24434	0.00130847	0.0325699	ENSG00000205542;ENSG00000034510;ENSG00000172757;ENSG00000127914;ENSG00000081189;ENSG00000108518;ENSG00000092820;ENSG00000046653;ENSG00000155366;ENSG00000108830;ENSG00000166333;ENSG00000124126;ENSG00000175866;ENSG00000163171;ENSG00000115963;ENSG00000198626;ENSG00000198929
Factor 6	GO:0007218	neuropeptide signaling pathway	10	4	0.544937	7.3403	0.00139445	0.0325699	ENSG00000142538;ENSG00000180616;ENSG00000069482;ENSG00000102109
Factor 6	GO:0051346	negative regulation of hydrolase activity	140	17	7.62912	2.2283	0.0014176	0.0325699	ENSG00000088832;ENSG00000106341;ENSG00000078018;ENSG00000101439;ENSG00000167641;ENSG00000233276;ENSG00000132386;ENSG00000160213;ENSG00000114353;ENSG00000145335;ENSG00000150722;ENSG00000182676;ENSG00000067606;ENSG00000064300;ENSG00000102109;ENSG00000164611;ENSG00000135744
Factor 6	GO:0010721	negative regulation of cell development	116	15	6.32127	2.37294	0.00141994	0.0325699	ENSG00000176887;ENSG00000135916;ENSG00000078018;ENSG00000175745;ENSG00000162490;ENSG00000185630;ENSG00000146425;ENSG00000113657;ENSG00000069482;ENSG00000144724;ENSG00000160211;ENSG00000115738;ENSG00000108947;ENSG00000040608;ENSG00000064300
Factor 6	GO:0097485	neuron projection guidance	94	13	5.12241	2.53787	0.00157842	0.0351078	ENSG00000172270;ENSG00000159674;ENSG00000196923;ENSG00000162490;ENSG00000092820;ENSG00000143355;ENSG00000005810;ENSG00000170017;ENSG00000149557;ENSG00000179915;ENSG00000118257;ENSG00000118263;ENSG00000108947
Factor 6	GO:0050769	positive regulation of neurogenesis	167	19	9.10045	2.08781	0.00165643	0.0354694	ENSG00000277586;ENSG00000162992;ENSG00000176887;ENSG00000183036;ENSG00000143320;ENSG00000081189;ENSG00000132386;ENSG00000146425;ENSG00000113657;ENSG00000108830;ENSG00000140262;ENSG00000166333;ENSG00000115738;ENSG00000058404;ENSG00000157240;ENSG00000175866;ENSG00000064300;ENSG00000107263;ENSG00000135744
Factor 6	GO:0001505	regulation of neurotransmitter levels	118	15	6.43026	2.33272	0.00169132	0.0354694	ENSG00000198668;ENSG00000173267;ENSG00000096384;ENSG00000081189;ENSG00000092621;ENSG00000046653;ENSG00000132718;ENSG00000179915;ENSG00000145335;ENSG00000106089;ENSG00000011347;ENSG00000168993;ENSG00000198929;ENSG00000135744;ENSG00000124493
Factor 6	GO:0009636	response to toxic substance	169	19	9.20943	2.0631	0.00190597	0.0376438	ENSG00000198668;ENSG00000075624;ENSG00000277586;ENSG00000198886;ENSG00000135486;ENSG00000149273;ENSG00000117450;ENSG00000084207;ENSG00000148908;ENSG00000159251;ENSG00000233276;ENSG00000114942;ENSG00000122378;ENSG00000121905;ENSG00000184602;ENSG00000160211;ENSG00000138435;ENSG00000143819;ENSG00000169432
Factor 6	GO:0001764	neuron migration	63	10	3.4331	2.91282	0.00191388	0.0376438	ENSG00000150625;ENSG00000081189;ENSG00000123307;ENSG00000134369;ENSG00000158321;ENSG00000118257;ENSG00000112139;ENSG00000131584;ENSG00000058404;ENSG00000187957
Factor 6	GO:0006413	translational initiation	157	18	8.55551	2.10391	0.0020032	0.0376438	ENSG00000198918;ENSG00000137818;ENSG00000198034;ENSG00000197958;ENSG00000122026;ENSG00000149273;ENSG00000108107;ENSG00000145592;ENSG00000166441;ENSG00000145425;ENSG00000147604;ENSG00000143947;ENSG00000122406;ENSG00000162244;ENSG00000089157;ENSG00000142534;ENSG00000187840;ENSG00000181163
Factor 6	GO:0003007	heart morphogenesis	64	10	3.4876	2.8673	0.00216181	0.0376438	ENSG00000176887;ENSG00000088832;ENSG00000174021;ENSG00000081189;ENSG00000159251;ENSG00000118257;ENSG00000166333;ENSG00000115738;ENSG00000157240;ENSG00000198626
Factor 6	GO:0035690	cellular response to drug	109	14	5.93981	2.35698	0.00217035	0.0376438	ENSG00000075624;ENSG00000135486;ENSG00000149273;ENSG00000148908;ENSG00000096384;ENSG00000167641;ENSG00000187840;ENSG00000081189;ENSG00000132386;ENSG00000114353;ENSG00000162430;ENSG00000113580;ENSG00000175866;ENSG00000198626
Factor 6	GO:0022604	regulation of cell morphogenesis	184	20	10.0268	1.99465	0.00219507	0.0376438	ENSG00000277586;ENSG00000078018;ENSG00000172757;ENSG00000189171;ENSG00000143320;ENSG00000162490;ENSG00000092820;ENSG00000005810;ENSG00000155366;ENSG00000108830;ENSG00000166333;ENSG00000124126;ENSG00000058404;ENSG00000175866;ENSG00000108947;ENSG00000154310;ENSG00000040608;ENSG00000163171;ENSG00000115963;ENSG00000064300
Factor 6	GO:0072593	reactive oxygen species metabolic process	86	12	4.68646	2.56057	0.00219584	0.0376438	ENSG00000117450;ENSG00000084207;ENSG00000096384;ENSG00000116717;ENSG00000233276;ENSG00000114353;ENSG00000145335;ENSG00000160211;ENSG00000124126;ENSG00000107957;ENSG00000198929;ENSG00000135744
Factor 6	GO:0034109	homotypic cell-cell adhesion	18	5	0.980887	5.09743	0.00220529	0.0376438	ENSG00000184009;ENSG00000075624;ENSG00000213719;ENSG00000151150;ENSG00000166333
Factor 6	GO:0021953	central nervous system neuron differentiation	54	9	2.94266	3.05846	0.00226244	0.0377416	ENSG00000096384;ENSG00000078018;ENSG00000162490;ENSG00000005810;ENSG00000118257;ENSG00000102924;ENSG00000112139;ENSG00000157240;ENSG00000143013
Factor 6	GO:0008277	regulation of G protein-coupled receptor signaling pathway	45	8	2.45222	3.26235	0.0025909	0.0413417	ENSG00000198668;ENSG00000148908;ENSG00000105290;ENSG00000143333;ENSG00000146425;ENSG00000114353;ENSG00000145335;ENSG00000168243
Factor 6	GO:0033002	muscle cell proliferation	45	8	2.45222	3.26235	0.0025909	0.0413417	ENSG00000115461;ENSG00000084207;ENSG00000081189;ENSG00000114353;ENSG00000162430;ENSG00000166333;ENSG00000115738;ENSG00000135744
Factor 6	GO:0050663	cytokine secretion	36	7	1.96177	3.5682	0.00281511	0.0437577	ENSG00000205542;ENSG00000189171;ENSG00000092820;ENSG00000132718;ENSG00000124508;ENSG00000067606;ENSG00000135744
Factor 6	GO:0060191	regulation of lipase activity	19	5	1.03538	4.82914	0.00286154	0.0437577	ENSG00000121905;ENSG00000155366;ENSG00000145335;ENSG00000067606;ENSG00000135744
Factor 6	GO:0060560	developmental growth involved in morphogenesis	89	12	4.84994	2.47426	0.00294679	0.0441417	ENSG00000096384;ENSG00000078018;ENSG00000143320;ENSG00000162490;ENSG00000170017;ENSG00000158321;ENSG00000069482;ENSG00000118257;ENSG00000108830;ENSG00000166333;ENSG00000067606;ENSG00000040608
Factor 6	GO:0001818	negative regulation of cytokine production	47	8	2.5612	3.12353	0.0034392	0.0494975	ENSG00000205542;ENSG00000084207;ENSG00000096384;ENSG00000092820;ENSG00000132718;ENSG00000156587;ENSG00000051128;ENSG00000124508
Factor 6	GO:0003205	cardiac chamber development	47	8	2.5612	3.12353	0.0034392	0.0494975	ENSG00000176887;ENSG00000088832;ENSG00000081189;ENSG00000118257;ENSG00000115738;ENSG00000157240;ENSG00000198626;ENSG00000143013
Factor 7	GO:0006605	protein targeting	261	69	18.6277	3.70416	0	0	ENSG00000177954;ENSG00000229117;ENSG00000140988;ENSG00000198918;ENSG00000213741;ENSG00000105372;ENSG00000231500;ENSG00000197756;ENSG00000142541;ENSG00000147403;ENSG00000112306;ENSG00000167526;ENSG00000198034;ENSG00000186468;ENSG00000105640;ENSG00000134419;ENSG00000174444;ENSG00000142937;ENSG00000080824;ENSG00000182774;ENSG00000144713;ENSG00000149273;ENSG00000100316;ENSG00000161970;ENSG00000089009…
Factor 7	GO:0009259	ribonucleotide metabolic process	257	59	18.3422	3.21662	0	0	ENSG00000205542;ENSG00000198840;ENSG00000198804;ENSG00000198886;ENSG00000127184;ENSG00000152234;ENSG00000124172;ENSG00000172115;ENSG00000111669;ENSG00000112695;ENSG00000189043;ENSG00000169020;ENSG00000111775;ENSG00000155368;ENSG00000131143;ENSG00000166136;ENSG00000135390;ENSG00000140990;ENSG00000170906;ENSG00000145494;ENSG00000132341;ENSG00000241837;ENSG00000173660;ENSG00000183648;ENSG00000241468…
Factor 7	GO:0006091	generation of precursor metabolites and energy	248	64	17.6999	3.61584	0	0	ENSG00000198840;ENSG00000198804;ENSG00000198886;ENSG00000127184;ENSG00000152234;ENSG00000124172;ENSG00000172115;ENSG00000111669;ENSG00000164919;ENSG00000112695;ENSG00000189043;ENSG00000142669;ENSG00000169020;ENSG00000111775;ENSG00000131143;ENSG00000189403;ENSG00000166136;ENSG00000127540;ENSG00000140990;ENSG00000170906;ENSG00000145494;ENSG00000241837;ENSG00000173660;ENSG00000131174;ENSG00000183648…
Factor 7	GO:0006401	RNA catabolic process	236	59	16.8434	3.50285	0	0	ENSG00000177954;ENSG00000229117;ENSG00000140988;ENSG00000198918;ENSG00000213741;ENSG00000105372;ENSG00000231500;ENSG00000197756;ENSG00000142541;ENSG00000147403;ENSG00000112306;ENSG00000167526;ENSG00000198034;ENSG00000186468;ENSG00000105640;ENSG00000134419;ENSG00000174444;ENSG00000142937;ENSG00000182774;ENSG00000144713;ENSG00000149273;ENSG00000100316;ENSG00000161970;ENSG00000089009;ENSG00000145592…
Factor 7	GO:0090150	establishment of protein localization to membrane	204	63	14.5596	4.32705	0	0	ENSG00000198668;ENSG00000177954;ENSG00000229117;ENSG00000140988;ENSG00000198918;ENSG00000213741;ENSG00000105372;ENSG00000231500;ENSG00000197756;ENSG00000142541;ENSG00000147403;ENSG00000112306;ENSG00000167526;ENSG00000198034;ENSG00000186468;ENSG00000105640;ENSG00000134419;ENSG00000174444;ENSG00000142937;ENSG00000080824;ENSG00000182774;ENSG00000144713;ENSG00000149273;ENSG00000100316;ENSG00000161970…
Factor 7	GO:0009123	nucleoside monophosphate metabolic process	195	56	13.9172	4.02379	0	0	ENSG00000205542;ENSG00000198840;ENSG00000198804;ENSG00000198886;ENSG00000127184;ENSG00000152234;ENSG00000124172;ENSG00000172115;ENSG00000111669;ENSG00000112695;ENSG00000189043;ENSG00000169020;ENSG00000111775;ENSG00000131143;ENSG00000166136;ENSG00000135390;ENSG00000140990;ENSG00000170906;ENSG00000145494;ENSG00000241837;ENSG00000173660;ENSG00000183648;ENSG00000241468;ENSG00000184076;ENSG00000135940…
Factor 7	GO:0009141	nucleoside triphosphate metabolic process	189	58	13.489	4.29979	0	0	ENSG00000205542;ENSG00000198840;ENSG00000198804;ENSG00000198886;ENSG00000127184;ENSG00000152234;ENSG00000124172;ENSG00000172115;ENSG00000111669;ENSG00000112695;ENSG00000189043;ENSG00000169020;ENSG00000111775;ENSG00000131143;ENSG00000166136;ENSG00000135390;ENSG00000140990;ENSG00000170906;ENSG00000145494;ENSG00000132341;ENSG00000241837;ENSG00000173660;ENSG00000183648;ENSG00000241468;ENSG00000184076…
Factor 7	GO:0006413	translational initiation	157	60	11.2052	5.35467	0	0	ENSG00000177954;ENSG00000229117;ENSG00000140988;ENSG00000198918;ENSG00000213741;ENSG00000105372;ENSG00000231500;ENSG00000197756;ENSG00000142541;ENSG00000147403;ENSG00000112306;ENSG00000167526;ENSG00000198034;ENSG00000186468;ENSG00000105640;ENSG00000134419;ENSG00000174444;ENSG00000142937;ENSG00000182774;ENSG00000144713;ENSG00000149273;ENSG00000100316;ENSG00000161970;ENSG00000089009;ENSG00000145592…
Factor 7	GO:0070972	protein localization to endoplasmic reticulum	119	54	8.49309	6.35811	0	0	ENSG00000177954;ENSG00000229117;ENSG00000140988;ENSG00000198918;ENSG00000213741;ENSG00000105372;ENSG00000231500;ENSG00000197756;ENSG00000142541;ENSG00000147403;ENSG00000112306;ENSG00000167526;ENSG00000198034;ENSG00000186468;ENSG00000105640;ENSG00000134419;ENSG00000174444;ENSG00000142937;ENSG00000182774;ENSG00000144713;ENSG00000149273;ENSG00000100316;ENSG00000161970;ENSG00000089009;ENSG00000145592…
Factor 7	GO:0033108	mitochondrial respiratory chain complex assembly	87	37	6.20923	5.95887	0	0	ENSG00000198840;ENSG00000198886;ENSG00000166136;ENSG00000229833;ENSG00000140990;ENSG00000170906;ENSG00000145494;ENSG00000183648;ENSG00000184076;ENSG00000184752;ENSG00000168653;ENSG00000138495;ENSG00000147123;ENSG00000090266;ENSG00000065518;ENSG00000174886;ENSG00000125356;ENSG00000186010;ENSG00000156467;ENSG00000137288;ENSG00000267855;ENSG00000131495;ENSG00000109390;ENSG00000184983;ENSG00000099795…
Factor 7	GO:1902600	proton transmembrane transport	77	32	5.49553	5.82292	0	0	ENSG00000205542;ENSG00000198804;ENSG00000198886;ENSG00000127184;ENSG00000152234;ENSG00000124172;ENSG00000164919;ENSG00000112695;ENSG00000189043;ENSG00000169020;ENSG00000111775;ENSG00000075415;ENSG00000131143;ENSG00000135390;ENSG00000241837;ENSG00000131174;ENSG00000241468;ENSG00000126267;ENSG00000176340;ENSG00000135940;ENSG00000138495;ENSG00000117410;ENSG00000159199;ENSG00000154723;ENSG00000136888…
Factor 7	GO:0010257	NADH dehydrogenase complex assembly	60	29	4.28223	6.77217	0	0	ENSG00000198840;ENSG00000198886;ENSG00000166136;ENSG00000140990;ENSG00000170906;ENSG00000145494;ENSG00000183648;ENSG00000184752;ENSG00000168653;ENSG00000147123;ENSG00000090266;ENSG00000065518;ENSG00000174886;ENSG00000125356;ENSG00000186010;ENSG00000267855;ENSG00000131495;ENSG00000109390;ENSG00000184983;ENSG00000099795;ENSG00000115286;ENSG00000151366;ENSG00000147684;ENSG00000004779;ENSG00000110717…
Factor 7	GO:0002181	cytoplasmic translation	73	29	5.21004	5.56617	1.9984e-15	1.12833e-13	ENSG00000229117;ENSG00000198918;ENSG00000213741;ENSG00000142541;ENSG00000186468;ENSG00000105640;ENSG00000144713;ENSG00000161970;ENSG00000089009;ENSG00000174748;ENSG00000198755;ENSG00000142676;ENSG00000108298;ENSG00000104408;ENSG00000162244;ENSG00000089157;ENSG00000063177;ENSG00000197728;ENSG00000156482;ENSG00000163682;ENSG00000100129;ENSG00000232112;ENSG00000187840;ENSG00000167658;ENSG00000147677…
Factor 7	GO:0007006	mitochondrial membrane organization	86	21	6.13786	3.42139	3.61588e-07	1.89575e-05	ENSG00000198668;ENSG00000080824;ENSG00000152234;ENSG00000124172;ENSG00000169020;ENSG00000135390;ENSG00000241837;ENSG00000241468;ENSG00000125995;ENSG00000159199;ENSG00000154723;ENSG00000099800;ENSG00000146425;ENSG00000130770;ENSG00000164924;ENSG00000186010;ENSG00000167283;ENSG00000154518;ENSG00000167863;ENSG00000105185;ENSG00000134809
Factor 7	GO:0006839	mitochondrial transport	147	26	10.4915	2.47821	1.09728e-05	0.000536934	ENSG00000080824;ENSG00000169100;ENSG00000152234;ENSG00000124172;ENSG00000198258;ENSG00000169020;ENSG00000241837;ENSG00000241468;ENSG00000135940;ENSG00000125995;ENSG00000196683;ENSG00000154723;ENSG00000099800;ENSG00000146425;ENSG00000130770;ENSG00000183172;ENSG00000164924;ENSG00000186010;ENSG00000167283;ENSG00000167863;ENSG00000150779;ENSG00000105185;ENSG00000148950;ENSG00000214253;ENSG00000120675…
Factor 7	GO:0022613	ribonucleoprotein complex biogenesis	330	45	23.5523	1.91064	1.18386e-05	0.000543096	ENSG00000177954;ENSG00000140988;ENSG00000105372;ENSG00000142541;ENSG00000147403;ENSG00000186468;ENSG00000142937;ENSG00000080824;ENSG00000182774;ENSG00000100316;ENSG00000161970;ENSG00000089009;ENSG00000147604;ENSG00000137154;ENSG00000198755;ENSG00000142676;ENSG00000198242;ENSG00000122406;ENSG00000104408;ENSG00000089157;ENSG00000136942;ENSG00000148303;ENSG00000168028;ENSG00000100129;ENSG00000132341…
Factor 7	GO:0071826	ribonucleoprotein complex subunit organization	185	30	13.2035	2.27212	1.39219e-05	0.0006011	ENSG00000177954;ENSG00000105372;ENSG00000142541;ENSG00000147403;ENSG00000186468;ENSG00000080824;ENSG00000100316;ENSG00000089009;ENSG00000142676;ENSG00000198242;ENSG00000122406;ENSG00000104408;ENSG00000089157;ENSG00000168028;ENSG00000100129;ENSG00000143977;ENSG00000139343;ENSG00000147677;ENSG00000125743;ENSG00000079785;ENSG00000170860;ENSG00000178982;ENSG00000104131;ENSG00000182004;ENSG00000167088…
Factor 7	GO:0099132	ATP hydrolysis coupled cation transmembrane transport	32	10	2.28386	4.37856	4.6995e-05	0.00191635	ENSG00000152234;ENSG00000124172;ENSG00000135390;ENSG00000241837;ENSG00000117410;ENSG00000159199;ENSG00000167283;ENSG00000154518;ENSG00000167863;ENSG00000128524
Factor 7	GO:0006979	response to oxidative stress	179	27	12.7753	2.11345	0.000137478	0.00531098	ENSG00000198840;ENSG00000198804;ENSG00000149273;ENSG00000204628;ENSG00000117450;ENSG00000152234;ENSG00000084207;ENSG00000172115;ENSG00000167815;ENSG00000089220;ENSG00000128272;ENSG00000137857;ENSG00000136810;ENSG00000177556;ENSG00000233276;ENSG00000167658;ENSG00000184752;ENSG00000125995;ENSG00000142168;ENSG00000065518;ENSG00000126432;ENSG00000167468;ENSG00000184983;ENSG00000265972;ENSG00000113811…
Factor 7	GO:0070585	protein localization to mitochondrion	93	17	6.63745	2.56122	0.000249702	0.00916408	ENSG00000198668;ENSG00000080824;ENSG00000169100;ENSG00000198258;ENSG00000125995;ENSG00000196683;ENSG00000099800;ENSG00000130770;ENSG00000164924;ENSG00000186010;ENSG00000150779;ENSG00000105185;ENSG00000175197;ENSG00000148950;ENSG00000214253;ENSG00000120675;ENSG00000134809
Factor 7	GO:0017004	cytochrome complex assembly	28	8	1.99837	4.00326	0.000543562	0.0189988	ENSG00000229833;ENSG00000184076;ENSG00000138495;ENSG00000156467;ENSG00000137288;ENSG00000183978;ENSG00000178449;ENSG00000203667
Factor 9	GO:0003012	muscle system process	112	20	5.12403	3.90317	1.07042e-07	7.85689e-05	ENSG00000198668;ENSG00000092841;ENSG00000180616;ENSG00000081189;ENSG00000159251;ENSG00000196591;ENSG00000122786;ENSG00000111678;ENSG00000145362;ENSG00000198467;ENSG00000154556;ENSG00000167460;ENSG00000151320;ENSG00000113163;ENSG00000101470;ENSG00000181965;ENSG00000266964;ENSG00000138435;ENSG00000035403;ENSG00000145349
Factor 9	GO:0061564	axon development	207	25	9.47031	2.63983	6.06426e-06	0.00222558	ENSG00000131711;ENSG00000117632;ENSG00000078018;ENSG00000143320;ENSG00000164305;ENSG00000006468;ENSG00000159674;ENSG00000196923;ENSG00000151150;ENSG00000041982;ENSG00000149294;ENSG00000177606;ENSG00000143355;ENSG00000111678;ENSG00000187323;ENSG00000169554;ENSG00000170017;ENSG00000130558;ENSG00000179915;ENSG00000184144;ENSG00000166333;ENSG00000169855;ENSG00000197381;ENSG00000035403;ENSG00000169783
Factor 9	GO:0090130	tissue migration	91	15	4.16328	3.60293	1.24213e-05	0.00261504	ENSG00000205542;ENSG00000189403;ENSG00000081189;ENSG00000108518;ENSG00000159251;ENSG00000177606;ENSG00000169554;ENSG00000113140;ENSG00000166974;ENSG00000144711;ENSG00000110880;ENSG00000106511;ENSG00000171951;ENSG00000213853;ENSG00000169855
Factor 9	GO:0051098	regulation of binding	166	21	7.59455	2.76514	1.7247e-05	0.00261504	ENSG00000205542;ENSG00000198668;ENSG00000075624;ENSG00000117632;ENSG00000162992;ENSG00000168036;ENSG00000164932;ENSG00000078018;ENSG00000166710;ENSG00000189403;ENSG00000081189;ENSG00000196591;ENSG00000159023;ENSG00000177606;ENSG00000127578;ENSG00000132688;ENSG00000111913;ENSG00000115738;ENSG00000260916;ENSG00000221818;ENSG00000008710
Factor 9	GO:0048568	embryonic organ development	105	16	4.80378	3.33071	1.78137e-05	0.00261504	ENSG00000162992;ENSG00000168036;ENSG00000164932;ENSG00000126778;ENSG00000081189;ENSG00000185630;ENSG00000132688;ENSG00000111913;ENSG00000084676;ENSG00000115738;ENSG00000114446;ENSG00000196767;ENSG00000143494;ENSG00000181965;ENSG00000117122;ENSG00000008710
Factor 9	GO:0003007	heart morphogenesis	64	12	2.92802	4.09833	2.48747e-05	0.003043	ENSG00000168036;ENSG00000126778;ENSG00000174021;ENSG00000081189;ENSG00000159251;ENSG00000177606;ENSG00000130558;ENSG00000166333;ENSG00000115738;ENSG00000113163;ENSG00000114446;ENSG00000169855
Factor 9	GO:0060560	developmental growth involved in morphogenesis	89	14	4.07178	3.4383	4.19893e-05	0.00440288	ENSG00000131711;ENSG00000168036;ENSG00000126778;ENSG00000078018;ENSG00000143320;ENSG00000067715;ENSG00000041982;ENSG00000187323;ENSG00000169554;ENSG00000170017;ENSG00000130558;ENSG00000069482;ENSG00000166333;ENSG00000035403
Factor 9	GO:0031032	actomyosin structure organization	59	11	2.69927	4.07518	5.76178e-05	0.00509628	ENSG00000184009;ENSG00000117632;ENSG00000081189;ENSG00000108518;ENSG00000159251;ENSG00000159023;ENSG00000155366;ENSG00000082397;ENSG00000071127;ENSG00000196776;ENSG00000159840
Factor 9	GO:0007015	actin filament organization	141	18	6.45079	2.79035	6.24885e-05	0.00509628	ENSG00000205542;ENSG00000117632;ENSG00000172757;ENSG00000108518;ENSG00000159251;ENSG00000162704;ENSG00000155366;ENSG00000198467;ENSG00000154556;ENSG00000167460;ENSG00000050405;ENSG00000124126;ENSG00000071127;ENSG00000112186;ENSG00000213853;ENSG00000196776;ENSG00000163171;ENSG00000159840
Factor 9	GO:0048645	animal organ formation	11	5	0.503253	9.93535	7.06651e-05	0.00518682	ENSG00000168036;ENSG00000126778;ENSG00000174021;ENSG00000081189;ENSG00000169855
Factor 9	GO:0022604	regulation of cell morphogenesis	184	21	8.41806	2.49464	8.18446e-05	0.00546127	ENSG00000131711;ENSG00000078018;ENSG00000172757;ENSG00000189171;ENSG00000143320;ENSG00000067715;ENSG00000159023;ENSG00000187323;ENSG00000169554;ENSG00000155366;ENSG00000082397;ENSG00000130558;ENSG00000184144;ENSG00000113140;ENSG00000166333;ENSG00000124126;ENSG00000110880;ENSG00000071127;ENSG00000169855;ENSG00000163171;ENSG00000169783
Factor 9	GO:0034109	homotypic cell-cell adhesion	18	6	0.823505	7.28593	0.0001002	0.00596569	ENSG00000184009;ENSG00000075624;ENSG00000213719;ENSG00000151150;ENSG00000166333;ENSG00000035403
Factor 9	GO:0001667	ameboidal-type cell migration	121	16	5.53579	2.89028	0.000105659	0.00596569	ENSG00000205542;ENSG00000172757;ENSG00000189403;ENSG00000081189;ENSG00000108518;ENSG00000177606;ENSG00000169554;ENSG00000113140;ENSG00000166974;ENSG00000166333;ENSG00000144711;ENSG00000110880;ENSG00000106511;ENSG00000171951;ENSG00000213853;ENSG00000169855
Factor 9	GO:0002009	morphogenesis of an epithelium	136	17	6.22204	2.73222	0.000130889	0.00686232	ENSG00000168036;ENSG00000164932;ENSG00000171863;ENSG00000126778;ENSG00000172757;ENSG00000081189;ENSG00000108518;ENSG00000185630;ENSG00000041982;ENSG00000169554;ENSG00000155366;ENSG00000119630;ENSG00000166333;ENSG00000114446;ENSG00000071127;ENSG00000035403;ENSG00000008710
Factor 9	GO:0008544	epidermis development	66	11	3.01952	3.64296	0.000166575	0.00815107	ENSG00000168036;ENSG00000143320;ENSG00000164305;ENSG00000196591;ENSG00000182568;ENSG00000069482;ENSG00000169692;ENSG00000111913;ENSG00000127863;ENSG00000185668;ENSG00000144283
Factor 9	GO:0034330	cell junction organization	102	14	4.66653	3.00009	0.000192363	0.00882467	ENSG00000184009;ENSG00000075624;ENSG00000168036;ENSG00000182985;ENSG00000145362;ENSG00000155366;ENSG00000082397;ENSG00000166974;ENSG00000166333;ENSG00000144711;ENSG00000110880;ENSG00000144283;ENSG00000071127;ENSG00000035403
Factor 9	GO:0045165	cell fate commitment	47	9	2.15026	4.18553	0.000222481	0.00960593	ENSG00000162992;ENSG00000168036;ENSG00000126778;ENSG00000164305;ENSG00000081189;ENSG00000119547;ENSG00000115738;ENSG00000221818;ENSG00000181965
Factor 9	GO:0032409	regulation of transporter activity	81	12	3.70577	3.23819	0.000268508	0.0109492	ENSG00000205542;ENSG00000198668;ENSG00000075624;ENSG00000151150;ENSG00000081189;ENSG00000137726;ENSG00000173221;ENSG00000145362;ENSG00000069482;ENSG00000151320;ENSG00000266964;ENSG00000145349
Factor 9	GO:0070661	leukocyte proliferation	52	9	2.37902	3.78308	0.000491996	0.0181283	ENSG00000168036;ENSG00000149273;ENSG00000164305;ENSG00000189403;ENSG00000081189;ENSG00000182985;ENSG00000182568;ENSG00000069482;ENSG00000124508
Factor 9	GO:0010959	regulation of metal ion transport	99	13	4.52928	2.87021	0.000506249	0.0181283	ENSG00000198668;ENSG00000168036;ENSG00000166710;ENSG00000151150;ENSG00000137726;ENSG00000101198;ENSG00000173221;ENSG00000145362;ENSG00000069482;ENSG00000051128;ENSG00000151320;ENSG00000266964;ENSG00000145349
Factor 9	GO:0030048	actin filament-based movement	42	8	1.92151	4.16339	0.000518656	0.0181283	ENSG00000092841;ENSG00000159251;ENSG00000145362;ENSG00000198467;ENSG00000167460;ENSG00000213853;ENSG00000101470;ENSG00000145349
Factor 9	GO:0010927	cellular component assembly involved in morphogenesis	33	7	1.50976	4.6365	0.000588655	0.0196397	ENSG00000184009;ENSG00000081189;ENSG00000159251;ENSG00000145362;ENSG00000082397;ENSG00000166333;ENSG00000071127
Factor 9	GO:0021953	central nervous system neuron differentiation	54	9	2.47052	3.64296	0.000656657	0.0209559	ENSG00000168036;ENSG00000078018;ENSG00000111678;ENSG00000187323;ENSG00000169554;ENSG00000184144;ENSG00000196767;ENSG00000169855;ENSG00000197381
Factor 9	GO:0007218	neuropeptide signaling pathway	10	4	0.457503	8.74311	0.000720352	0.0220308	ENSG00000142538;ENSG00000180616;ENSG00000069482;ENSG00000197696
Factor 9	GO:0030534	adult behavior	45	8	2.05876	3.88583	0.000841333	0.0241931	ENSG00000196591;ENSG00000118946;ENSG00000179915;ENSG00000184144;ENSG00000153902;ENSG00000115738;ENSG00000167081;ENSG00000100095
Factor 9	GO:0001763	morphogenesis of a branching structure	35	7	1.60126	4.37156	0.000856976	0.0241931	ENSG00000168036;ENSG00000126778;ENSG00000185630;ENSG00000041982;ENSG00000119630;ENSG00000166333;ENSG00000008710
Factor 9	GO:0043588	skin development	57	9	2.60777	3.45123	0.000985774	0.0260064	ENSG00000117632;ENSG00000168036;ENSG00000164305;ENSG00000196591;ENSG00000069482;ENSG00000127863;ENSG00000185668;ENSG00000144283;ENSG00000008710
Factor 9	GO:0002576	platelet degranulation	36	7	1.64701	4.25012	0.00102313	0.0260064	ENSG00000205542;ENSG00000198668;ENSG00000158710;ENSG00000113140;ENSG00000127824;ENSG00000071127;ENSG00000035403
Factor 9	GO:0050673	epithelial cell proliferation	94	12	4.30053	2.79035	0.00107076	0.0260064	ENSG00000168036;ENSG00000126778;ENSG00000189403;ENSG00000081189;ENSG00000177606;ENSG00000119630;ENSG00000113140;ENSG00000115738;ENSG00000114446;ENSG00000171951;ENSG00000169855;ENSG00000143494
Factor 9	GO:0090596	sensory organ morphogenesis	58	9	2.65352	3.39172	0.00112131	0.0260064	ENSG00000168036;ENSG00000164932;ENSG00000126778;ENSG00000196591;ENSG00000111678;ENSG00000111913;ENSG00000196767;ENSG00000181965;ENSG00000117122
Factor 9	GO:0050866	negative regulation of cell activation	27	6	1.23526	4.85728	0.00112968	0.0260064	ENSG00000164305;ENSG00000189403;ENSG00000069482;ENSG00000111913;ENSG00000115738;ENSG00000124508
Factor 9	GO:0097305	response to alcohol	70	10	3.20252	3.12254	0.00116411	0.0260064	ENSG00000198668;ENSG00000168036;ENSG00000198886;ENSG00000159251;ENSG00000196591;ENSG00000041982;ENSG00000114942;ENSG00000070961;ENSG00000113140;ENSG00000132434
Factor 9	GO:0007517	muscle organ development	108	13	4.94103	2.63103	0.00116922	0.0260064	ENSG00000092841;ENSG00000168036;ENSG00000126778;ENSG00000006468;ENSG00000081189;ENSG00000159251;ENSG00000111913;ENSG00000140262;ENSG00000151320;ENSG00000106511;ENSG00000197381;ENSG00000181965;ENSG00000138435
Factor 9	GO:0051493	regulation of cytoskeleton organization	224	21	10.2481	2.04917	0.00122564	0.0264593	ENSG00000205542;ENSG00000117632;ENSG00000168036;ENSG00000149273;ENSG00000015592;ENSG00000078018;ENSG00000172757;ENSG00000081189;ENSG00000108518;ENSG00000162704;ENSG00000132688;ENSG00000151746;ENSG00000155366;ENSG00000050405;ENSG00000166974;ENSG00000166333;ENSG00000124126;ENSG00000071127;ENSG00000196776;ENSG00000163171;ENSG00000008710
Factor 9	GO:0060485	mesenchyme development	71	10	3.24827	3.07856	0.00130175	0.0272996	ENSG00000168036;ENSG00000126778;ENSG00000172757;ENSG00000081189;ENSG00000159251;ENSG00000196591;ENSG00000169554;ENSG00000130558;ENSG00000110880;ENSG00000169855
Factor 9	GO:0001525	angiogenesis	110	13	5.03253	2.58319	0.00138813	0.0283024	ENSG00000168036;ENSG00000189403;ENSG00000130066;ENSG00000177606;ENSG00000005108;ENSG00000119630;ENSG00000113140;ENSG00000160293;ENSG00000106511;ENSG00000171951;ENSG00000213853;ENSG00000169855;ENSG00000143494
Factor 9	GO:0048880	sensory system development	98	12	4.48353	2.67646	0.00154943	0.0300275	ENSG00000162992;ENSG00000168036;ENSG00000189403;ENSG00000196591;ENSG00000177606;ENSG00000132688;ENSG00000111678;ENSG00000169554;ENSG00000070961;ENSG00000180660;ENSG00000131669;ENSG00000117122
Factor 9	GO:0032970	regulation of actin filament-based process	139	15	6.35929	2.35875	0.00155456	0.0300275	ENSG00000205542;ENSG00000117632;ENSG00000172757;ENSG00000081189;ENSG00000108518;ENSG00000162704;ENSG00000145362;ENSG00000155366;ENSG00000050405;ENSG00000166333;ENSG00000124126;ENSG00000071127;ENSG00000196776;ENSG00000163171;ENSG00000145349
Factor 9	GO:0001655	urogenital system development	73	10	3.33977	2.99422	0.00161691	0.0304311	ENSG00000168036;ENSG00000170370;ENSG00000126778;ENSG00000081189;ENSG00000185630;ENSG00000041982;ENSG00000119630;ENSG00000166333;ENSG00000115738;ENSG00000008710
Factor 9	GO:0007272	ensheathment of neurons	39	7	1.78426	3.92319	0.0016772	0.0307766	ENSG00000168036;ENSG00000145362;ENSG00000082397;ENSG00000184144;ENSG00000153902;ENSG00000166333;ENSG00000185668
Factor 9	GO:0099504	synaptic vesicle cycle	87	11	3.98028	2.76363	0.00186206	0.0333355	ENSG00000184009;ENSG00000198668;ENSG00000168036;ENSG00000067715;ENSG00000118946;ENSG00000179915;ENSG00000272636;ENSG00000091664;ENSG00000011347;ENSG00000106976;ENSG00000100505
Factor 9	GO:0098742	cell-cell adhesion via plasma-membrane adhesion molecules	40	7	1.83001	3.82511	0.00195538	0.0334894	ENSG00000182985;ENSG00000118946;ENSG00000170017;ENSG00000179915;ENSG00000184144;ENSG00000169855;ENSG00000008710
Factor 9	GO:0009612	response to mechanical stimulus	51	8	2.33327	3.42867	0.00196192	0.0334894	ENSG00000006468;ENSG00000116717;ENSG00000041982;ENSG00000177606;ENSG00000179915;ENSG00000111913;ENSG00000181965;ENSG00000008710
Factor 9	GO:0007586	digestion	13	4	0.594754	6.72547	0.00219977	0.0358807	ENSG00000157005;ENSG00000162992;ENSG00000050405;ENSG00000181965
Factor 9	GO:0048483	autonomic nervous system development	13	4	0.594754	6.72547	0.00219977	0.0358807	ENSG00000168036;ENSG00000126778;ENSG00000173404;ENSG00000197381
Factor 9	GO:0010721	negative regulation of cell development	116	13	5.30704	2.44958	0.0022586	0.0360394	ENSG00000168036;ENSG00000135916;ENSG00000078018;ENSG00000166710;ENSG00000175745;ENSG00000185630;ENSG00000196591;ENSG00000187323;ENSG00000069482;ENSG00000184144;ENSG00000115738;ENSG00000110880;ENSG00000169783
Factor 9	GO:0034765	regulation of ion transmembrane transport	117	13	5.35279	2.42864	0.00244003	0.0381061	ENSG00000205542;ENSG00000198668;ENSG00000213719;ENSG00000151150;ENSG00000081189;ENSG00000137726;ENSG00000173221;ENSG00000145362;ENSG00000069482;ENSG00000151320;ENSG00000071127;ENSG00000266964;ENSG00000145349
Factor 9	GO:0061351	neural precursor cell proliferation	53	8	2.42477	3.29929	0.00252423	0.0385997	ENSG00000168036;ENSG00000170370;ENSG00000174021;ENSG00000132688;ENSG00000169554;ENSG00000173404;ENSG00000166333;ENSG00000115738
Factor 9	GO:0021675	nerve development	22	5	1.00651	4.96768	0.00266325	0.0398944	ENSG00000168036;ENSG00000126778;ENSG00000166333;ENSG00000197381;ENSG00000181965
Factor 9	GO:0035148	tube formation	54	8	2.47052	3.23819	0.00284903	0.0418237	ENSG00000168036;ENSG00000164932;ENSG00000171863;ENSG00000126778;ENSG00000172757;ENSG00000108518;ENSG00000169554;ENSG00000114446
Factor 9	GO:0042391	regulation of membrane potential	120	13	5.49004	2.36793	0.00305747	0.0440036	ENSG00000213719;ENSG00000151150;ENSG00000081189;ENSG00000177606;ENSG00000173221;ENSG00000145362;ENSG00000179915;ENSG00000151320;ENSG00000071127;ENSG00000110881;ENSG00000266964;ENSG00000138435;ENSG00000145349
Factor 9	GO:0006814	sodium ion transport	55	8	2.51627	3.17931	0.00320555	0.0445722	ENSG00000151150;ENSG00000137726;ENSG00000101198;ENSG00000173221;ENSG00000091664;ENSG00000110881;ENSG00000266964;ENSG00000145349
Factor 9	GO:0030900	forebrain development	135	14	6.17629	2.26673	0.00321843	0.0445722	ENSG00000162992;ENSG00000168036;ENSG00000170370;ENSG00000164305;ENSG00000180616;ENSG00000162704;ENSG00000111678;ENSG00000169554;ENSG00000138162;ENSG00000184144;ENSG00000115738;ENSG00000185668;ENSG00000196767;ENSG00000169855
Factor 9	GO:0048771	tissue remodeling	33	6	1.50976	3.97414	0.00335944	0.0456636	ENSG00000168036;ENSG00000164932;ENSG00000101439;ENSG00000189403;ENSG00000081189;ENSG00000011347
Factor 9	GO:0050769	positive regulation of neurogenesis	167	16	7.6403	2.09416	0.00375133	0.0476467	ENSG00000131711;ENSG00000162992;ENSG00000168036;ENSG00000183036;ENSG00000143320;ENSG00000067715;ENSG00000081189;ENSG00000196591;ENSG00000169554;ENSG00000196628;ENSG00000140262;ENSG00000084676;ENSG00000166333;ENSG00000115738;ENSG00000169855;ENSG00000181965
Factor 9	GO:0090066	regulation of anatomical structure size	167	16	7.6403	2.09416	0.00375133	0.0476467	ENSG00000205542;ENSG00000131711;ENSG00000078018;ENSG00000172757;ENSG00000143320;ENSG00000108518;ENSG00000162704;ENSG00000187323;ENSG00000130558;ENSG00000050405;ENSG00000184144;ENSG00000166333;ENSG00000124126;ENSG00000160293;ENSG00000071127;ENSG00000163171
Factor 9	GO:0001503	ossification	95	11	4.34628	2.5309	0.003765	0.0476467	ENSG00000168036;ENSG00000164932;ENSG00000213719;ENSG00000196923;ENSG00000081189;ENSG00000185630;ENSG00000041982;ENSG00000167460;ENSG00000113140;ENSG00000166333;ENSG00000115738
Factor 9	GO:0042110	T cell activation	95	11	4.34628	2.5309	0.003765	0.0476467	ENSG00000168036;ENSG00000149273;ENSG00000164305;ENSG00000166710;ENSG00000189403;ENSG00000182985;ENSG00000182568;ENSG00000111913;ENSG00000124126;ENSG00000124508;ENSG00000196776
Factor 9	GO:0035249	synaptic transmission, glutamatergic	24	5	1.09801	4.5537	0.00398924	0.0496289	ENSG00000067715;ENSG00000081189;ENSG00000179915;ENSG00000091664;ENSG00000120251
Factor 11	GO:0022613	ribonucleoprotein complex biogenesis	330	37	6.91135	5.35352	0	0	ENSG00000177954;ENSG00000140988;ENSG00000105372;ENSG00000164587;ENSG00000142541;ENSG00000147403;ENSG00000233927;ENSG00000186468;ENSG00000142937;ENSG00000197958;ENSG00000182774;ENSG00000100316;ENSG00000161970;ENSG00000089009;ENSG00000147604;ENSG00000137154;ENSG00000115268;ENSG00000198755;ENSG00000142676;ENSG00000182899;ENSG00000171863;ENSG00000198242;ENSG00000170889;ENSG00000122406;ENSG00000089157…
Factor 11	GO:0006605	protein targeting	261	78	5.46625	14.2694	0	0	ENSG00000177954;ENSG00000109475;ENSG00000229117;ENSG00000140988;ENSG00000198918;ENSG00000137818;ENSG00000213741;ENSG00000105372;ENSG00000231500;ENSG00000164587;ENSG00000197756;ENSG00000142541;ENSG00000147403;ENSG00000233927;ENSG00000112306;ENSG00000167526;ENSG00000198034;ENSG00000186468;ENSG00000105640;ENSG00000134419;ENSG00000174444;ENSG00000142937;ENSG00000177600;ENSG00000197958;ENSG00000182774…
Factor 11	GO:0006401	RNA catabolic process	236	78	4.94266	15.781	0	0	ENSG00000177954;ENSG00000109475;ENSG00000229117;ENSG00000140988;ENSG00000198918;ENSG00000137818;ENSG00000213741;ENSG00000105372;ENSG00000231500;ENSG00000164587;ENSG00000197756;ENSG00000142541;ENSG00000147403;ENSG00000233927;ENSG00000112306;ENSG00000167526;ENSG00000198034;ENSG00000186468;ENSG00000105640;ENSG00000134419;ENSG00000174444;ENSG00000142937;ENSG00000177600;ENSG00000197958;ENSG00000182774…
Factor 11	GO:0090150	establishment of protein localization to membrane	204	78	4.27247	18.2564	0	0	ENSG00000177954;ENSG00000109475;ENSG00000229117;ENSG00000140988;ENSG00000198918;ENSG00000137818;ENSG00000213741;ENSG00000105372;ENSG00000231500;ENSG00000164587;ENSG00000197756;ENSG00000142541;ENSG00000147403;ENSG00000233927;ENSG00000112306;ENSG00000167526;ENSG00000198034;ENSG00000186468;ENSG00000105640;ENSG00000134419;ENSG00000174444;ENSG00000142937;ENSG00000177600;ENSG00000197958;ENSG00000182774…
Factor 11	GO:0006413	translational initiation	157	77	3.28813	23.4176	0	0	ENSG00000177954;ENSG00000109475;ENSG00000229117;ENSG00000140988;ENSG00000198918;ENSG00000137818;ENSG00000213741;ENSG00000105372;ENSG00000231500;ENSG00000164587;ENSG00000197756;ENSG00000142541;ENSG00000147403;ENSG00000233927;ENSG00000112306;ENSG00000167526;ENSG00000198034;ENSG00000186468;ENSG00000105640;ENSG00000134419;ENSG00000174444;ENSG00000142937;ENSG00000177600;ENSG00000197958;ENSG00000182774…
Factor 11	GO:0070972	protein localization to endoplasmic reticulum	119	77	2.49227	30.8955	0	0	ENSG00000177954;ENSG00000109475;ENSG00000229117;ENSG00000140988;ENSG00000198918;ENSG00000137818;ENSG00000213741;ENSG00000105372;ENSG00000231500;ENSG00000164587;ENSG00000197756;ENSG00000142541;ENSG00000147403;ENSG00000233927;ENSG00000112306;ENSG00000167526;ENSG00000198034;ENSG00000186468;ENSG00000105640;ENSG00000134419;ENSG00000174444;ENSG00000142937;ENSG00000177600;ENSG00000197958;ENSG00000182774…
Factor 11	GO:0002181	cytoplasmic translation	73	30	1.52887	19.6223	0	0	ENSG00000229117;ENSG00000198918;ENSG00000137818;ENSG00000213741;ENSG00000142541;ENSG00000233927;ENSG00000186468;ENSG00000105640;ENSG00000144713;ENSG00000071082;ENSG00000161970;ENSG00000089009;ENSG00000174748;ENSG00000198755;ENSG00000130255;ENSG00000142676;ENSG00000108298;ENSG00000182899;ENSG00000162244;ENSG00000089157;ENSG00000241343;ENSG00000063177;ENSG00000171858;ENSG00000172809;ENSG00000156482…
Factor 11	GO:0016072	rRNA metabolic process	171	25	3.58133	6.98064	3.33067e-15	3.05589e-13	ENSG00000177954;ENSG00000140988;ENSG00000105372;ENSG00000164587;ENSG00000233927;ENSG00000142937;ENSG00000182774;ENSG00000161970;ENSG00000147604;ENSG00000137154;ENSG00000115268;ENSG00000198755;ENSG00000142676;ENSG00000182899;ENSG00000171863;ENSG00000170889;ENSG00000122406;ENSG00000105193;ENSG00000138326;ENSG00000136942;ENSG00000171858;ENSG00000148303;ENSG00000168028;ENSG00000131469;ENSG00000188846
Factor 11	GO:0034470	ncRNA processing	223	25	4.67039	5.35287	1.70719e-12	1.39231e-10	ENSG00000177954;ENSG00000140988;ENSG00000105372;ENSG00000164587;ENSG00000233927;ENSG00000142937;ENSG00000182774;ENSG00000161970;ENSG00000147604;ENSG00000137154;ENSG00000115268;ENSG00000198755;ENSG00000142676;ENSG00000182899;ENSG00000171863;ENSG00000170889;ENSG00000122406;ENSG00000105193;ENSG00000138326;ENSG00000136942;ENSG00000171858;ENSG00000148303;ENSG00000168028;ENSG00000131469;ENSG00000188846
Factor 11	GO:0071826	ribonucleoprotein complex subunit organization	185	20	3.87454	5.1619	7.84248e-10	5.75638e-08	ENSG00000177954;ENSG00000105372;ENSG00000164587;ENSG00000142541;ENSG00000147403;ENSG00000233927;ENSG00000186468;ENSG00000197958;ENSG00000100316;ENSG00000089009;ENSG00000115268;ENSG00000142676;ENSG00000198242;ENSG00000122406;ENSG00000089157;ENSG00000083845;ENSG00000172809;ENSG00000168028;ENSG00000114391;ENSG00000124614
Factor 11	GO:0034248	regulation of cellular amide metabolic process	227	14	4.75417	2.94478	0.000234498	0.0154212	ENSG00000156508;ENSG00000124766;ENSG00000164587;ENSG00000142541;ENSG00000147403;ENSG00000198034;ENSG00000111640;ENSG00000149273;ENSG00000161970;ENSG00000204628;ENSG00000170889;ENSG00000122406;ENSG00000172809;ENSG00000167658
Factor 11	GO:0010608	posttranscriptional regulation of gene expression	286	16	5.98983	2.67119	0.000252117	0.0154212	ENSG00000124766;ENSG00000164587;ENSG00000142541;ENSG00000147403;ENSG00000198034;ENSG00000111640;ENSG00000149273;ENSG00000161970;ENSG00000143947;ENSG00000204628;ENSG00000170889;ENSG00000122406;ENSG00000172809;ENSG00000221983;ENSG00000167658;ENSG00000108654
Factor 12	GO:0016053	organic acid biosynthetic process	131	12	3.24969	3.69265	8.23379e-05	0.0426513	ENSG00000074800;ENSG00000149925;ENSG00000092621;ENSG00000074696;ENSG00000099194;ENSG00000164687;ENSG00000134333;ENSG00000100219;ENSG00000186480;ENSG00000183010;ENSG00000146733;ENSG00000135069
Factor 12	GO:0006413	translational initiation	157	13	3.89467	3.33789	0.000117292	0.0426513	ENSG00000177954;ENSG00000109475;ENSG00000140988;ENSG00000198918;ENSG00000198034;ENSG00000174444;ENSG00000197958;ENSG00000136942;ENSG00000161016;ENSG00000187840;ENSG00000181163;ENSG00000125977;ENSG00000070756
Factor 12	GO:1901615	organic hydroxy compound metabolic process	124	11	3.07605	3.57602	0.000219913	0.0426513	ENSG00000120437;ENSG00000104549;ENSG00000079459;ENSG00000169714;ENSG00000099194;ENSG00000134333;ENSG00000197894;ENSG00000116133;ENSG00000186480;ENSG00000172893;ENSG00000135069
Factor 12	GO:0006959	humoral immune response	24	5	0.595364	8.39822	0.000251974	0.0426513	ENSG00000198918;ENSG00000159674;ENSG00000108561;ENSG00000198830;ENSG00000168214
Factor 12	GO:0008202	steroid metabolic process	88	9	2.183	4.12276	0.00029054	0.0426513	ENSG00000120437;ENSG00000104549;ENSG00000079459;ENSG00000169714;ENSG00000099194;ENSG00000069482;ENSG00000116133;ENSG00000186480;ENSG00000172893
Factor 15	GO:0061564	axon development	207	21	6.73444	3.1183	2.55348e-06	0.00187426	ENSG00000104722;ENSG00000131711;ENSG00000277586;ENSG00000197956;ENSG00000172020;ENSG00000143320;ENSG00000164305;ENSG00000006468;ENSG00000159674;ENSG00000166963;ENSG00000162490;ENSG00000092820;ENSG00000041982;ENSG00000177606;ENSG00000169554;ENSG00000170017;ENSG00000149557;ENSG00000130558;ENSG00000118257;ENSG00000184144;ENSG00000133216
Factor 15	GO:0022604	regulation of cell morphogenesis	184	17	5.98617	2.83988	8.26666e-05	0.0303118	ENSG00000131711;ENSG00000277586;ENSG00000143320;ENSG00000067715;ENSG00000149925;ENSG00000162490;ENSG00000092820;ENSG00000159023;ENSG00000169554;ENSG00000082397;ENSG00000130558;ENSG00000184144;ENSG00000132872;ENSG00000145555;ENSG00000163171;ENSG00000100345;ENSG00000133216
Factor 15	GO:0060560	developmental growth involved in morphogenesis	89	11	2.89549	3.79902	0.000124598	0.0303118	ENSG00000131711;ENSG00000143320;ENSG00000067715;ENSG00000162490;ENSG00000041982;ENSG00000169554;ENSG00000170017;ENSG00000130558;ENSG00000069482;ENSG00000118257;ENSG00000132872
Factor 15	GO:0050890	cognition	93	11	3.02562	3.63562	0.000185875	0.0303118	ENSG00000164305;ENSG00000166963;ENSG00000177606;ENSG00000185652;ENSG00000163328;ENSG00000184144;ENSG00000161642;ENSG00000132872;ENSG00000110881;ENSG00000181965;ENSG00000133216
Factor 15	GO:0007389	pattern specification process	110	12	3.57869	3.35318	0.000206483	0.0303118	ENSG00000162992;ENSG00000170370;ENSG00000185630;ENSG00000152977;ENSG00000169554;ENSG00000118257;ENSG00000138083;ENSG00000114446;ENSG00000106511;ENSG00000101871;ENSG00000116729;ENSG00000181965
Factor 15	GO:0035270	endocrine system development	32	6	1.04107	5.76328	0.000484633	0.0450073	ENSG00000124766;ENSG00000162992;ENSG00000185630;ENSG00000173404;ENSG00000129757;ENSG00000138083
Factor 15	GO:0048568	embryonic organ development	105	11	3.41602	3.22012	0.00054231	0.0450073	ENSG00000162992;ENSG00000185630;ENSG00000132688;ENSG00000152977;ENSG00000129757;ENSG00000111913;ENSG00000186480;ENSG00000138083;ENSG00000114446;ENSG00000181965;ENSG00000133216
Factor 15	GO:0021675	nerve development	22	5	0.715738	6.9858	0.000575368	0.0450073	ENSG00000185652;ENSG00000118257;ENSG00000181965;ENSG00000166833;ENSG00000133216
Factor 15	GO:0007586	digestion	13	4	0.422936	9.45769	0.000613178	0.0450073	ENSG00000157005;ENSG00000162992;ENSG00000092820;ENSG00000181965
Factor 15	GO:0048483	autonomic nervous system development	13	4	0.422936	9.45769	0.000613178	0.0450073	ENSG00000124766;ENSG00000173404;ENSG00000118257;ENSG00000166833
Factor 16	GO:0035924	cellular response to vascular endothelial growth factor stimulus	10	5	0.178935	27.9432	3.84385e-07	0.000282139	ENSG00000135404;ENSG00000106211;ENSG00000118257;ENSG00000092421;ENSG00000165197
Factor 16	GO:0002576	platelet degranulation	36	6	0.644164	9.31439	3.4995e-05	0.0128432	ENSG00000198668;ENSG00000135404;ENSG00000158710;ENSG00000113140;ENSG00000127824;ENSG00000165197
Factor 16	GO:0001101	response to acid chemical	100	9	1.78935	5.02977	6.24904e-05	0.0152893	ENSG00000157005;ENSG00000084207;ENSG00000126778;ENSG00000121769;ENSG00000164305;ENSG00000041982;ENSG00000121905;ENSG00000113140;ENSG00000058668
Factor 16	GO:0050920	regulation of chemotaxis	44	6	0.787312	7.62087	0.000113078	0.0207498	ENSG00000084207;ENSG00000189403;ENSG00000106211;ENSG00000092421;ENSG00000125266;ENSG00000165197
Factor 16	GO:0009636	response to toxic substance	169	11	3.02399	3.63757	0.00018322	0.0221925	ENSG00000198668;ENSG00000277586;ENSG00000149273;ENSG00000117450;ENSG00000084207;ENSG00000148908;ENSG00000164305;ENSG00000041982;ENSG00000121905;ENSG00000113140;ENSG00000169432
Factor 16	GO:0043583	ear development	49	6	0.876779	6.84323	0.000208518	0.0221925	ENSG00000162992;ENSG00000164932;ENSG00000126778;ENSG00000121905;ENSG00000113140;ENSG00000181965
Factor 16	GO:0034765	regulation of ion transmembrane transport	117	9	2.09353	4.29895	0.000211646	0.0221925	ENSG00000198668;ENSG00000135404;ENSG00000221946;ENSG00000213719;ENSG00000075142;ENSG00000121905;ENSG00000145335;ENSG00000058668;ENSG00000169432
Factor 16	GO:0050808	synapse organization	146	10	2.61244	3.82783	0.000242591	0.0222577	ENSG00000173267;ENSG00000277586;ENSG00000126778;ENSG00000172020;ENSG00000041982;ENSG00000118257;ENSG00000145335;ENSG00000113140;ENSG00000125266;ENSG00000187957
Factor 16	GO:0061564	axon development	207	12	3.70394	3.23979	0.000273585	0.0223124	ENSG00000104722;ENSG00000131711;ENSG00000277586;ENSG00000154277;ENSG00000197956;ENSG00000172020;ENSG00000078018;ENSG00000164305;ENSG00000041982;ENSG00000118257;ENSG00000092421;ENSG00000125266
Factor 16	GO:0010959	regulation of metal ion transport	99	8	1.77145	4.51607	0.00034607	0.0254016	ENSG00000198668;ENSG00000135404;ENSG00000221946;ENSG00000166710;ENSG00000075142;ENSG00000121905;ENSG00000145335;ENSG00000058668
Factor 16	GO:0051098	regulation of binding	166	10	2.97031	3.36665	0.000679421	0.0416786	ENSG00000198668;ENSG00000162992;ENSG00000164932;ENSG00000078018;ENSG00000166710;ENSG00000189403;ENSG00000075142;ENSG00000159023;ENSG00000127578;ENSG00000172201
Factor 16	GO:0001525	angiogenesis	110	8	1.96828	4.06446	0.000705729	0.0416786	ENSG00000189403;ENSG00000130066;ENSG00000106211;ENSG00000118257;ENSG00000113140;ENSG00000092421;ENSG00000125266;ENSG00000165197
Factor 16	GO:0060326	cell chemotaxis	41	5	0.733632	6.81541	0.000738177	0.0416786	ENSG00000084207;ENSG00000189403;ENSG00000106211;ENSG00000165197;ENSG00000143545
Factor 16	GO:0002237	response to molecule of bacterial origin	64	6	1.14518	5.23935	0.000902113	0.0472965	ENSG00000084207;ENSG00000164305;ENSG00000166710;ENSG00000189403;ENSG00000145335;ENSG00000113140
Factor 17	GO:0006413	translational initiation	157	26	2.74542	9.4703	0	0	ENSG00000140988;ENSG00000198918;ENSG00000213741;ENSG00000105372;ENSG00000197756;ENSG00000112306;ENSG00000186468;ENSG00000105640;ENSG00000182774;ENSG00000122026;ENSG00000145592;ENSG00000166441;ENSG00000137154;ENSG00000182899;ENSG00000162244;ENSG00000138326;ENSG00000136942;ENSG00000172809;ENSG00000142534;ENSG00000131469;ENSG00000173812;ENSG00000128272;ENSG00000124614;ENSG00000100664;ENSG00000125977…
Factor 17	GO:0070972	protein localization to endoplasmic reticulum	119	22	2.08093	10.5722	0	0	ENSG00000140988;ENSG00000198918;ENSG00000213741;ENSG00000105372;ENSG00000197756;ENSG00000112306;ENSG00000186468;ENSG00000105640;ENSG00000182774;ENSG00000122026;ENSG00000145592;ENSG00000166441;ENSG00000137154;ENSG00000182899;ENSG00000162244;ENSG00000138326;ENSG00000136942;ENSG00000172809;ENSG00000143742;ENSG00000142534;ENSG00000131469;ENSG00000124614
Factor 17	GO:0090150	establishment of protein localization to membrane	204	23	3.5673	6.44745	2.27374e-13	5.56308e-11	ENSG00000140988;ENSG00000198918;ENSG00000213741;ENSG00000105372;ENSG00000197756;ENSG00000112306;ENSG00000186468;ENSG00000105640;ENSG00000182774;ENSG00000122026;ENSG00000145592;ENSG00000166441;ENSG00000137154;ENSG00000204628;ENSG00000182899;ENSG00000162244;ENSG00000138326;ENSG00000136942;ENSG00000172809;ENSG00000143742;ENSG00000142534;ENSG00000131469;ENSG00000124614
Factor 17	GO:0006401	RNA catabolic process	236	22	4.12688	5.3309	4.03209e-11	7.39888e-09	ENSG00000140988;ENSG00000198918;ENSG00000213741;ENSG00000105372;ENSG00000197756;ENSG00000112306;ENSG00000186468;ENSG00000105640;ENSG00000182774;ENSG00000122026;ENSG00000145592;ENSG00000166441;ENSG00000137154;ENSG00000119705;ENSG00000182899;ENSG00000162244;ENSG00000138326;ENSG00000136942;ENSG00000172809;ENSG00000142534;ENSG00000131469;ENSG00000124614
Factor 17	GO:0006605	protein targeting	261	22	4.56405	4.82028	2.94291e-10	4.32019e-08	ENSG00000140988;ENSG00000198918;ENSG00000213741;ENSG00000105372;ENSG00000197756;ENSG00000112306;ENSG00000186468;ENSG00000105640;ENSG00000182774;ENSG00000122026;ENSG00000145592;ENSG00000166441;ENSG00000137154;ENSG00000182899;ENSG00000162244;ENSG00000138326;ENSG00000136942;ENSG00000172809;ENSG00000143742;ENSG00000142534;ENSG00000131469;ENSG00000124614
Factor 17	GO:0002181	cytoplasmic translation	73	8	1.27654	6.26696	3.35399e-05	0.00410305	ENSG00000198918;ENSG00000213741;ENSG00000186468;ENSG00000105640;ENSG00000182899;ENSG00000162244;ENSG00000172809;ENSG00000100664
Factor 18	GO:0006401	RNA catabolic process	236	31	4.46279	6.94633	0	0	ENSG00000177954;ENSG00000229117;ENSG00000140988;ENSG00000213741;ENSG00000197756;ENSG00000142541;ENSG00000147403;ENSG00000233927;ENSG00000198034;ENSG00000174444;ENSG00000065978;ENSG00000149273;ENSG00000100316;ENSG00000089009;ENSG00000145425;ENSG00000174748;ENSG00000147604;ENSG00000198755;ENSG00000130255;ENSG00000171863;ENSG00000122406;ENSG00000104408;ENSG00000136942;ENSG00000148303;ENSG00000008988…
Factor 18	GO:0090150	establishment of protein localization to membrane	204	30	3.85767	7.77672	0	0	ENSG00000177954;ENSG00000229117;ENSG00000140988;ENSG00000213741;ENSG00000197756;ENSG00000142541;ENSG00000147403;ENSG00000233927;ENSG00000198034;ENSG00000174444;ENSG00000080824;ENSG00000149273;ENSG00000100316;ENSG00000089009;ENSG00000145425;ENSG00000174748;ENSG00000147604;ENSG00000198755;ENSG00000130255;ENSG00000204628;ENSG00000171863;ENSG00000122406;ENSG00000136942;ENSG00000148303;ENSG00000008988…
Factor 18	GO:0006413	translational initiation	157	34	2.96889	11.4521	0	0	ENSG00000177954;ENSG00000229117;ENSG00000140988;ENSG00000213741;ENSG00000197756;ENSG00000142541;ENSG00000147403;ENSG00000233927;ENSG00000198034;ENSG00000174444;ENSG00000149273;ENSG00000100316;ENSG00000089009;ENSG00000145425;ENSG00000174748;ENSG00000147604;ENSG00000198755;ENSG00000130255;ENSG00000171863;ENSG00000122406;ENSG00000104408;ENSG00000136942;ENSG00000148303;ENSG00000008988;ENSG00000125691…
Factor 18	GO:0070972	protein localization to endoplasmic reticulum	119	28	2.25031	12.4428	0	0	ENSG00000177954;ENSG00000229117;ENSG00000140988;ENSG00000213741;ENSG00000197756;ENSG00000142541;ENSG00000147403;ENSG00000233927;ENSG00000198034;ENSG00000174444;ENSG00000149273;ENSG00000100316;ENSG00000089009;ENSG00000145425;ENSG00000174748;ENSG00000147604;ENSG00000198755;ENSG00000130255;ENSG00000171863;ENSG00000122406;ENSG00000136942;ENSG00000148303;ENSG00000008988;ENSG00000143742;ENSG00000125691…
Factor 18	GO:0006605	protein targeting	261	30	4.93554	6.07836	1.11022e-16	1.62981e-14	ENSG00000177954;ENSG00000229117;ENSG00000140988;ENSG00000213741;ENSG00000197756;ENSG00000142541;ENSG00000147403;ENSG00000233927;ENSG00000198034;ENSG00000174444;ENSG00000080824;ENSG00000149273;ENSG00000100316;ENSG00000089009;ENSG00000145425;ENSG00000169100;ENSG00000174748;ENSG00000147604;ENSG00000198755;ENSG00000130255;ENSG00000171863;ENSG00000122406;ENSG00000136942;ENSG00000148303;ENSG00000008988…
Factor 18	GO:0002181	cytoplasmic translation	73	14	1.38044	10.1417	4.10159e-11	5.01761e-09	ENSG00000229117;ENSG00000213741;ENSG00000142541;ENSG00000233927;ENSG00000089009;ENSG00000174748;ENSG00000198755;ENSG00000130255;ENSG00000104408;ENSG00000100129;ENSG00000167658;ENSG00000147677;ENSG00000175390;ENSG00000149100
Factor 18	GO:0022613	ribonucleoprotein complex biogenesis	330	25	6.24034	4.00619	8.64616e-10	9.06611e-08	ENSG00000177954;ENSG00000140988;ENSG00000142541;ENSG00000147403;ENSG00000233927;ENSG00000080824;ENSG00000100316;ENSG00000089009;ENSG00000147604;ENSG00000198755;ENSG00000171863;ENSG00000122406;ENSG00000104408;ENSG00000136942;ENSG00000148303;ENSG00000168028;ENSG00000188846;ENSG00000099622;ENSG00000100129;ENSG00000181163;ENSG00000105373;ENSG00000147677;ENSG00000147274;ENSG00000175390;ENSG00000149100
Factor 18	GO:0071826	ribonucleoprotein complex subunit organization	185	18	3.49837	5.14525	6.1503e-09	5.6429e-07	ENSG00000177954;ENSG00000142541;ENSG00000147403;ENSG00000233927;ENSG00000080824;ENSG00000100316;ENSG00000089009;ENSG00000122406;ENSG00000104408;ENSG00000168028;ENSG00000099622;ENSG00000100129;ENSG00000181163;ENSG00000105373;ENSG00000147677;ENSG00000147274;ENSG00000175390;ENSG00000149100
Factor 18	GO:0034248	regulation of cellular amide metabolic process	227	15	4.2926	3.49439	1.81306e-05	0.00147866	ENSG00000156508;ENSG00000142541;ENSG00000147403;ENSG00000198034;ENSG00000149273;ENSG00000204628;ENSG00000122406;ENSG00000104408;ENSG00000143742;ENSG00000156976;ENSG00000099622;ENSG00000181163;ENSG00000167658;ENSG00000147677;ENSG00000102317
Factor 18	GO:0010608	posttranscriptional regulation of gene expression	286	16	5.4083	2.95842	7.26227e-05	0.00507205	ENSG00000142541;ENSG00000147403;ENSG00000198034;ENSG00000163041;ENSG00000065978;ENSG00000149273;ENSG00000204628;ENSG00000122406;ENSG00000104408;ENSG00000143742;ENSG00000156976;ENSG00000099622;ENSG00000181163;ENSG00000167658;ENSG00000147677;ENSG00000102317
Factor 18	GO:0016072	rRNA metabolic process	171	12	3.23363	3.711	7.60116e-05	0.00507205	ENSG00000177954;ENSG00000140988;ENSG00000233927;ENSG00000147604;ENSG00000198755;ENSG00000171863;ENSG00000122406;ENSG00000136942;ENSG00000148303;ENSG00000168028;ENSG00000188846;ENSG00000105373

## Sheet: 5e
Perturbation	GSFA	scMAGeCK	DESeq2	MAST	SCEPTRE
ADNP	795	70	74	38	73
ARID1B	310	35	263	54	20
ASH1L	322	34	26	15	15
CHD2	756	179	159	88	277
CHD8	0	18	8	1	5
CTNND2	0	9	0	0	1
DYRK1A	23	19	0	0	1
HDAC5	0	10	0	1	0
MECP2	0	7	1	1	1
MYT1L	0	10	0	0	0
POGZ	0	18	0	0	0
PTEN	895	201	922	207	322
RELN	0	4	0	0	0
SETD5	466	82	22	7	19

## Sheet: 5f
Method	Perturbation	geneSet	description	size	overlap	expect	enrichmentRatio	pValue	FDR	geneIDs
scMAGeCK	ARID1B	GO:0009141	nucleoside triphosphate metabolic process	189	8	1.22977	6.50529	1.95163e-05	0.00600262	ENSG00000168653;ENSG00000106633;ENSG00000205542;ENSG00000167863;ENSG00000198938;ENSG00000198840;ENSG00000198886;ENSG00000198786
scMAGeCK	ARID1B	GO:0009123	nucleoside monophosphate metabolic process	195	8	1.26881	6.30513	2.45134e-05	0.00600262	ENSG00000168653;ENSG00000106633;ENSG00000205542;ENSG00000167863;ENSG00000198938;ENSG00000198840;ENSG00000198886;ENSG00000198786
scMAGeCK	ARID1B	GO:0009259	ribonucleotide metabolic process	257	9	1.67222	5.38205	2.45339e-05	0.00600262	ENSG00000168653;ENSG00000106633;ENSG00000205542;ENSG00000005882;ENSG00000167863;ENSG00000198938;ENSG00000198840;ENSG00000198886;ENSG00000198786
scMAGeCK	ARID1B	GO:1902600	proton transmembrane transport	77	5	0.501017	9.97971	0.000119437	0.0200541	ENSG00000205542;ENSG00000131174;ENSG00000167863;ENSG00000198938;ENSG00000198886
scMAGeCK	ARID1B	GO:0006091	generation of precursor metabolites and energy	248	8	1.61366	4.95766	0.000136609	0.0200541	ENSG00000168653;ENSG00000106633;ENSG00000131174;ENSG00000167863;ENSG00000198938;ENSG00000198840;ENSG00000198886;ENSG00000198786
scMAGeCK	ASH1L	GO:0009141	nucleoside triphosphate metabolic process	189	11	1.22977	8.94478	1.28802e-08	9.45404e-06	ENSG00000128951;ENSG00000239672;ENSG00000198888;ENSG00000198763;ENSG00000198804;ENSG00000198712;ENSG00000228253;ENSG00000198899;ENSG00000198840;ENSG00000198886;ENSG00000198727
scMAGeCK	ASH1L	GO:0009123	nucleoside monophosphate metabolic process	195	10	1.26881	7.88141	2.29867e-07	8.43614e-05	ENSG00000128951;ENSG00000198888;ENSG00000198763;ENSG00000198804;ENSG00000198712;ENSG00000228253;ENSG00000198899;ENSG00000198840;ENSG00000198886;ENSG00000198727
scMAGeCK	ASH1L	GO:0009259	ribonucleotide metabolic process	257	10	1.67222	5.98006	2.96314e-06	0.000724982	ENSG00000239672;ENSG00000198888;ENSG00000198763;ENSG00000198804;ENSG00000198712;ENSG00000228253;ENSG00000198899;ENSG00000198840;ENSG00000198886;ENSG00000198727
scMAGeCK	ASH1L	GO:1902600	proton transmembrane transport	77	6	0.501017	11.9756	7.93331e-06	0.00145576	ENSG00000198804;ENSG00000198712;ENSG00000228253;ENSG00000198899;ENSG00000198886;ENSG00000198727
scMAGeCK	ASH1L	GO:0006091	generation of precursor metabolites and energy	248	9	1.61366	5.57737	1.84187e-05	0.00270387	ENSG00000198888;ENSG00000198763;ENSG00000198804;ENSG00000198712;ENSG00000228253;ENSG00000198899;ENSG00000198840;ENSG00000198886;ENSG00000198727
scMAGeCK	ASH1L	GO:0090150	establishment of protein localization to membrane	204	8	1.32737	6.02696	3.40065e-05	0.00416013	ENSG00000188846;ENSG00000204628;ENSG00000198918;ENSG00000137818;ENSG00000168461;ENSG00000170889;ENSG00000083845;ENSG00000182093
scMAGeCK	ASH1L	GO:0033108	mitochondrial respiratory chain complex assembly	87	5	0.566084	8.83261	0.000213316	0.0223677	ENSG00000178449;ENSG00000198888;ENSG00000198763;ENSG00000198840;ENSG00000198886
scMAGeCK	ASH1L	GO:0010257	NADH dehydrogenase complex assembly	60	4	0.390403	10.2458	0.000557786	0.0497069	ENSG00000198888;ENSG00000198763;ENSG00000198840;ENSG00000198886
scMAGeCK	ASH1L	GO:0006414	translational elongation	109	5	0.709231	7.04989	0.000609485	0.0497069	ENSG00000132676;ENSG00000114942;ENSG00000204628;ENSG00000156508;ENSG00000137818
scMAGeCK	CHD2	GO:0090150	establishment of protein localization to membrane	204	36	6.47092	5.56335	0	0	ENSG00000116251;ENSG00000142937;ENSG00000122406;ENSG00000171863;ENSG00000144713;ENSG00000174748;ENSG00000162244;ENSG00000182899;ENSG00000168824;ENSG00000109475;ENSG00000145425;ENSG00000164587;ENSG00000231500;ENSG00000272398;ENSG00000112306;ENSG00000198034;ENSG00000198918;ENSG00000147403;ENSG00000008988;ENSG00000147604;ENSG00000136942;ENSG00000177600;ENSG00000149273;ENSG00000089157;ENSG00000213741…
scMAGeCK	CHD2	GO:0006413	translational initiation	157	31	4.98007	6.22481	0	0	ENSG00000116251;ENSG00000142937;ENSG00000122406;ENSG00000171863;ENSG00000144713;ENSG00000174748;ENSG00000162244;ENSG00000182899;ENSG00000109475;ENSG00000145425;ENSG00000164587;ENSG00000231500;ENSG00000112306;ENSG00000198034;ENSG00000198918;ENSG00000147403;ENSG00000008988;ENSG00000147604;ENSG00000136942;ENSG00000177600;ENSG00000110321;ENSG00000149273;ENSG00000089157;ENSG00000213741;ENSG00000137818…
scMAGeCK	CHD2	GO:0070972	protein localization to endoplasmic reticulum	119	31	3.77471	8.21256	0	0	ENSG00000116251;ENSG00000142937;ENSG00000122406;ENSG00000171863;ENSG00000144713;ENSG00000174748;ENSG00000162244;ENSG00000182899;ENSG00000109475;ENSG00000145362;ENSG00000145425;ENSG00000164587;ENSG00000231500;ENSG00000112306;ENSG00000198034;ENSG00000198918;ENSG00000147403;ENSG00000008988;ENSG00000147604;ENSG00000136942;ENSG00000177600;ENSG00000149273;ENSG00000089157;ENSG00000213741;ENSG00000137818…
scMAGeCK	CHD2	GO:0006605	protein targeting	261	37	8.27898	4.46915	1.9984e-15	3.66707e-13	ENSG00000116251;ENSG00000142937;ENSG00000122406;ENSG00000143575;ENSG00000171863;ENSG00000144713;ENSG00000174748;ENSG00000162244;ENSG00000182899;ENSG00000109475;ENSG00000145425;ENSG00000133706;ENSG00000164587;ENSG00000231500;ENSG00000112306;ENSG00000184903;ENSG00000198034;ENSG00000198918;ENSG00000147403;ENSG00000008988;ENSG00000147604;ENSG00000136942;ENSG00000177600;ENSG00000149273;ENSG00000089157…
scMAGeCK	CHD2	GO:0006401	RNA catabolic process	236	31	7.48597	4.14108	4.68203e-12	6.87322e-10	ENSG00000116251;ENSG00000142937;ENSG00000122406;ENSG00000171863;ENSG00000144713;ENSG00000174748;ENSG00000162244;ENSG00000182899;ENSG00000109475;ENSG00000145425;ENSG00000164587;ENSG00000231500;ENSG00000112306;ENSG00000198034;ENSG00000198918;ENSG00000147403;ENSG00000008988;ENSG00000147604;ENSG00000136942;ENSG00000177600;ENSG00000149273;ENSG00000089157;ENSG00000213741;ENSG00000137818;ENSG00000172809…
scMAGeCK	CHD2	GO:0002181	cytoplasmic translation	73	12	2.31558	5.1823	2.34446e-06	0.000286806	ENSG00000144713;ENSG00000174748;ENSG00000162244;ENSG00000182899;ENSG00000198918;ENSG00000089157;ENSG00000213741;ENSG00000137818;ENSG00000172809;ENSG00000167658;ENSG00000105640;ENSG00000142541
scMAGeCK	CHD2	GO:0021700	developmental maturation	92	11	2.91826	3.76937	0.000134435	0.0140965	ENSG00000184144;ENSG00000115738;ENSG00000058404;ENSG00000160211;ENSG00000277586;ENSG00000069482;ENSG00000135404;ENSG00000166747;ENSG00000108518;ENSG00000028277;ENSG00000142192
scMAGeCK	CHD2	GO:0072593	reactive oxygen species metabolic process	86	10	2.72794	3.66577	0.000343738	0.0315379	ENSG00000117450;ENSG00000116717;ENSG00000213722;ENSG00000184903;ENSG00000160211;ENSG00000107957;ENSG00000080824;ENSG00000126602;ENSG00000125995;ENSG00000124126
scMAGeCK	PTEN	GO:0006605	protein targeting	261	70	9.18117	7.6243	0	0	ENSG00000142676;ENSG00000121905;ENSG00000142937;ENSG00000122406;ENSG00000177954;ENSG00000171863;ENSG00000143947;ENSG00000071082;ENSG00000197756;ENSG00000144713;ENSG00000174748;ENSG00000168028;ENSG00000188846;ENSG00000162244;ENSG00000114391;ENSG00000182899;ENSG00000163682;ENSG00000174780;ENSG00000109475;ENSG00000145425;ENSG00000145592;ENSG00000186468;ENSG00000164587;ENSG00000231500;ENSG00000198755…
scMAGeCK	PTEN	GO:0006401	RNA catabolic process	236	70	8.30175	8.43196	0	0	ENSG00000142676;ENSG00000065978;ENSG00000142937;ENSG00000122406;ENSG00000177954;ENSG00000171863;ENSG00000143947;ENSG00000071082;ENSG00000197756;ENSG00000144713;ENSG00000174748;ENSG00000168028;ENSG00000188846;ENSG00000162244;ENSG00000114391;ENSG00000182899;ENSG00000163682;ENSG00000109475;ENSG00000145425;ENSG00000145592;ENSG00000186468;ENSG00000164587;ENSG00000231500;ENSG00000198755;ENSG00000112306…
scMAGeCK	PTEN	GO:0090150	establishment of protein localization to membrane	204	71	7.17609	9.89397	0	0	ENSG00000142676;ENSG00000121905;ENSG00000142937;ENSG00000122406;ENSG00000177954;ENSG00000171863;ENSG00000143947;ENSG00000071082;ENSG00000197756;ENSG00000144713;ENSG00000174748;ENSG00000168028;ENSG00000188846;ENSG00000162244;ENSG00000114391;ENSG00000182899;ENSG00000163682;ENSG00000174780;ENSG00000109475;ENSG00000145425;ENSG00000145592;ENSG00000186468;ENSG00000164587;ENSG00000204628;ENSG00000231500…
scMAGeCK	PTEN	GO:0006413	translational initiation	157	68	5.52277	12.3127	0	0	ENSG00000142676;ENSG00000142937;ENSG00000122406;ENSG00000177954;ENSG00000171863;ENSG00000143947;ENSG00000071082;ENSG00000197756;ENSG00000144713;ENSG00000174748;ENSG00000168028;ENSG00000188846;ENSG00000162244;ENSG00000114391;ENSG00000182899;ENSG00000163682;ENSG00000109475;ENSG00000145425;ENSG00000145592;ENSG00000186468;ENSG00000164587;ENSG00000231500;ENSG00000198755;ENSG00000112306;ENSG00000198034…
scMAGeCK	PTEN	GO:0070972	protein localization to endoplasmic reticulum	119	68	4.18605	16.2444	0	0	ENSG00000142676;ENSG00000142937;ENSG00000122406;ENSG00000177954;ENSG00000171863;ENSG00000143947;ENSG00000071082;ENSG00000197756;ENSG00000144713;ENSG00000174748;ENSG00000168028;ENSG00000188846;ENSG00000162244;ENSG00000114391;ENSG00000182899;ENSG00000163682;ENSG00000174780;ENSG00000109475;ENSG00000145425;ENSG00000145592;ENSG00000186468;ENSG00000164587;ENSG00000231500;ENSG00000198755;ENSG00000112306…
scMAGeCK	PTEN	GO:0002181	cytoplasmic translation	73	28	2.56791	10.9038	0	0	ENSG00000142676;ENSG00000071082;ENSG00000144713;ENSG00000174748;ENSG00000232112;ENSG00000162244;ENSG00000114391;ENSG00000182899;ENSG00000163682;ENSG00000186468;ENSG00000198755;ENSG00000198918;ENSG00000156482;ENSG00000104408;ENSG00000089009;ENSG00000089157;ENSG00000213741;ENSG00000137818;ENSG00000161970;ENSG00000108298;ENSG00000172809;ENSG00000171858;ENSG00000167658;ENSG00000130255;ENSG00000233927…
scMAGeCK	PTEN	GO:0022613	ribonucleoprotein complex biogenesis	330	35	11.6084	3.01506	1.67874e-09	1.76028e-07	ENSG00000142676;ENSG00000142937;ENSG00000122406;ENSG00000177954;ENSG00000182004;ENSG00000171863;ENSG00000168028;ENSG00000188846;ENSG00000114391;ENSG00000182899;ENSG00000186468;ENSG00000164587;ENSG00000198755;ENSG00000147403;ENSG00000147604;ENSG00000104408;ENSG00000137154;ENSG00000197958;ENSG00000148303;ENSG00000089009;ENSG00000089157;ENSG00000182774;ENSG00000161970;ENSG00000198242;ENSG00000131469…
scMAGeCK	PTEN	GO:0016072	rRNA metabolic process	171	22	6.01525	3.65737	8.67149e-08	7.9561e-06	ENSG00000142676;ENSG00000142937;ENSG00000122406;ENSG00000177954;ENSG00000171863;ENSG00000168028;ENSG00000188846;ENSG00000182899;ENSG00000164587;ENSG00000198755;ENSG00000147604;ENSG00000137154;ENSG00000148303;ENSG00000182774;ENSG00000161970;ENSG00000131469;ENSG00000171858;ENSG00000233927;ENSG00000105193;ENSG00000105202;ENSG00000105372;ENSG00000170889
scMAGeCK	PTEN	GO:0071826	ribonucleoprotein complex subunit organization	185	20	6.50773	3.07327	5.70504e-06	0.000465278	ENSG00000142676;ENSG00000122406;ENSG00000177954;ENSG00000182004;ENSG00000168028;ENSG00000114391;ENSG00000186468;ENSG00000164587;ENSG00000147403;ENSG00000104408;ENSG00000197958;ENSG00000089009;ENSG00000089157;ENSG00000198242;ENSG00000172809;ENSG00000233927;ENSG00000105372;ENSG00000142541;ENSG00000083845;ENSG00000100316
scMAGeCK	PTEN	GO:0034470	ncRNA processing	223	22	7.84445	2.80453	8.54765e-06	0.000627398	ENSG00000142676;ENSG00000142937;ENSG00000122406;ENSG00000177954;ENSG00000171863;ENSG00000168028;ENSG00000188846;ENSG00000182899;ENSG00000164587;ENSG00000198755;ENSG00000147604;ENSG00000137154;ENSG00000148303;ENSG00000182774;ENSG00000161970;ENSG00000131469;ENSG00000171858;ENSG00000233927;ENSG00000105193;ENSG00000105202;ENSG00000105372;ENSG00000170889
scMAGeCK	RELN	GO:0042303	molting cycle	24	2	0.0146401	136.611	6.82769e-05	0.026596	ENSG00000182004;ENSG00000196712
scMAGeCK	RELN	GO:0051169	nuclear transport	206	3	0.125661	23.8738	7.24687e-05	0.026596	ENSG00000182004;ENSG00000163634;ENSG00000196712
scMAGeCK	SETD5	GO:0006605	protein targeting	261	47	4.08642	11.5015	0	0	ENSG00000142676;ENSG00000142937;ENSG00000177954;ENSG00000171863;ENSG00000071082;ENSG00000197756;ENSG00000144713;ENSG00000174748;ENSG00000188846;ENSG00000162244;ENSG00000114391;ENSG00000109475;ENSG00000145425;ENSG00000145592;ENSG00000186468;ENSG00000133706;ENSG00000164587;ENSG00000231500;ENSG00000198755;ENSG00000112306;ENSG00000169100;ENSG00000198034;ENSG00000241343;ENSG00000147604;ENSG00000156482…
scMAGeCK	SETD5	GO:0006401	RNA catabolic process	236	45	3.695	12.1786	0	0	ENSG00000142676;ENSG00000142937;ENSG00000177954;ENSG00000171863;ENSG00000071082;ENSG00000197756;ENSG00000144713;ENSG00000174748;ENSG00000188846;ENSG00000162244;ENSG00000114391;ENSG00000109475;ENSG00000145425;ENSG00000145592;ENSG00000186468;ENSG00000164587;ENSG00000231500;ENSG00000198755;ENSG00000112306;ENSG00000198034;ENSG00000241343;ENSG00000147604;ENSG00000156482;ENSG00000137154;ENSG00000136942…
scMAGeCK	SETD5	GO:0090150	establishment of protein localization to membrane	204	47	3.19398	14.7152	0	0	ENSG00000142676;ENSG00000142937;ENSG00000177954;ENSG00000171863;ENSG00000071082;ENSG00000197756;ENSG00000144713;ENSG00000174748;ENSG00000188846;ENSG00000162244;ENSG00000114391;ENSG00000109475;ENSG00000145425;ENSG00000145592;ENSG00000186468;ENSG00000164587;ENSG00000204628;ENSG00000231500;ENSG00000198755;ENSG00000272398;ENSG00000112306;ENSG00000198034;ENSG00000241343;ENSG00000147604;ENSG00000156482…
scMAGeCK	SETD5	GO:0006413	translational initiation	157	45	2.45811	18.3067	0	0	ENSG00000142676;ENSG00000142937;ENSG00000177954;ENSG00000171863;ENSG00000071082;ENSG00000197756;ENSG00000144713;ENSG00000174748;ENSG00000188846;ENSG00000162244;ENSG00000114391;ENSG00000109475;ENSG00000145425;ENSG00000145592;ENSG00000186468;ENSG00000164587;ENSG00000231500;ENSG00000198755;ENSG00000112306;ENSG00000198034;ENSG00000241343;ENSG00000147604;ENSG00000156482;ENSG00000137154;ENSG00000136942…
scMAGeCK	SETD5	GO:0070972	protein localization to endoplasmic reticulum	119	45	1.86316	24.1526	0	0	ENSG00000142676;ENSG00000142937;ENSG00000177954;ENSG00000171863;ENSG00000071082;ENSG00000197756;ENSG00000144713;ENSG00000174748;ENSG00000188846;ENSG00000162244;ENSG00000114391;ENSG00000109475;ENSG00000145425;ENSG00000145592;ENSG00000186468;ENSG00000164587;ENSG00000231500;ENSG00000198755;ENSG00000112306;ENSG00000198034;ENSG00000241343;ENSG00000147604;ENSG00000156482;ENSG00000137154;ENSG00000136942…
scMAGeCK	SETD5	GO:0002181	cytoplasmic translation	73	17	1.14294	14.8739	2.22045e-16	2.71635e-14	ENSG00000142676;ENSG00000071082;ENSG00000144713;ENSG00000174748;ENSG00000162244;ENSG00000114391;ENSG00000186468;ENSG00000198755;ENSG00000241343;ENSG00000156482;ENSG00000161642;ENSG00000089009;ENSG00000161970;ENSG00000108298;ENSG00000171858;ENSG00000105640;ENSG00000142541
scMAGeCK	SETD5	GO:0022613	ribonucleoprotein complex biogenesis	330	23	5.16673	4.45155	4.22444e-10	4.42963e-08	ENSG00000142676;ENSG00000142937;ENSG00000177954;ENSG00000182004;ENSG00000171863;ENSG00000188846;ENSG00000114391;ENSG00000186468;ENSG00000164587;ENSG00000198755;ENSG00000147604;ENSG00000137154;ENSG00000136942;ENSG00000197958;ENSG00000148303;ENSG00000089009;ENSG00000182774;ENSG00000161970;ENSG00000171858;ENSG00000142541;ENSG00000170889;ENSG00000083845;ENSG00000100316
scMAGeCK	SETD5	GO:0016072	rRNA metabolic process	171	15	2.67731	5.60264	3.83197e-08	3.51584e-06	ENSG00000142676;ENSG00000142937;ENSG00000177954;ENSG00000171863;ENSG00000188846;ENSG00000164587;ENSG00000198755;ENSG00000147604;ENSG00000137154;ENSG00000136942;ENSG00000148303;ENSG00000182774;ENSG00000161970;ENSG00000171858;ENSG00000170889
scMAGeCK	SETD5	GO:0034470	ncRNA processing	223	16	3.49146	4.58261	2.16697e-07	1.76728e-05	ENSG00000142676;ENSG00000142937;ENSG00000177954;ENSG00000171863;ENSG00000188846;ENSG00000164587;ENSG00000198755;ENSG00000147604;ENSG00000137154;ENSG00000136942;ENSG00000148303;ENSG00000182774;ENSG00000161970;ENSG00000171858;ENSG00000170892;ENSG00000170889
scMAGeCK	SETD5	GO:0071826	ribonucleoprotein complex subunit organization	185	11	2.8965	3.79768	0.00012093	0.00887626	ENSG00000142676;ENSG00000177954;ENSG00000182004;ENSG00000114391;ENSG00000186468;ENSG00000164587;ENSG00000197958;ENSG00000089009;ENSG00000142541;ENSG00000083845;ENSG00000100316
DESeq2	ADNP	GO:0030534	adult behavior	45	6	0.622204	9.64314	2.97857e-05	0.0140531	ENSG00000173267;ENSG00000154277;ENSG00000196591;ENSG00000171316;ENSG00000184144;ENSG00000164885
DESeq2	ADNP	GO:0071706	tumor necrosis factor superfamily cytokine production	29	5	0.400976	12.4696	3.9996e-05	0.0140531	ENSG00000084207;ENSG00000189403;ENSG00000196591;ENSG00000113811;ENSG00000120885
DESeq2	ADNP	GO:0070661	leukocyte proliferation	52	6	0.718991	8.34502	6.90047e-05	0.0140531	ENSG00000168036;ENSG00000084207;ENSG00000189403;ENSG00000081189;ENSG00000113811;ENSG00000120885
DESeq2	ADNP	GO:0048771	tissue remodeling	33	5	0.456283	10.9581	7.65834e-05	0.0140531	ENSG00000168036;ENSG00000101439;ENSG00000189403;ENSG00000081189;ENSG00000171316
DESeq2	ADNP	GO:0031589	cell-substrate adhesion	83	7	1.14762	6.09957	0.000127618	0.0181971	ENSG00000168036;ENSG00000135404;ENSG00000163466;ENSG00000119547;ENSG00000070831;ENSG00000071054;ENSG00000164885
DESeq2	ADNP	GO:0001505	regulation of neurotransmitter levels	118	8	1.63156	4.90329	0.000192293	0.0181971	ENSG00000198668;ENSG00000173267;ENSG00000080824;ENSG00000096384;ENSG00000081189;ENSG00000144746;ENSG00000120885;ENSG00000164885
DESeq2	ADNP	GO:0030901	midbrain development	40	5	0.55307	9.04044	0.000197012	0.0181971	ENSG00000198668;ENSG00000168036;ENSG00000166165;ENSG00000088986;ENSG00000070831
DESeq2	ADNP	GO:0042063	gliogenesis	89	7	1.23058	5.68837	0.000198359	0.0181971	ENSG00000168036;ENSG00000115310;ENSG00000084207;ENSG00000196591;ENSG00000184144;ENSG00000120885;ENSG00000164885
DESeq2	ADNP	GO:0003007	heart morphogenesis	64	6	0.884913	6.78033	0.000223126	0.0181971	ENSG00000168036;ENSG00000115310;ENSG00000174021;ENSG00000081189;ENSG00000171316;ENSG00000159173
DESeq2	ADNP	GO:0006959	humoral immune response	24	4	0.331842	12.0539	0.000288438	0.0211714	ENSG00000198918;ENSG00000028277;ENSG00000081189;ENSG00000120885
DESeq2	ADNP	GO:0002764	immune response-regulating signaling pathway	128	8	1.76983	4.52022	0.000336828	0.0217617	ENSG00000198668;ENSG00000080824;ENSG00000096384;ENSG00000189403;ENSG00000081189;ENSG00000163466;ENSG00000166598;ENSG00000070831
DESeq2	ADNP	GO:0048645	animal organ formation	11	3	0.152094	19.7246	0.000385425	0.0217617	ENSG00000168036;ENSG00000174021;ENSG00000081189
DESeq2	ADNP	GO:0051131	chaperone-mediated protein complex assembly	11	3	0.152094	19.7246	0.000385425	0.0217617	ENSG00000080824;ENSG00000096384;ENSG00000120885
DESeq2	ADNP	GO:0090150	establishment of protein localization to membrane	204	10	2.82066	3.54527	0.000427704	0.0224239	ENSG00000198668;ENSG00000198918;ENSG00000137818;ENSG00000142541;ENSG00000105640;ENSG00000080824;ENSG00000089157;ENSG00000186010;ENSG00000105185;ENSG00000164885
DESeq2	ADNP	GO:0032612	interleukin-1 production	12	3	0.165921	18.0809	0.000508824	0.0248985	ENSG00000084207;ENSG00000189403;ENSG00000196591
DESeq2	ADNP	GO:0051961	negative regulation of nervous system development	107	7	1.47946	4.73145	0.000616802	0.028278	ENSG00000168036;ENSG00000135916;ENSG00000115310;ENSG00000196591;ENSG00000071054;ENSG00000184144;ENSG00000164885
DESeq2	ADNP	GO:0032602	chemokine production	13	3	0.179748	16.69	0.000654941	0.028278	ENSG00000084207;ENSG00000189403;ENSG00000113811
DESeq2	ADNP	GO:0006605	protein targeting	261	11	3.60878	3.04812	0.000783539	0.0285014	ENSG00000198918;ENSG00000137818;ENSG00000142541;ENSG00000105640;ENSG00000080824;ENSG00000089157;ENSG00000118363;ENSG00000186010;ENSG00000105185;ENSG00000120885;ENSG00000164885
DESeq2	ADNP	GO:0048857	neural nucleus development	31	4	0.42863	9.33207	0.000794107	0.0285014	ENSG00000198668;ENSG00000166165;ENSG00000088986;ENSG00000070831
DESeq2	ADNP	GO:0050808	synapse organization	146	8	2.01871	3.96293	0.000814854	0.0285014	ENSG00000167552;ENSG00000173267;ENSG00000168036;ENSG00000081189;ENSG00000070831;ENSG00000113758;ENSG00000184144;ENSG00000164885
DESeq2	ADNP	GO:0021953	central nervous system neuron differentiation	54	5	0.746645	6.69662	0.000815436	0.0285014	ENSG00000168036;ENSG00000080824;ENSG00000096384;ENSG00000184144;ENSG00000164885
DESeq2	ADNP	GO:0010721	negative regulation of cell development	116	7	1.6039	4.36435	0.000999809	0.0333573	ENSG00000168036;ENSG00000135916;ENSG00000115310;ENSG00000196591;ENSG00000071054;ENSG00000184144;ENSG00000164885
DESeq2	ADNP	GO:0070972	protein localization to endoplasmic reticulum	119	7	1.64538	4.25433	0.0011625	0.0370988	ENSG00000198918;ENSG00000137818;ENSG00000142541;ENSG00000105640;ENSG00000115310;ENSG00000089157;ENSG00000118363
DESeq2	ADNP	GO:0060560	developmental growth involved in morphogenesis	89	6	1.23058	4.87574	0.00131945	0.0403533	ENSG00000131711;ENSG00000168036;ENSG00000080824;ENSG00000115310;ENSG00000096384;ENSG00000164885
DESeq2	ADNP	GO:0023061	signal release	159	8	2.19845	3.63892	0.00142114	0.0417247	ENSG00000198668;ENSG00000173267;ENSG00000088986;ENSG00000198832;ENSG00000081189;ENSG00000171316;ENSG00000071054;ENSG00000164885
DESeq2	ADNP	GO:0016358	dendrite development	92	6	1.27206	4.71675	0.00156743	0.0431661	ENSG00000131711;ENSG00000081189;ENSG00000196591;ENSG00000070831;ENSG00000113758;ENSG00000164885
DESeq2	ADNP	GO:0010975	regulation of neuron projection development	201	9	2.77918	3.23837	0.00161324	0.0431661	ENSG00000131711;ENSG00000135916;ENSG00000115310;ENSG00000081189;ENSG00000196591;ENSG00000113758;ENSG00000071054;ENSG00000184144;ENSG00000164885
DESeq2	ADNP	GO:0001764	neuron migration	63	5	0.871086	5.73996	0.00164666	0.0431661	ENSG00000131711;ENSG00000168036;ENSG00000081189;ENSG00000184144;ENSG00000164885
DESeq2	ARID1B	GO:0009141	nucleoside triphosphate metabolic process	189	24	8.60838	2.78798	3.60279e-06	0.00264445	ENSG00000205542;ENSG00000198938;ENSG00000198886;ENSG00000110955;ENSG00000111669;ENSG00000112695;ENSG00000169021;ENSG00000198786;ENSG00000184076;ENSG00000168653;ENSG00000164405;ENSG00000090266;ENSG00000239672;ENSG00000130770;ENSG00000106992;ENSG00000154518;ENSG00000167863;ENSG00000115286;ENSG00000143774;ENSG00000147684;ENSG00000116288;ENSG00000165264;ENSG00000165434;ENSG00000169057
DESeq2	ARID1B	GO:0009123	nucleoside monophosphate metabolic process	195	23	8.88166	2.58961	2.01289e-05	0.0073873	ENSG00000205542;ENSG00000198938;ENSG00000198886;ENSG00000110955;ENSG00000111669;ENSG00000112695;ENSG00000169021;ENSG00000198786;ENSG00000184076;ENSG00000168653;ENSG00000164405;ENSG00000090266;ENSG00000130770;ENSG00000106992;ENSG00000154518;ENSG00000167863;ENSG00000115286;ENSG00000143774;ENSG00000147684;ENSG00000116288;ENSG00000165264;ENSG00000165434;ENSG00000169057
DESeq2	ARID1B	GO:1902600	proton transmembrane transport	77	12	3.50712	3.42161	0.00015732	0.0303268	ENSG00000205542;ENSG00000198938;ENSG00000198886;ENSG00000110955;ENSG00000112695;ENSG00000131174;ENSG00000154518;ENSG00000167863;ENSG00000115286;ENSG00000116288;ENSG00000105409;ENSG00000159720
DESeq2	ARID1B	GO:0060560	developmental growth involved in morphogenesis	89	13	4.05368	3.20696	0.000165269	0.0303268	ENSG00000168036;ENSG00000115310;ENSG00000092964;ENSG00000067715;ENSG00000162490;ENSG00000117139;ENSG00000169554;ENSG00000142192;ENSG00000203879;ENSG00000018189;ENSG00000127603;ENSG00000108830;ENSG00000124486
DESeq2	ARID1B	GO:0006091	generation of precursor metabolites and energy	248	24	11.2956	2.12471	0.000319993	0.0469749	ENSG00000198938;ENSG00000198886;ENSG00000110955;ENSG00000111669;ENSG00000112695;ENSG00000169021;ENSG00000127540;ENSG00000131174;ENSG00000198786;ENSG00000184076;ENSG00000168653;ENSG00000164405;ENSG00000090266;ENSG00000079102;ENSG00000130770;ENSG00000167863;ENSG00000115286;ENSG00000147684;ENSG00000116288;ENSG00000085662;ENSG00000165264;ENSG00000165434;ENSG00000169057;ENSG00000108010
DESeq2	ARID1B	GO:0006338	chromatin remodeling	85	12	3.87149	3.09958	0.000407765	0.049831	ENSG00000075624;ENSG00000163041;ENSG00000168036;ENSG00000187514;ENSG00000048649;ENSG00000111642;ENSG00000142599;ENSG00000182568;ENSG00000162521;ENSG00000117713;ENSG00000130165;ENSG00000102038
DESeq2	ARID1B	GO:0008213	protein alkylation	87	12	3.96259	3.02833	0.000507108	0.049831	ENSG00000168036;ENSG00000113648;ENSG00000137815;ENSG00000147548;ENSG00000054267;ENSG00000182568;ENSG00000118058;ENSG00000175582;ENSG00000169057;ENSG00000138336;ENSG00000136045;ENSG00000142453
DESeq2	ARID1B	GO:0009259	ribonucleotide metabolic process	257	24	11.7056	2.05031	0.000543117	0.049831	ENSG00000205542;ENSG00000198938;ENSG00000198886;ENSG00000110955;ENSG00000111669;ENSG00000112695;ENSG00000169021;ENSG00000198786;ENSG00000184076;ENSG00000168653;ENSG00000164405;ENSG00000090266;ENSG00000239672;ENSG00000130770;ENSG00000106992;ENSG00000154518;ENSG00000167863;ENSG00000115286;ENSG00000143774;ENSG00000147684;ENSG00000116288;ENSG00000165264;ENSG00000165434;ENSG00000169057
DESeq2	ASH1L	GO:0006091	generation of precursor metabolites and energy	248	8	1.21025	6.61022	1.35865e-05	0.00510157	ENSG00000198712;ENSG00000198840;ENSG00000198804;ENSG00000198938;ENSG00000198727;ENSG00000198899;ENSG00000198888;ENSG00000127540
DESeq2	ASH1L	GO:0009141	nucleoside triphosphate metabolic process	189	7	0.922326	7.58951	2.19943e-05	0.00510157	ENSG00000198712;ENSG00000198840;ENSG00000198804;ENSG00000198938;ENSG00000198727;ENSG00000198899;ENSG00000198888
DESeq2	ASH1L	GO:0009123	nucleoside monophosphate metabolic process	195	7	0.951606	7.35598	2.69614e-05	0.00510157	ENSG00000198712;ENSG00000198840;ENSG00000198804;ENSG00000198938;ENSG00000198727;ENSG00000198899;ENSG00000198888
DESeq2	ASH1L	GO:1902600	proton transmembrane transport	77	5	0.375763	13.3063	2.78015e-05	0.00510157	ENSG00000198712;ENSG00000198804;ENSG00000198938;ENSG00000198727;ENSG00000198899
DESeq2	ASH1L	GO:0009259	ribonucleotide metabolic process	257	7	1.25417	5.58139	0.000157583	0.0231332	ENSG00000198712;ENSG00000198840;ENSG00000198804;ENSG00000198938;ENSG00000198727;ENSG00000198899;ENSG00000198888
DESeq2	CHD2	GO:0070972	protein localization to endoplasmic reticulum	119	22	3.33916	6.58848	7.081e-13	5.19746e-10	ENSG00000137818;ENSG00000213741;ENSG00000105372;ENSG00000231500;ENSG00000142541;ENSG00000147403;ENSG00000233927;ENSG00000167526;ENSG00000105640;ENSG00000142937;ENSG00000197958;ENSG00000100316;ENSG00000166441;ENSG00000145425;ENSG00000118181;ENSG00000110700;ENSG00000143947;ENSG00000182899;ENSG00000148303;ENSG00000142534;ENSG00000114391;ENSG00000140319
DESeq2	CHD2	GO:0090150	establishment of protein localization to membrane	204	27	5.72428	4.71675	5.77061e-12	2.11781e-09	ENSG00000198668;ENSG00000137818;ENSG00000213741;ENSG00000105372;ENSG00000231500;ENSG00000142541;ENSG00000147403;ENSG00000233927;ENSG00000167526;ENSG00000105640;ENSG00000142937;ENSG00000197958;ENSG00000080824;ENSG00000100316;ENSG00000166441;ENSG00000145425;ENSG00000118181;ENSG00000110700;ENSG00000143947;ENSG00000182899;ENSG00000148303;ENSG00000142534;ENSG00000114391;ENSG00000140319;ENSG00000272398…
DESeq2	CHD2	GO:0009141	nucleoside triphosphate metabolic process	189	25	5.30338	4.71398	4.00096e-11	9.789e-09	ENSG00000205542;ENSG00000198840;ENSG00000198886;ENSG00000198763;ENSG00000198888;ENSG00000127184;ENSG00000111669;ENSG00000166136;ENSG00000067225;ENSG00000108515;ENSG00000140990;ENSG00000132341;ENSG00000241837;ENSG00000173660;ENSG00000184076;ENSG00000135940;ENSG00000168653;ENSG00000164405;ENSG00000159199;ENSG00000065518;ENSG00000128609;ENSG00000178741;ENSG00000116459;ENSG00000147684;ENSG00000179958
DESeq2	CHD2	GO:0006605	protein targeting	261	29	7.32371	3.95974	7.06486e-11	1.2964e-08	ENSG00000137818;ENSG00000213741;ENSG00000105372;ENSG00000231500;ENSG00000142541;ENSG00000147403;ENSG00000233927;ENSG00000167526;ENSG00000105640;ENSG00000142937;ENSG00000197958;ENSG00000080824;ENSG00000100316;ENSG00000166441;ENSG00000145425;ENSG00000169100;ENSG00000118181;ENSG00000110700;ENSG00000143947;ENSG00000182899;ENSG00000148303;ENSG00000142534;ENSG00000114391;ENSG00000140319;ENSG00000125995…
DESeq2	CHD2	GO:0006413	translational initiation	157	21	4.40545	4.76682	1.42505e-09	2.09198e-07	ENSG00000137818;ENSG00000213741;ENSG00000105372;ENSG00000231500;ENSG00000142541;ENSG00000147403;ENSG00000233927;ENSG00000167526;ENSG00000105640;ENSG00000142937;ENSG00000197958;ENSG00000100316;ENSG00000166441;ENSG00000145425;ENSG00000118181;ENSG00000110700;ENSG00000143947;ENSG00000182899;ENSG00000148303;ENSG00000142534;ENSG00000114391
DESeq2	CHD2	GO:0009123	nucleoside monophosphate metabolic process	195	23	5.47174	4.20342	2.71244e-09	3.31822e-07	ENSG00000205542;ENSG00000198840;ENSG00000198886;ENSG00000198763;ENSG00000198888;ENSG00000127184;ENSG00000111669;ENSG00000166136;ENSG00000067225;ENSG00000108515;ENSG00000140990;ENSG00000241837;ENSG00000173660;ENSG00000184076;ENSG00000135940;ENSG00000168653;ENSG00000164405;ENSG00000159199;ENSG00000065518;ENSG00000128609;ENSG00000178741;ENSG00000116459;ENSG00000147684
DESeq2	CHD2	GO:0009259	ribonucleotide metabolic process	257	26	7.21147	3.60537	6.19064e-09	6.49133e-07	ENSG00000205542;ENSG00000198840;ENSG00000198886;ENSG00000198763;ENSG00000198888;ENSG00000127184;ENSG00000111669;ENSG00000166136;ENSG00000067225;ENSG00000108515;ENSG00000140990;ENSG00000132341;ENSG00000241837;ENSG00000173660;ENSG00000184076;ENSG00000135940;ENSG00000168653;ENSG00000164405;ENSG00000159199;ENSG00000065518;ENSG00000169567;ENSG00000128609;ENSG00000099797;ENSG00000178741;ENSG00000116459…
DESeq2	CHD2	GO:0033108	mitochondrial respiratory chain complex assembly	87	14	2.44124	5.7348	9.0987e-08	8.34806e-06	ENSG00000198840;ENSG00000198886;ENSG00000198763;ENSG00000198888;ENSG00000166136;ENSG00000229833;ENSG00000140990;ENSG00000184076;ENSG00000168653;ENSG00000138495;ENSG00000147123;ENSG00000065518;ENSG00000128609;ENSG00000147684
DESeq2	CHD2	GO:0006091	generation of precursor metabolites and energy	248	23	6.95893	3.30511	2.65752e-07	2.16736e-05	ENSG00000198840;ENSG00000198886;ENSG00000198763;ENSG00000198888;ENSG00000127184;ENSG00000111669;ENSG00000166136;ENSG00000067225;ENSG00000108515;ENSG00000140990;ENSG00000241837;ENSG00000173660;ENSG00000184076;ENSG00000135940;ENSG00000168653;ENSG00000164405;ENSG00000138495;ENSG00000065518;ENSG00000128609;ENSG00000178741;ENSG00000116459;ENSG00000151729;ENSG00000147684
DESeq2	CHD2	GO:0006401	RNA catabolic process	236	22	6.6222	3.32216	4.58188e-07	3.3631e-05	ENSG00000137818;ENSG00000213741;ENSG00000105372;ENSG00000231500;ENSG00000142541;ENSG00000147403;ENSG00000233927;ENSG00000167526;ENSG00000105640;ENSG00000142937;ENSG00000197958;ENSG00000100316;ENSG00000166441;ENSG00000145425;ENSG00000118181;ENSG00000110700;ENSG00000143947;ENSG00000182899;ENSG00000148303;ENSG00000142534;ENSG00000114391;ENSG00000100823
DESeq2	CHD2	GO:0010257	NADH dehydrogenase complex assembly	60	11	1.68361	6.53357	6.02663e-07	4.02141e-05	ENSG00000198840;ENSG00000198886;ENSG00000198763;ENSG00000198888;ENSG00000166136;ENSG00000140990;ENSG00000168653;ENSG00000147123;ENSG00000065518;ENSG00000128609;ENSG00000147684
DESeq2	CHD2	GO:1902600	proton transmembrane transport	77	11	2.16063	5.0911	7.81267e-06	0.000477875	ENSG00000205542;ENSG00000198886;ENSG00000127184;ENSG00000075415;ENSG00000241837;ENSG00000135940;ENSG00000138495;ENSG00000159199;ENSG00000178741;ENSG00000116459;ENSG00000213760
DESeq2	CHD2	GO:0007006	mitochondrial membrane organization	86	9	2.41318	3.72952	0.000609929	0.0344375	ENSG00000198668;ENSG00000080824;ENSG00000241837;ENSG00000125995;ENSG00000159199;ENSG00000116459;ENSG00000105185;ENSG00000125652;ENSG00000174917
DESeq2	CHD2	GO:0002181	cytoplasmic translation	73	8	2.04839	3.9055	0.000905459	0.0474719	ENSG00000137818;ENSG00000213741;ENSG00000142541;ENSG00000233927;ENSG00000105640;ENSG00000182899;ENSG00000114391;ENSG00000167658
DESeq2	CHD8	GO:0090150	establishment of protein localization to membrane	204	5	0.331842	15.0674	5.91743e-06	0.00434339	ENSG00000198918;ENSG00000231500;ENSG00000147403;ENSG00000161970;ENSG00000119185
DESeq2	CHD8	GO:0006605	protein targeting	261	5	0.424563	11.7768	1.98986e-05	0.0051799	ENSG00000198918;ENSG00000231500;ENSG00000147403;ENSG00000161970;ENSG00000119185
DESeq2	CHD8	GO:0070972	protein localization to endoplasmic reticulum	119	4	0.193575	20.6639	2.11712e-05	0.0051799	ENSG00000198918;ENSG00000231500;ENSG00000147403;ENSG00000161970
DESeq2	CHD8	GO:0006413	translational initiation	157	4	0.255388	15.6624	6.33275e-05	0.0116206	ENSG00000198918;ENSG00000231500;ENSG00000147403;ENSG00000161970
DESeq2	CHD8	GO:0006401	RNA catabolic process	236	4	0.383896	10.4195	0.000310665	0.0456057	ENSG00000198918;ENSG00000231500;ENSG00000147403;ENSG00000161970
DESeq2	PTEN	GO:0009141	nucleoside triphosphate metabolic process	189	83	30.7826	2.69633	0	0	ENSG00000198712;ENSG00000198840;ENSG00000198804;ENSG00000198938;ENSG00000198727;ENSG00000198886;ENSG00000111640;ENSG00000198763;ENSG00000198899;ENSG00000198888;ENSG00000127184;ENSG00000074800;ENSG00000124172;ENSG00000172115;ENSG00000111669;ENSG00000112695;ENSG00000189043;ENSG00000169020;ENSG00000171314;ENSG00000111775;ENSG00000131143;ENSG00000166136;ENSG00000067225;ENSG00000169021;ENSG00000179091…
DESeq2	PTEN	GO:0009123	nucleoside monophosphate metabolic process	195	79	31.7599	2.48742	1.11022e-16	4.07452e-14	ENSG00000198712;ENSG00000198840;ENSG00000198804;ENSG00000198938;ENSG00000198727;ENSG00000198886;ENSG00000111640;ENSG00000198763;ENSG00000198899;ENSG00000198888;ENSG00000127184;ENSG00000074800;ENSG00000124172;ENSG00000172115;ENSG00000111669;ENSG00000112695;ENSG00000189043;ENSG00000169020;ENSG00000171314;ENSG00000111775;ENSG00000131143;ENSG00000166136;ENSG00000067225;ENSG00000169021;ENSG00000179091…
DESeq2	PTEN	GO:0009259	ribonucleotide metabolic process	257	90	41.8579	2.15013	3.59712e-14	8.80096e-12	ENSG00000198712;ENSG00000198840;ENSG00000198804;ENSG00000198938;ENSG00000198727;ENSG00000198886;ENSG00000111640;ENSG00000198763;ENSG00000198899;ENSG00000198888;ENSG00000127184;ENSG00000074800;ENSG00000124172;ENSG00000172115;ENSG00000111669;ENSG00000112695;ENSG00000189043;ENSG00000169020;ENSG00000171314;ENSG00000111775;ENSG00000155368;ENSG00000131143;ENSG00000166136;ENSG00000067225;ENSG00000169021…
DESeq2	PTEN	GO:0006091	generation of precursor metabolites and energy	248	86	40.392	2.12913	2.68785e-13	4.9322e-11	ENSG00000198712;ENSG00000198840;ENSG00000198804;ENSG00000198938;ENSG00000198727;ENSG00000198886;ENSG00000111640;ENSG00000198763;ENSG00000198899;ENSG00000198888;ENSG00000127184;ENSG00000074800;ENSG00000124172;ENSG00000172115;ENSG00000111669;ENSG00000164919;ENSG00000112695;ENSG00000189043;ENSG00000142669;ENSG00000169020;ENSG00000171314;ENSG00000111775;ENSG00000131143;ENSG00000189403;ENSG00000166136…
DESeq2	PTEN	GO:0010257	NADH dehydrogenase complex assembly	60	34	9.77227	3.47923	8.28226e-13	1.21584e-10	ENSG00000198840;ENSG00000198886;ENSG00000198763;ENSG00000198888;ENSG00000166136;ENSG00000140990;ENSG00000170906;ENSG00000145494;ENSG00000183648;ENSG00000198786;ENSG00000184752;ENSG00000168653;ENSG00000147123;ENSG00000090266;ENSG00000065518;ENSG00000174886;ENSG00000186010;ENSG00000128609;ENSG00000213619;ENSG00000164258;ENSG00000267855;ENSG00000131495;ENSG00000109390;ENSG00000184983;ENSG00000099795…
DESeq2	PTEN	GO:0090150	establishment of protein localization to membrane	204	74	33.2257	2.22719	1.10556e-12	1.35247e-10	ENSG00000177954;ENSG00000229117;ENSG00000231500;ENSG00000164587;ENSG00000142541;ENSG00000147403;ENSG00000167526;ENSG00000198034;ENSG00000186468;ENSG00000105640;ENSG00000134419;ENSG00000142937;ENSG00000177600;ENSG00000197958;ENSG00000080824;ENSG00000149273;ENSG00000100316;ENSG00000071082;ENSG00000108107;ENSG00000089009;ENSG00000174748;ENSG00000118181;ENSG00000137154;ENSG00000115268;ENSG00000198755…
DESeq2	PTEN	GO:0033108	mitochondrial respiratory chain complex assembly	87	40	14.1698	2.82291	5.44038e-11	5.35359e-09	ENSG00000198840;ENSG00000198886;ENSG00000198763;ENSG00000198888;ENSG00000166136;ENSG00000140990;ENSG00000170906;ENSG00000145494;ENSG00000183648;ENSG00000198786;ENSG00000184076;ENSG00000184752;ENSG00000168653;ENSG00000138495;ENSG00000147123;ENSG00000090266;ENSG00000065518;ENSG00000174886;ENSG00000186010;ENSG00000156467;ENSG00000128609;ENSG00000213619;ENSG00000164258;ENSG00000267855;ENSG00000131495…
DESeq2	PTEN	GO:1902600	proton transmembrane transport	77	37	12.5411	2.95031	5.83498e-11	5.35359e-09	ENSG00000198712;ENSG00000198804;ENSG00000198938;ENSG00000198727;ENSG00000198886;ENSG00000198899;ENSG00000127184;ENSG00000124172;ENSG00000164919;ENSG00000112695;ENSG00000189043;ENSG00000169020;ENSG00000111775;ENSG00000131143;ENSG00000179091;ENSG00000241837;ENSG00000131174;ENSG00000241468;ENSG00000126267;ENSG00000176340;ENSG00000135940;ENSG00000165629;ENSG00000138495;ENSG00000117410;ENSG00000159199…
DESeq2	PTEN	GO:0070972	protein localization to endoplasmic reticulum	119	48	19.3817	2.47657	1.91076e-10	1.55833e-08	ENSG00000177954;ENSG00000229117;ENSG00000231500;ENSG00000164587;ENSG00000142541;ENSG00000147403;ENSG00000167526;ENSG00000198034;ENSG00000186468;ENSG00000105640;ENSG00000134419;ENSG00000142937;ENSG00000177600;ENSG00000197958;ENSG00000149273;ENSG00000100316;ENSG00000071082;ENSG00000108107;ENSG00000089009;ENSG00000174748;ENSG00000118181;ENSG00000137154;ENSG00000115268;ENSG00000198755;ENSG00000115310…
DESeq2	PTEN	GO:0006413	translational initiation	157	53	25.5708	2.07268	3.73525e-08	2.74168e-06	ENSG00000177954;ENSG00000229117;ENSG00000231500;ENSG00000164587;ENSG00000142541;ENSG00000147403;ENSG00000167526;ENSG00000198034;ENSG00000186468;ENSG00000105640;ENSG00000134419;ENSG00000142937;ENSG00000177600;ENSG00000197958;ENSG00000149273;ENSG00000100316;ENSG00000071082;ENSG00000108107;ENSG00000089009;ENSG00000174748;ENSG00000118181;ENSG00000137154;ENSG00000115268;ENSG00000161960;ENSG00000198755…
DESeq2	PTEN	GO:0006605	protein targeting	261	75	42.5094	1.76432	1.43955e-07	9.6057e-06	ENSG00000177954;ENSG00000229117;ENSG00000231500;ENSG00000164587;ENSG00000142541;ENSG00000147403;ENSG00000167526;ENSG00000198034;ENSG00000186468;ENSG00000105640;ENSG00000134419;ENSG00000142937;ENSG00000177600;ENSG00000197958;ENSG00000080824;ENSG00000149273;ENSG00000100316;ENSG00000071082;ENSG00000108107;ENSG00000089009;ENSG00000150991;ENSG00000169100;ENSG00000174748;ENSG00000118181;ENSG00000137154…
DESeq2	PTEN	GO:0006401	RNA catabolic process	236	63	38.4376	1.63902	2.13958e-05	0.00130871	ENSG00000177954;ENSG00000229117;ENSG00000231500;ENSG00000164587;ENSG00000142541;ENSG00000147403;ENSG00000167526;ENSG00000198034;ENSG00000186468;ENSG00000105640;ENSG00000134419;ENSG00000142937;ENSG00000177600;ENSG00000197958;ENSG00000065978;ENSG00000149273;ENSG00000100316;ENSG00000071082;ENSG00000108107;ENSG00000089009;ENSG00000150991;ENSG00000174748;ENSG00000118181;ENSG00000137154;ENSG00000115268…
DESeq2	PTEN	GO:0008380	RNA splicing	317	78	51.6301	1.51075	5.3546e-05	0.00302329	ENSG00000065978;ENSG00000197728;ENSG00000198258;ENSG00000101489;ENSG00000099622;ENSG00000122566;ENSG00000159140;ENSG00000116754;ENSG00000169045;ENSG00000177700;ENSG00000167978;ENSG00000136527;ENSG00000087365;ENSG00000109971;ENSG00000112081;ENSG00000139910;ENSG00000083896;ENSG00000100320;ENSG00000139343;ENSG00000131051;ENSG00000108654;ENSG00000125743;ENSG00000099783;ENSG00000170860;ENSG00000265241…
DESeq2	PTEN	GO:0006839	mitochondrial transport	147	42	23.942	1.75424	0.000101671	0.00533048	ENSG00000080824;ENSG00000169100;ENSG00000198899;ENSG00000124172;ENSG00000198258;ENSG00000169020;ENSG00000108953;ENSG00000179091;ENSG00000241837;ENSG00000241468;ENSG00000135940;ENSG00000165629;ENSG00000125995;ENSG00000196683;ENSG00000154723;ENSG00000166913;ENSG00000146425;ENSG00000130770;ENSG00000183172;ENSG00000164924;ENSG00000186010;ENSG00000109332;ENSG00000167283;ENSG00000116459;ENSG00000104980…
DESeq2	PTEN	GO:0006414	translational elongation	109	33	17.7529	1.85885	0.000170086	0.00799293	ENSG00000177600;ENSG00000204628;ENSG00000143742;ENSG00000179271;ENSG00000136522;ENSG00000132507;ENSG00000082515;ENSG00000106591;ENSG00000074071;ENSG00000197345;ENSG00000198015;ENSG00000181991;ENSG00000182154;ENSG00000111639;ENSG00000172590;ENSG00000163319;ENSG00000242485;ENSG00000162910;ENSG00000175756;ENSG00000172586;ENSG00000116898;ENSG00000262814;ENSG00000125445;ENSG00000112110;ENSG00000086504…
DESeq2	PTEN	GO:0002446	neutrophil mediated immunity	193	51	31.4341	1.62244	0.000174233	0.00799293	ENSG00000196230;ENSG00000080824;ENSG00000087086;ENSG00000198168;ENSG00000240972;ENSG00000096384;ENSG00000167996;ENSG00000088986;ENSG00000140319;ENSG00000171314;ENSG00000168461;ENSG00000189403;ENSG00000067225;ENSG00000196262;ENSG00000109971;ENSG00000136930;ENSG00000188229;ENSG00000220205;ENSG00000146425;ENSG00000079246;ENSG00000106588;ENSG00000121410;ENSG00000151366;ENSG00000116586;ENSG00000108828…
DESeq2	PTEN	GO:0036230	granulocyte activation	191	50	31.1084	1.60728	0.000258016	0.0108138	ENSG00000196230;ENSG00000080824;ENSG00000087086;ENSG00000198168;ENSG00000240972;ENSG00000096384;ENSG00000167996;ENSG00000088986;ENSG00000140319;ENSG00000171314;ENSG00000168461;ENSG00000189403;ENSG00000067225;ENSG00000196262;ENSG00000109971;ENSG00000136930;ENSG00000188229;ENSG00000220205;ENSG00000146425;ENSG00000079246;ENSG00000106588;ENSG00000121410;ENSG00000151366;ENSG00000116586;ENSG00000108828…
DESeq2	PTEN	GO:0072522	purine-containing compound biosynthetic process	125	36	20.3589	1.76827	0.000265189	0.0108138	ENSG00000198712;ENSG00000111640;ENSG00000198899;ENSG00000074800;ENSG00000124172;ENSG00000111669;ENSG00000169020;ENSG00000171314;ENSG00000067225;ENSG00000179091;ENSG00000241837;ENSG00000241468;ENSG00000135940;ENSG00000165629;ENSG00000099194;ENSG00000159199;ENSG00000154723;ENSG00000239672;ENSG00000141027;ENSG00000106992;ENSG00000103202;ENSG00000167283;ENSG00000116459;ENSG00000154518;ENSG00000143799…
DESeq2	PTEN	GO:0061564	axon development	207	53	33.7143	1.57203	0.000309446	0.0119544	ENSG00000104722;ENSG00000137285;ENSG00000131711;ENSG00000277586;ENSG00000117632;ENSG00000080824;ENSG00000154277;ENSG00000115310;ENSG00000096384;ENSG00000172020;ENSG00000078018;ENSG00000134986;ENSG00000105426;ENSG00000092964;ENSG00000143320;ENSG00000164305;ENSG00000168280;ENSG00000006468;ENSG00000166963;ENSG00000151150;ENSG00000162490;ENSG00000041982;ENSG00000149294;ENSG00000152192;ENSG00000177606…
DESeq2	PTEN	GO:1901293	nucleoside phosphate biosynthetic process	151	41	24.5935	1.6671	0.000406739	0.014911	ENSG00000198712;ENSG00000111640;ENSG00000198899;ENSG00000074800;ENSG00000124172;ENSG00000111669;ENSG00000169020;ENSG00000171314;ENSG00000067225;ENSG00000179091;ENSG00000241837;ENSG00000241468;ENSG00000135940;ENSG00000165629;ENSG00000099194;ENSG00000159199;ENSG00000154723;ENSG00000239672;ENSG00000141027;ENSG00000103485;ENSG00000106992;ENSG00000103202;ENSG00000167283;ENSG00000116459;ENSG00000154518…
DESeq2	PTEN	GO:0071826	ribonucleoprotein complex subunit organization	185	48	30.1312	1.59304	0.000426608	0.014911	ENSG00000177954;ENSG00000164587;ENSG00000142541;ENSG00000147403;ENSG00000186468;ENSG00000197958;ENSG00000080824;ENSG00000100316;ENSG00000089009;ENSG00000115268;ENSG00000122406;ENSG00000104408;ENSG00000083845;ENSG00000096384;ENSG00000101489;ENSG00000099622;ENSG00000100664;ENSG00000083896;ENSG00000139343;ENSG00000110958;ENSG00000125743;ENSG00000082515;ENSG00000126214;ENSG00000170860;ENSG00000100650…
DESeq2	PTEN	GO:0046390	ribose phosphate biosynthetic process	124	35	20.196	1.73302	0.000488602	0.0163015	ENSG00000198712;ENSG00000111640;ENSG00000198899;ENSG00000074800;ENSG00000124172;ENSG00000111669;ENSG00000169020;ENSG00000171314;ENSG00000067225;ENSG00000179091;ENSG00000241837;ENSG00000241468;ENSG00000135940;ENSG00000165629;ENSG00000099194;ENSG00000159199;ENSG00000154723;ENSG00000239672;ENSG00000141027;ENSG00000106992;ENSG00000103202;ENSG00000167283;ENSG00000116459;ENSG00000154518;ENSG00000143799…
DESeq2	PTEN	GO:0006397	mRNA processing	349	80	56.842	1.40741	0.000522282	0.0166676	ENSG00000065978;ENSG00000198258;ENSG00000101489;ENSG00000099622;ENSG00000122566;ENSG00000159140;ENSG00000116754;ENSG00000169045;ENSG00000177700;ENSG00000167978;ENSG00000136527;ENSG00000087365;ENSG00000109971;ENSG00000112081;ENSG00000139910;ENSG00000083896;ENSG00000100320;ENSG00000139343;ENSG00000131051;ENSG00000108654;ENSG00000125743;ENSG00000099783;ENSG00000170860;ENSG00000265241;ENSG00000100650…
DESeq2	PTEN	GO:0007006	mitochondrial membrane organization	86	26	14.0069	1.85623	0.000835814	0.0253893	ENSG00000080824;ENSG00000198899;ENSG00000124172;ENSG00000169020;ENSG00000108953;ENSG00000241837;ENSG00000241468;ENSG00000165629;ENSG00000125995;ENSG00000159199;ENSG00000154723;ENSG00000166913;ENSG00000146425;ENSG00000130770;ENSG00000164924;ENSG00000186010;ENSG00000167283;ENSG00000116459;ENSG00000154518;ENSG00000105185;ENSG00000170027;ENSG00000002330;ENSG00000100216;ENSG00000145335;ENSG00000196072…
DESeq2	PTEN	GO:0099132	ATP hydrolysis coupled cation transmembrane transport	32	13	5.21187	2.4943	0.00086476	0.0253893	ENSG00000124172;ENSG00000241837;ENSG00000165629;ENSG00000117410;ENSG00000159199;ENSG00000070961;ENSG00000167283;ENSG00000116459;ENSG00000154518;ENSG00000128524;ENSG00000171130;ENSG00000131100;ENSG00000033627
DESeq2	PTEN	GO:1904951	positive regulation of establishment of protein localization	164	42	26.7109	1.57239	0.00127406	0.0359676	ENSG00000124766;ENSG00000111640;ENSG00000240972;ENSG00000204628;ENSG00000096384;ENSG00000088986;ENSG00000198258;ENSG00000108953;ENSG00000189403;ENSG00000151150;ENSG00000196262;ENSG00000070831;ENSG00000196683;ENSG00000220205;ENSG00000146731;ENSG00000104904;ENSG00000180304;ENSG00000078674;ENSG00000166913;ENSG00000152977;ENSG00000164924;ENSG00000054148;ENSG00000109332;ENSG00000143761;ENSG00000105185…
MAST	ARID1B	GO:0006605	protein targeting	261	41	2.81273	14.5766	0	0	ENSG00000177954;ENSG00000109475;ENSG00000198918;ENSG00000105372;ENSG00000231500;ENSG00000164587;ENSG00000142541;ENSG00000147403;ENSG00000112306;ENSG00000167526;ENSG00000198034;ENSG00000186468;ENSG00000105640;ENSG00000134419;ENSG00000174444;ENSG00000177600;ENSG00000182774;ENSG00000122026;ENSG00000144713;ENSG00000071082;ENSG00000108107;ENSG00000161970;ENSG00000166441;ENSG00000145425;ENSG00000169100…
MAST	ARID1B	GO:0006401	RNA catabolic process	236	40	2.54331	15.7275	0	0	ENSG00000177954;ENSG00000109475;ENSG00000198918;ENSG00000105372;ENSG00000231500;ENSG00000164587;ENSG00000142541;ENSG00000147403;ENSG00000112306;ENSG00000167526;ENSG00000198034;ENSG00000186468;ENSG00000105640;ENSG00000134419;ENSG00000174444;ENSG00000177600;ENSG00000182774;ENSG00000122026;ENSG00000144713;ENSG00000071082;ENSG00000108107;ENSG00000161970;ENSG00000166441;ENSG00000145425;ENSG00000118181…
MAST	ARID1B	GO:0090150	establishment of protein localization to membrane	204	40	2.19845	18.1946	0	0	ENSG00000177954;ENSG00000109475;ENSG00000198918;ENSG00000105372;ENSG00000231500;ENSG00000164587;ENSG00000142541;ENSG00000147403;ENSG00000112306;ENSG00000167526;ENSG00000198034;ENSG00000186468;ENSG00000105640;ENSG00000134419;ENSG00000174444;ENSG00000177600;ENSG00000182774;ENSG00000122026;ENSG00000144713;ENSG00000071082;ENSG00000108107;ENSG00000161970;ENSG00000166441;ENSG00000145425;ENSG00000118181…
MAST	ARID1B	GO:0006413	translational initiation	157	40	1.69195	23.6414	0	0	ENSG00000177954;ENSG00000109475;ENSG00000198918;ENSG00000105372;ENSG00000231500;ENSG00000164587;ENSG00000142541;ENSG00000147403;ENSG00000112306;ENSG00000167526;ENSG00000198034;ENSG00000186468;ENSG00000105640;ENSG00000134419;ENSG00000174444;ENSG00000177600;ENSG00000182774;ENSG00000122026;ENSG00000144713;ENSG00000071082;ENSG00000108107;ENSG00000161970;ENSG00000166441;ENSG00000145425;ENSG00000118181…
MAST	ARID1B	GO:0070972	protein localization to endoplasmic reticulum	119	40	1.28243	31.1907	0	0	ENSG00000177954;ENSG00000109475;ENSG00000198918;ENSG00000105372;ENSG00000231500;ENSG00000164587;ENSG00000142541;ENSG00000147403;ENSG00000112306;ENSG00000167526;ENSG00000198034;ENSG00000186468;ENSG00000105640;ENSG00000134419;ENSG00000174444;ENSG00000177600;ENSG00000182774;ENSG00000122026;ENSG00000144713;ENSG00000071082;ENSG00000108107;ENSG00000161970;ENSG00000166441;ENSG00000145425;ENSG00000118181…
MAST	ARID1B	GO:0002181	cytoplasmic translation	73	13	0.786702	16.5247	2.94986e-13	3.60867e-11	ENSG00000198918;ENSG00000142541;ENSG00000186468;ENSG00000105640;ENSG00000144713;ENSG00000071082;ENSG00000161970;ENSG00000108298;ENSG00000241343;ENSG00000063177;ENSG00000114391;ENSG00000161016;ENSG00000265681
MAST	ARID1B	GO:0022613	ribonucleoprotein complex biogenesis	330	16	3.55632	4.49903	1.78272e-07	1.86931e-05	ENSG00000177954;ENSG00000105372;ENSG00000164587;ENSG00000142541;ENSG00000147403;ENSG00000186468;ENSG00000182774;ENSG00000161970;ENSG00000147604;ENSG00000115268;ENSG00000198242;ENSG00000170889;ENSG00000122406;ENSG00000138326;ENSG00000148303;ENSG00000114391
MAST	ARID1B	GO:0016072	rRNA metabolic process	171	11	1.84282	5.96911	1.39502e-06	0.000127993	ENSG00000177954;ENSG00000105372;ENSG00000164587;ENSG00000182774;ENSG00000161970;ENSG00000147604;ENSG00000115268;ENSG00000170889;ENSG00000122406;ENSG00000138326;ENSG00000148303
MAST	ARID1B	GO:0034470	ncRNA processing	223	11	2.40321	4.57721	1.83939e-05	0.00150012	ENSG00000177954;ENSG00000105372;ENSG00000164587;ENSG00000182774;ENSG00000161970;ENSG00000147604;ENSG00000115268;ENSG00000170889;ENSG00000122406;ENSG00000138326;ENSG00000148303
MAST	ARID1B	GO:0071826	ribonucleoprotein complex subunit organization	185	10	1.9937	5.01581	2.1207e-05	0.0015566	ENSG00000177954;ENSG00000105372;ENSG00000164587;ENSG00000142541;ENSG00000147403;ENSG00000186468;ENSG00000115268;ENSG00000198242;ENSG00000122406;ENSG00000114391
MAST	ASH1L	GO:0009141	nucleoside triphosphate metabolic process	189	6	0.538024	11.1519	6.91135e-06	0.00304092	ENSG00000198712;ENSG00000198840;ENSG00000198804;ENSG00000198727;ENSG00000198899;ENSG00000198888
MAST	ASH1L	GO:0009123	nucleoside monophosphate metabolic process	195	6	0.555104	10.8088	8.28588e-06	0.00304092	ENSG00000198712;ENSG00000198840;ENSG00000198804;ENSG00000198727;ENSG00000198899;ENSG00000198888
MAST	ASH1L	GO:0006091	generation of precursor metabolites and energy	248	6	0.705978	8.49885	3.3029e-05	0.0072492	ENSG00000198712;ENSG00000198840;ENSG00000198804;ENSG00000198727;ENSG00000198899;ENSG00000198888
MAST	ASH1L	GO:0009259	ribonucleotide metabolic process	257	6	0.731598	8.20122	4.04625e-05	0.0072492	ENSG00000198712;ENSG00000198840;ENSG00000198804;ENSG00000198727;ENSG00000198899;ENSG00000198888
MAST	ASH1L	GO:1902600	proton transmembrane transport	77	4	0.219195	18.2486	4.93815e-05	0.0072492	ENSG00000198712;ENSG00000198804;ENSG00000198727;ENSG00000198899
MAST	PTEN	GO:0006605	protein targeting	261	79	10.0303	7.87614	0	0	ENSG00000177954;ENSG00000109475;ENSG00000140988;ENSG00000198918;ENSG00000137818;ENSG00000213741;ENSG00000105372;ENSG00000231500;ENSG00000164587;ENSG00000197756;ENSG00000142541;ENSG00000147403;ENSG00000233927;ENSG00000112306;ENSG00000167526;ENSG00000198034;ENSG00000186468;ENSG00000105640;ENSG00000134419;ENSG00000174444;ENSG00000142937;ENSG00000177600;ENSG00000197958;ENSG00000182774;ENSG00000122026…
MAST	PTEN	GO:0006401	RNA catabolic process	236	76	9.06954	8.3797	0	0	ENSG00000177954;ENSG00000109475;ENSG00000140988;ENSG00000198918;ENSG00000137818;ENSG00000213741;ENSG00000105372;ENSG00000231500;ENSG00000164587;ENSG00000197756;ENSG00000142541;ENSG00000147403;ENSG00000233927;ENSG00000112306;ENSG00000167526;ENSG00000198034;ENSG00000186468;ENSG00000105640;ENSG00000134419;ENSG00000174444;ENSG00000142937;ENSG00000177600;ENSG00000197958;ENSG00000182774;ENSG00000122026…
MAST	PTEN	GO:0090150	establishment of protein localization to membrane	204	80	7.83977	10.2044	0	0	ENSG00000177954;ENSG00000109475;ENSG00000140988;ENSG00000198918;ENSG00000137818;ENSG00000213741;ENSG00000105372;ENSG00000231500;ENSG00000164587;ENSG00000197756;ENSG00000142541;ENSG00000147403;ENSG00000233927;ENSG00000112306;ENSG00000167526;ENSG00000198034;ENSG00000186468;ENSG00000105640;ENSG00000134419;ENSG00000174444;ENSG00000142937;ENSG00000177600;ENSG00000197958;ENSG00000182774;ENSG00000122026…
MAST	PTEN	GO:0006413	translational initiation	157	79	6.03355	13.0935	0	0	ENSG00000177954;ENSG00000109475;ENSG00000140988;ENSG00000198918;ENSG00000137818;ENSG00000213741;ENSG00000105372;ENSG00000231500;ENSG00000164587;ENSG00000197756;ENSG00000142541;ENSG00000147403;ENSG00000233927;ENSG00000112306;ENSG00000167526;ENSG00000198034;ENSG00000186468;ENSG00000105640;ENSG00000134419;ENSG00000174444;ENSG00000142937;ENSG00000177600;ENSG00000197958;ENSG00000182774;ENSG00000122026…
MAST	PTEN	GO:0070972	protein localization to endoplasmic reticulum	119	73	4.5732	15.9626	0	0	ENSG00000177954;ENSG00000109475;ENSG00000140988;ENSG00000198918;ENSG00000137818;ENSG00000213741;ENSG00000105372;ENSG00000231500;ENSG00000164587;ENSG00000197756;ENSG00000142541;ENSG00000147403;ENSG00000233927;ENSG00000112306;ENSG00000167526;ENSG00000198034;ENSG00000186468;ENSG00000105640;ENSG00000134419;ENSG00000174444;ENSG00000142937;ENSG00000177600;ENSG00000197958;ENSG00000182774;ENSG00000122026…
MAST	PTEN	GO:0002181	cytoplasmic translation	73	30	2.80541	10.6936	0	0	ENSG00000198918;ENSG00000137818;ENSG00000213741;ENSG00000142541;ENSG00000233927;ENSG00000186468;ENSG00000105640;ENSG00000144713;ENSG00000071082;ENSG00000161970;ENSG00000089009;ENSG00000174748;ENSG00000198755;ENSG00000130255;ENSG00000142676;ENSG00000108298;ENSG00000182899;ENSG00000104408;ENSG00000162244;ENSG00000089157;ENSG00000241343;ENSG00000063177;ENSG00000171858;ENSG00000172809;ENSG00000156482…
MAST	PTEN	GO:0022613	ribonucleoprotein complex biogenesis	330	44	12.682	3.46949	5.82867e-14	6.11178e-12	ENSG00000177954;ENSG00000140988;ENSG00000105372;ENSG00000164587;ENSG00000142541;ENSG00000147403;ENSG00000233927;ENSG00000186468;ENSG00000142937;ENSG00000197958;ENSG00000182774;ENSG00000100316;ENSG00000161970;ENSG00000089009;ENSG00000147604;ENSG00000137154;ENSG00000115268;ENSG00000198755;ENSG00000142676;ENSG00000182899;ENSG00000171863;ENSG00000198242;ENSG00000170889;ENSG00000122406;ENSG00000104408…
MAST	PTEN	GO:0016072	rRNA metabolic process	171	28	6.57157	4.26078	3.05571e-11	2.80362e-09	ENSG00000177954;ENSG00000140988;ENSG00000105372;ENSG00000164587;ENSG00000233927;ENSG00000142937;ENSG00000182774;ENSG00000161970;ENSG00000147604;ENSG00000137154;ENSG00000115268;ENSG00000198755;ENSG00000142676;ENSG00000182899;ENSG00000171863;ENSG00000170889;ENSG00000122406;ENSG00000105193;ENSG00000138326;ENSG00000171858;ENSG00000148303;ENSG00000168028;ENSG00000131469;ENSG00000188846;ENSG00000105373…
MAST	PTEN	GO:0034470	ncRNA processing	223	29	8.56995	3.38392	3.84539e-09	3.13613e-07	ENSG00000177954;ENSG00000140988;ENSG00000105372;ENSG00000164587;ENSG00000233927;ENSG00000142937;ENSG00000182774;ENSG00000161970;ENSG00000147604;ENSG00000137154;ENSG00000115268;ENSG00000198755;ENSG00000142676;ENSG00000182899;ENSG00000171863;ENSG00000170889;ENSG00000122406;ENSG00000105193;ENSG00000138326;ENSG00000171858;ENSG00000148303;ENSG00000168028;ENSG00000131469;ENSG00000188846;ENSG00000105373…
MAST	PTEN	GO:0071826	ribonucleoprotein complex subunit organization	185	25	7.1096	3.51637	2.34938e-08	1.72445e-06	ENSG00000177954;ENSG00000105372;ENSG00000164587;ENSG00000142541;ENSG00000147403;ENSG00000233927;ENSG00000186468;ENSG00000197958;ENSG00000100316;ENSG00000089009;ENSG00000115268;ENSG00000142676;ENSG00000198242;ENSG00000122406;ENSG00000104408;ENSG00000089157;ENSG00000083845;ENSG00000172809;ENSG00000168028;ENSG00000114391;ENSG00000100129;ENSG00000124614;ENSG00000105373;ENSG00000178982;ENSG00000182004
SCEPTRE	ASH1L	GO:0009141	nucleoside triphosphate metabolic process	189	9	0.538024	16.7279	2.56962e-10	1.24981e-07	ENSG00000198712;ENSG00000198840;ENSG00000198804;ENSG00000198727;ENSG00000198886;ENSG00000198763;ENSG00000198899;ENSG00000198888;ENSG00000228253
SCEPTRE	ASH1L	GO:0009123	nucleoside monophosphate metabolic process	195	9	0.555104	16.2132	3.40547e-10	1.24981e-07	ENSG00000198712;ENSG00000198840;ENSG00000198804;ENSG00000198727;ENSG00000198886;ENSG00000198763;ENSG00000198899;ENSG00000198888;ENSG00000228253
SCEPTRE	ASH1L	GO:0006091	generation of precursor metabolites and energy	248	9	0.705978	12.7483	2.93493e-09	7.1808e-07	ENSG00000198712;ENSG00000198840;ENSG00000198804;ENSG00000198727;ENSG00000198886;ENSG00000198763;ENSG00000198899;ENSG00000198888;ENSG00000228253
SCEPTRE	ASH1L	GO:0009259	ribonucleotide metabolic process	257	9	0.731598	12.3018	4.0313e-09	7.39744e-07	ENSG00000198712;ENSG00000198840;ENSG00000198804;ENSG00000198727;ENSG00000198886;ENSG00000198763;ENSG00000198899;ENSG00000198888;ENSG00000228253
SCEPTRE	ASH1L	GO:1902600	proton transmembrane transport	77	6	0.219195	27.3729	3.28928e-08	4.82866e-06	ENSG00000198712;ENSG00000198804;ENSG00000198727;ENSG00000198886;ENSG00000198899;ENSG00000228253
SCEPTRE	ASH1L	GO:0010257	NADH dehydrogenase complex assembly	60	4	0.170801	23.419	1.8297e-05	0.00223833	ENSG00000198840;ENSG00000198886;ENSG00000198763;ENSG00000198888
SCEPTRE	ASH1L	GO:0033108	mitochondrial respiratory chain complex assembly	87	4	0.247662	16.1511	7.99008e-05	0.00837817	ENSG00000198840;ENSG00000198886;ENSG00000198763;ENSG00000198888
SCEPTRE	CHD2	GO:0006413	translational initiation	157	30	7.69357	3.89936	5.2246e-11	3.83486e-08	ENSG00000198918;ENSG00000137818;ENSG00000213741;ENSG00000105372;ENSG00000231500;ENSG00000142541;ENSG00000147403;ENSG00000167526;ENSG00000198034;ENSG00000105640;ENSG00000142937;ENSG00000197958;ENSG00000144713;ENSG00000149273;ENSG00000100316;ENSG00000145425;ENSG00000118181;ENSG00000147604;ENSG00000115268;ENSG00000143947;ENSG00000182899;ENSG00000089157;ENSG00000142534;ENSG00000114391;ENSG00000173812…
SCEPTRE	CHD2	GO:0070972	protein localization to endoplasmic reticulum	119	25	5.83144	4.28711	2.8868e-10	1.05946e-07	ENSG00000198918;ENSG00000137818;ENSG00000213741;ENSG00000105372;ENSG00000231500;ENSG00000142541;ENSG00000147403;ENSG00000167526;ENSG00000198034;ENSG00000105640;ENSG00000142937;ENSG00000197958;ENSG00000144713;ENSG00000149273;ENSG00000100316;ENSG00000145425;ENSG00000118181;ENSG00000147604;ENSG00000115268;ENSG00000143947;ENSG00000182899;ENSG00000089157;ENSG00000142534;ENSG00000114391;ENSG00000124614
SCEPTRE	CHD2	GO:0090150	establishment of protein localization to membrane	204	31	9.99675	3.10101	9.24901e-09	2.26292e-06	ENSG00000198668;ENSG00000198918;ENSG00000137818;ENSG00000213741;ENSG00000105372;ENSG00000231500;ENSG00000142541;ENSG00000147403;ENSG00000167526;ENSG00000198034;ENSG00000105640;ENSG00000142937;ENSG00000197958;ENSG00000080824;ENSG00000144713;ENSG00000149273;ENSG00000100316;ENSG00000145425;ENSG00000118181;ENSG00000147604;ENSG00000115268;ENSG00000143947;ENSG00000182899;ENSG00000089157;ENSG00000168824…
SCEPTRE	CHD2	GO:0006401	RNA catabolic process	236	32	11.5649	2.767	8.7085e-08	1.32307e-05	ENSG00000198918;ENSG00000137818;ENSG00000213741;ENSG00000105372;ENSG00000231500;ENSG00000142541;ENSG00000147403;ENSG00000167526;ENSG00000198034;ENSG00000105640;ENSG00000142937;ENSG00000197958;ENSG00000144713;ENSG00000149273;ENSG00000100316;ENSG00000145425;ENSG00000118181;ENSG00000147604;ENSG00000115268;ENSG00000143947;ENSG00000182899;ENSG00000089157;ENSG00000142534;ENSG00000114391;ENSG00000124614…
SCEPTRE	CHD2	GO:0006605	protein targeting	261	34	12.79	2.65834	9.01276e-08	1.32307e-05	ENSG00000198918;ENSG00000137818;ENSG00000213741;ENSG00000105372;ENSG00000231500;ENSG00000142541;ENSG00000147403;ENSG00000167526;ENSG00000198034;ENSG00000105640;ENSG00000142937;ENSG00000197958;ENSG00000080824;ENSG00000144713;ENSG00000149273;ENSG00000100316;ENSG00000145425;ENSG00000169100;ENSG00000118181;ENSG00000147604;ENSG00000115268;ENSG00000143947;ENSG00000182899;ENSG00000089157;ENSG00000142534…
SCEPTRE	CHD2	GO:0009141	nucleoside triphosphate metabolic process	189	25	9.26169	2.69929	4.00605e-06	0.000490073	ENSG00000205542;ENSG00000198763;ENSG00000127184;ENSG00000172115;ENSG00000111669;ENSG00000166136;ENSG00000067225;ENSG00000108515;ENSG00000140990;ENSG00000132341;ENSG00000241837;ENSG00000184076;ENSG00000135940;ENSG00000168653;ENSG00000164405;ENSG00000090266;ENSG00000159199;ENSG00000065518;ENSG00000239672;ENSG00000010256;ENSG00000178741;ENSG00000115286;ENSG00000147684;ENSG00000179958;ENSG00000103024
SCEPTRE	CHD2	GO:0009259	ribonucleotide metabolic process	257	27	12.5939	2.14389	0.000114415	0.0119973	ENSG00000205542;ENSG00000198763;ENSG00000127184;ENSG00000172115;ENSG00000111669;ENSG00000166136;ENSG00000067225;ENSG00000108515;ENSG00000140990;ENSG00000132341;ENSG00000241837;ENSG00000184076;ENSG00000135940;ENSG00000168653;ENSG00000164405;ENSG00000090266;ENSG00000159199;ENSG00000065518;ENSG00000239672;ENSG00000010256;ENSG00000178741;ENSG00000115286;ENSG00000147684;ENSG00000103024;ENSG00000160191…
SCEPTRE	CHD2	GO:0033108	mitochondrial respiratory chain complex assembly	87	13	4.26332	3.04927	0.000271043	0.0248682	ENSG00000198763;ENSG00000166136;ENSG00000229833;ENSG00000140990;ENSG00000184076;ENSG00000168653;ENSG00000138495;ENSG00000147123;ENSG00000090266;ENSG00000065518;ENSG00000115286;ENSG00000147684;ENSG00000184903
SCEPTRE	CHD2	GO:0009123	nucleoside monophosphate metabolic process	195	21	9.55571	2.19764	0.000486757	0.034415	ENSG00000205542;ENSG00000198763;ENSG00000127184;ENSG00000172115;ENSG00000111669;ENSG00000166136;ENSG00000067225;ENSG00000108515;ENSG00000140990;ENSG00000241837;ENSG00000184076;ENSG00000135940;ENSG00000168653;ENSG00000164405;ENSG00000090266;ENSG00000159199;ENSG00000065518;ENSG00000010256;ENSG00000178741;ENSG00000115286;ENSG00000147684
SCEPTRE	CHD2	GO:0051258	protein polymerization	129	16	6.32147	2.53106	0.000494042	0.034415	ENSG00000205542;ENSG00000034510;ENSG00000277586;ENSG00000117632;ENSG00000104435;ENSG00000080824;ENSG00000149273;ENSG00000078018;ENSG00000165637;ENSG00000108518;ENSG00000130724;ENSG00000143575;ENSG00000124126;ENSG00000163539;ENSG00000175866;ENSG00000151422
SCEPTRE	CHD2	GO:0097305	response to alcohol	70	11	3.43026	3.20676	0.000515756	0.034415	ENSG00000198668;ENSG00000277586;ENSG00000084207;ENSG00000089220;ENSG00000167658;ENSG00000178952;ENSG00000160211;ENSG00000044115;ENSG00000149295;ENSG00000175387;ENSG00000127955
SCEPTRE	CHD2	GO:0002181	cytoplasmic translation	73	11	3.57727	3.07497	0.000744674	0.0455492	ENSG00000198918;ENSG00000137818;ENSG00000213741;ENSG00000142541;ENSG00000105640;ENSG00000144713;ENSG00000182899;ENSG00000089157;ENSG00000114391;ENSG00000167658;ENSG00000198492
SCEPTRE	CHD2	GO:0006959	humoral immune response	24	6	1.17609	5.10166	0.000830451	0.0468885	ENSG00000198918;ENSG00000105372;ENSG00000028277;ENSG00000159674;ENSG00000125995;ENSG00000198492
SCEPTRE	CHD2	GO:0006091	generation of precursor metabolites and energy	248	24	12.1529	1.97484	0.000934865	0.0490136	ENSG00000198763;ENSG00000127184;ENSG00000172115;ENSG00000111669;ENSG00000166136;ENSG00000067225;ENSG00000108515;ENSG00000140990;ENSG00000241837;ENSG00000092621;ENSG00000184076;ENSG00000135940;ENSG00000168653;ENSG00000164405;ENSG00000138495;ENSG00000090266;ENSG00000065518;ENSG00000010256;ENSG00000178741;ENSG00000151729;ENSG00000115286;ENSG00000147684;ENSG00000100412;ENSG00000184903
SCEPTRE	Nontargeting	GO:0070972	protein localization to endoplasmic reticulum	119	4	0.120984	33.0622	1.60033e-06	0.00117465	ENSG00000164587;ENSG00000105640;ENSG00000142937;ENSG00000100316
SCEPTRE	Nontargeting	GO:0006413	translational initiation	157	4	0.159618	25.0599	4.87829e-06	0.00179033	ENSG00000164587;ENSG00000105640;ENSG00000142937;ENSG00000100316
SCEPTRE	Nontargeting	GO:0090150	establishment of protein localization to membrane	204	4	0.207401	19.2863	1.39201e-05	0.00340579	ENSG00000164587;ENSG00000105640;ENSG00000142937;ENSG00000100316
SCEPTRE	Nontargeting	GO:0006401	RNA catabolic process	236	4	0.239935	16.6712	2.48987e-05	0.00456891	ENSG00000164587;ENSG00000105640;ENSG00000142937;ENSG00000100316
SCEPTRE	Nontargeting	GO:0006605	protein targeting	261	4	0.265352	15.0743	3.71807e-05	0.00545812	ENSG00000164587;ENSG00000105640;ENSG00000142937;ENSG00000100316
SCEPTRE	PTEN	GO:0006605	protein targeting	261	77	14.3821	5.35389	0	0	ENSG00000177954;ENSG00000109475;ENSG00000198918;ENSG00000137818;ENSG00000213741;ENSG00000105372;ENSG00000231500;ENSG00000164587;ENSG00000197756;ENSG00000142541;ENSG00000147403;ENSG00000233927;ENSG00000112306;ENSG00000167526;ENSG00000198034;ENSG00000186468;ENSG00000105640;ENSG00000134419;ENSG00000174444;ENSG00000142937;ENSG00000177600;ENSG00000197958;ENSG00000182774;ENSG00000122026;ENSG00000144713…
SCEPTRE	PTEN	GO:0006401	RNA catabolic process	236	76	13.0045	5.84414	0	0	ENSG00000177954;ENSG00000109475;ENSG00000198918;ENSG00000137818;ENSG00000213741;ENSG00000105372;ENSG00000231500;ENSG00000164587;ENSG00000197756;ENSG00000142541;ENSG00000147403;ENSG00000233927;ENSG00000112306;ENSG00000167526;ENSG00000198034;ENSG00000186468;ENSG00000105640;ENSG00000134419;ENSG00000174444;ENSG00000142937;ENSG00000177600;ENSG00000197958;ENSG00000182774;ENSG00000122026;ENSG00000144713…
SCEPTRE	PTEN	GO:0090150	establishment of protein localization to membrane	204	78	11.2412	6.93879	0	0	ENSG00000177954;ENSG00000109475;ENSG00000198918;ENSG00000137818;ENSG00000213741;ENSG00000105372;ENSG00000231500;ENSG00000164587;ENSG00000197756;ENSG00000142541;ENSG00000147403;ENSG00000233927;ENSG00000112306;ENSG00000167526;ENSG00000198034;ENSG00000186468;ENSG00000105640;ENSG00000134419;ENSG00000174444;ENSG00000142937;ENSG00000177600;ENSG00000197958;ENSG00000182774;ENSG00000122026;ENSG00000144713…
SCEPTRE	PTEN	GO:0006413	translational initiation	157	77	8.65128	8.90042	0	0	ENSG00000177954;ENSG00000109475;ENSG00000198918;ENSG00000137818;ENSG00000213741;ENSG00000105372;ENSG00000231500;ENSG00000164587;ENSG00000197756;ENSG00000142541;ENSG00000147403;ENSG00000233927;ENSG00000112306;ENSG00000167526;ENSG00000198034;ENSG00000186468;ENSG00000105640;ENSG00000134419;ENSG00000174444;ENSG00000142937;ENSG00000177600;ENSG00000197958;ENSG00000182774;ENSG00000122026;ENSG00000144713…
SCEPTRE	PTEN	GO:0070972	protein localization to endoplasmic reticulum	119	76	6.55734	11.5901	0	0	ENSG00000177954;ENSG00000109475;ENSG00000198918;ENSG00000137818;ENSG00000213741;ENSG00000105372;ENSG00000231500;ENSG00000164587;ENSG00000197756;ENSG00000142541;ENSG00000147403;ENSG00000233927;ENSG00000112306;ENSG00000167526;ENSG00000198034;ENSG00000186468;ENSG00000105640;ENSG00000134419;ENSG00000174444;ENSG00000142937;ENSG00000177600;ENSG00000197958;ENSG00000182774;ENSG00000122026;ENSG00000144713…
SCEPTRE	PTEN	GO:0002181	cytoplasmic translation	73	32	4.02257	7.95511	0	0	ENSG00000198918;ENSG00000137818;ENSG00000213741;ENSG00000142541;ENSG00000233927;ENSG00000186468;ENSG00000105640;ENSG00000144713;ENSG00000071082;ENSG00000161970;ENSG00000089009;ENSG00000174748;ENSG00000198755;ENSG00000130255;ENSG00000142676;ENSG00000108298;ENSG00000182899;ENSG00000104408;ENSG00000162244;ENSG00000089157;ENSG00000241343;ENSG00000063177;ENSG00000171858;ENSG00000197728;ENSG00000172809…
SCEPTRE	PTEN	GO:0016072	rRNA metabolic process	171	27	9.42273	2.86541	4.60606e-07	4.82978e-05	ENSG00000177954;ENSG00000105372;ENSG00000164587;ENSG00000233927;ENSG00000142937;ENSG00000182774;ENSG00000161970;ENSG00000147604;ENSG00000137154;ENSG00000198755;ENSG00000142676;ENSG00000182899;ENSG00000171863;ENSG00000170889;ENSG00000122406;ENSG00000105193;ENSG00000138326;ENSG00000171858;ENSG00000148303;ENSG00000168028;ENSG00000131469;ENSG00000188846;ENSG00000105373;ENSG00000141543;ENSG00000099956…
SCEPTRE	PTEN	GO:0022613	ribonucleoprotein complex biogenesis	330	40	18.1842	2.19971	1.13671e-06	0.000104293	ENSG00000177954;ENSG00000105372;ENSG00000164587;ENSG00000142541;ENSG00000147403;ENSG00000233927;ENSG00000186468;ENSG00000142937;ENSG00000197958;ENSG00000182774;ENSG00000100316;ENSG00000161970;ENSG00000089009;ENSG00000147604;ENSG00000137154;ENSG00000198755;ENSG00000142676;ENSG00000182899;ENSG00000171863;ENSG00000198242;ENSG00000170889;ENSG00000122406;ENSG00000104408;ENSG00000089157;ENSG00000083845…
SCEPTRE	PTEN	GO:0034470	ncRNA processing	223	26	12.2881	2.11586	0.000190473	0.0142441	ENSG00000177954;ENSG00000105372;ENSG00000164587;ENSG00000233927;ENSG00000142937;ENSG00000182774;ENSG00000161970;ENSG00000147604;ENSG00000137154;ENSG00000198755;ENSG00000142676;ENSG00000182899;ENSG00000171863;ENSG00000170889;ENSG00000122406;ENSG00000105193;ENSG00000138326;ENSG00000171858;ENSG00000148303;ENSG00000168028;ENSG00000131469;ENSG00000188846;ENSG00000105373;ENSG00000141543;ENSG00000105202…
SCEPTRE	PTEN	GO:0034765	regulation of ion transmembrane transport	117	17	6.44713	2.63683	0.000194062	0.0142441	ENSG00000205542;ENSG00000135404;ENSG00000088832;ENSG00000221946;ENSG00000075142;ENSG00000143153;ENSG00000121905;ENSG00000153253;ENSG00000119782;ENSG00000145335;ENSG00000167535;ENSG00000114796;ENSG00000106537;ENSG00000130528;ENSG00000058668;ENSG00000198626;ENSG00000169432
SCEPTRE	PTEN	GO:0032409	regulation of transporter activity	81	13	4.4634	2.91258	0.00041396	0.0238639	ENSG00000205542;ENSG00000075624;ENSG00000088832;ENSG00000221946;ENSG00000075142;ENSG00000143153;ENSG00000121905;ENSG00000119782;ENSG00000145335;ENSG00000167535;ENSG00000114796;ENSG00000130528;ENSG00000198626
SCEPTRE	PTEN	GO:0010644	cell communication by electrical coupling	13	5	0.716348	6.97985	0.000437058	0.0238639	ENSG00000075142;ENSG00000143153;ENSG00000119782;ENSG00000130528;ENSG00000198626
SCEPTRE	PTEN	GO:0035637	multicellular organismal signaling	43	9	2.36946	3.79834	0.00044101	0.0238639	ENSG00000075142;ENSG00000143153;ENSG00000153253;ENSG00000119782;ENSG00000154639;ENSG00000130528;ENSG00000058668;ENSG00000198626;ENSG00000169432
SCEPTRE	PTEN	GO:0071826	ribonucleoprotein complex subunit organization	185	22	10.1942	2.15809	0.000455169	0.0238639	ENSG00000177954;ENSG00000105372;ENSG00000164587;ENSG00000142541;ENSG00000147403;ENSG00000233927;ENSG00000186468;ENSG00000197958;ENSG00000100316;ENSG00000089009;ENSG00000142676;ENSG00000198242;ENSG00000122406;ENSG00000104408;ENSG00000089157;ENSG00000083845;ENSG00000172809;ENSG00000168028;ENSG00000101489;ENSG00000114391;ENSG00000100129;ENSG00000105373
SCEPTRE	PTEN	GO:0061564	axon development	207	23	11.4065	2.0164	0.000892261	0.0429891	ENSG00000104722;ENSG00000277586;ENSG00000115310;ENSG00000172020;ENSG00000143320;ENSG00000114391;ENSG00000159674;ENSG00000162490;ENSG00000092820;ENSG00000041982;ENSG00000170558;ENSG00000170017;ENSG00000105649;ENSG00000130558;ENSG00000119782;ENSG00000118257;ENSG00000142949;ENSG00000184144;ENSG00000101126;ENSG00000108947;ENSG00000064300;ENSG00000080371;ENSG00000145675
SCEPTRE	PTEN	GO:0010959	regulation of metal ion transport	99	14	5.45527	2.56633	0.000937093	0.0429891	ENSG00000135404;ENSG00000088832;ENSG00000221946;ENSG00000075142;ENSG00000143153;ENSG00000121905;ENSG00000119782;ENSG00000145335;ENSG00000167535;ENSG00000114796;ENSG00000106537;ENSG00000130528;ENSG00000058668;ENSG00000198626

## Sheet: 5g
ADNP	ARID1B	ASH1L	CHD2	CHD8	CTNND2	DYRK1A	HDAC5	MECP2	MYT1L	Nontargeting	POGZ	PTEN	RELN	SETD5	Gene ID	Gene name	Marker annotation	Estimate
0	0.363	0.179	0.064	0.452	0.699	0.412	0.611	0.636	0.678	1	0.632	0.409	0.518	0	ENSG00000131711	MAP1B	Mature neuron	LFSR
0	0.152	0.029	0	0.434	0.75	0.179	0.709	0.725	0.706	1	0.667	0	0.685	0.008	ENSG00000277586	NEFL	Mature neuron	LFSR
0.294	0.18	0.21	0.001	0.824	0.824	0.038	0.807	0.804	0.819	1	0.755	0.003	0.774	0.266	ENSG00000104435	STMN2	Mature neuron	LFSR
0	0.221	0.009	0	0.798	0.854	0.458	0.83	0.779	0.835	1	0.828	0	0.672	0.378	ENSG00000135916	ITM2C	Negative regulation of neuron projection	LFSR
0.003	0.407	0	0	0.559	0.77	0.141	0.73	0.717	0.777	1	0.695	0	0.747	0.147	ENSG00000078018	MAP2	Mature neuron	LFSR
0	0.21	0.017	0.001	0.735	0.771	0.154	0.75	0.796	0.811	1	0.693	0	0.756	0.015	ENSG00000143320	CRABP2	Mature neuron	LFSR
0.117	0.027	0.326	0.003	0.521	0.811	0.736	0.817	0.787	0.811	1	0.684	0	0.621	0.075	ENSG00000162490	DRAXIN	Negative regulation of neuron projection	LFSR
0	0.1	0.066	0	0.839	0.862	0.567	0.843	0.782	0.846	1	0.828	0.003	0.675	0.511	ENSG00000196591	HDAC2	Negative regulation of neuron projection	LFSR
0	0.054	0.048	0.004	0.814	0.823	0.488	0.743	0.798	0.831	1	0.691	0.002	0.754	0	ENSG00000132688	NES	Neural progenitor cell	LFSR
0	0.103	0.06	0.033	0.567	0.733	0.522	0.732	0.696	0.728	1	0.671	0.482	0.557	0.025	ENSG00000169554	ZEB2	Mature neuron	LFSR
0.389	0.217	0.247	0.003	0.718	0.858	0.751	0.826	0.818	0.847	1	0.772	0	0.654	0.062	ENSG00000113657	DPYSL3	Mature neuron	LFSR
0.023	0.561	0.558	0.145	0.876	0.959	0.719	0.958	0.949	0.96	1	0.879	0.068	0.951	0.679	ENSG00000135446	CDK4	Cell proliferation	LFSR
0	0.232	0.088	0.029	0.76	0.887	0.688	0.862	0.847	0.886	1	0.814	0.021	0.689	0.351	ENSG00000184144	CNTN2	Negative regulation of neuron projection	LFSR
0.217	0.267	0.542	0.557	0.9	0.913	0.76	0.893	0.903	0.887	1	0.857	0.447	0.899	0.675	ENSG00000141510	TP53	Cell proliferation	LFSR
0.169525	0.00893875	0.0372621	-0.0493079	0.00660179	0.00237022	-0.00406382	0.00543618	0.00483078	0.00393593	0	-0.00204548	0.00862543	0.011656	0.0997062	ENSG00000131711	MAP1B	Mature neuron	Summarized effect
-0.146931	0.046134	-0.0748336	-0.278116	0.0121973	0.00227328	-0.021561	0.00307391	0.000398504	0.00362337	0	0.000353258	0.314061	0.0054168	0.0956254	ENSG00000277586	NEFL	Mature neuron	Summarized effect
0.012769	-0.0358869	-0.0336036	-0.109345	0.00267202	0.00209922	-0.0389619	0.00309876	0.00303326	0.00314109	0	-0.0029777	-0.0807341	0.0030737	-0.0174216	ENSG00000104435	STMN2	Mature neuron	Summarized effect
0.287456	-0.028753	0.0684214	0.211823	0.00050048	0.00294378	0.00860896	0.0017329	0.00511997	0.0035556	0	-0.000273153	-0.202726	0.00908224	-0.0148837	ENSG00000135916	ITM2C	Negative regulation of neuron projection	Summarized effect
-0.0453824	0.00842642	-0.0653131	-0.119454	-0.00375999	-0.00209883	-0.0192061	-0.00140144	-0.00307205	-0.00194574	0	-0.00711836	0.0963338	0.000882619	0.0219523	ENSG00000078018	MAP2	Mature neuron	Summarized effect
-0.0843246	0.022798	-0.0500352	-0.0863614	0.00213016	0.00247925	-0.0185632	0.00171314	-0.000606096	0.00115456	0	0.00235947	0.337781	-0.00035706	0.0839579	ENSG00000143320	CRABP2	Mature neuron	Summarized effect
0.0215997	-0.0349298	-0.00756775	0.0658139	-0.0039447	-0.000645231	0.000314427	-0.000210503	-0.000473968	-0.000860356	0	-0.00356511	-0.0790951	-0.00350596	-0.0359633	ENSG00000162490	DRAXIN	Negative regulation of neuron projection	Summarized effect
0.109214	-0.0228007	0.0289446	0.0732841	0.000591422	0.000605479	0.00237106	0.000471869	0.00179188	0.00110442	0	0.0006492	-0.070014	0.00305993	0.00428806	ENSG00000196591	HDAC2	Negative regulation of neuron projection	Summarized effect
-0.132089	0.0258416	0.0275978	-0.0684946	0.000810303	0.00222929	-0.00316196	0.00406885	0.00257055	0.00161584	0	0.00619678	0.0655278	-0.00592905	0.111421	ENSG00000132688	NES	Neural progenitor cell	Summarized effect
-0.0586482	-0.0142396	-0.0198275	-0.0279748	-0.00372761	-0.00209943	-0.00400023	-0.00157733	-0.00270099	-0.00220228	0	-0.00223116	-0.000111012	-0.00550481	-0.0599594	ENSG00000169554	ZEB2	Mature neuron	Summarized effect
-0.00612937	0.0152087	-0.0122366	-0.0502486	0.00155017	0.000673487	-0.00062859	0.00077557	0.000437091	0.000704437	0	-0.000745071	0.0504233	0.0033327	0.0503949	ENSG00000113657	DPYSL3	Mature neuron	Summarized effect
-0.0180844	0.00904128	0.00774895	-0.0149566	0.000675887	0.000186512	0.00199736	-0.000136206	0.000166356	9.40019e-05	0	0.0025611	0.0183375	5.63121e-07	-0.00305816	ENSG00000135446	CDK4	Cell proliferation	Summarized effect
0.115052	0.0117283	0.0240717	0.0384786	0.000864647	3.1027e-05	0.00201931	-0.000817516	0.000830044	0.000494245	0	-0.00169071	-0.0421578	0.00685893	0.0129651	ENSG00000184144	CNTN2	Negative regulation of neuron projection	Summarized effect
-0.0126078	0.0179496	0.00785187	0.00517585	-0.000451891	-0.000309047	0.00124203	-0.000606004	-0.000447185	-0.000713476	0	0.000159587	0.00403279	-0.000329159	-0.00231985	ENSG00000141510	TP53	Cell proliferation	Summarized effect

## Sheet: 5h
ADNP	ARID1B	ASH1L	CHD2	CHD8	CTNND2	DYRK1A	HDAC5	MECP2	MYT1L	Nontargeting	POGZ	PTEN	RELN	SETD5	Gene ID	Gene name	Marker annotation	Estimate
0.995575	0.746569	0.667992	0.697921	0.959711	0.996919	0.947368	0.960953	0.991155	0.99933	0.919428	0.904332	0	0.986733	0.0526316	ENSG00000162490	DRAXIN	Negative regulation of neuron projection	FDR
0.223404	0.988489	0.890968	0.387805	0.847195	0.992997	0.989988	0.947197	0.991155	0.998875	0.982904	0.909091	0.104895	0.844444	0.798428	ENSG00000132688	NES	Neural progenitor cell	FDR
0.523546	0.986119	0.996939	0.113565	0.998295	0.999661	0.983211	0.987161	0.992126	0.994425	0.923077	0.946113	0	0.997411	0.929829	ENSG00000143320	CRABP2	Mature neuron	FDR
0	0.506024	0.994406	0	0.847195	0.992997	0.983211	0.866585	0.486486	0.94958	0.461538	0.992743	0.850561	0.930851	0.927259	ENSG00000184144	CNTN2	Negative regulation of neuron projection	FDR
0.280851	0.113208	0.369231	0.14876	0.46875	0.996919	0.927467	0.996798	0.742268	0.999231	0.803104	0.782609	0.211921	0.930851	0.875731	ENSG00000169554	ZEB2	Mature neuron	FDR
0.609294	0.943039	0.322581	0	0.992	0.999661	0.947368	0.996798	0.991155	0.986501	0.999499	0.972973	0.571429	0.961665	0.937006	ENSG00000078018	MAP2	Mature neuron	FDR
0	0.113208	0.861668	0	0.997598	0.996919	0.822695	0.816	0.996812	0.959044	0.796117	0.99718	0.116883	0.993586	0.980192	ENSG00000135916	ITM2C	Negative regulation of neuron projection	FDR
0	0.93207	0.969974	0	0.804636	0.992997	1	0.834146	0.991155	0.99933	0.803104	0.827103	0.0722892	0.997411	0.744589	ENSG00000131711	MAP1B	Mature neuron	FDR
0.266667	0.960784	0.994406	0.736721	0.847195	0.996919	0.997364	0.978626	0.957359	0.986501	0.813389	0.992743	0.230303	0.956376	0.3	ENSG00000113657	DPYSL3	Mature neuron	FDR
0	0.986119	0.938765	0.523174	0.954589	0.996919	0.947368	0.998117	0.951334	0.956522	0.881119	0.992743	0.38471	0.997411	0.803994	ENSG00000196591	HDAC2	Negative regulation of neuron projection	FDR
0.286853	0.806472	0.621687	0	0.907728	0.996919	0.87931	0.860465	0.996812	0.986501	0.899016	0.982917	0	0.94202	0	ENSG00000277586	NEFL	Mature neuron	FDR
0.535576	0.850372	0.987668	0	0.832328	0.999832	0.983211	0.821293	0.951429	0.956522	0.809917	0.982917	1	0.7875	0.830688	ENSG00000104435	STMN2	Mature neuron	FDR
0.997825	0.823023	0.887793	0.867181	0.810289	0.996919	0.821516	0.952522	0.993792	0.991866	0.960108	0.911661	0.361446	0.964068	0.9725	ENSG00000135446	CDK4	Cell proliferation	FDR
0.942876	0.823023	0.920553	0.978786	0.88918	0.999661	0.966867	0.996798	0.996812	0.986501	0.91082	0.985939	0.965479	0.993075	0.843482	ENSG00000141510	TP53	Cell proliferation	FDR
0.00146643	-0.0833328	-0.11641	-0.0618379	-0.0243702	0.0199912	-0.060987	0.032718	-0.0326049	0.0016654	0.0274945	-0.0943769	-0.309022	-0.0247225	-0.218863	ENSG00000162490	DRAXIN	Negative regulation of neuron projection	Selection score
-0.134787	-0.00615043	-0.0571689	-0.107007	-0.0633843	-0.0800043	-0.00906652	0.0549776	0.0368399	-0.0164443	-0.00733941	-0.0835419	0.125895	-0.110953	0.0897943	ENSG00000132688	NES	Neural progenitor cell	Selection score
-0.0849684	-0.00923065	0.00143106	-0.139313	-0.00162732	-0.002976	-0.025271	-0.0172386	-0.0168844	0.0192415	-0.0399682	-0.0590314	0.209423	0.00404013	0.0337025	ENSG00000143320	CRABP2	Mature neuron	Selection score
0.21104	0.115758	0.00443233	0.314475	0.0574916	0.052321	0.0265827	0.0717891	0.135763	0.065208	-0.110038	0.00779445	-0.0331486	0.0753785	0.0392853	ENSG00000184144	CNTN2	Negative regulation of neuron projection	Selection score
-0.128352	-0.17198	-0.171752	-0.150581	-0.125135	-0.0278058	-0.0698244	0.00753684	-0.130949	-0.0132244	0.060181	-0.159266	-0.116095	-0.0749322	-0.0589621	ENSG00000169554	ZEB2	Mature neuron	Selection score
-0.0812696	-0.0235277	-0.165028	-0.234194	0.00674059	0.00142646	-0.0640834	-0.00549518	0.0460356	-0.026279	6.09548e-05	-0.0321844	0.0709523	0.0466508	0.0334664	ENSG00000078018	MAP2	Mature neuron	Selection score
0.262427	-0.155067	0.0649541	0.289036	0.00154151	-0.0159938	0.0793681	0.101585	0.0107231	0.0498222	-0.0660226	-0.00551431	-0.129406	-0.0142067	-0.0167542	ENSG00000135916	ITM2C	Negative regulation of neuron projection	Selection score
0.215477	0.029184	-0.0180799	-0.207241	0.0721814	-0.0562183	-0.000241839	0.0905012	0.0439661	0.00579122	-0.0661826	-0.127287	0.134444	0.00486362	0.100725	ENSG00000131711	MAP1B	Mature neuron	Selection score
0.127923	-0.0185013	0.00400005	-0.0520388	0.0601321	-0.0117689	0.00293565	-0.0202199	0.0832822	-0.0258553	-0.0571203	-0.0117564	0.108807	0.0491893	0.186777	ENSG00000113657	DPYSL3	Mature neuron	Selection score
0.208866	0.00893585	-0.0298145	0.0855949	-0.029974	0.0176624	0.0585036	-0.00172925	0.0885396	-0.069872	-0.0385488	0.0124323	-0.0923888	0.0046817	0.0898401	ENSG00000196591	HDAC2	Negative regulation of neuron projection	Selection score
-0.124722	0.0640844	-0.125646	-0.387806	0.0363154	0.0134783	-0.0682337	0.0814041	0.0115933	0.0237466	-0.0467252	0.0196331	0.216519	0.0568988	0.268035	ENSG00000277586	NEFL	Mature neuron	Selection score
0.0897737	0.0561335	-0.00991798	-0.242047	0.067198	-0.000627677	-0.018713	0.102578	0.0853681	0.0665854	-0.0509611	-0.0237417	-0.000107778	0.132509	0.0796093	ENSG00000104435	STMN2	Mature neuron	Selection score
-0.000191301	-0.0620957	0.0602944	-0.0364662	-0.0744631	-0.0328565	-0.0872355	-0.0465633	-0.0162909	-0.0230133	0.0139994	0.0818983	-0.0951676	-0.0385411	-0.0204081	ENSG00000135446	CDK4	Cell proliferation	Selection score
-0.0172539	0.0593338	-0.0427519	0.00724827	-0.0468106	0.00315321	0.0417129	-0.00587778	0.00685029	0.023616	-0.033307	0.0181179	-0.00780505	-0.0178874	0.0649295	ENSG00000141510	TP53	Cell proliferation	Selection score
