# Supplementary material for: A new Bayesian factor analysis method improves detection of genes and biological processes affected by perturbations in single-cell CRISPR screening
Source: Nat Methods. 2023 Sep 28;20(11):1693–703. doi: 10.1038/s41592-023-02017-4 (PMC10630124; doi:10.1038/s41592-023-02017-4)
Supplement: Supplementary file 8 — Statistical source data. [file 41592_2023_2017_MOESM8_ESM.xlsx]

## Sheet: Extended Data Fig. 1a
Prior	True factor density	Estimated factor density
Normal-mixture	True Density=0.05	0.216253
Normal-mixture	True Density=0.05	0.0500828
Normal-mixture	True Density=0.05	0.0138455
Normal-mixture	True Density=0.05	0.0148873
Normal-mixture	True Density=0.05	0.0100582
Normal-mixture	True Density=0.05	0.0120138
Normal-mixture	True Density=0.05	0.0104463
Normal-mixture	True Density=0.05	0.251625
Normal-mixture	True Density=0.05	0.220112
Normal-mixture	True Density=0.05	0.010142
Normal-mixture	True Density=0.05	0.0155365
Normal-mixture	True Density=0.05	0.0484549
Normal-mixture	True Density=0.05	0.0521186
Normal-mixture	True Density=0.05	0.0173355
Normal-mixture	True Density=0.05	0.0142154
Normal-mixture	True Density=0.05	0.0143729
Normal-mixture	True Density=0.05	0.0493748
Normal-mixture	True Density=0.05	0.0132089
Normal-mixture	True Density=0.05	0.011816
Normal-mixture	True Density=0.05	0.0489953
Normal-mixture	True Density=0.05	0.0473161
Normal-mixture	True Density=0.05	0.013709
Normal-mixture	True Density=0.05	0.00992106
Normal-mixture	True Density=0.05	0.0520154
Normal-mixture	True Density=0.05	0.0494425
Normal-mixture	True Density=0.05	0.0484978
Normal-mixture	True Density=0.05	0.0176795
Normal-mixture	True Density=0.05	0.197015
Normal-mixture	True Density=0.05	0.0493501
Normal-mixture	True Density=0.05	0.178142
Normal-mixture	True Density=0.05	0.0121465
Normal-mixture	True Density=0.05	0.0135036
Normal-mixture	True Density=0.05	0.0136157
Normal-mixture	True Density=0.05	0.0505963
Normal-mixture	True Density=0.05	0.00879788
Normal-mixture	True Density=0.05	0.0104319
Normal-mixture	True Density=0.05	0.0505303
Normal-mixture	True Density=0.05	0.0102926
Normal-mixture	True Density=0.05	0.053891
Normal-mixture	True Density=0.05	0.0867724
Normal-mixture	True Density=0.05	0.052867
Normal-mixture	True Density=0.05	0.049683
Normal-mixture	True Density=0.05	0.0106716
Normal-mixture	True Density=0.05	0.012651
Normal-mixture	True Density=0.05	0.0195203
Normal-mixture	True Density=0.05	0.0111912
Normal-mixture	True Density=0.05	0.0129804
Normal-mixture	True Density=0.05	0.052295
Normal-mixture	True Density=0.05	0.015749
Normal-mixture	True Density=0.05	0.0311698
Normal-mixture	True Density=0.05	0.0420633
Normal-mixture	True Density=0.05	0.0166245
Normal-mixture	True Density=0.05	0.0110025
Normal-mixture	True Density=0.05	0.0526762
Normal-mixture	True Density=0.05	0.0110615
Normal-mixture	True Density=0.05	0.188785
Normal-mixture	True Density=0.05	0.134511
Normal-mixture	True Density=0.05	0.00776318
Normal-mixture	True Density=0.05	0.0114959
Normal-mixture	True Density=0.05	0.0136803
Normal-mixture	True Density=0.05	0.0510881
Normal-mixture	True Density=0.05	0.0125557
Normal-mixture	True Density=0.05	0.0162056
Normal-mixture	True Density=0.05	0.204502
Normal-mixture	True Density=0.05	0.0117312
Normal-mixture	True Density=0.05	0.044698
Normal-mixture	True Density=0.05	0.0213321
Normal-mixture	True Density=0.05	0.0131099
Normal-mixture	True Density=0.05	0.0116528
Normal-mixture	True Density=0.05	0.0170512
Normal-mixture	True Density=0.05	0.0212147
Normal-mixture	True Density=0.05	0.0118058
Normal-mixture	True Density=0.05	0.0098649
Normal-mixture	True Density=0.05	0.0558825
Normal-mixture	True Density=0.05	0.0107348
Normal-mixture	True Density=0.05	0.00977921
Normal-mixture	True Density=0.05	0.0138565
Normal-mixture	True Density=0.05	0.21625
Normal-mixture	True Density=0.05	0.00874999
Normal-mixture	True Density=0.05	0.169433
Normal-mixture	True Density=0.05	0.0116102
Normal-mixture	True Density=0.05	0.0139719
Normal-mixture	True Density=0.05	0.0485153
Normal-mixture	True Density=0.05	0.013498
Normal-mixture	True Density=0.05	0.0519148
Normal-mixture	True Density=0.05	0.0928201
Normal-mixture	True Density=0.05	0.0478502
Normal-mixture	True Density=0.05	0.0116203
Normal-mixture	True Density=0.05	0.0548453
Normal-mixture	True Density=0.05	0.0141263
Normal-mixture	True Density=0.05	0.0113217
Normal-mixture	True Density=0.05	0.0512094
Normal-mixture	True Density=0.05	0.0136856
Normal-mixture	True Density=0.05	0.0150873
Normal-mixture	True Density=0.05	0.0499381
Normal-mixture	True Density=0.05	0.0552073
Normal-mixture	True Density=0.05	0.0541762
Normal-mixture	True Density=0.05	0.0515085
Normal-mixture	True Density=0.05	0.0108403
Normal-mixture	True Density=0.05	0.016402
Normal-mixture	True Density=0.05	0.0108635
Normal-mixture	True Density=0.05	0.0508876
Normal-mixture	True Density=0.05	0.0502885
Normal-mixture	True Density=0.05	0.00892963
Normal-mixture	True Density=0.05	0.0534216
Normal-mixture	True Density=0.05	0.0188138
Normal-mixture	True Density=0.05	0.0108459
Normal-mixture	True Density=0.05	0.188888
Normal-mixture	True Density=0.05	0.0504995
Normal-mixture	True Density=0.05	0.0565337
Normal-mixture	True Density=0.05	0.0498943
Normal-mixture	True Density=0.05	0.0116732
Normal-mixture	True Density=0.05	0.161783
Normal-mixture	True Density=0.05	0.00270579
Normal-mixture	True Density=0.05	0.00983821
Normal-mixture	True Density=0.05	0.0526116
Normal-mixture	True Density=0.05	0.0505417
Normal-mixture	True Density=0.05	0.149333
Normal-mixture	True Density=0.05	0.012757
Normal-mixture	True Density=0.05	0.0123956
Normal-mixture	True Density=0.05	0.0967585
Normal-mixture	True Density=0.05	0.0121821
Normal-mixture	True Density=0.05	0.0542185
Normal-mixture	True Density=0.05	0.0541584
Normal-mixture	True Density=0.05	0.0545744
Normal-mixture	True Density=0.05	0.0458122
Normal-mixture	True Density=0.05	0.158493
Normal-mixture	True Density=0.05	0.0108586
Normal-mixture	True Density=0.05	0.0554723
Normal-mixture	True Density=0.05	0.00802132
Normal-mixture	True Density=0.05	0.0484307
Normal-mixture	True Density=0.05	0.0497148
Normal-mixture	True Density=0.05	0.0114364
Normal-mixture	True Density=0.05	0.0480624
Normal-mixture	True Density=0.05	0.147906
Normal-mixture	True Density=0.05	0.212617
Normal-mixture	True Density=0.05	0.0154757
Normal-mixture	True Density=0.05	0.0109373
Normal-mixture	True Density=0.05	0.0102739
Normal-mixture	True Density=0.05	0.0102293
Normal-mixture	True Density=0.05	0.0144537
Normal-mixture	True Density=0.05	0.192744
Normal-mixture	True Density=0.05	0.0467295
Normal-mixture	True Density=0.05	0.013512
Normal-mixture	True Density=0.05	0.00862237
Normal-mixture	True Density=0.05	0.00830973
Normal-mixture	True Density=0.05	0.0523128
Normal-mixture	True Density=0.05	0.0111878
Normal-mixture	True Density=0.05	0.0149382
Normal-mixture	True Density=0.05	0.204456
Normal-mixture	True Density=0.05	0.198055
Normal-mixture	True Density=0.05	0.0525336
Normal-mixture	True Density=0.05	0.0154949
Normal-mixture	True Density=0.05	0.202601
Normal-mixture	True Density=0.05	0.0508556
Normal-mixture	True Density=0.05	0.0474521
Normal-mixture	True Density=0.05	0.0391216
Normal-mixture	True Density=0.05	0.220699
Normal-mixture	True Density=0.05	0.0631479
Normal-mixture	True Density=0.05	0.0126049
Normal-mixture	True Density=0.05	0.0127818
Normal-mixture	True Density=0.05	0.169132
Normal-mixture	True Density=0.05	0.148108
Normal-mixture	True Density=0.05	0.00984577
Normal-mixture	True Density=0.05	0.0103381
Normal-mixture	True Density=0.05	0.167291
Normal-mixture	True Density=0.05	0.0491014
Normal-mixture	True Density=0.05	0.0107073
Normal-mixture	True Density=0.05	0.00956721
Normal-mixture	True Density=0.05	0.0482848
Normal-mixture	True Density=0.05	0.0110852
Normal-mixture	True Density=0.05	0.186419
Normal-mixture	True Density=0.05	0.0508557
Normal-mixture	True Density=0.05	0.0177358
Normal-mixture	True Density=0.05	0.00948722
Normal-mixture	True Density=0.05	0.114133
Normal-mixture	True Density=0.05	0.0470941
Normal-mixture	True Density=0.05	0.0489998
Normal-mixture	True Density=0.05	0.166803
Normal-mixture	True Density=0.05	0.0112672
Normal-mixture	True Density=0.05	0.0532131
Normal-mixture	True Density=0.05	0.176863
Normal-mixture	True Density=0.05	0.0498697
Normal-mixture	True Density=0.05	0.0459242
Normal-mixture	True Density=0.05	0.0129957
Normal-mixture	True Density=0.05	0.051809
Normal-mixture	True Density=0.05	0.00918382
Normal-mixture	True Density=0.05	0.14961
Normal-mixture	True Density=0.05	0.0136142
Normal-mixture	True Density=0.05	0.0106183
Normal-mixture	True Density=0.05	0.0125966
Normal-mixture	True Density=0.05	0.051332
Normal-mixture	True Density=0.05	0.0501818
Normal-mixture	True Density=0.05	0.0535008
Normal-mixture	True Density=0.05	0.164263
Normal-mixture	True Density=0.05	0.200755
Normal-mixture	True Density=0.05	0.0466682
Normal-mixture	True Density=0.05	0.0125269
Normal-mixture	True Density=0.05	0.0499637
Normal-mixture	True Density=0.05	0.144755
Normal-mixture	True Density=0.05	0.00795283
Normal-mixture	True Density=0.05	0.0470694
Normal-mixture	True Density=0.05	0.0520628
Normal-mixture	True Density=0.05	0.0501071
Normal-mixture	True Density=0.05	0.141158
Normal-mixture	True Density=0.05	0.0111999
Normal-mixture	True Density=0.05	0.052679
Normal-mixture	True Density=0.05	0.0116821
Normal-mixture	True Density=0.05	0.219492
Normal-mixture	True Density=0.05	0.202846
Normal-mixture	True Density=0.05	0.0432611
Normal-mixture	True Density=0.05	0.184509
Normal-mixture	True Density=0.05	0.0130485
Normal-mixture	True Density=0.05	0.0573402
Normal-mixture	True Density=0.05	0.0467275
Normal-mixture	True Density=0.05	0.0266784
Normal-mixture	True Density=0.05	0.217995
Normal-mixture	True Density=0.05	0.0538148
Normal-mixture	True Density=0.05	0.0100045
Normal-mixture	True Density=0.05	0.0107379
Normal-mixture	True Density=0.05	0.0113249
Normal-mixture	True Density=0.05	0.0101391
Normal-mixture	True Density=0.05	0.0463081
Normal-mixture	True Density=0.05	0.0105518
Normal-mixture	True Density=0.05	0.0499604
Normal-mixture	True Density=0.05	0.0685471
Normal-mixture	True Density=0.05	0.0548818
Normal-mixture	True Density=0.05	0.0509131
Normal-mixture	True Density=0.05	0.0511934
Normal-mixture	True Density=0.05	0.23455
Normal-mixture	True Density=0.05	0.117665
Normal-mixture	True Density=0.05	0.0171946
Normal-mixture	True Density=0.05	0.0528322
Normal-mixture	True Density=0.05	0.0137805
Normal-mixture	True Density=0.05	0.0161712
Normal-mixture	True Density=0.05	0.0459969
Normal-mixture	True Density=0.05	0.0110012
Normal-mixture	True Density=0.05	0.0128356
Normal-mixture	True Density=0.05	0.0175216
Normal-mixture	True Density=0.05	0.0470039
Normal-mixture	True Density=0.05	0.163404
Normal-mixture	True Density=0.05	0.0102178
Normal-mixture	True Density=0.05	0.0497966
Normal-mixture	True Density=0.05	0.185175
Normal-mixture	True Density=0.05	0.0421811
Normal-mixture	True Density=0.05	0.015146
Normal-mixture	True Density=0.05	0.0108533
Normal-mixture	True Density=0.05	0.0106277
Normal-mixture	True Density=0.05	0.0116099
Normal-mixture	True Density=0.05	0.0100761
Normal-mixture	True Density=0.05	0.056941
Normal-mixture	True Density=0.05	0.0139054
Normal-mixture	True Density=0.05	0.0186439
Normal-mixture	True Density=0.05	0.183897
Normal-mixture	True Density=0.05	0.0218754
Normal-mixture	True Density=0.05	0.158511
Normal-mixture	True Density=0.05	0.0118913
Normal-mixture	True Density=0.05	0.0520034
Normal-mixture	True Density=0.05	0.0137292
Normal-mixture	True Density=0.05	0.0115095
Normal-mixture	True Density=0.05	0.0135656
Normal-mixture	True Density=0.05	0.0130419
Normal-mixture	True Density=0.05	0.182384
Normal-mixture	True Density=0.05	0.0125301
Normal-mixture	True Density=0.05	0.181886
Normal-mixture	True Density=0.05	0.0464893
Normal-mixture	True Density=0.05	0.0135653
Normal-mixture	True Density=0.05	0.0117417
Normal-mixture	True Density=0.05	0.215323
Normal-mixture	True Density=0.05	0.0128331
Normal-mixture	True Density=0.05	0.054117
Normal-mixture	True Density=0.05	0.0501612
Normal-mixture	True Density=0.05	0.0139504
Normal-mixture	True Density=0.05	0.0508271
Normal-mixture	True Density=0.05	0.00872521
Normal-mixture	True Density=0.05	0.0501266
Normal-mixture	True Density=0.05	0.0502034
Normal-mixture	True Density=0.05	0.151807
Normal-mixture	True Density=0.05	0.0463544
Normal-mixture	True Density=0.05	0.199377
Normal-mixture	True Density=0.05	0.0164074
Normal-mixture	True Density=0.05	0.130614
Normal-mixture	True Density=0.05	0.0137834
Normal-mixture	True Density=0.05	0.0511568
Normal-mixture	True Density=0.05	0.0135727
Normal-mixture	True Density=0.05	0.0208799
Normal-mixture	True Density=0.05	0.0172788
Normal-mixture	True Density=0.05	0.0513599
Normal-mixture	True Density=0.05	0.00964967
Normal-mixture	True Density=0.05	0.00848253
Normal-mixture	True Density=0.05	0.193402
Normal-mixture	True Density=0.05	0.0540138
Normal-mixture	True Density=0.05	0.0117453
Normal-mixture	True Density=0.05	0.0096507
Normal-mixture	True Density=0.05	0.0127215
Normal-mixture	True Density=0.05	0.0539979
Normal-mixture	True Density=0.05	0.0101089
Normal-mixture	True Density=0.05	0.0101165
Normal-mixture	True Density=0.05	0.0502832
Normal-mixture	True Density=0.05	0.0536696
Normal-mixture	True Density=0.05	0.0490638
Normal-mixture	True Density=0.05	0.176524
Normal-mixture	True Density=0.05	0.0546493
Normal-mixture	True Density=0.05	0.0496456
Normal-mixture	True Density=0.05	0.0533029
Normal-mixture	True Density=0.05	0.0535879
Normal-mixture	True Density=0.05	0.0462631
Normal-mixture	True Density=0.05	0.0539677
Normal-mixture	True Density=0.05	0.0565828
Normal-mixture	True Density=0.05	0.0503228
Normal-mixture	True Density=0.05	0.0522316
Normal-mixture	True Density=0.05	0.165161
Normal-mixture	True Density=0.05	0.0472657
Normal-mixture	True Density=0.05	0.0499282
Normal-mixture	True Density=0.05	0.051022
Normal-mixture	True Density=0.05	0.0478396
Normal-mixture	True Density=0.05	0.0165029
Normal-mixture	True Density=0.05	0.0518654
Normal-mixture	True Density=0.05	0.0506116
Normal-mixture	True Density=0.05	0.156089
Normal-mixture	True Density=0.05	0.0103902
Normal-mixture	True Density=0.05	0.0489862
Normal-mixture	True Density=0.05	0.0556545
Normal-mixture	True Density=0.05	0.0480726
Normal-mixture	True Density=0.05	0.0524642
Normal-mixture	True Density=0.05	0.0517169
Normal-mixture	True Density=0.05	0.0525605
Normal-mixture	True Density=0.05	0.049588
Normal-mixture	True Density=0.05	0.003797
Normal-mixture	True Density=0.05	0.0470661
Normal-mixture	True Density=0.05	0.0506114
Normal-mixture	True Density=0.05	0.0550075
Normal-mixture	True Density=0.05	0.0475874
Normal-mixture	True Density=0.05	0.0173236
Normal-mixture	True Density=0.05	0.048373
Normal-mixture	True Density=0.05	0.053135
Normal-mixture	True Density=0.05	0.0116652
Normal-mixture	True Density=0.05	0.050208
Normal-mixture	True Density=0.05	0.0120545
Normal-mixture	True Density=0.05	0.0493428
Normal-mixture	True Density=0.05	0.186276
Normal-mixture	True Density=0.05	0.00430645
Normal-mixture	True Density=0.05	0.0509042
Normal-mixture	True Density=0.05	0.0454126
Normal-mixture	True Density=0.05	0.0536532
Normal-mixture	True Density=0.05	0.0475064
Normal-mixture	True Density=0.05	0.0505555
Normal-mixture	True Density=0.05	0.175079
Normal-mixture	True Density=0.05	0.0537942
Normal-mixture	True Density=0.05	0.0546109
Normal-mixture	True Density=0.05	0.048974
Normal-mixture	True Density=0.05	0.0547903
Normal-mixture	True Density=0.05	0.0518836
Normal-mixture	True Density=0.05	0.210893
Normal-mixture	True Density=0.05	0.0480467
Normal-mixture	True Density=0.05	0.0477303
Normal-mixture	True Density=0.05	0.0511129
Normal-mixture	True Density=0.05	0.050698
Normal-mixture	True Density=0.05	0.053981
Normal-mixture	True Density=0.05	0.0576548
Normal-mixture	True Density=0.05	0.220619
Normal-mixture	True Density=0.05	0.0498026
Normal-mixture	True Density=0.05	0.0509832
Normal-mixture	True Density=0.05	0.0518858
Normal-mixture	True Density=0.05	0.046936
Normal-mixture	True Density=0.05	0.00631222
Normal-mixture	True Density=0.05	0.0484395
Normal-mixture	True Density=0.05	0.0475773
Normal-mixture	True Density=0.05	0.0449964
Normal-mixture	True Density=0.05	0.0478991
Normal-mixture	True Density=0.05	0.050689
Normal-mixture	True Density=0.05	0.0499258
Normal-mixture	True Density=0.05	0.0497858
Normal-mixture	True Density=0.05	0.00509682
Normal-mixture	True Density=0.05	0.0519059
Normal-mixture	True Density=0.05	0.0461054
Normal-mixture	True Density=0.05	0.0521509
Normal-mixture	True Density=0.05	0.047555
Normal-mixture	True Density=0.05	0.0522564
Normal-mixture	True Density=0.05	0.0490674
Normal-mixture	True Density=0.05	0.0525527
Normal-mixture	True Density=0.05	0.0498877
Normal-mixture	True Density=0.05	0.00767852
Normal-mixture	True Density=0.05	0.0552413
Normal-mixture	True Density=0.05	0.0140594
Normal-mixture	True Density=0.05	0.0506752
Normal-mixture	True Density=0.05	0.00747428
Normal-mixture	True Density=0.05	0.047323
Normal-mixture	True Density=0.05	0.00379974
Normal-mixture	True Density=0.05	0.05401
Normal-mixture	True Density=0.05	0.0501652
Normal-mixture	True Density=0.05	0.190527
Normal-mixture	True Density=0.05	0.0492797
Normal-mixture	True Density=0.05	0.049971
Normal-mixture	True Density=0.05	0.00829206
Normal-mixture	True Density=0.05	0.0086653
Normal-mixture	True Density=0.05	0.0521039
Normal-mixture	True Density=0.05	0.0507298
Normal-mixture	True Density=0.05	0.052065
Normal-mixture	True Density=0.05	0.0502964
Normal-mixture	True Density=0.05	0.0466504
Normal-mixture	True Density=0.05	0.0500256
Normal-mixture	True Density=0.05	0.015078
Normal-mixture	True Density=0.05	0.0483814
Normal-mixture	True Density=0.05	0.00875785
Normal-mixture	True Density=0.05	0.0520594
Normal-mixture	True Density=0.05	0.0545059
Normal-mixture	True Density=0.05	0.0524751
Normal-mixture	True Density=0.05	0.00413948
Normal-mixture	True Density=0.05	0.0550215
Normal-mixture	True Density=0.05	0.0476004
Normal-mixture	True Density=0.05	0.0512637
Normal-mixture	True Density=0.05	0.0514109
Normal-mixture	True Density=0.05	0.0496612
Normal-mixture	True Density=0.05	0.0514122
Normal-mixture	True Density=0.05	0.00683433
Normal-mixture	True Density=0.05	0.00567042
Normal-mixture	True Density=0.05	0.049864
Normal-mixture	True Density=0.05	0.0496089
Normal-mixture	True Density=0.05	0.0556617
Normal-mixture	True Density=0.05	0.0511397
Normal-mixture	True Density=0.05	0.0516309
Normal-mixture	True Density=0.05	0.198934
Normal-mixture	True Density=0.05	0.136588
Normal-mixture	True Density=0.05	0.192473
Normal-mixture	True Density=0.05	0.00797828
Normal-mixture	True Density=0.05	0.0527185
Normal-mixture	True Density=0.05	0.0540956
Normal-mixture	True Density=0.05	0.0555365
Normal-mixture	True Density=0.05	0.0514221
Normal-mixture	True Density=0.05	0.00565958
Normal-mixture	True Density=0.05	0.00701112
Normal-mixture	True Density=0.05	0.0498145
Normal-mixture	True Density=0.05	0.00270671
Normal-mixture	True Density=0.05	0.0515834
Normal-mixture	True Density=0.05	0.049873
Normal-mixture	True Density=0.05	0.0510195
Normal-mixture	True Density=0.05	0.0474223
Normal-mixture	True Density=0.05	0.0543664
Normal-mixture	True Density=0.05	0.0505823
Normal-mixture	True Density=0.05	0.0504234
Normal-mixture	True Density=0.05	0.0547493
Normal-mixture	True Density=0.05	0.00528228
Normal-mixture	True Density=0.05	0.0515044
Normal-mixture	True Density=0.05	0.048531
Normal-mixture	True Density=0.05	0.0512726
Normal-mixture	True Density=0.05	0.00829328
Normal-mixture	True Density=0.05	0.0523254
Normal-mixture	True Density=0.05	0.047993
Normal-mixture	True Density=0.05	0.0523625
Normal-mixture	True Density=0.05	0.0470577
Normal-mixture	True Density=0.05	0.00423981
Normal-mixture	True Density=0.05	0.0517728
Normal-mixture	True Density=0.05	0.0516578
Normal-mixture	True Density=0.05	0.0119699
Normal-mixture	True Density=0.05	0.00753248
Normal-mixture	True Density=0.05	0.0478811
Normal-mixture	True Density=0.05	0.0512537
Normal-mixture	True Density=0.05	0.00576786
Normal-mixture	True Density=0.05	0.052205
Normal-mixture	True Density=0.05	0.05204
Normal-mixture	True Density=0.05	0.048134
Normal-mixture	True Density=0.05	0.0492809
Normal-mixture	True Density=0.05	0.0513069
Normal-mixture	True Density=0.05	0.0493212
Normal-mixture	True Density=0.05	0.0519379
Normal-mixture	True Density=0.05	0.00405177
Normal-mixture	True Density=0.05	0.0467274
Normal-mixture	True Density=0.05	0.0512719
Normal-mixture	True Density=0.05	0.0105986
Normal-mixture	True Density=0.05	0.0551376
Normal-mixture	True Density=0.05	0.0489993
Normal-mixture	True Density=0.05	0.00538918
Normal-mixture	True Density=0.05	0.0541085
Normal-mixture	True Density=0.05	0.0517981
Normal-mixture	True Density=0.05	0.0495846
Normal-mixture	True Density=0.05	0.0531812
Normal-mixture	True Density=0.05	0.189352
Normal-mixture	True Density=0.05	0.0508907
Normal-mixture	True Density=0.05	0.0469788
Normal-mixture	True Density=0.05	0.00270702
Normal-mixture	True Density=0.05	0.0528597
Normal-mixture	True Density=0.05	0.00487467
Normal-mixture	True Density=0.05	0.00954891
Normal-mixture	True Density=0.05	0.0543124
Normal-mixture	True Density=0.05	0.00988287
Normal-mixture	True Density=0.05	0.0555047
Normal-mixture	True Density=0.05	0.0493499
Normal-mixture	True Density=0.05	0.0525459
Normal-mixture	True Density=0.05	0.0513568
Normal-mixture	True Density=0.05	0.0478747
Normal-mixture	True Density=0.05	0.0513066
Normal-mixture	True Density=0.05	0.0355359
Normal-mixture	True Density=0.05	0.00261648
Normal-mixture	True Density=0.05	0.0507117
Normal-mixture	True Density=0.05	0.0535428
Normal-mixture	True Density=0.05	0.010268
Normal-mixture	True Density=0.05	0.043093
Normal-mixture	True Density=0.05	0.00824497
Normal-mixture	True Density=0.05	0.0498232
Normal-mixture	True Density=0.05	0.0528742
Normal-mixture	True Density=0.05	0.0517099
Normal-mixture	True Density=0.05	0.0111013
Normal-mixture	True Density=0.05	0.00307556
Normal-mixture	True Density=0.05	0.0517588
Normal-mixture	True Density=0.05	0.0537601
Normal-mixture	True Density=0.05	0.218812
Normal-mixture	True Density=0.05	0.0520328
Normal-mixture	True Density=0.05	0.0539583
Normal-mixture	True Density=0.05	0.0525859
Normal-mixture	True Density=0.05	0.00636722
Normal-mixture	True Density=0.05	0.0543147
Normal-mixture	True Density=0.05	0.0512146
Normal-mixture	True Density=0.05	0.00829283
Normal-mixture	True Density=0.05	0.201932
Normal-mixture	True Density=0.05	0.0538965
Normal-mixture	True Density=0.05	0.0519413
Normal-mixture	True Density=0.05	0.220153
Normal-mixture	True Density=0.05	0.0467855
Normal-mixture	True Density=0.05	0.0528066
Normal-mixture	True Density=0.05	0.0488504
Normal-mixture	True Density=0.05	0.0473464
Normal-mixture	True Density=0.05	0.0100002
Normal-mixture	True Density=0.05	0.0487089
Normal-mixture	True Density=0.05	0.00512596
Normal-mixture	True Density=0.05	0.050722
Normal-mixture	True Density=0.05	0.0125317
Normal-mixture	True Density=0.05	0.00959118
Normal-mixture	True Density=0.05	0.00849594
Normal-mixture	True Density=0.05	0.0465771
Normal-mixture	True Density=0.05	0.0506079
Normal-mixture	True Density=0.05	0.0515895
Normal-mixture	True Density=0.05	0.00410761
Normal-mixture	True Density=0.05	0.0505375
Normal-mixture	True Density=0.05	0.0471244
Normal-mixture	True Density=0.05	0.158361
Normal-mixture	True Density=0.05	0.0493239
Normal-mixture	True Density=0.05	0.0497061
Normal-mixture	True Density=0.05	0.0506683
Normal-mixture	True Density=0.05	0.00475365
Normal-mixture	True Density=0.05	0.0513949
Normal-mixture	True Density=0.05	0.0491433
Normal-mixture	True Density=0.05	0.00907519
Normal-mixture	True Density=0.05	0.0521935
Normal-mixture	True Density=0.05	0.158125
Normal-mixture	True Density=0.05	0.0544224
Normal-mixture	True Density=0.05	0.053107
Normal-mixture	True Density=0.05	0.0500068
Normal-mixture	True Density=0.05	0.0495814
Normal-mixture	True Density=0.05	0.0465523
Normal-mixture	True Density=0.05	0.00462434
Normal-mixture	True Density=0.05	0.0476855
Normal-mixture	True Density=0.05	0.0486737
Normal-mixture	True Density=0.05	0.0510014
Normal-mixture	True Density=0.05	0.049196
Normal-mixture	True Density=0.05	0.0502585
Normal-mixture	True Density=0.05	0.0523031
Normal-mixture	True Density=0.05	0.00435932
Normal-mixture	True Density=0.05	0.0473161
Normal-mixture	True Density=0.05	0.0518125
Normal-mixture	True Density=0.05	0.0520348
Normal-mixture	True Density=0.05	0.048539
Normal-mixture	True Density=0.05	0.049733
Normal-mixture	True Density=0.05	0.0481414
Normal-mixture	True Density=0.05	0.0442092
Normal-mixture	True Density=0.05	0.00460266
Normal-mixture	True Density=0.05	0.0479036
Normal-mixture	True Density=0.05	0.049038
Normal-mixture	True Density=0.05	0.0564276
Normal-mixture	True Density=0.05	0.0489589
Normal-mixture	True Density=0.05	0.00312099
Normal-mixture	True Density=0.05	0.0472789
Normal-mixture	True Density=0.05	0.0526117
Normal-mixture	True Density=0.05	0.00580594
Normal-mixture	True Density=0.05	0.0547579
Normal-mixture	True Density=0.05	0.00324572
Normal-mixture	True Density=0.05	0.00516944
Normal-mixture	True Density=0.05	0.054507
Normal-mixture	True Density=0.05	0.00677452
Normal-mixture	True Density=0.05	0.0469415
Normal-mixture	True Density=0.05	0.0500844
Normal-mixture	True Density=0.05	0.0482004
Normal-mixture	True Density=0.05	0.0552746
Normal-mixture	True Density=0.05	0.083382
Normal-mixture	True Density=0.05	0.0513073
Normal-mixture	True Density=0.05	0.0530228
Normal-mixture	True Density=0.05	0.0487107
Normal-mixture	True Density=0.05	0.00691417
Normal-mixture	True Density=0.05	0.0536037
Normal-mixture	True Density=0.05	0.0498615
Normal-mixture	True Density=0.05	0.0524008
Normal-mixture	True Density=0.05	0.00517492
Normal-mixture	True Density=0.05	0.056112
Normal-mixture	True Density=0.05	0.0553316
Normal-mixture	True Density=0.05	0.0513025
Normal-mixture	True Density=0.05	0.00905067
Normal-mixture	True Density=0.05	0.0512197
Normal-mixture	True Density=0.05	0.051328
Normal-mixture	True Density=0.05	0.00833036
Normal-mixture	True Density=0.05	0.00545552
Normal-mixture	True Density=0.05	0.0554122
Normal-mixture	True Density=0.05	0.0531983
Normal-mixture	True Density=0.05	0.0511639
Normal-mixture	True Density=0.05	0.0479663
Normal-mixture	True Density=0.05	0.05014
Normal-mixture	True Density=0.05	0.0514557
Normal-mixture	True Density=0.05	0.0464417
Normal-mixture	True Density=0.05	0.0604101
Normal-mixture	True Density=0.05	0.0495389
Normal-mixture	True Density=0.05	0.0550299
Normal-mixture	True Density=0.05	0.0545354
Normal-mixture	True Density=0.05	0.0572474
Normal-mixture	True Density=0.05	0.00297001
Normal-mixture	True Density=0.05	0.0509024
Normal-mixture	True Density=0.05	0.0528488
Normal-mixture	True Density=0.05	0.0484918
Normal-mixture	True Density=0.05	0.0474845
Normal-mixture	True Density=0.05	0.0461087
Normal-mixture	True Density=0.05	0.0475355
Normal-mixture	True Density=0.05	0.0555615
Normal-mixture	True Density=0.05	0.046542
Normal-mixture	True Density=0.05	0.051583
Normal-mixture	True Density=0.05	0.0461869
Normal-mixture	True Density=0.05	0.174242
Normal-mixture	True Density=0.05	0.052361
Normal-mixture	True Density=0.05	0.187112
Normal-mixture	True Density=0.05	0.048468
Normal-mixture	True Density=0.05	0.0547378
Normal-mixture	True Density=0.05	0.0470256
Normal-mixture	True Density=0.05	0.0476682
Normal-mixture	True Density=0.05	0.0489511
Normal-mixture	True Density=0.05	0.0453475
Normal-mixture	True Density=0.05	0.0483135
Normal-mixture	True Density=0.05	0.0491308
Normal-mixture	True Density=0.05	0.0522203
Normal-mixture	True Density=0.05	0.0547376
Normal-mixture	True Density=0.05	0.0519952
Normal-mixture	True Density=0.05	0.0530368
Normal-mixture	True Density=0.05	0.050791
Normal-mixture	True Density=0.05	0.0510097
Normal-mixture	True Density=0.05	0.0495812
Normal-mixture	True Density=0.05	0.0551399
Normal-mixture	True Density=0.05	0.0536034
Normal-mixture	True Density=0.05	0.0484793
Normal-mixture	True Density=0.05	0.0526312
Normal-mixture	True Density=0.05	0.0492352
Normal-mixture	True Density=0.05	0.053565
Normal-mixture	True Density=0.05	0.048047
Normal-mixture	True Density=0.05	0.0574688
Normal-mixture	True Density=0.05	0.0500507
Normal-mixture	True Density=0.05	0.0529175
Normal-mixture	True Density=0.05	0.048754
Normal-mixture	True Density=0.05	0.0531695
Normal-mixture	True Density=0.05	0.0508921
Normal-mixture	True Density=0.05	0.0504467
Normal-mixture	True Density=0.05	0.0519267
Normal-mixture	True Density=0.05	0.045509
Normal-mixture	True Density=0.05	0.0505183
Normal-mixture	True Density=0.05	0.0529211
Normal-mixture	True Density=0.05	0.058356
Normal-mixture	True Density=0.05	0.0525527
Normal-mixture	True Density=0.05	0.0503756
Normal-mixture	True Density=0.05	0.047996
Normal-mixture	True Density=0.05	0.0567569
Normal-mixture	True Density=0.05	0.0516258
Normal-mixture	True Density=0.05	0.0528583
Normal-mixture	True Density=0.05	0.0553358
Normal-mixture	True Density=0.05	0.0846046
Normal-mixture	True Density=0.05	0.0511122
Normal-mixture	True Density=0.05	0.0537514
Normal-mixture	True Density=0.05	0.0522963
Normal-mixture	True Density=0.05	0.0476573
Normal-mixture	True Density=0.05	0.0613389
Normal-mixture	True Density=0.05	0.0523117
Normal-mixture	True Density=0.05	0.048904
Normal-mixture	True Density=0.05	0.0507484
Normal-mixture	True Density=0.05	0.0485692
Normal-mixture	True Density=0.05	0.0504962
Normal-mixture	True Density=0.05	0.0502322
Normal-mixture	True Density=0.05	0.0519844
Normal-mixture	True Density=0.05	0.0567731
Normal-mixture	True Density=0.05	0.0534931
Normal-mixture	True Density=0.05	0.0455309
Normal-mixture	True Density=0.05	0.0496034
Normal-mixture	True Density=0.05	0.0519392
Normal-mixture	True Density=0.05	0.0550568
Normal-mixture	True Density=0.05	0.0496472
Normal-mixture	True Density=0.05	0.0515327
Normal-mixture	True Density=0.05	0.0518934
Normal-mixture	True Density=0.05	0.0517702
Normal-mixture	True Density=0.05	0.0527432
Normal-mixture	True Density=0.05	0.0476393
Normal-mixture	True Density=0.05	0.0542598
Normal-mixture	True Density=0.05	0.0527208
Normal-mixture	True Density=0.05	0.054348
Normal-mixture	True Density=0.05	0.0517961
Normal-mixture	True Density=0.05	0.00767725
Normal-mixture	True Density=0.05	0.00590999
Normal-mixture	True Density=0.05	0.0506511
Normal-mixture	True Density=0.05	0.0452071
Normal-mixture	True Density=0.05	0.0534171
Normal-mixture	True Density=0.05	0.00623227
Normal-mixture	True Density=0.05	0.0544553
Normal-mixture	True Density=0.05	0.0559281
Normal-mixture	True Density=0.05	0.0475441
Normal-mixture	True Density=0.05	0.0518446
Normal-mixture	True Density=0.05	0.0471536
Normal-mixture	True Density=0.05	0.047554
Normal-mixture	True Density=0.05	0.0458534
Normal-mixture	True Density=0.05	0.214834
Normal-mixture	True Density=0.05	0.206616
Normal-mixture	True Density=0.05	0.0448641
Normal-mixture	True Density=0.05	0.0518185
Normal-mixture	True Density=0.05	0.0468015
Normal-mixture	True Density=0.05	0.0499515
Normal-mixture	True Density=0.05	0.0483474
Normal-mixture	True Density=0.05	0.0531479
Normal-mixture	True Density=0.05	0.0499383
Normal-mixture	True Density=0.05	0.0527068
Normal-mixture	True Density=0.05	0.0468686
Normal-mixture	True Density=0.05	0.051595
Normal-mixture	True Density=0.05	0.0522802
Normal-mixture	True Density=0.05	0.0537304
Normal-mixture	True Density=0.05	0.0517076
Normal-mixture	True Density=0.05	0.0578693
Normal-mixture	True Density=0.05	0.0515097
Normal-mixture	True Density=0.05	0.0517029
Normal-mixture	True Density=0.05	0.0518393
Normal-mixture	True Density=0.05	0.0079007
Normal-mixture	True Density=0.05	0.0451894
Normal-mixture	True Density=0.05	0.0505121
Normal-mixture	True Density=0.05	0.0521941
Normal-mixture	True Density=0.05	0.0487413
Normal-mixture	True Density=0.05	0.0482849
Normal-mixture	True Density=0.05	0.0510273
Normal-mixture	True Density=0.05	0.0504284
Normal-mixture	True Density=0.05	0.0513122
Normal-mixture	True Density=0.05	0.0504188
Normal-mixture	True Density=0.05	0.0489143
Normal-mixture	True Density=0.05	0.0525817
Normal-mixture	True Density=0.05	0.0484891
Normal-mixture	True Density=0.05	0.0482758
Normal-mixture	True Density=0.05	0.0506403
Normal-mixture	True Density=0.05	0.0491506
Normal-mixture	True Density=0.05	0.0522562
Normal-mixture	True Density=0.05	0.0548175
Normal-mixture	True Density=0.05	0.0517839
Normal-mixture	True Density=0.05	0.0559951
Normal-mixture	True Density=0.05	0.0539354
Normal-mixture	True Density=0.05	0.0543953
Normal-mixture	True Density=0.05	0.0492887
Normal-mixture	True Density=0.05	0.049559
Normal-mixture	True Density=0.05	0.0519671
Normal-mixture	True Density=0.05	0.0518802
Normal-mixture	True Density=0.05	0.0503989
Normal-mixture	True Density=0.05	0.0549504
Normal-mixture	True Density=0.05	0.0530127
Normal-mixture	True Density=0.05	0.0487517
Normal-mixture	True Density=0.05	0.0520471
Normal-mixture	True Density=0.05	0.048036
Normal-mixture	True Density=0.05	0.0438578
Normal-mixture	True Density=0.05	0.0535269
Normal-mixture	True Density=0.05	0.0522899
Normal-mixture	True Density=0.05	0.0489716
Normal-mixture	True Density=0.05	0.0469759
Normal-mixture	True Density=0.05	0.0501211
Normal-mixture	True Density=0.05	0.0548975
Normal-mixture	True Density=0.05	0.0490162
Normal-mixture	True Density=0.05	0.0552275
Normal-mixture	True Density=0.05	0.0511779
Normal-mixture	True Density=0.05	0.0535225
Normal-mixture	True Density=0.05	0.0508419
Normal-mixture	True Density=0.05	0.0511277
Normal-mixture	True Density=0.05	0.0465384
Normal-mixture	True Density=0.05	0.0572347
Normal-mixture	True Density=0.05	0.0497945
Normal-mixture	True Density=0.05	0.0030381
Normal-mixture	True Density=0.05	0.0510213
Normal-mixture	True Density=0.05	0.0503552
Normal-mixture	True Density=0.05	0.048136
Normal-mixture	True Density=0.05	0.0490037
Normal-mixture	True Density=0.05	0.0512639
Normal-mixture	True Density=0.05	0.0488792
Normal-mixture	True Density=0.05	0.0490013
Normal-mixture	True Density=0.05	0.0496653
Normal-mixture	True Density=0.05	0.0494357
Normal-mixture	True Density=0.05	0.0524848
Normal-mixture	True Density=0.05	0.0525677
Normal-mixture	True Density=0.05	0.0535004
Normal-mixture	True Density=0.05	0.0510845
Normal-mixture	True Density=0.05	0.0494324
Normal-mixture	True Density=0.05	0.00418552
Normal-mixture	True Density=0.05	0.0508069
Normal-mixture	True Density=0.05	0.0538259
Normal-mixture	True Density=0.05	0.0499982
Normal-mixture	True Density=0.05	0.0447451
Normal-mixture	True Density=0.05	0.0499201
Normal-mixture	True Density=0.05	0.0562343
Normal-mixture	True Density=0.05	0.0525273
Normal-mixture	True Density=0.05	0.0461001
Normal-mixture	True Density=0.05	0.0525596
Normal-mixture	True Density=0.05	0.00667198
Normal-mixture	True Density=0.05	0.0475509
Normal-mixture	True Density=0.05	0.0471667
Normal-mixture	True Density=0.05	0.049988
Normal-mixture	True Density=0.05	0.0487204
Normal-mixture	True Density=0.05	0.0527753
Normal-mixture	True Density=0.05	0.0470068
Normal-mixture	True Density=0.05	0.0533335
Normal-mixture	True Density=0.05	0.0505652
Normal-mixture	True Density=0.05	0.0487017
Normal-mixture	True Density=0.05	0.0558314
Normal-mixture	True Density=0.05	0.0499487
Normal-mixture	True Density=0.05	0.0547851
Normal-mixture	True Density=0.05	0.0528761
Normal-mixture	True Density=0.05	0.0551692
Normal-mixture	True Density=0.05	0.0468964
Normal-mixture	True Density=0.05	0.0535008
Normal-mixture	True Density=0.05	0.0555886
Normal-mixture	True Density=0.05	0.0499688
Normal-mixture	True Density=0.05	0.0514778
Normal-mixture	True Density=0.05	0.0492941
Normal-mixture	True Density=0.05	0.0525919
Normal-mixture	True Density=0.05	0.0529375
Normal-mixture	True Density=0.05	0.0517338
Normal-mixture	True Density=0.05	0.0478045
Normal-mixture	True Density=0.05	0.0533804
Normal-mixture	True Density=0.05	0.0516988
Normal-mixture	True Density=0.05	0.0564126
Normal-mixture	True Density=0.05	0.0422642
Normal-mixture	True Density=0.05	0.0472268
Normal-mixture	True Density=0.05	0.0536624
Normal-mixture	True Density=0.05	0.0570051
Normal-mixture	True Density=0.05	0.0513502
Normal-mixture	True Density=0.05	0.0504164
Normal-mixture	True Density=0.05	0.0516269
Normal-mixture	True Density=0.05	0.0533848
Normal-mixture	True Density=0.05	0.0543326
Normal-mixture	True Density=0.05	0.0512595
Normal-mixture	True Density=0.05	0.0481324
Normal-mixture	True Density=0.05	0.045836
Normal-mixture	True Density=0.05	0.054442
Normal-mixture	True Density=0.05	0.0515802
Normal-mixture	True Density=0.05	0.0510433
Normal-mixture	True Density=0.05	0.0471075
Normal-mixture	True Density=0.05	0.049804
Normal-mixture	True Density=0.05	0.0532624
Normal-mixture	True Density=0.05	0.0541233
Normal-mixture	True Density=0.05	0.0450145
Normal-mixture	True Density=0.05	0.0540436
Normal-mixture	True Density=0.05	0.0574572
Normal-mixture	True Density=0.05	0.0516721
Normal-mixture	True Density=0.05	0.0537723
Normal-mixture	True Density=0.05	0.0517378
Normal-mixture	True Density=0.05	0.050547
Normal-mixture	True Density=0.05	0.0538618
Normal-mixture	True Density=0.05	0.052441
Normal-mixture	True Density=0.05	0.0498977
Normal-mixture	True Density=0.05	0.0510734
Normal-mixture	True Density=0.05	0.0502498
Normal-mixture	True Density=0.05	0.0506455
Normal-mixture	True Density=0.05	0.0512762
Normal-mixture	True Density=0.05	0.0475459
Normal-mixture	True Density=0.05	0.0476658
Normal-mixture	True Density=0.05	0.0457769
Normal-mixture	True Density=0.05	0.048467
Normal-mixture	True Density=0.05	0.0516409
Normal-mixture	True Density=0.05	0.0519408
Normal-mixture	True Density=0.05	0.045803
Normal-mixture	True Density=0.05	0.0505985
Normal-mixture	True Density=0.05	0.0488414
Normal-mixture	True Density=0.05	0.0100889
Normal-mixture	True Density=0.05	0.0574976
Normal-mixture	True Density=0.05	0.0512781
Normal-mixture	True Density=0.05	0.0529338
Normal-mixture	True Density=0.05	0.0504727
Normal-mixture	True Density=0.05	0.056833
Normal-mixture	True Density=0.05	0.0485988
Normal-mixture	True Density=0.05	0.0487837
Normal-mixture	True Density=0.05	0.0459934
Normal-mixture	True Density=0.05	0.0496306
Normal-mixture	True Density=0.05	0.0510715
Normal-mixture	True Density=0.05	0.0519841
Normal-mixture	True Density=0.05	0.00507795
Normal-mixture	True Density=0.05	0.0512386
Normal-mixture	True Density=0.05	0.0520469
Normal-mixture	True Density=0.05	0.0529528
Normal-mixture	True Density=0.05	0.0482145
Normal-mixture	True Density=0.05	0.0560779
Normal-mixture	True Density=0.05	0.0495007
Normal-mixture	True Density=0.05	0.056802
Normal-mixture	True Density=0.05	0.0515447
Normal-mixture	True Density=0.05	0.0459656
Normal-mixture	True Density=0.05	0.0500894
Normal-mixture	True Density=0.05	0.0478343
Normal-mixture	True Density=0.05	0.0521248
Normal-mixture	True Density=0.05	0.0527864
Normal-mixture	True Density=0.05	0.0500592
Normal-mixture	True Density=0.05	0.0475059
Normal-mixture	True Density=0.05	0.0503858
Normal-mixture	True Density=0.05	0.0533294
Normal-mixture	True Density=0.05	0.0472285
Normal-mixture	True Density=0.05	0.0481475
Normal-mixture	True Density=0.05	0.0501014
Normal-mixture	True Density=0.05	0.0493113
Normal-mixture	True Density=0.05	0.0466445
Normal-mixture	True Density=0.05	0.049255
Normal-mixture	True Density=0.05	0.0475295
Normal-mixture	True Density=0.05	0.0511996
Normal-mixture	True Density=0.05	0.0565533
Normal-mixture	True Density=0.05	0.0567077
Normal-mixture	True Density=0.05	0.056533
Normal-mixture	True Density=0.05	0.0526548
Normal-mixture	True Density=0.05	0.0502997
Normal-mixture	True Density=0.05	0.0479182
Normal-mixture	True Density=0.05	0.0476084
Normal-mixture	True Density=0.05	0.0517381
Normal-mixture	True Density=0.05	0.0528289
Normal-mixture	True Density=0.05	0.0478395
Normal-mixture	True Density=0.05	0.0514844
Normal-mixture	True Density=0.05	0.0472786
Normal-mixture	True Density=0.05	0.051793
Normal-mixture	True Density=0.05	0.0558443
Normal-mixture	True Density=0.05	0.0521301
Normal-mixture	True Density=0.05	0.0509523
Normal-mixture	True Density=0.05	0.0508249
Normal-mixture	True Density=0.05	0.0496221
Normal-mixture	True Density=0.05	0.0538666
Normal-mixture	True Density=0.05	0.0494712
Normal-mixture	True Density=0.05	0.0553475
Normal-mixture	True Density=0.05	0.0484191
Normal-mixture	True Density=0.05	0.0505374
Normal-mixture	True Density=0.05	0.0477704
Normal-mixture	True Density=0.05	0.0526745
Normal-mixture	True Density=0.05	0.0510282
Normal-mixture	True Density=0.05	0.0517342
Normal-mixture	True Density=0.05	0.0502102
Normal-mixture	True Density=0.05	0.0486304
Normal-mixture	True Density=0.05	0.0482293
Normal-mixture	True Density=0.05	0.0510091
Normal-mixture	True Density=0.05	0.0459979
Normal-mixture	True Density=0.05	0.0470693
Normal-mixture	True Density=0.05	0.0491032
Normal-mixture	True Density=0.05	0.0485941
Normal-mixture	True Density=0.05	0.0496554
Normal-mixture	True Density=0.05	0.0495621
Normal-mixture	True Density=0.05	0.0490278
Normal-mixture	True Density=0.05	0.0488542
Normal-mixture	True Density=0.05	0.0552459
Normal-mixture	True Density=0.05	0.0486803
Normal-mixture	True Density=0.05	0.0538809
Normal-mixture	True Density=0.05	0.0494847
Normal-mixture	True Density=0.05	0.051835
Normal-mixture	True Density=0.05	0.0485053
Normal-mixture	True Density=0.05	0.0523248
Normal-mixture	True Density=0.05	0.0515988
Normal-mixture	True Density=0.05	0.0515555
Normal-mixture	True Density=0.05	0.0488759
Normal-mixture	True Density=0.05	0.0499375
Normal-mixture	True Density=0.05	0.0495341
Normal-mixture	True Density=0.05	0.0544826
Normal-mixture	True Density=0.05	0.0481826
Normal-mixture	True Density=0.05	0.0460351
Normal-mixture	True Density=0.05	0.0516271
Normal-mixture	True Density=0.05	0.0529958
Normal-mixture	True Density=0.05	0.0511279
Normal-mixture	True Density=0.05	0.0527375
Normal-mixture	True Density=0.05	0.0507655
Normal-mixture	True Density=0.05	0.053731
Normal-mixture	True Density=0.05	0.0478919
Normal-mixture	True Density=0.05	0.0562195
Normal-mixture	True Density=0.05	0.0477241
Normal-mixture	True Density=0.05	0.0505311
Normal-mixture	True Density=0.05	0.0529679
Normal-mixture	True Density=0.05	0.0534503
Normal-mixture	True Density=0.05	0.0480467
Normal-mixture	True Density=0.05	0.0474956
Normal-mixture	True Density=0.05	0.052709
Normal-mixture	True Density=0.05	0.0537977
Normal-mixture	True Density=0.05	0.0487649
Normal-mixture	True Density=0.05	0.0478804
Normal-mixture	True Density=0.05	0.0464913
Normal-mixture	True Density=0.05	0.0466007
Normal-mixture	True Density=0.05	0.0459819
Normal-mixture	True Density=0.05	0.0530817
Normal-mixture	True Density=0.05	0.050002
Normal-mixture	True Density=0.05	0.0509251
Normal-mixture	True Density=0.05	0.045996
Normal-mixture	True Density=0.05	0.0536781
Normal-mixture	True Density=0.05	0.0542337
Normal-mixture	True Density=0.05	0.0500908
Normal-mixture	True Density=0.05	0.0565142
Normal-mixture	True Density=0.05	0.047448
Normal-mixture	True Density=0.05	0.0558902
Normal-mixture	True Density=0.05	0.0531188
Normal-mixture	True Density=0.05	0.0538205
Normal-mixture	True Density=0.05	0.0478395
Normal-mixture	True Density=0.05	0.0487385
Normal-mixture	True Density=0.05	0.0491635
Normal-mixture	True Density=0.05	0.0488446
Normal-mixture	True Density=0.05	0.0552045
Normal-mixture	True Density=0.05	0.0501271
Normal-mixture	True Density=0.05	0.0501197
Normal-mixture	True Density=0.05	0.0514456
Normal-mixture	True Density=0.05	0.0472772
Normal-mixture	True Density=0.05	0.0504818
Normal-mixture	True Density=0.05	0.0494233
Normal-mixture	True Density=0.05	0.047678
Normal-mixture	True Density=0.05	0.0481233
Normal-mixture	True Density=0.05	0.0509471
Normal-mixture	True Density=0.05	0.047412
Normal-mixture	True Density=0.05	0.0519593
Normal-mixture	True Density=0.05	0.0534704
Normal-mixture	True Density=0.05	0.054969
Normal-mixture	True Density=0.05	0.0516642
Normal-mixture	True Density=0.05	0.0467333
Normal-mixture	True Density=0.05	0.0495816
Normal-mixture	True Density=0.05	0.0565605
Normal-mixture	True Density=0.05	0.0525107
Normal-mixture	True Density=0.05	0.046756
Normal-mixture	True Density=0.05	0.0498306
Normal-mixture	True Density=0.05	0.0516958
Normal-mixture	True Density=0.05	0.0487357
Normal-mixture	True Density=0.05	0.0518831
Normal-mixture	True Density=0.05	0.0479715
Normal-mixture	True Density=0.05	0.0524683
Normal-mixture	True Density=0.05	0.0530716
Normal-mixture	True Density=0.05	0.0484987
Normal-mixture	True Density=0.05	0.0545872
Normal-mixture	True Density=0.05	0.051872
Normal-mixture	True Density=0.05	0.049132
Normal-mixture	True Density=0.05	0.0478273
Normal-mixture	True Density=0.05	0.0476129
Normal-mixture	True Density=0.05	0.051675
Normal-mixture	True Density=0.05	0.0460146
Normal-mixture	True Density=0.05	0.0537588
Normal-mixture	True Density=0.05	0.0491961
Normal-mixture	True Density=0.05	0.0498182
Normal-mixture	True Density=0.05	0.0471841
Normal-mixture	True Density=0.05	0.0523792
Normal-mixture	True Density=0.05	0.0509119
Normal-mixture	True Density=0.05	0.0511842
Normal-mixture	True Density=0.05	0.0478815
Normal-mixture	True Density=0.05	0.0498926
Normal-mixture	True Density=0.05	0.0529103
Normal-mixture	True Density=0.05	0.0522803
Normal-mixture	True Density=0.05	0.0533418
Normal-mixture	True Density=0.05	0.0517409
Normal-mixture	True Density=0.05	0.0539909
Normal-mixture	True Density=0.05	0.0476395
Normal-mixture	True Density=0.05	0.0494709
Normal-mixture	True Density=0.05	0.0476721
Normal-mixture	True Density=0.05	0.0486955
Normal-mixture	True Density=0.05	0.0486647
Normal-mixture	True Density=0.05	0.0496322
Normal-mixture	True Density=0.05	0.0522062
Normal-mixture	True Density=0.05	0.0458385
Normal-mixture	True Density=0.05	0.0475895
Normal-mixture	True Density=0.05	0.0499079
Normal-mixture	True Density=0.05	0.0518273
Normal-mixture	True Density=0.05	0.0476806
Normal-mixture	True Density=0.05	0.0482567
Normal-mixture	True Density=0.05	0.0528507
Normal-mixture	True Density=0.05	0.0439327
Normal-mixture	True Density=0.05	0.0471476
Normal-mixture	True Density=0.05	0.0508764
Normal-mixture	True Density=0.05	0.0471719
Normal-mixture	True Density=0.05	0.0501008
Normal-mixture	True Density=0.05	0.0511856
Normal-mixture	True Density=0.05	0.0474489
Normal-mixture	True Density=0.05	0.0537544
Normal-mixture	True Density=0.05	0.0535249
Normal-mixture	True Density=0.05	0.0511556
Normal-mixture	True Density=0.05	0.0530234
Normal-mixture	True Density=0.05	0.0492747
Normal-mixture	True Density=0.05	0.0529137
Normal-mixture	True Density=0.05	0.0509324
Normal-mixture	True Density=0.05	0.0531173
Normal-mixture	True Density=0.05	0.0493618
Normal-mixture	True Density=0.05	0.0528965
Normal-mixture	True Density=0.05	0.0500735
Normal-mixture	True Density=0.05	0.0558897
Normal-mixture	True Density=0.05	0.0583145
Normal-mixture	True Density=0.05	0.0532523
Normal-mixture	True Density=0.05	0.0538699
Normal-mixture	True Density=0.05	0.044903
Normal-mixture	True Density=0.05	0.0494003
Normal-mixture	True Density=0.05	0.051353
Normal-mixture	True Density=0.05	0.0565607
Normal-mixture	True Density=0.05	0.0487931
Normal-mixture	True Density=0.05	0.0503389
Normal-mixture	True Density=0.05	0.0477987
Normal-mixture	True Density=0.05	0.048116
Normal-mixture	True Density=0.05	0.0517215
Normal-mixture	True Density=0.05	0.0533861
Normal-mixture	True Density=0.05	0.0485184
Normal-mixture	True Density=0.05	0.0513169
Normal-mixture	True Density=0.05	0.0513026
Normal-mixture	True Density=0.05	0.0510677
Normal-mixture	True Density=0.05	0.0490833
Normal-mixture	True Density=0.05	0.0518125
Normal-mixture	True Density=0.05	0.0461123
Normal-mixture	True Density=0.05	0.0505303
Normal-mixture	True Density=0.05	0.0489477
Normal-mixture	True Density=0.05	0.057988
Normal-mixture	True Density=0.05	0.0502125
Normal-mixture	True Density=0.05	0.0528076
Normal-mixture	True Density=0.05	0.0518677
Normal-mixture	True Density=0.05	0.0480416
Normal-mixture	True Density=0.05	0.053354
Normal-mixture	True Density=0.05	0.0518888
Normal-mixture	True Density=0.05	0.0532143
Normal-mixture	True Density=0.05	0.0509845
Normal-mixture	True Density=0.05	0.0552544
Normal-mixture	True Density=0.05	0.0467121
Normal-mixture	True Density=0.05	0.0524151
Normal-mixture	True Density=0.05	0.0518899
Normal-mixture	True Density=0.05	0.048835
Normal-mixture	True Density=0.05	0.0483196
Normal-mixture	True Density=0.05	0.0567176
Normal-mixture	True Density=0.05	0.0471144
Normal-mixture	True Density=0.05	0.0483845
Normal-mixture	True Density=0.05	0.0505621
Normal-mixture	True Density=0.05	0.0496242
Normal-mixture	True Density=0.05	0.0508048
Normal-mixture	True Density=0.05	0.0480302
Normal-mixture	True Density=0.05	0.0536033
Normal-mixture	True Density=0.05	0.0493145
Normal-mixture	True Density=0.05	0.051901
Normal-mixture	True Density=0.05	0.0512671
Normal-mixture	True Density=0.05	0.0477071
Normal-mixture	True Density=0.05	0.0517074
Normal-mixture	True Density=0.05	0.0493519
Normal-mixture	True Density=0.05	0.050669
Normal-mixture	True Density=0.05	0.0475249
Normal-mixture	True Density=0.05	0.0483941
Normal-mixture	True Density=0.05	0.0479858
Normal-mixture	True Density=0.05	0.0502867
Normal-mixture	True Density=0.05	0.055537
Normal-mixture	True Density=0.05	0.0529489
Normal-mixture	True Density=0.05	0.0537302
Normal-mixture	True Density=0.05	0.0489323
Normal-mixture	True Density=0.05	0.0514485
Normal-mixture	True Density=0.05	0.051124
Normal-mixture	True Density=0.05	0.0524941
Normal-mixture	True Density=0.05	0.0526816
Normal-mixture	True Density=0.05	0.0517964
Normal-mixture	True Density=0.05	0.0488221
Normal-mixture	True Density=0.05	0.049773
Normal-mixture	True Density=0.05	0.0531769
Normal-mixture	True Density=0.05	0.048757
Normal-mixture	True Density=0.05	0.0479237
Normal-mixture	True Density=0.05	0.0471178
Normal-mixture	True Density=0.05	0.0477044
Normal-mixture	True Density=0.05	0.0474795
Normal-mixture	True Density=0.05	0.0470892
Normal-mixture	True Density=0.05	0.0539965
Normal-mixture	True Density=0.05	0.0477844
Normal-mixture	True Density=0.05	0.0515561
Normal-mixture	True Density=0.05	0.0468852
Normal-mixture	True Density=0.05	0.0532161
Normal-mixture	True Density=0.05	0.0557601
Normal-mixture	True Density=0.05	0.0472747
Normal-mixture	True Density=0.05	0.0507228
Normal-mixture	True Density=0.05	0.0508186
Normal-mixture	True Density=0.05	0.054556
Normal-mixture	True Density=0.05	0.0473589
Normal-mixture	True Density=0.05	0.0528093
Normal-mixture	True Density=0.05	0.0554176
Normal-mixture	True Density=0.05	0.0461407
Normal-mixture	True Density=0.05	0.0530335
Normal-mixture	True Density=0.05	0.0505205
Normal-mixture	True Density=0.05	0.0519409
Normal-mixture	True Density=0.05	0.0518299
Normal-mixture	True Density=0.05	0.0526511
Normal-mixture	True Density=0.05	0.0468173
Normal-mixture	True Density=0.05	0.0485908
Normal-mixture	True Density=0.05	0.0534548
Normal-mixture	True Density=0.05	0.049752
Normal-mixture	True Density=0.05	0.050735
Normal-mixture	True Density=0.05	0.0452683
Normal-mixture	True Density=0.05	0.0474305
Normal-mixture	True Density=0.05	0.0533408
Normal-mixture	True Density=0.05	0.0501902
Normal-mixture	True Density=0.05	0.0491043
Normal-mixture	True Density=0.05	0.0478895
Normal-mixture	True Density=0.05	0.052863
Normal-mixture	True Density=0.05	0.0525823
Normal-mixture	True Density=0.05	0.049736
Normal-mixture	True Density=0.05	0.0540388
Normal-mixture	True Density=0.05	0.0501417
Normal-mixture	True Density=0.05	0.0495353
Normal-mixture	True Density=0.05	0.0567998
Normal-mixture	True Density=0.05	0.0475021
Normal-mixture	True Density=0.05	0.0488046
Normal-mixture	True Density=0.05	0.0560669
Normal-mixture	True Density=0.05	0.0536954
Normal-mixture	True Density=0.05	0.050077
Normal-mixture	True Density=0.05	0.0540062
Normal-mixture	True Density=0.05	0.0439137
Normal-mixture	True Density=0.05	0.0538548
Normal-mixture	True Density=0.05	0.047667
Normal-mixture	True Density=0.05	0.0510171
Normal-mixture	True Density=0.05	0.050742
Normal-mixture	True Density=0.05	0.0439373
Normal-mixture	True Density=0.05	0.0483262
Normal-mixture	True Density=0.05	0.0486515
Normal-mixture	True Density=0.05	0.0561781
Normal-mixture	True Density=0.05	0.0454204
Normal-mixture	True Density=0.05	0.0564636
Normal-mixture	True Density=0.05	0.049278
Normal-mixture	True Density=0.05	0.0497263
Normal-mixture	True Density=0.05	0.0491111
Normal-mixture	True Density=0.05	0.054071
Normal-mixture	True Density=0.05	0.0526184
Normal-mixture	True Density=0.05	0.0534186
Normal-mixture	True Density=0.05	0.0466319
Normal-mixture	True Density=0.05	0.0574275
Normal-mixture	True Density=0.05	0.0535181
Normal-mixture	True Density=0.05	0.0502578
Normal-mixture	True Density=0.05	0.0505939
Normal-mixture	True Density=0.05	0.0516531
Normal-mixture	True Density=0.05	0.0441821
Normal-mixture	True Density=0.05	0.0544779
Normal-mixture	True Density=0.05	0.0425705
Normal-mixture	True Density=0.05	0.0470584
Normal-mixture	True Density=0.05	0.0476776
Normal-mixture	True Density=0.05	0.0504153
Normal-mixture	True Density=0.05	0.0546785
Normal-mixture	True Density=0.05	0.0539916
Normal-mixture	True Density=0.05	0.0500804
Normal-mixture	True Density=0.05	0.0534226
Normal-mixture	True Density=0.05	0.050732
Normal-mixture	True Density=0.05	0.0552697
Normal-mixture	True Density=0.05	0.0518949
Normal-mixture	True Density=0.05	0.05445
Normal-mixture	True Density=0.05	0.0531185
Normal-mixture	True Density=0.05	0.0520352
Normal-mixture	True Density=0.05	0.0537409
Normal-mixture	True Density=0.05	0.0540905
Normal-mixture	True Density=0.05	0.0541775
Normal-mixture	True Density=0.05	0.0539905
Normal-mixture	True Density=0.05	0.0476237
Normal-mixture	True Density=0.05	0.0494989
Normal-mixture	True Density=0.05	0.0526592
Normal-mixture	True Density=0.05	0.0512903
Normal-mixture	True Density=0.05	0.0531748
Normal-mixture	True Density=0.05	0.0508909
Normal-mixture	True Density=0.05	0.0550758
Normal-mixture	True Density=0.05	0.0453486
Normal-mixture	True Density=0.05	0.0511606
Normal-mixture	True Density=0.05	0.0541808
Normal-mixture	True Density=0.05	0.0503295
Normal-mixture	True Density=0.05	0.0490773
Normal-mixture	True Density=0.05	0.0565781
Normal-mixture	True Density=0.05	0.056212
Normal-mixture	True Density=0.05	0.0509515
Normal-mixture	True Density=0.05	0.051468
Normal-mixture	True Density=0.05	0.0500946
Normal-mixture	True Density=0.05	0.0496547
Normal-mixture	True Density=0.05	0.0468313
Normal-mixture	True Density=0.05	0.0528242
Normal-mixture	True Density=0.05	0.048033
Normal-mixture	True Density=0.05	0.049839
Normal-mixture	True Density=0.05	0.0482771
Normal-mixture	True Density=0.05	0.0503887
Normal-mixture	True Density=0.05	0.049137
Normal-mixture	True Density=0.05	0.0526063
Normal-mixture	True Density=0.05	0.050887
Normal-mixture	True Density=0.05	0.0477976
Normal-mixture	True Density=0.05	0.0525986
Normal-mixture	True Density=0.05	0.0492201
Normal-mixture	True Density=0.05	0.0561087
Normal-mixture	True Density=0.05	0.0502901
Normal-mixture	True Density=0.05	0.0513185
Normal-mixture	True Density=0.05	0.0510211
Normal-mixture	True Density=0.05	0.0498166
Normal-mixture	True Density=0.05	0.0488487
Normal-mixture	True Density=0.05	0.0450557
Normal-mixture	True Density=0.05	0.0536721
Normal-mixture	True Density=0.05	0.0500669
Normal-mixture	True Density=0.05	0.0479678
Normal-mixture	True Density=0.05	0.0507035
Normal-mixture	True Density=0.05	0.0544155
Normal-mixture	True Density=0.05	0.0453764
Normal-mixture	True Density=0.05	0.0494224
Normal-mixture	True Density=0.05	0.053664
Normal-mixture	True Density=0.05	0.0466758
Normal-mixture	True Density=0.05	0.0502372
Normal-mixture	True Density=0.05	0.0503166
Normal-mixture	True Density=0.05	0.0477426
Normal-mixture	True Density=0.05	0.0490212
Normal-mixture	True Density=0.05	0.0557379
Normal-mixture	True Density=0.05	0.053056
Normal-mixture	True Density=0.05	0.0525939
Normal-mixture	True Density=0.05	0.0500202
Normal-mixture	True Density=0.05	0.0494826
Normal-mixture	True Density=0.05	0.0499013
Normal-mixture	True Density=0.05	0.0472194
Normal-mixture	True Density=0.05	0.0545184
Normal-mixture	True Density=0.05	0.0501021
Normal-mixture	True Density=0.05	0.0486181
Normal-mixture	True Density=0.05	0.0521376
Normal-mixture	True Density=0.05	0.0483289
Normal-mixture	True Density=0.05	0.0487145
Normal-mixture	True Density=0.05	0.0600532
Normal-mixture	True Density=0.05	0.0507199
Normal-mixture	True Density=0.05	0.0517864
Normal-mixture	True Density=0.05	0.0517756
Normal-mixture	True Density=0.05	0.049356
Normal-mixture	True Density=0.05	0.0515607
Normal-mixture	True Density=0.05	0.0545821
Normal-mixture	True Density=0.05	0.0540314
Normal-mixture	True Density=0.05	0.0493454
Normal-mixture	True Density=0.05	0.052881
Normal-mixture	True Density=0.05	0.0505638
Normal-mixture	True Density=0.05	0.0490929
Normal-mixture	True Density=0.05	0.0544154
Normal-mixture	True Density=0.05	0.0520099
Normal-mixture	True Density=0.05	0.0511784
Normal-mixture	True Density=0.05	0.0451816
Normal-mixture	True Density=0.05	0.0503222
Normal-mixture	True Density=0.05	0.0541247
Normal-mixture	True Density=0.05	0.0580099
Normal-mixture	True Density=0.05	0.0492724
Normal-mixture	True Density=0.05	0.0837213
Normal-mixture	True Density=0.05	0.0534449
Normal-mixture	True Density=0.05	0.0521662
Normal-mixture	True Density=0.05	0.0560378
Normal-mixture	True Density=0.05	0.0479456
Normal-mixture	True Density=0.05	0.0551937
Normal-mixture	True Density=0.05	0.0511071
Normal-mixture	True Density=0.05	0.0547984
Normal-mixture	True Density=0.05	0.0523987
Normal-mixture	True Density=0.05	0.0487965
Normal-mixture	True Density=0.05	0.0528279
Normal-mixture	True Density=0.05	0.0494427
Normal-mixture	True Density=0.05	0.051721
Normal-mixture	True Density=0.05	0.0567956
Normal-mixture	True Density=0.05	0.0521623
Normal-mixture	True Density=0.05	0.0540012
Normal-mixture	True Density=0.05	0.0497353
Normal-mixture	True Density=0.05	0.0516507
Normal-mixture	True Density=0.05	0.044592
Normal-mixture	True Density=0.05	0.056048
Normal-mixture	True Density=0.05	0.0478175
Normal-mixture	True Density=0.05	0.0503927
Normal-mixture	True Density=0.05	0.050332
Normal-mixture	True Density=0.05	0.0517358
Normal-mixture	True Density=0.05	0.047746
Normal-mixture	True Density=0.05	0.0470077
Normal-mixture	True Density=0.05	0.0542761
Normal-mixture	True Density=0.05	0.0559477
Normal-mixture	True Density=0.05	0.0520751
Normal-mixture	True Density=0.05	0.0492265
Normal-mixture	True Density=0.05	0.0480242
Normal-mixture	True Density=0.05	0.044512
Normal-mixture	True Density=0.05	0.0571248
Normal-mixture	True Density=0.05	0.0540248
Normal-mixture	True Density=0.05	0.0511339
Normal-mixture	True Density=0.05	0.0546114
Normal-mixture	True Density=0.05	0.0573318
Normal-mixture	True Density=0.05	0.0588754
Normal-mixture	True Density=0.05	0.0497817
Normal-mixture	True Density=0.05	0.0491156
Normal-mixture	True Density=0.05	0.0444295
Normal-mixture	True Density=0.05	0.0486995
Normal-mixture	True Density=0.05	0.0482962
Normal-mixture	True Density=0.05	0.0487975
Normal-mixture	True Density=0.05	0.0489403
Normal-mixture	True Density=0.05	0.053746
Normal-mixture	True Density=0.05	0.0533744
Normal-mixture	True Density=0.05	0.0523636
Normal-mixture	True Density=0.05	0.0493282
Normal-mixture	True Density=0.05	0.0514545
Normal-mixture	True Density=0.05	0.0513775
Normal-mixture	True Density=0.05	0.0502931
Normal-mixture	True Density=0.05	0.0456427
Normal-mixture	True Density=0.05	0.0517392
Normal-mixture	True Density=0.05	0.0500464
Normal-mixture	True Density=0.05	0.0489266
Normal-mixture	True Density=0.05	0.0484291
Normal-mixture	True Density=0.05	0.0471399
Normal-mixture	True Density=0.05	0.050847
Normal-mixture	True Density=0.05	0.0544692
Normal-mixture	True Density=0.05	0.0511535
Normal-mixture	True Density=0.05	0.0552498
Normal-mixture	True Density=0.05	0.052062
Normal-mixture	True Density=0.05	0.0533981
Normal-mixture	True Density=0.05	0.0515266
Normal-mixture	True Density=0.05	0.0526234
Normal-mixture	True Density=0.05	0.0482444
Normal-mixture	True Density=0.05	0.051392
Normal-mixture	True Density=0.05	0.0489565
Normal-mixture	True Density=0.05	0.0522237
Normal-mixture	True Density=0.05	0.0511752
Normal-mixture	True Density=0.05	0.0471111
Normal-mixture	True Density=0.05	0.0521775
Normal-mixture	True Density=0.05	0.0489701
Normal-mixture	True Density=0.05	0.0544266
Normal-mixture	True Density=0.05	0.051439
Normal-mixture	True Density=0.05	0.0482606
Normal-mixture	True Density=0.05	0.0965607
Normal-mixture	True Density=0.05	0.0506054
Normal-mixture	True Density=0.05	0.0489206
Normal-mixture	True Density=0.05	0.05312
Normal-mixture	True Density=0.05	0.048364
Normal-mixture	True Density=0.05	0.0511816
Normal-mixture	True Density=0.05	0.0470823
Normal-mixture	True Density=0.05	0.0527075
Normal-mixture	True Density=0.05	0.0507529
Normal-mixture	True Density=0.05	0.0445839
Normal-mixture	True Density=0.05	0.0538835
Normal-mixture	True Density=0.05	0.0489392
Normal-mixture	True Density=0.05	0.0501463
Normal-mixture	True Density=0.05	0.0497003
Normal-mixture	True Density=0.05	0.0488085
Normal-mixture	True Density=0.05	0.0464011
Normal-mixture	True Density=0.05	0.052385
Normal-mixture	True Density=0.05	0.0493439
Normal-mixture	True Density=0.05	0.0520245
Normal-mixture	True Density=0.05	0.0520427
Normal-mixture	True Density=0.05	0.0526839
Normal-mixture	True Density=0.05	0.0534659
Normal-mixture	True Density=0.05	0.0499894
Normal-mixture	True Density=0.05	0.0500469
Normal-mixture	True Density=0.05	0.0515243
Normal-mixture	True Density=0.05	0.0501466
Normal-mixture	True Density=0.05	0.054667
Normal-mixture	True Density=0.05	0.0481214
Normal-mixture	True Density=0.05	0.0526441
Normal-mixture	True Density=0.05	0.0469704
Normal-mixture	True Density=0.05	0.0502346
Normal-mixture	True Density=0.05	0.0494572
Normal-mixture	True Density=0.05	0.0520968
Normal-mixture	True Density=0.05	0.0495864
Normal-mixture	True Density=0.05	0.0506938
Normal-mixture	True Density=0.05	0.0543483
Normal-mixture	True Density=0.05	0.0490999
Normal-mixture	True Density=0.05	0.0511833
Normal-mixture	True Density=0.05	0.0515799
Normal-mixture	True Density=0.05	0.0473744
Normal-mixture	True Density=0.05	0.0450397
Normal-mixture	True Density=0.05	0.0509458
Normal-mixture	True Density=0.05	0.0496025
Normal-mixture	True Density=0.05	0.0547632
Normal-mixture	True Density=0.05	0.0497936
Normal-mixture	True Density=0.05	0.0455675
Normal-mixture	True Density=0.05	0.0484019
Normal-mixture	True Density=0.05	0.044458
Normal-mixture	True Density=0.05	0.0530079
Normal-mixture	True Density=0.05	0.0530293
Normal-mixture	True Density=0.05	0.0491927
Normal-mixture	True Density=0.05	0.0467694
Normal-mixture	True Density=0.05	0.0488255
Normal-mixture	True Density=0.05	0.0518606
Normal-mixture	True Density=0.05	0.0531804
Normal-mixture	True Density=0.05	0.047174
Normal-mixture	True Density=0.05	0.0512776
Normal-mixture	True Density=0.05	0.0508757
Normal-mixture	True Density=0.05	0.0572256
Normal-mixture	True Density=0.05	0.0470931
Normal-mixture	True Density=0.05	0.0522284
Normal-mixture	True Density=0.05	0.0494849
Normal-mixture	True Density=0.05	0.054548
Normal-mixture	True Density=0.05	0.0474673
Normal-mixture	True Density=0.05	0.0535973
Normal-mixture	True Density=0.05	0.0518596
Normal-mixture	True Density=0.05	0.0529531
Normal-mixture	True Density=0.05	0.0518624
Normal-mixture	True Density=0.05	0.0485483
Normal-mixture	True Density=0.05	0.0480006
Normal-mixture	True Density=0.05	0.0496496
Normal-mixture	True Density=0.05	0.0472529
Normal-mixture	True Density=0.05	0.0460566
Normal-mixture	True Density=0.05	0.0467604
Normal-mixture	True Density=0.05	0.0483014
Normal-mixture	True Density=0.05	0.0480173
Normal-mixture	True Density=0.05	0.0519749
Normal-mixture	True Density=0.05	0.051857
Normal-mixture	True Density=0.05	0.0505733
Normal-mixture	True Density=0.05	0.0527451
Normal-mixture	True Density=0.05	0.0492564
Normal-mixture	True Density=0.05	0.053407
Normal-mixture	True Density=0.05	0.0522771
Normal-mixture	True Density=0.05	0.0517589
Normal-mixture	True Density=0.05	0.0511496
Normal-mixture	True Density=0.05	0.0511231
Normal-mixture	True Density=0.05	0.0525062
Normal-mixture	True Density=0.05	0.0473057
Normal-mixture	True Density=0.05	0.0491101
Normal-mixture	True Density=0.05	0.0473863
Normal-mixture	True Density=0.05	0.0467867
Normal-mixture	True Density=0.05	0.0476503
Normal-mixture	True Density=0.05	0.0571105
Normal-mixture	True Density=0.05	0.0530011
Normal-mixture	True Density=0.05	0.0549441
Normal-mixture	True Density=0.05	0.0547605
Normal-mixture	True Density=0.05	0.0509807
Normal-mixture	True Density=0.05	0.0521403
Normal-mixture	True Density=0.05	0.0531168
Normal-mixture	True Density=0.05	0.0532926
Normal-mixture	True Density=0.05	0.0530326
Normal-mixture	True Density=0.05	0.0516218
Normal-mixture	True Density=0.05	0.0523593
Normal-mixture	True Density=0.05	0.0491111
Normal-mixture	True Density=0.05	0.0495404
Normal-mixture	True Density=0.05	0.0553295
Normal-mixture	True Density=0.05	0.0466925
Normal-mixture	True Density=0.05	0.0408239
Normal-mixture	True Density=0.05	0.0503111
Normal-mixture	True Density=0.05	0.0522153
Normal-mixture	True Density=0.05	0.0524599
Normal-mixture	True Density=0.05	0.0496363
Normal-mixture	True Density=0.05	0.0526878
Normal-mixture	True Density=0.05	0.0465998
Normal-mixture	True Density=0.05	0.0469469
Normal-mixture	True Density=0.05	0.0494334
Normal-mixture	True Density=0.05	0.0499107
Normal-mixture	True Density=0.05	0.0519619
Normal-mixture	True Density=0.05	0.0523159
Normal-mixture	True Density=0.05	0.0515653
Normal-mixture	True Density=0.05	0.0498809
Normal-mixture	True Density=0.05	0.0551835
Normal-mixture	True Density=0.05	0.0490902
Normal-mixture	True Density=0.05	0.0452786
Normal-mixture	True Density=0.05	0.0532083
Normal-mixture	True Density=0.05	0.0542835
Normal-mixture	True Density=0.05	0.0515704
Normal-mixture	True Density=0.05	0.0504492
Normal-mixture	True Density=0.05	0.0506017
Normal-mixture	True Density=0.05	0.0570571
Normal-mixture	True Density=0.05	0.0495188
Normal-mixture	True Density=0.05	0.0495754
Normal-mixture	True Density=0.05	0.0484531
Normal-mixture	True Density=0.05	0.0492136
Normal-mixture	True Density=0.05	0.0451509
Normal-mixture	True Density=0.05	0.0522492
Normal-mixture	True Density=0.05	0.0477954
Normal-mixture	True Density=0.05	0.0514469
Normal-mixture	True Density=0.05	0.0500296
Normal-mixture	True Density=0.05	0.0494829
Normal-mixture	True Density=0.05	0.051103
Normal-mixture	True Density=0.05	0.049859
Normal-mixture	True Density=0.05	0.058146
Normal-mixture	True Density=0.05	0.0614716
Normal-mixture	True Density=0.05	0.0535954
Normal-mixture	True Density=0.05	0.0532201
Normal-mixture	True Density=0.05	0.0501732
Normal-mixture	True Density=0.05	0.0508393
Normal-mixture	True Density=0.05	0.0558954
Normal-mixture	True Density=0.05	0.0510395
Normal-mixture	True Density=0.05	0.0491072
Normal-mixture	True Density=0.05	0.0503525
Normal-mixture	True Density=0.05	0.0546863
Normal-mixture	True Density=0.05	0.0501616
Normal-mixture	True Density=0.05	0.0482818
Normal-mixture	True Density=0.05	0.0491504
Normal-mixture	True Density=0.05	0.0532972
Normal-mixture	True Density=0.05	0.0569589
Normal-mixture	True Density=0.05	0.0485911
Normal-mixture	True Density=0.05	0.0467812
Normal-mixture	True Density=0.05	0.0494564
Normal-mixture	True Density=0.05	0.04579
Normal-mixture	True Density=0.05	0.054142
Normal-mixture	True Density=0.05	0.045915
Normal-mixture	True Density=0.05	0.0461868
Normal-mixture	True Density=0.05	0.0497236
Normal-mixture	True Density=0.05	0.051826
Normal-mixture	True Density=0.05	0.0545722
Normal-mixture	True Density=0.05	0.0489886
Normal-mixture	True Density=0.05	0.0500362
Normal-mixture	True Density=0.05	0.0486528
Normal-mixture	True Density=0.05	0.0562685
Normal-mixture	True Density=0.05	0.0535392
Normal-mixture	True Density=0.05	0.052216
Normal-mixture	True Density=0.05	0.0477866
Normal-mixture	True Density=0.05	0.0529976
Normal-mixture	True Density=0.05	0.0482874
Normal-mixture	True Density=0.05	0.0512655
Normal-mixture	True Density=0.05	0.0526135
Normal-mixture	True Density=0.05	0.0488813
Normal-mixture	True Density=0.05	0.0495809
Normal-mixture	True Density=0.05	0.0520848
Normal-mixture	True Density=0.05	0.0513052
Normal-mixture	True Density=0.05	0.0473621
Normal-mixture	True Density=0.05	0.052987
Normal-mixture	True Density=0.05	0.0524739
Normal-mixture	True Density=0.05	0.0511742
Normal-mixture	True Density=0.05	0.050317
Normal-mixture	True Density=0.05	0.0515292
Normal-mixture	True Density=0.05	0.0527134
Normal-mixture	True Density=0.05	0.0478696
Normal-mixture	True Density=0.05	0.0514353
Normal-mixture	True Density=0.05	0.0488902
Normal-mixture	True Density=0.05	0.0501761
Normal-mixture	True Density=0.05	0.0481909
Normal-mixture	True Density=0.05	0.0499511
Normal-mixture	True Density=0.05	0.0503664
Normal-mixture	True Density=0.05	0.049617
Normal-mixture	True Density=0.05	0.0488639
Normal-mixture	True Density=0.05	0.0504858
Normal-mixture	True Density=0.05	0.0561066
Normal-mixture	True Density=0.05	0.050098
Normal-mixture	True Density=0.05	0.050383
Normal-mixture	True Density=0.05	0.0490933
Normal-mixture	True Density=0.05	0.051738
Normal-mixture	True Density=0.05	0.0526571
Normal-mixture	True Density=0.05	0.0483961
Normal-mixture	True Density=0.05	0.0542996
Normal-mixture	True Density=0.05	0.0512481
Normal-mixture	True Density=0.05	0.0475469
Normal-mixture	True Density=0.05	0.0508643
Normal-mixture	True Density=0.05	0.0480464
Normal-mixture	True Density=0.05	0.0525237
Normal-mixture	True Density=0.05	0.0544943
Normal-mixture	True Density=0.05	0.0464969
Normal-mixture	True Density=0.05	0.0491588
Normal-mixture	True Density=0.05	0.0529829
Normal-mixture	True Density=0.05	0.0460221
Normal-mixture	True Density=0.05	0.0508855
Normal-mixture	True Density=0.05	0.0496824
Normal-mixture	True Density=0.05	0.0514115
Normal-mixture	True Density=0.05	0.0491898
Normal-mixture	True Density=0.05	0.051928
Normal-mixture	True Density=0.05	0.0501233
Normal-mixture	True Density=0.05	0.0539193
Normal-mixture	True Density=0.05	0.0450317
Normal-mixture	True Density=0.05	0.0469253
Normal-mixture	True Density=0.05	0.0490534
Normal-mixture	True Density=0.05	0.0483623
Normal-mixture	True Density=0.05	0.0525931
Normal-mixture	True Density=0.05	0.0546349
Normal-mixture	True Density=0.05	0.0515082
Normal-mixture	True Density=0.05	0.0501314
Normal-mixture	True Density=0.05	0.0472962
Normal-mixture	True Density=0.05	0.053091
Normal-mixture	True Density=0.05	0.0541484
Normal-mixture	True Density=0.05	0.0516288
Normal-mixture	True Density=0.05	0.0501439
Normal-mixture	True Density=0.05	0.0526923
Normal-mixture	True Density=0.05	0.0504548
Normal-mixture	True Density=0.05	0.0489163
Normal-mixture	True Density=0.05	0.0487326
Normal-mixture	True Density=0.05	0.0511965
Normal-mixture	True Density=0.05	0.0450901
Normal-mixture	True Density=0.05	0.0537828
Normal-mixture	True Density=0.05	0.0545825
Normal-mixture	True Density=0.05	0.0495897
Normal-mixture	True Density=0.05	0.0537643
Normal-mixture	True Density=0.05	0.0553033
Normal-mixture	True Density=0.05	0.0543754
Normal-mixture	True Density=0.05	0.0515195
Normal-mixture	True Density=0.05	0.0560516
Normal-mixture	True Density=0.05	0.0538129
Normal-mixture	True Density=0.05	0.0483649
Normal-mixture	True Density=0.05	0.0523882
Normal-mixture	True Density=0.05	0.0473445
Normal-mixture	True Density=0.05	0.0481811
Normal-mixture	True Density=0.05	0.0510888
Normal-mixture	True Density=0.05	0.0489773
Normal-mixture	True Density=0.05	0.0532741
Normal-mixture	True Density=0.05	0.0532854
Normal-mixture	True Density=0.05	0.0540957
Normal-mixture	True Density=0.05	0.0456389
Normal-mixture	True Density=0.05	0.0499486
Normal-mixture	True Density=0.05	0.0510695
Normal-mixture	True Density=0.05	0.057785
Normal-mixture	True Density=0.05	0.0504748
Normal-mixture	True Density=0.05	0.0546134
Normal-mixture	True Density=0.05	0.0486672
Normal-mixture	True Density=0.05	0.0507543
Normal-mixture	True Density=0.05	0.0526515
Normal-mixture	True Density=0.05	0.0483279
Normal-mixture	True Density=0.05	0.0509432
Normal-mixture	True Density=0.05	0.0522876
Normal-mixture	True Density=0.05	0.0553195
Normal-mixture	True Density=0.05	0.0527778
Normal-mixture	True Density=0.05	0.0514283
Normal-mixture	True Density=0.05	0.0494159
Normal-mixture	True Density=0.05	0.0538596
Normal-mixture	True Density=0.05	0.0475268
Normal-mixture	True Density=0.05	0.0510915
Normal-mixture	True Density=0.05	0.0476194
Normal-mixture	True Density=0.05	0.0540662
Normal-mixture	True Density=0.05	0.0529082
Normal-mixture	True Density=0.05	0.0451934
Normal-mixture	True Density=0.05	0.0507636
Normal-mixture	True Density=0.05	0.0486441
Normal-mixture	True Density=0.05	0.0535304
Normal-mixture	True Density=0.05	0.0480536
Normal-mixture	True Density=0.05	0.0456523
Normal-mixture	True Density=0.05	0.0532262
Normal-mixture	True Density=0.05	0.048985
Normal-mixture	True Density=0.05	0.048083
Normal-mixture	True Density=0.05	0.0481133
Normal-mixture	True Density=0.05	0.0497826
Normal-mixture	True Density=0.05	0.0504033
Normal-mixture	True Density=0.05	0.0496488
Normal-mixture	True Density=0.05	0.0531857
Normal-mixture	True Density=0.05	0.0506941
Normal-mixture	True Density=0.05	0.0538989
Normal-mixture	True Density=0.05	0.0463371
Normal-mixture	True Density=0.05	0.0464068
Normal-mixture	True Density=0.05	0.0490694
Normal-mixture	True Density=0.05	0.049198
Normal-mixture	True Density=0.05	0.0469957
Normal-mixture	True Density=0.05	0.0505881
Normal-mixture	True Density=0.05	0.0478492
Normal-mixture	True Density=0.05	0.0503571
Normal-mixture	True Density=0.05	0.0480065
Normal-mixture	True Density=0.05	0.056278
Normal-mixture	True Density=0.05	0.0498403
Normal-mixture	True Density=0.05	0.0509282
Normal-mixture	True Density=0.05	0.0481929
Normal-mixture	True Density=0.05	0.0508938
Normal-mixture	True Density=0.05	0.0509958
Normal-mixture	True Density=0.05	0.0445393
Normal-mixture	True Density=0.05	0.0540704
Normal-mixture	True Density=0.05	0.0516188
Normal-mixture	True Density=0.05	0.0529583
Normal-mixture	True Density=0.05	0.0493004
Normal-mixture	True Density=0.05	0.0469407
Normal-mixture	True Density=0.05	0.050627
Normal-mixture	True Density=0.05	0.0557118
Normal-mixture	True Density=0.05	0.054171
Normal-mixture	True Density=0.05	0.0516908
Normal-mixture	True Density=0.05	0.0506759
Normal-mixture	True Density=0.05	0.0490587
Normal-mixture	True Density=0.05	0.0567283
Normal-mixture	True Density=0.05	0.0491943
Normal-mixture	True Density=0.05	0.0493026
Normal-mixture	True Density=0.05	0.0489628
Normal-mixture	True Density=0.05	0.0470765
Normal-mixture	True Density=0.05	0.0487273
Normal-mixture	True Density=0.05	0.0515955
Normal-mixture	True Density=0.05	0.0519382
Normal-mixture	True Density=0.05	0.05576
Normal-mixture	True Density=0.05	0.0527953
Normal-mixture	True Density=0.05	0.047846
Normal-mixture	True Density=0.05	0.0548283
Normal-mixture	True Density=0.05	0.0526517
Normal-mixture	True Density=0.05	0.0501398
Normal-mixture	True Density=0.05	0.0504179
Normal-mixture	True Density=0.05	0.0469238
Normal-mixture	True Density=0.05	0.0519596
Normal-mixture	True Density=0.05	0.0495662
Normal-mixture	True Density=0.05	0.0547486
Normal-mixture	True Density=0.05	0.0509629
Normal-mixture	True Density=0.05	0.0510774
Normal-mixture	True Density=0.05	0.0513221
Normal-mixture	True Density=0.05	0.0565854
Normal-mixture	True Density=0.05	0.0448812
Normal-mixture	True Density=0.05	0.0490727
Normal-mixture	True Density=0.05	0.051805
Normal-mixture	True Density=0.05	0.0554331
Normal-mixture	True Density=0.05	0.0513164
Normal-mixture	True Density=0.05	0.0514503
Normal-mixture	True Density=0.05	0.0501839
Normal-mixture	True Density=0.05	0.0501403
Normal-mixture	True Density=0.05	0.0453637
Normal-mixture	True Density=0.05	0.0485284
Normal-mixture	True Density=0.05	0.0499351
Normal-mixture	True Density=0.05	0.0528859
Normal-mixture	True Density=0.05	0.0539544
Normal-mixture	True Density=0.05	0.0475704
Normal-mixture	True Density=0.05	0.048966
Normal-mixture	True Density=0.05	0.0543421
Normal-mixture	True Density=0.05	0.0485414
Normal-mixture	True Density=0.05	0.0528975
Normal-mixture	True Density=0.05	0.0477252
Normal-mixture	True Density=0.05	0.0545959
Normal-mixture	True Density=0.05	0.0480621
Normal-mixture	True Density=0.05	0.0522716
Normal-mixture	True Density=0.05	0.0440384
Normal-mixture	True Density=0.05	0.0544594
Normal-mixture	True Density=0.05	0.0479163
Normal-mixture	True Density=0.05	0.048528
Normal-mixture	True Density=0.05	0.0496042
Normal-mixture	True Density=0.05	0.0537532
Normal-mixture	True Density=0.05	0.0545765
Normal-mixture	True Density=0.05	0.0487603
Normal-mixture	True Density=0.05	0.0435014
Normal-mixture	True Density=0.05	0.0480649
Normal-mixture	True Density=0.05	0.0727751
Normal-mixture	True Density=0.05	0.0552452
Normal-mixture	True Density=0.05	0.0546183
Normal-mixture	True Density=0.05	0.0522685
Normal-mixture	True Density=0.05	0.0433739
Normal-mixture	True Density=0.05	0.0481655
Normal-mixture	True Density=0.05	0.0483182
Normal-mixture	True Density=0.05	0.0507953
Normal-mixture	True Density=0.05	0.0470966
Normal-mixture	True Density=0.05	0.0476463
Normal-mixture	True Density=0.05	0.0501554
Normal-mixture	True Density=0.05	0.0483884
Normal-mixture	True Density=0.05	0.0472791
Normal-mixture	True Density=0.05	0.053294
Normal-mixture	True Density=0.05	0.0501764
Normal-mixture	True Density=0.05	0.0487619
Normal-mixture	True Density=0.05	0.049313
Normal-mixture	True Density=0.05	0.0525174
Normal-mixture	True Density=0.05	0.0508166
Normal-mixture	True Density=0.05	0.0526505
Normal-mixture	True Density=0.05	0.0489605
Normal-mixture	True Density=0.05	0.0528942
Normal-mixture	True Density=0.05	0.0490343
Normal-mixture	True Density=0.05	0.053533
Normal-mixture	True Density=0.05	0.0531457
Normal-mixture	True Density=0.05	0.0552128
Normal-mixture	True Density=0.05	0.0481031
Normal-mixture	True Density=0.05	0.0526728
Normal-mixture	True Density=0.05	0.0534233
Normal-mixture	True Density=0.05	0.0529316
Normal-mixture	True Density=0.05	0.0508804
Normal-mixture	True Density=0.05	0.0518389
Normal-mixture	True Density=0.05	0.0544042
Normal-mixture	True Density=0.05	0.041357
Normal-mixture	True Density=0.05	0.0501469
Normal-mixture	True Density=0.05	0.0478798
Normal-mixture	True Density=0.05	0.0530009
Normal-mixture	True Density=0.05	0.0494668
Normal-mixture	True Density=0.05	0.0497595
Normal-mixture	True Density=0.05	0.0456008
Normal-mixture	True Density=0.05	0.0468656
Normal-mixture	True Density=0.05	0.0468694
Normal-mixture	True Density=0.05	0.0498951
Normal-mixture	True Density=0.05	0.049006
Normal-mixture	True Density=0.05	0.0555756
Normal-mixture	True Density=0.05	0.0521634
Normal-mixture	True Density=0.05	0.0498457
Normal-mixture	True Density=0.05	0.0485927
Normal-mixture	True Density=0.05	0.0447347
Normal-mixture	True Density=0.05	0.0509535
Normal-mixture	True Density=0.05	0.0522828
Normal-mixture	True Density=0.05	0.0508499
Normal-mixture	True Density=0.05	0.0504618
Normal-mixture	True Density=0.05	0.0450297
Normal-mixture	True Density=0.05	0.0493576
Normal-mixture	True Density=0.05	0.0523531
Normal-mixture	True Density=0.05	0.0470197
Normal-mixture	True Density=0.05	0.0455836
Normal-mixture	True Density=0.05	0.0525057
Normal-mixture	True Density=0.05	0.0519995
Normal-mixture	True Density=0.05	0.051381
Normal-mixture	True Density=0.05	0.0503635
Normal-mixture	True Density=0.05	0.0504375
Normal-mixture	True Density=0.05	0.0512224
Normal-mixture	True Density=0.05	0.0551231
Normal-mixture	True Density=0.05	0.0472512
Normal-mixture	True Density=0.05	0.0516782
Normal-mixture	True Density=0.05	0.0548516
Normal-mixture	True Density=0.05	0.0474344
Normal-mixture	True Density=0.05	0.0527888
Normal-mixture	True Density=0.05	0.0541741
Normal-mixture	True Density=0.05	0.0542992
Normal-mixture	True Density=0.05	0.0487151
Normal-mixture	True Density=0.05	0.0548157
Normal-mixture	True Density=0.05	0.0459462
Normal-mixture	True Density=0.05	0.0495606
Normal-mixture	True Density=0.05	0.0498228
Normal-mixture	True Density=0.05	0.0468041
Normal-mixture	True Density=0.05	0.0545046
Normal-mixture	True Density=0.05	0.0473155
Normal-mixture	True Density=0.05	0.0519887
Normal-mixture	True Density=0.05	0.0515135
Normal-mixture	True Density=0.05	0.055662
Normal-mixture	True Density=0.05	0.0547471
Normal-mixture	True Density=0.05	0.0542045
Normal-mixture	True Density=0.05	0.054039
Normal-mixture	True Density=0.05	0.0454036
Normal-mixture	True Density=0.05	0.0528656
Normal-mixture	True Density=0.05	0.0477084
Normal-mixture	True Density=0.05	0.0524296
Normal-mixture	True Density=0.05	0.051509
Normal-mixture	True Density=0.05	0.0528776
Normal-mixture	True Density=0.05	0.0496738
Normal-mixture	True Density=0.05	0.0459683
Normal-mixture	True Density=0.05	0.0514805
Normal-mixture	True Density=0.05	0.0504398
Normal-mixture	True Density=0.05	0.0537365
Normal-mixture	True Density=0.05	0.0475594
Normal-mixture	True Density=0.05	0.0480999
Normal-mixture	True Density=0.05	0.0476321
Normal-mixture	True Density=0.05	0.0493502
Normal-mixture	True Density=0.05	0.0470026
Normal-mixture	True Density=0.05	0.0475702
Normal-mixture	True Density=0.05	0.0542193
Normal-mixture	True Density=0.05	0.0565976
Normal-mixture	True Density=0.05	0.0519204
Normal-mixture	True Density=0.05	0.0549522
Normal-mixture	True Density=0.05	0.0550878
Normal-mixture	True Density=0.05	0.0512161
Normal-mixture	True Density=0.05	0.0563185
Normal-mixture	True Density=0.05	0.0482022
Normal-mixture	True Density=0.05	0.0440879
Normal-mixture	True Density=0.05	0.0519717
Normal-mixture	True Density=0.05	0.0534613
Normal-mixture	True Density=0.05	0.0510385
Normal-mixture	True Density=0.05	0.0466627
Normal-mixture	True Density=0.05	0.0487531
Normal-mixture	True Density=0.05	0.0511589
Normal-mixture	True Density=0.05	0.0513255
Normal-mixture	True Density=0.05	0.0509148
Normal-mixture	True Density=0.05	0.0487719
Normal-mixture	True Density=0.05	0.054916
Normal-mixture	True Density=0.05	0.0512608
Normal-mixture	True Density=0.05	0.0508155
Normal-mixture	True Density=0.05	0.0503247
Normal-mixture	True Density=0.05	0.0486551
Normal-mixture	True Density=0.05	0.0508282
Normal-mixture	True Density=0.05	0.0539559
Normal-mixture	True Density=0.05	0.0474881
Normal-mixture	True Density=0.05	0.0530106
Normal-mixture	True Density=0.05	0.0472104
Normal-mixture	True Density=0.05	0.0517062
Normal-mixture	True Density=0.05	0.0496825
Normal-mixture	True Density=0.05	0.0455866
Normal-mixture	True Density=0.05	0.0506901
Normal-mixture	True Density=0.05	0.0499649
Normal-mixture	True Density=0.05	0.0475618
Normal-mixture	True Density=0.05	0.0512242
Normal-mixture	True Density=0.05	0.0504903
Normal-mixture	True Density=0.05	0.0517783
Normal-mixture	True Density=0.05	0.0515719
Normal-mixture	True Density=0.05	0.0507105
Normal-mixture	True Density=0.05	0.0467916
Normal-mixture	True Density=0.05	0.0491747
Normal-mixture	True Density=0.05	0.0515985
Normal-mixture	True Density=0.05	0.0520128
Normal-mixture	True Density=0.05	0.0491012
Normal-mixture	True Density=0.05	0.0524581
Normal-mixture	True Density=0.05	0.0519829
Normal-mixture	True Density=0.05	0.0492139
Normal-mixture	True Density=0.05	0.0564845
Normal-mixture	True Density=0.05	0.049227
Normal-mixture	True Density=0.05	0.0506522
Normal-mixture	True Density=0.05	0.0565108
Normal-mixture	True Density=0.05	0.0517247
Normal-mixture	True Density=0.05	0.0469438
Normal-mixture	True Density=0.05	0.0488328
Normal-mixture	True Density=0.05	0.0478499
Normal-mixture	True Density=0.05	0.0495296
Normal-mixture	True Density=0.05	0.0495724
Normal-mixture	True Density=0.05	0.0527798
Normal-mixture	True Density=0.05	0.0497781
Normal-mixture	True Density=0.05	0.0487766
Normal-mixture	True Density=0.05	0.0515571
Normal-mixture	True Density=0.05	0.0481438
Normal-mixture	True Density=0.05	0.0515505
Normal-mixture	True Density=0.05	0.0514073
Normal-mixture	True Density=0.05	0.0512646
Normal-mixture	True Density=0.05	0.0494213
Normal-mixture	True Density=0.05	0.0534735
Normal-mixture	True Density=0.05	0.0515365
Normal-mixture	True Density=0.05	0.0510999
Normal-mixture	True Density=0.05	0.0500884
Normal-mixture	True Density=0.05	0.0493043
Normal-mixture	True Density=0.05	0.0476297
Normal-mixture	True Density=0.05	0.0489351
Normal-mixture	True Density=0.05	0.0553956
Normal-mixture	True Density=0.05	0.0542692
Normal-mixture	True Density=0.05	0.0512897
Normal-mixture	True Density=0.05	0.0504674
Normal-mixture	True Density=0.05	0.0499151
Normal-mixture	True Density=0.05	0.0495668
Normal-mixture	True Density=0.05	0.0523755
Normal-mixture	True Density=0.05	0.0511955
Normal-mixture	True Density=0.05	0.0516005
Normal-mixture	True Density=0.05	0.0529353
Normal-mixture	True Density=0.05	0.0489564
Normal-mixture	True Density=0.05	0.0517799
Normal-mixture	True Density=0.05	0.0506601
Normal-mixture	True Density=0.05	0.0521561
Normal-mixture	True Density=0.05	0.0533174
Normal-mixture	True Density=0.05	0.0513771
Normal-mixture	True Density=0.05	0.047821
Normal-mixture	True Density=0.05	0.045815
Normal-mixture	True Density=0.05	0.0519014
Normal-mixture	True Density=0.05	0.0492594
Normal-mixture	True Density=0.05	0.0451994
Normal-mixture	True Density=0.05	0.0513849
Normal-mixture	True Density=0.05	0.049815
Normal-mixture	True Density=0.05	0.0486954
Normal-mixture	True Density=0.05	0.046894
Normal-mixture	True Density=0.05	0.0488452
Normal-mixture	True Density=0.05	0.050477
Normal-mixture	True Density=0.05	0.0511064
Normal-mixture	True Density=0.05	0.050829
Normal-mixture	True Density=0.05	0.0533334
Normal-mixture	True Density=0.05	0.0454122
Normal-mixture	True Density=0.05	0.0488179
Normal-mixture	True Density=0.05	0.0540308
Normal-mixture	True Density=0.05	0.0498491
Normal-mixture	True Density=0.05	0.0510522
Normal-mixture	True Density=0.05	0.0519939
Normal-mixture	True Density=0.05	0.0478723
Normal-mixture	True Density=0.05	0.0518126
Normal-mixture	True Density=0.05	0.059774
[truncated: 16,001 more rows]

## Sheet: Extended Data Fig. 1b
Rep	Factor density	Proportion of true W associations
1	0.05	0.908579
2	0.05	0.914401
3	0.05	0.909449
4	0.05	0.89943
5	0.05	0.896904
6	0.05	0.902515
7	0.05	0.903716
8	0.05	0.908131
9	0.05	0.909212
10	0.05	0.904414
11	0.05	0.91561
12	0.05	0.899518
13	0.05	0.89894
14	0.05	0.906456
15	0.05	0.909959
16	0.05	0.90264
17	0.05	0.901446
18	0.05	0.90728
19	0.05	0.916477
20	0.05	0.909736
21	0.05	0.917504
22	0.05	0.907244
23	0.05	0.917689
24	0.05	0.910668
25	0.05	0.912182
26	0.05	0.9046
27	0.05	0.907227
28	0.05	0.906743
29	0.05	0.903512
30	0.05	0.910458
31	0.05	0.91883
32	0.05	0.90455
33	0.05	0.921249
34	0.05	0.906206
35	0.05	0.914742
36	0.05	0.91066
37	0.05	0.907886
38	0.05	0.903797
39	0.05	0.908691
40	0.05	0.915426
41	0.05	0.906653
42	0.05	0.912677
43	0.05	0.914276
44	0.05	0.907939
45	0.05	0.910365
46	0.05	0.906922
47	0.05	0.907317
48	0.05	0.913828
49	0.05	0.903992
50	0.05	0.905761
51	0.05	0.911133
52	0.05	0.905337
53	0.05	0.910295
54	0.05	0.91358
55	0.05	0.907632
56	0.05	0.905061
57	0.05	0.91029
58	0.05	0.904436
59	0.05	0.908085
60	0.05	0.910184
61	0.05	0.902256
62	0.05	0.900033
63	0.05	0.89518
64	0.05	0.905859
65	0.05	0.900099
66	0.05	0.920027
67	0.05	0.915069
68	0.05	0.907571
69	0.05	0.911367
70	0.05	0.903955
71	0.05	0.904526
72	0.05	0.89899
73	0.05	0.904238
74	0.05	0.915479
75	0.05	0.91461
76	0.05	0.907999
77	0.05	0.913939
78	0.05	0.899867
79	0.05	0.908479
80	0.05	0.908844
81	0.05	0.904967
82	0.05	0.907401
83	0.05	0.91238
84	0.05	0.904372
85	0.05	0.898248
86	0.05	0.904363
87	0.05	0.912317
88	0.05	0.916857
89	0.05	0.913156
90	0.05	0.908819
91	0.05	0.905333
92	0.05	0.913563
93	0.05	0.915934
94	0.05	0.902431
95	0.05	0.907851
96	0.05	0.922018
97	0.05	0.907514
98	0.05	0.906393
99	0.05	0.90815
100	0.05	0.910067
101	0.05	0.902358
102	0.05	0.912223
103	0.05	0.910668
104	0.05	0.89525
105	0.05	0.906036
106	0.05	0.909828
107	0.05	0.904636
108	0.05	0.911475
109	0.05	0.904096
110	0.05	0.899666
111	0.05	0.910112
112	0.05	0.905213
113	0.05	0.908881
114	0.05	0.907749
115	0.05	0.908541
116	0.05	0.908629
117	0.05	0.894494
118	0.05	0.898649
119	0.05	0.906429
120	0.05	0.906517
121	0.05	0.909895
122	0.05	0.91463
123	0.05	0.907145
124	0.05	0.910248
125	0.05	0.912385
126	0.05	0.915018
127	0.05	0.906684
128	0.05	0.90253
129	0.05	0.907352
130	0.05	0.91334
131	0.05	0.905316
132	0.05	0.904241
133	0.05	0.909154
134	0.05	0.908595
135	0.05	0.90411
136	0.05	0.914121
137	0.05	0.909244
138	0.05	0.903686
139	0.05	0.914667
140	0.05	0.91871
141	0.05	0.911498
142	0.05	0.893752
143	0.05	0.913241
144	0.05	0.908774
145	0.05	0.90591
146	0.05	0.909729
147	0.05	0.900534
148	0.05	0.906489
149	0.05	0.907129
150	0.05	0.915627
151	0.05	0.909212
152	0.05	0.9001
153	0.05	0.910147
154	0.05	0.899126
155	0.05	0.912855
156	0.05	0.896382
157	0.05	0.900437
158	0.05	0.899436
159	0.05	0.914995
160	0.05	0.907682
161	0.05	0.904092
162	0.05	0.902722
163	0.05	0.907365
164	0.05	0.90521
165	0.05	0.911401
166	0.05	0.902456
167	0.05	0.910281
168	0.05	0.901335
169	0.05	0.904414
170	0.05	0.916162
171	0.05	0.909423
172	0.05	0.901559
173	0.05	0.899126
174	0.05	0.905428
175	0.05	0.899835
176	0.05	0.903785
177	0.05	0.9087
178	0.05	0.914185
179	0.05	0.906281
180	0.05	0.897758
181	0.05	0.907031
182	0.05	0.911359
183	0.05	0.902367
184	0.05	0.91741
185	0.05	0.906219
186	0.05	0.907755
187	0.05	0.898394
188	0.05	0.906357
189	0.05	0.906427
190	0.05	0.901413
191	0.05	0.898611
192	0.05	0.90805
193	0.05	0.915955
194	0.05	0.904309
195	0.05	0.902838
196	0.05	0.904092
197	0.05	0.912492
198	0.05	0.911274
199	0.05	0.908254
200	0.05	0.906884
201	0.05	0.907419
202	0.05	0.905419
203	0.05	0.902358
204	0.05	0.902224
205	0.05	0.90604
206	0.05	0.90719
207	0.05	0.912725
208	0.05	0.9022
209	0.05	0.901935
210	0.05	0.913029
211	0.05	0.909
212	0.05	0.911074
213	0.05	0.918847
214	0.05	0.912533
215	0.05	0.910826
216	0.05	0.905898
217	0.05	0.914073
218	0.05	0.899597
219	0.05	0.9125
220	0.05	0.909898
221	0.05	0.910333
222	0.05	0.906302
223	0.05	0.908038
224	0.05	0.904354
225	0.05	0.916147
226	0.05	0.910185
227	0.05	0.911562
228	0.05	0.910116
229	0.05	0.910333
230	0.05	0.903808
231	0.05	0.919747
232	0.05	0.897504
233	0.05	0.909521
234	0.05	0.915155
235	0.05	0.901549
236	0.05	0.911141
237	0.05	0.907635
238	0.05	0.902538
239	0.05	0.918103
240	0.05	0.908031
241	0.05	0.914047
242	0.05	0.912065
243	0.05	0.904809
244	0.05	0.907886
245	0.05	0.914485
246	0.05	0.913146
247	0.05	0.899644
248	0.05	0.906954
249	0.05	0.90473
250	0.05	0.91715
251	0.05	0.902769
252	0.05	0.912942
253	0.05	0.913967
254	0.05	0.905329
255	0.05	0.90912
256	0.05	0.906034
257	0.05	0.907882
258	0.05	0.913072
259	0.05	0.907754
260	0.05	0.901967
261	0.05	0.910056
262	0.05	0.910864
263	0.05	0.904407
264	0.05	0.914575
265	0.05	0.904339
266	0.05	0.914026
267	0.05	0.90647
268	0.05	0.911082
269	0.05	0.901935
270	0.05	0.903684
271	0.05	0.904953
272	0.05	0.90793
273	0.05	0.911376
274	0.05	0.909618
275	0.05	0.901929
276	0.05	0.91137
277	0.05	0.913471
278	0.05	0.90722
279	0.05	0.910672
280	0.05	0.919098
281	0.05	0.902236
282	0.05	0.908101
283	0.05	0.912737
284	0.05	0.90829
285	0.05	0.909913
286	0.05	0.912084
287	0.05	0.901447
288	0.05	0.903834
289	0.05	0.909337
290	0.05	0.900033
291	0.05	0.908404
292	0.05	0.902708
293	0.05	0.90183
294	0.05	0.906087
295	0.05	0.910371
296	0.05	0.905977
297	0.05	0.90139
298	0.05	0.909151
299	0.05	0.907922
300	0.05	0.905942
1	0.1	0.864583
2	0.1	0.873801
3	0.1	0.866559
4	0.1	0.871422
5	0.1	0.870188
6	0.1	0.858933
7	0.1	0.854656
8	0.1	0.868978
9	0.1	0.868463
10	0.1	0.861908
11	0.1	0.86509
12	0.1	0.874734
13	0.1	0.870443
14	0.1	0.872596
15	0.1	0.863549
16	0.1	0.869345
17	0.1	0.869184
18	0.1	0.870049
19	0.1	0.867373
20	0.1	0.865369
21	0.1	0.868553
22	0.1	0.870011
23	0.1	0.862958
24	0.1	0.865302
25	0.1	0.865467
26	0.1	0.861412
27	0.1	0.857925
28	0.1	0.859923
29	0.1	0.864921
30	0.1	0.865061
31	0.1	0.864544
32	0.1	0.873217
33	0.1	0.865538
34	0.1	0.86612
35	0.1	0.864735
36	0.1	0.8636
37	0.1	0.87006
38	0.1	0.869906
39	0.1	0.866228
40	0.1	0.867497
41	0.1	0.863946
42	0.1	0.866439
43	0.1	0.864729
44	0.1	0.87351
45	0.1	0.873451
46	0.1	0.866997
47	0.1	0.860944
48	0.1	0.857554
49	0.1	0.87615
50	0.1	0.863205
51	0.1	0.867773
52	0.1	0.868396
53	0.1	0.870747
54	0.1	0.870522
55	0.1	0.862545
56	0.1	0.870658
57	0.1	0.865688
58	0.1	0.866838
59	0.1	0.868572
60	0.1	0.870973
61	0.1	0.859638
62	0.1	0.863416
63	0.1	0.867605
64	0.1	0.866374
65	0.1	0.871921
66	0.1	0.86705
67	0.1	0.868121
68	0.1	0.869198
69	0.1	0.871315
70	0.1	0.875481
71	0.1	0.864303
72	0.1	0.87558
73	0.1	0.868027
74	0.1	0.867549
75	0.1	0.867369
76	0.1	0.868262
77	0.1	0.867072
78	0.1	0.869508
79	0.1	0.869859
80	0.1	0.865147
81	0.1	0.861456
82	0.1	0.86304
83	0.1	0.862615
84	0.1	0.868509
85	0.1	0.866329
86	0.1	0.863312
87	0.1	0.867671
88	0.1	0.867472
89	0.1	0.874191
90	0.1	0.87088
91	0.1	0.865187
92	0.1	0.864598
93	0.1	0.868417
94	0.1	0.865554
95	0.1	0.867412
96	0.1	0.859916
97	0.1	0.866645
98	0.1	0.86529
99	0.1	0.859641
100	0.1	0.854953
101	0.1	0.86647
102	0.1	0.870942
103	0.1	0.867381
104	0.1	0.867928
105	0.1	0.862157
106	0.1	0.868496
107	0.1	0.868163
108	0.1	0.869949
109	0.1	0.870856
110	0.1	0.88047
111	0.1	0.877604
112	0.1	0.861258
113	0.1	0.867652
114	0.1	0.867214
115	0.1	0.865443
116	0.1	0.866517
117	0.1	0.867176
118	0.1	0.864682
119	0.1	0.864107
120	0.1	0.863158
121	0.1	0.864274
122	0.1	0.866603
123	0.1	0.869114
124	0.1	0.868947
125	0.1	0.868808
126	0.1	0.872073
127	0.1	0.864516
128	0.1	0.864543
129	0.1	0.866909
130	0.1	0.874345
131	0.1	0.868674
132	0.1	0.863301
133	0.1	0.863754
134	0.1	0.868144
135	0.1	0.867876
136	0.1	0.866315
137	0.1	0.871319
138	0.1	0.86511
139	0.1	0.862783
140	0.1	0.865305
141	0.1	0.864904
142	0.1	0.865135
143	0.1	0.869442
144	0.1	0.859703
145	0.1	0.866027
146	0.1	0.869906
147	0.1	0.861222
148	0.1	0.858157
149	0.1	0.870306
150	0.1	0.876823
151	0.1	0.868988
152	0.1	0.859987
153	0.1	0.865745
154	0.1	0.869095
155	0.1	0.863529
156	0.1	0.86398
157	0.1	0.870493
158	0.1	0.866166
159	0.1	0.86314
160	0.1	0.861165
161	0.1	0.868596
162	0.1	0.865548
163	0.1	0.859663
164	0.1	0.868076
165	0.1	0.867609
166	0.1	0.867245
167	0.1	0.868376
168	0.1	0.861742
169	0.1	0.871103
170	0.1	0.867819
171	0.1	0.867025
172	0.1	0.87286
173	0.1	0.863532
174	0.1	0.868718
175	0.1	0.871811
176	0.1	0.864638
177	0.1	0.861718
178	0.1	0.865837
179	0.1	0.865077
180	0.1	0.863523
181	0.1	0.862867
182	0.1	0.870284
183	0.1	0.866286
184	0.1	0.870068
185	0.1	0.866369
186	0.1	0.866167
187	0.1	0.86813
188	0.1	0.865039
189	0.1	0.862331
190	0.1	0.86535
191	0.1	0.864989
192	0.1	0.872793
193	0.1	0.858432
194	0.1	0.866864
195	0.1	0.864132
196	0.1	0.868001
197	0.1	0.868493
198	0.1	0.871284
199	0.1	0.874397
200	0.1	0.863593
201	0.1	0.868892
202	0.1	0.862422
203	0.1	0.862823
204	0.1	0.867807
205	0.1	0.865198
206	0.1	0.868845
207	0.1	0.866407
208	0.1	0.858488
209	0.1	0.867773
210	0.1	0.874361
211	0.1	0.872173
212	0.1	0.863425
213	0.1	0.864852
214	0.1	0.8669
215	0.1	0.864164
216	0.1	0.864983
217	0.1	0.864043
218	0.1	0.860339
219	0.1	0.864171
220	0.1	0.869239
221	0.1	0.862428
222	0.1	0.867498
223	0.1	0.862315
224	0.1	0.868229
225	0.1	0.869845
226	0.1	0.865751
227	0.1	0.868219
228	0.1	0.863894
229	0.1	0.867141
230	0.1	0.862058
231	0.1	0.867455
232	0.1	0.861028
233	0.1	0.867107
234	0.1	0.875914
235	0.1	0.867788
236	0.1	0.86097
237	0.1	0.870962
238	0.1	0.860582
239	0.1	0.860679
240	0.1	0.868333
241	0.1	0.866412
242	0.1	0.864575
243	0.1	0.865461
244	0.1	0.863709
245	0.1	0.866117
246	0.1	0.870586
247	0.1	0.866055
248	0.1	0.868788
249	0.1	0.862644
250	0.1	0.864158
251	0.1	0.865576
252	0.1	0.863248
253	0.1	0.866504
254	0.1	0.864813
255	0.1	0.868865
256	0.1	0.868328
257	0.1	0.861393
258	0.1	0.863979
259	0.1	0.865856
260	0.1	0.861499
261	0.1	0.871177
262	0.1	0.859776
263	0.1	0.869061
264	0.1	0.872307
265	0.1	0.86655
266	0.1	0.865729
267	0.1	0.868955
268	0.1	0.864366
269	0.1	0.865733
270	0.1	0.869233
271	0.1	0.853909
272	0.1	0.869118
273	0.1	0.868175
274	0.1	0.868586
275	0.1	0.872842
276	0.1	0.865126
277	0.1	0.868053
278	0.1	0.866994
279	0.1	0.870172
280	0.1	0.870429
281	0.1	0.864986
282	0.1	0.865488
283	0.1	0.863969
284	0.1	0.867109
285	0.1	0.871355
286	0.1	0.869268
287	0.1	0.86138
288	0.1	0.870722
289	0.1	0.863724
290	0.1	0.868575
291	0.1	0.866944
292	0.1	0.86516
293	0.1	0.85036
294	0.1	0.866986
295	0.1	0.858095
296	0.1	0.862026
297	0.1	0.864921
298	0.1	0.8705
299	0.1	0.867235
300	0.1	0.863115
1	0.2	0.78115
2	0.2	0.789407
3	0.2	0.779494
4	0.2	0.785965
5	0.2	0.782087
6	0.2	0.781306
7	0.2	0.783152
8	0.2	0.784132
9	0.2	0.782269
10	0.2	0.783772
11	0.2	0.782326
12	0.2	0.782835
13	0.2	0.784321
14	0.2	0.78588
15	0.2	0.78303
16	0.2	0.783128
17	0.2	0.783135
18	0.2	0.787185
19	0.2	0.78543
20	0.2	0.778954
21	0.2	0.788081
22	0.2	0.779809
23	0.2	0.784288
24	0.2	0.779712
25	0.2	0.784564
26	0.2	0.777324
27	0.2	0.782618
28	0.2	0.78454
29	0.2	0.784108
30	0.2	0.782536
31	0.2	0.779047
32	0.2	0.785963
33	0.2	0.785136
34	0.2	0.777811
35	0.2	0.778986
36	0.2	0.784247
37	0.2	0.786074
38	0.2	0.782777
39	0.2	0.781936
40	0.2	0.783445
41	0.2	0.786314
42	0.2	0.783243
43	0.2	0.783226
44	0.2	0.785345
45	0.2	0.786819
46	0.2	0.783325
47	0.2	0.776889
48	0.2	0.775503
49	0.2	0.778816
50	0.2	0.787615
51	0.2	0.781555
52	0.2	0.78692
53	0.2	0.789678
54	0.2	0.786013
55	0.2	0.784418
56	0.2	0.782263
57	0.2	0.783401
58	0.2	0.780087
59	0.2	0.778359
60	0.2	0.785667
61	0.2	0.782494
62	0.2	0.781869
63	0.2	0.785372
64	0.2	0.779676
65	0.2	0.78716
66	0.2	0.781152
67	0.2	0.789928
68	0.2	0.783219
69	0.2	0.784716
70	0.2	0.787921
71	0.2	0.791006
72	0.2	0.777632
73	0.2	0.78611
74	0.2	0.779189
75	0.2	0.782449
76	0.2	0.782231
77	0.2	0.782313
78	0.2	0.779755
79	0.2	0.786261
80	0.2	0.786477
81	0.2	0.777625
82	0.2	0.776215
83	0.2	0.781801
84	0.2	0.776874
85	0.2	0.780664
86	0.2	0.778234
87	0.2	0.7838
88	0.2	0.784015
89	0.2	0.787045
90	0.2	0.782345
91	0.2	0.779376
92	0.2	0.786976
93	0.2	0.782269
94	0.2	0.775935
95	0.2	0.781904
96	0.2	0.784498
97	0.2	0.783113
98	0.2	0.781802
99	0.2	0.781969
100	0.2	0.786092
101	0.2	0.777515
102	0.2	0.786075
103	0.2	0.784836
104	0.2	0.786192
105	0.2	0.782894
106	0.2	0.782744
107	0.2	0.786666
108	0.2	0.782188
109	0.2	0.782372
110	0.2	0.782927
111	0.2	0.783994
112	0.2	0.781693
113	0.2	0.786729
114	0.2	0.778408
115	0.2	0.787168
116	0.2	0.781938
117	0.2	0.781623
118	0.2	0.785557
119	0.2	0.787518
120	0.2	0.783871
121	0.2	0.783456
122	0.2	0.782504
123	0.2	0.782164
124	0.2	0.779797
125	0.2	0.779462
126	0.2	0.786318
127	0.2	0.778045
128	0.2	0.783706
129	0.2	0.787687
130	0.2	0.787025
131	0.2	0.783008
132	0.2	0.77612
133	0.2	0.787072
134	0.2	0.785468
135	0.2	0.778773
136	0.2	0.780981
137	0.2	0.783256
138	0.2	0.786368
139	0.2	0.788917
140	0.2	0.784942
141	0.2	0.781684
142	0.2	0.783355
143	0.2	0.781599
144	0.2	0.782118
145	0.2	0.786227
146	0.2	0.78259
147	0.2	0.784205
148	0.2	0.784023
149	0.2	0.790608
150	0.2	0.786096
151	0.2	0.779082
152	0.2	0.780797
153	0.2	0.777201
154	0.2	0.785865
155	0.2	0.785355
156	0.2	0.782983
157	0.2	0.787799
158	0.2	0.781371
159	0.2	0.786012
160	0.2	0.784292
161	0.2	0.784299
162	0.2	0.791933
163	0.2	0.787003
164	0.2	0.780926
165	0.2	0.782923
166	0.2	0.788184
167	0.2	0.783695
168	0.2	0.787638
169	0.2	0.78445
170	0.2	0.781881
171	0.2	0.782078
172	0.2	0.781116
173	0.2	0.780582
174	0.2	0.789061
175	0.2	0.782441
176	0.2	0.781626
177	0.2	0.780147
178	0.2	0.788147
179	0.2	0.781441
180	0.2	0.77396
181	0.2	0.785972
182	0.2	0.786439
183	0.2	0.782447
184	0.2	0.785895
185	0.2	0.789435
186	0.2	0.78277
187	0.2	0.788921
188	0.2	0.776899
189	0.2	0.787622
190	0.2	0.785778
191	0.2	0.786367
192	0.2	0.790507
193	0.2	0.785683
194	0.2	0.788544
195	0.2	0.784626
196	0.2	0.785818
197	0.2	0.778709
198	0.2	0.780474
199	0.2	0.781071
200	0.2	0.786159
201	0.2	0.788398
202	0.2	0.785499
203	0.2	0.780385
204	0.2	0.782452
205	0.2	0.77799
206	0.2	0.786211
207	0.2	0.781234
208	0.2	0.786559
209	0.2	0.784254
210	0.2	0.788861
211	0.2	0.783352
212	0.2	0.789038
213	0.2	0.786528
214	0.2	0.786549
215	0.2	0.786427
216	0.2	0.781087
217	0.2	0.784351
218	0.2	0.783133
219	0.2	0.782864
220	0.2	0.786081
221	0.2	0.787265
222	0.2	0.784712
223	0.2	0.782612
224	0.2	0.784257
225	0.2	0.786286
226	0.2	0.784164
227	0.2	0.786978
228	0.2	0.786942
229	0.2	0.784013
230	0.2	0.788055
231	0.2	0.789215
232	0.2	0.782726
233	0.2	0.781803
234	0.2	0.786817
235	0.2	0.786344
236	0.2	0.784286
237	0.2	0.779419
238	0.2	0.787937
239	0.2	0.781892
240	0.2	0.782349
241	0.2	0.787827
242	0.2	0.784161
243	0.2	0.78752
244	0.2	0.788179
245	0.2	0.782149
246	0.2	0.784135
247	0.2	0.784861
248	0.2	0.782074
249	0.2	0.786897
250	0.2	0.786923
251	0.2	0.787746
252	0.2	0.780783
253	0.2	0.783856
254	0.2	0.784338
255	0.2	0.781489
256	0.2	0.783041
257	0.2	0.780257
258	0.2	0.78727
259	0.2	0.785943
260	0.2	0.78554
261	0.2	0.781478
262	0.2	0.786509
263	0.2	0.783585
264	0.2	0.78753
265	0.2	0.780778
266	0.2	0.782837
267	0.2	0.784216
268	0.2	0.794013
269	0.2	0.786639
270	0.2	0.783294
271	0.2	0.784888
272	0.2	0.785314
273	0.2	0.782839
274	0.2	0.78375
275	0.2	0.783078
276	0.2	0.781289
277	0.2	0.78624
278	0.2	0.784933
279	0.2	0.781463
280	0.2	0.79088
281	0.2	0.790624
282	0.2	0.782883
283	0.2	0.780819
284	0.2	0.786582
285	0.2	0.78521
286	0.2	0.787217
287	0.2	0.783633
288	0.2	0.782306
289	0.2	0.786668
290	0.2	0.790156
291	0.2	0.784428
292	0.2	0.783293
293	0.2	0.78978
294	0.2	0.781459
295	0.2	0.782859
296	0.2	0.785146
297	0.2	0.785504
298	0.2	0.785107
299	0.2	0.787448
300	0.2	0.781948

## Sheet: Extended Data Fig. 1c
Rep	Factor density	Proportion of true W associations
1	0.05	0.974444
2	0.05	0.978344
3	0.05	0.98049
4	0.05	0.978233
5	0.05	0.980777
6	0.05	0.980583
7	0.05	0.978316
8	0.05	0.982647
9	0.05	0.980135
10	0.05	0.978657
11	0.05	0.97936
12	0.05	0.980341
13	0.05	0.984842
14	0.05	0.982256
15	0.05	0.981401
16	0.05	0.981551
17	0.05	0.979583
18	0.05	0.974138
19	0.05	0.978905
20	0.05	0.98191
21	0.05	0.980052
22	0.05	0.981545
23	0.05	0.981422
24	0.05	0.980603
25	0.05	0.983382
26	0.05	0.977116
27	0.05	0.979583
28	0.05	0.979772
29	0.05	0.983757
30	0.05	0.980294
31	0.05	0.974804
32	0.05	0.983457
33	0.05	0.978598
34	0.05	0.978193
35	0.05	0.984147
36	0.05	0.982128
37	0.05	0.981189
38	0.05	0.977068
39	0.05	0.981561
40	0.05	0.980434
41	0.05	0.976549
42	0.05	0.981189
43	0.05	0.975763
44	0.05	0.974832
45	0.05	0.984003
46	0.05	0.977975
47	0.05	0.981466
48	0.05	0.979531
49	0.05	0.982934
50	0.05	0.977712
51	0.05	0.983008
52	0.05	0.979557
53	0.05	0.97563
54	0.05	0.984049
55	0.05	0.978794
56	0.05	0.97867
57	0.05	0.977741
58	0.05	0.978144
59	0.05	0.975084
60	0.05	0.984694
61	0.05	0.978279
62	0.05	0.977665
63	0.05	0.98258
64	0.05	0.977963
65	0.05	0.973939
66	0.05	0.978589
67	0.05	0.985857
68	0.05	0.980809
69	0.05	0.977263
70	0.05	0.982143
71	0.05	0.981644
72	0.05	0.980058
73	0.05	0.978158
74	0.05	0.983709
75	0.05	0.980968
76	0.05	0.984835
77	0.05	0.976705
78	0.05	0.983857
79	0.05	0.981904
80	0.05	0.977011
81	0.05	0.977128
82	0.05	0.980745
83	0.05	0.9796
84	0.05	0.976744
85	0.05	0.981116
86	0.05	0.981317
87	0.05	0.977711
88	0.05	0.980416
89	0.05	0.978391
90	0.05	0.979184
91	0.05	0.983094
92	0.05	0.976613
93	0.05	0.981982
94	0.05	0.975482
95	0.05	0.979617
96	0.05	0.979617
97	0.05	0.978614
98	0.05	0.978198
99	0.05	0.977628
100	0.05	0.984752
101	0.05	0.97479
102	0.05	0.984186
103	0.05	0.979073
104	0.05	0.975853
105	0.05	0.982544
106	0.05	0.98215
107	0.05	0.98055
108	0.05	0.972131
109	0.05	0.979967
110	0.05	0.977368
111	0.05	0.978381
112	0.05	0.979096
113	0.05	0.982558
114	0.05	0.979957
115	0.05	0.976636
116	0.05	0.98329
117	0.05	0.976526
118	0.05	0.979103
119	0.05	0.978943
120	0.05	0.979149
121	0.05	0.978454
122	0.05	0.979541
123	0.05	0.979053
124	0.05	0.978551
125	0.05	0.977021
126	0.05	0.983488
127	0.05	0.978741
128	0.05	0.98072
129	0.05	0.976427
130	0.05	0.98229
131	0.05	0.977157
132	0.05	0.979941
133	0.05	0.974494
134	0.05	0.979434
135	0.05	0.981345
136	0.05	0.981277
137	0.05	0.979618
138	0.05	0.983523
139	0.05	0.979524
140	0.05	0.980956
141	0.05	0.978732
142	0.05	0.981577
143	0.05	0.981201
144	0.05	0.979754
145	0.05	0.977349
146	0.05	0.979377
147	0.05	0.975753
148	0.05	0.979403
149	0.05	0.981758
150	0.05	0.979827
151	0.05	0.980211
152	0.05	0.982575
153	0.05	0.977533
154	0.05	0.976291
155	0.05	0.983326
156	0.05	0.9851
157	0.05	0.973928
158	0.05	0.976131
159	0.05	0.977835
160	0.05	0.978326
161	0.05	0.979219
162	0.05	0.976431
163	0.05	0.983236
164	0.05	0.980401
165	0.05	0.979334
166	0.05	0.976283
167	0.05	0.982821
168	0.05	0.975406
169	0.05	0.988335
170	0.05	0.979789
171	0.05	0.978108
172	0.05	0.981101
173	0.05	0.979443
174	0.05	0.977824
175	0.05	0.977188
176	0.05	0.977679
177	0.05	0.983115
178	0.05	0.98117
179	0.05	0.985119
180	0.05	0.976232
181	0.05	0.981826
182	0.05	0.976495
183	0.05	0.984074
184	0.05	0.981636
185	0.05	0.97562
186	0.05	0.976385
187	0.05	0.97598
188	0.05	0.978668
189	0.05	0.982913
190	0.05	0.975831
191	0.05	0.981563
192	0.05	0.98172
193	0.05	0.98229
194	0.05	0.977845
195	0.05	0.982271
196	0.05	0.978645
197	0.05	0.984868
198	0.05	0.976626
199	0.05	0.978873
200	0.05	0.981887
201	0.05	0.977706
202	0.05	0.975309
203	0.05	0.977377
204	0.05	0.982203
205	0.05	0.981356
206	0.05	0.982744
207	0.05	0.982945
208	0.05	0.972405
209	0.05	0.986099
210	0.05	0.978376
211	0.05	0.979403
212	0.05	0.984181
213	0.05	0.9825
214	0.05	0.975859
215	0.05	0.976644
216	0.05	0.976726
217	0.05	0.978093
218	0.05	0.975224
219	0.05	0.981595
220	0.05	0.982256
221	0.05	0.980932
222	0.05	0.982928
223	0.05	0.979184
224	0.05	0.98446
225	0.05	0.984162
226	0.05	0.978288
227	0.05	0.981201
228	0.05	0.981425
229	0.05	0.980884
230	0.05	0.977935
231	0.05	0.981513
232	0.05	0.980786
233	0.05	0.97931
234	0.05	0.982157
235	0.05	0.978565
236	0.05	0.98194
237	0.05	0.977175
238	0.05	0.97791
239	0.05	0.980534
240	0.05	0.975011
241	0.05	0.976446
242	0.05	0.979461
243	0.05	0.982427
244	0.05	0.979794
245	0.05	0.98096
246	0.05	0.980152
247	0.05	0.980222
248	0.05	0.970492
249	0.05	0.979811
250	0.05	0.983677
251	0.05	0.978679
252	0.05	0.981621
253	0.05	0.981595
254	0.05	0.97839
255	0.05	0.978534
256	0.05	0.9811
257	0.05	0.979802
258	0.05	0.978939
259	0.05	0.975538
260	0.05	0.975909
261	0.05	0.980244
262	0.05	0.979983
263	0.05	0.979777
264	0.05	0.97795
265	0.05	0.982536
266	0.05	0.976596
267	0.05	0.979949
268	0.05	0.982019
269	0.05	0.973932
270	0.05	0.976814
271	0.05	0.98209
272	0.05	0.97258
273	0.05	0.976553
274	0.05	0.978364
275	0.05	0.977422
276	0.05	0.978929
277	0.05	0.978847
278	0.05	0.981505
279	0.05	0.978372
280	0.05	0.982405
281	0.05	0.981316
282	0.05	0.982736
283	0.05	0.981071
284	0.05	0.983553
285	0.05	0.978394
286	0.05	0.97976
287	0.05	0.982348
288	0.05	0.98229
289	0.05	0.984249
290	0.05	0.974883
291	0.05	0.983627
292	0.05	0.977844
293	0.05	0.977186
294	0.05	0.976518
295	0.05	0.981223
296	0.05	0.97546
297	0.05	0.983516
298	0.05	0.978974
299	0.05	0.978051
300	0.05	0.976211
1	0.1	0.952097
2	0.1	0.949058
3	0.1	0.948629
4	0.1	0.949277
5	0.1	0.954749
6	0.1	0.952113
7	0.1	0.9437
8	0.1	0.951421
9	0.1	0.947282
10	0.1	0.948229
11	0.1	0.948333
12	0.1	0.944421
13	0.1	0.942792
14	0.1	0.944433
15	0.1	0.950958
16	0.1	0.947189
17	0.1	0.949452
18	0.1	0.950051
19	0.1	0.949149
20	0.1	0.951265
21	0.1	0.94068
22	0.1	0.943412
23	0.1	0.946936
24	0.1	0.948969
25	0.1	0.953734
26	0.1	0.946488
27	0.1	0.947643
28	0.1	0.950275
29	0.1	0.946931
30	0.1	0.945886
31	0.1	0.943302
32	0.1	0.935855
33	0.1	0.946607
34	0.1	0.940158
35	0.1	0.946708
36	0.1	0.950635
37	0.1	0.943931
38	0.1	0.948493
39	0.1	0.950763
40	0.1	0.949918
41	0.1	0.946616
42	0.1	0.940215
43	0.1	0.944203
44	0.1	0.946007
45	0.1	0.946693
46	0.1	0.947465
47	0.1	0.94876
48	0.1	0.949568
49	0.1	0.94718
50	0.1	0.948729
51	0.1	0.944092
52	0.1	0.94783
53	0.1	0.952633
54	0.1	0.946708
55	0.1	0.948825
56	0.1	0.944928
57	0.1	0.944512
58	0.1	0.947466
59	0.1	0.948209
60	0.1	0.946979
61	0.1	0.944962
62	0.1	0.942115
63	0.1	0.948655
64	0.1	0.948887
65	0.1	0.944213
66	0.1	0.945102
67	0.1	0.946933
68	0.1	0.946566
69	0.1	0.950728
70	0.1	0.943119
71	0.1	0.950915
72	0.1	0.950883
73	0.1	0.953655
74	0.1	0.954611
75	0.1	0.950839
76	0.1	0.946376
77	0.1	0.94382
78	0.1	0.944296
79	0.1	0.949228
80	0.1	0.948057
81	0.1	0.945211
82	0.1	0.944861
83	0.1	0.952216
84	0.1	0.950552
85	0.1	0.944017
86	0.1	0.946923
87	0.1	0.949743
88	0.1	0.946295
89	0.1	0.946513
90	0.1	0.948911
91	0.1	0.952549
92	0.1	0.945741
93	0.1	0.945586
94	0.1	0.949768
95	0.1	0.951105
96	0.1	0.94227
97	0.1	0.9468
98	0.1	0.945968
99	0.1	0.943346
100	0.1	0.948361
101	0.1	0.948017
102	0.1	0.952189
103	0.1	0.94997
104	0.1	0.951254
105	0.1	0.949643
106	0.1	0.9524
107	0.1	0.948189
108	0.1	0.951929
109	0.1	0.955479
110	0.1	0.947615
111	0.1	0.943708
112	0.1	0.950688
113	0.1	0.952362
114	0.1	0.93982
115	0.1	0.946294
116	0.1	0.94499
117	0.1	0.945258
118	0.1	0.947358
119	0.1	0.954405
120	0.1	0.950709
121	0.1	0.950655
122	0.1	0.947336
123	0.1	0.951259
124	0.1	0.944187
125	0.1	0.947712
126	0.1	0.951555
127	0.1	0.943292
128	0.1	0.950742
129	0.1	0.94998
130	0.1	0.947666
131	0.1	0.948618
132	0.1	0.945473
133	0.1	0.947455
134	0.1	0.943007
135	0.1	0.947727
136	0.1	0.949949
137	0.1	0.948394
138	0.1	0.944658
139	0.1	0.950877
140	0.1	0.944467
141	0.1	0.942851
142	0.1	0.950375
143	0.1	0.950949
144	0.1	0.946458
145	0.1	0.947326
146	0.1	0.95065
147	0.1	0.947024
148	0.1	0.949775
149	0.1	0.950767
150	0.1	0.947221
151	0.1	0.946168
152	0.1	0.948623
153	0.1	0.950312
154	0.1	0.943841
155	0.1	0.941648
156	0.1	0.943088
157	0.1	0.947679
158	0.1	0.95492
159	0.1	0.950352
160	0.1	0.951897
161	0.1	0.943329
162	0.1	0.9508
163	0.1	0.953937
164	0.1	0.950189
165	0.1	0.951375
166	0.1	0.947227
167	0.1	0.953035
168	0.1	0.947915
169	0.1	0.951312
170	0.1	0.942242
171	0.1	0.950407
172	0.1	0.951367
173	0.1	0.948482
174	0.1	0.94971
175	0.1	0.943042
176	0.1	0.951405
177	0.1	0.94762
178	0.1	0.94784
179	0.1	0.94175
180	0.1	0.939182
181	0.1	0.944885
182	0.1	0.949513
183	0.1	0.942598
184	0.1	0.951797
185	0.1	0.947411
186	0.1	0.945171
187	0.1	0.944523
188	0.1	0.947876
189	0.1	0.950265
190	0.1	0.943345
191	0.1	0.948276
192	0.1	0.948487
193	0.1	0.941707
194	0.1	0.948642
195	0.1	0.944126
196	0.1	0.942954
197	0.1	0.949222
198	0.1	0.950816
199	0.1	0.947648
200	0.1	0.948418
201	0.1	0.941093
202	0.1	0.95088
203	0.1	0.948899
204	0.1	0.942229
205	0.1	0.945929
206	0.1	0.948075
207	0.1	0.9503
208	0.1	0.94476
209	0.1	0.948944
210	0.1	0.94998
211	0.1	0.949372
212	0.1	0.945372
213	0.1	0.948497
214	0.1	0.939363
215	0.1	0.948776
216	0.1	0.945173
217	0.1	0.946614
218	0.1	0.952958
219	0.1	0.950446
220	0.1	0.946056
221	0.1	0.946337
222	0.1	0.94068
223	0.1	0.947991
224	0.1	0.949403
225	0.1	0.945664
226	0.1	0.946436
227	0.1	0.949079
228	0.1	0.954161
229	0.1	0.948014
230	0.1	0.947764
231	0.1	0.949538
232	0.1	0.942644
233	0.1	0.94522
234	0.1	0.953652
235	0.1	0.94758
236	0.1	0.949377
237	0.1	0.940584
238	0.1	0.947893
239	0.1	0.944479
240	0.1	0.938089
241	0.1	0.950803
242	0.1	0.940286
243	0.1	0.949634
244	0.1	0.947929
245	0.1	0.955542
246	0.1	0.946414
247	0.1	0.948672
248	0.1	0.953512
249	0.1	0.944017
250	0.1	0.941939
251	0.1	0.940302
252	0.1	0.944986
253	0.1	0.945405
254	0.1	0.945488
255	0.1	0.946764
256	0.1	0.944422
257	0.1	0.943558
258	0.1	0.949149
259	0.1	0.945455
260	0.1	0.949326
261	0.1	0.945261
262	0.1	0.949177
263	0.1	0.951253
264	0.1	0.954785
265	0.1	0.953288
266	0.1	0.94725
267	0.1	0.950163
268	0.1	0.952799
269	0.1	0.951269
270	0.1	0.940741
271	0.1	0.945973
272	0.1	0.944748
273	0.1	0.941693
274	0.1	0.952905
275	0.1	0.946371
276	0.1	0.951403
277	0.1	0.942961
278	0.1	0.942308
279	0.1	0.946865
280	0.1	0.943942
281	0.1	0.94315
282	0.1	0.944964
283	0.1	0.948959
284	0.1	0.945319
285	0.1	0.948946
286	0.1	0.942656
287	0.1	0.947303
288	0.1	0.945378
289	0.1	0.948623
290	0.1	0.943268
291	0.1	0.943719
292	0.1	0.945946
293	0.1	0.942207
294	0.1	0.947247
295	0.1	0.943553
296	0.1	0.944209
297	0.1	0.947155
298	0.1	0.95058
299	0.1	0.946541
300	0.1	0.941949
1	0.2	0.737727
2	0.2	0.737985
3	0.2	0.734543
4	0.2	0.740297
5	0.2	0.739459
6	0.2	0.733808
7	0.2	0.738911
8	0.2	0.742766
9	0.2	0.743159
10	0.2	0.734654
11	0.2	0.736552
12	0.2	0.737636
13	0.2	0.742857
14	0.2	0.740778
15	0.2	0.72961
16	0.2	0.747051
17	0.2	0.733992
18	0.2	0.7374
19	0.2	0.734182
20	0.2	0.734149
21	0.2	0.74117
22	0.2	0.733473
23	0.2	0.737812
24	0.2	0.731083
25	0.2	0.73626
26	0.2	0.724829
27	0.2	0.737345
28	0.2	0.740424
29	0.2	0.740715
30	0.2	0.735382
31	0.2	0.738656
32	0.2	0.741592
33	0.2	0.736376
34	0.2	0.730802
35	0.2	0.73804
36	0.2	0.737557
37	0.2	0.737596
38	0.2	0.738769
39	0.2	0.730973
40	0.2	0.74417
41	0.2	0.735496
42	0.2	0.736216
43	0.2	0.73897
44	0.2	0.739695
45	0.2	0.744036
46	0.2	0.739396
47	0.2	0.730878
48	0.2	0.731901
49	0.2	0.739077
50	0.2	0.736263
51	0.2	0.73913
52	0.2	0.737416
53	0.2	0.740189
54	0.2	0.739141
55	0.2	0.738157
56	0.2	0.732853
57	0.2	0.734451
58	0.2	0.731242
59	0.2	0.736726
60	0.2	0.737665
61	0.2	0.731748
62	0.2	0.733426
63	0.2	0.738156
64	0.2	0.734986
65	0.2	0.730985
66	0.2	0.733538
67	0.2	0.737946
68	0.2	0.736106
69	0.2	0.734805
70	0.2	0.738283
71	0.2	0.745739
72	0.2	0.741706
73	0.2	0.733624
74	0.2	0.740677
75	0.2	0.740894
76	0.2	0.734589
77	0.2	0.733926
78	0.2	0.734067
79	0.2	0.742768
80	0.2	0.742819
81	0.2	0.737716
82	0.2	0.737706
83	0.2	0.731039
84	0.2	0.734865
85	0.2	0.730469
86	0.2	0.73937
87	0.2	0.736728
88	0.2	0.744747
89	0.2	0.741424
90	0.2	0.734491
91	0.2	0.735147
92	0.2	0.736274
93	0.2	0.737211
94	0.2	0.735761
95	0.2	0.733958
96	0.2	0.740299
97	0.2	0.73704
98	0.2	0.734968
99	0.2	0.738035
100	0.2	0.743037
101	0.2	0.740002
102	0.2	0.739457
103	0.2	0.736965
104	0.2	0.733086
105	0.2	0.738036
106	0.2	0.742478
107	0.2	0.733001
108	0.2	0.739491
109	0.2	0.734901
110	0.2	0.735021
111	0.2	0.742948
112	0.2	0.734364
113	0.2	0.74279
114	0.2	0.741316
115	0.2	0.73296
116	0.2	0.736516
117	0.2	0.741161
118	0.2	0.733886
119	0.2	0.737595
120	0.2	0.737001
121	0.2	0.731439
122	0.2	0.741448
123	0.2	0.734184
124	0.2	0.734739
125	0.2	0.73796
126	0.2	0.732309
127	0.2	0.733178
128	0.2	0.7325
129	0.2	0.74036
130	0.2	0.734246
131	0.2	0.741004
132	0.2	0.73671
133	0.2	0.746285
134	0.2	0.737033
135	0.2	0.738402
136	0.2	0.736982
137	0.2	0.736772
138	0.2	0.734777
139	0.2	0.740179
140	0.2	0.745316
141	0.2	0.732757
142	0.2	0.744383
143	0.2	0.743755
144	0.2	0.736082
145	0.2	0.740901
146	0.2	0.738213
147	0.2	0.733287
148	0.2	0.744188
149	0.2	0.743472
150	0.2	0.738173
151	0.2	0.730585
152	0.2	0.739904
153	0.2	0.729277
154	0.2	0.737658
155	0.2	0.734616
156	0.2	0.733391
157	0.2	0.736834
158	0.2	0.73526
159	0.2	0.740322
160	0.2	0.740154
161	0.2	0.730005
162	0.2	0.734878
163	0.2	0.739141
164	0.2	0.734659
165	0.2	0.736964
166	0.2	0.737395
167	0.2	0.742524
168	0.2	0.737277
169	0.2	0.740425
170	0.2	0.737083
171	0.2	0.734264
172	0.2	0.742323
173	0.2	0.735624
174	0.2	0.739608
175	0.2	0.733778
176	0.2	0.741085
177	0.2	0.730808
178	0.2	0.745457
179	0.2	0.734888
180	0.2	0.732439
181	0.2	0.733931
182	0.2	0.74646
183	0.2	0.728895
184	0.2	0.736818
185	0.2	0.731313
186	0.2	0.741842
187	0.2	0.73909
188	0.2	0.736957
189	0.2	0.738371
190	0.2	0.73858
191	0.2	0.741104
192	0.2	0.740388
193	0.2	0.733729
194	0.2	0.741628
195	0.2	0.73253
196	0.2	0.740494
197	0.2	0.736088
198	0.2	0.740554
199	0.2	0.737405
200	0.2	0.737842
201	0.2	0.739353
202	0.2	0.738887
203	0.2	0.737527
204	0.2	0.731585
205	0.2	0.732193
206	0.2	0.742356
207	0.2	0.731162
208	0.2	0.744593
209	0.2	0.741221
210	0.2	0.739676
211	0.2	0.739722
212	0.2	0.737542
213	0.2	0.739294
214	0.2	0.738558
215	0.2	0.731625
216	0.2	0.740492
217	0.2	0.734318
218	0.2	0.740546
219	0.2	0.731871
220	0.2	0.73938
221	0.2	0.729357
222	0.2	0.739258
223	0.2	0.735045
224	0.2	0.735409
225	0.2	0.73826
226	0.2	0.737345
227	0.2	0.735339
228	0.2	0.733503
229	0.2	0.731574
230	0.2	0.731012
231	0.2	0.74143
232	0.2	0.73936
233	0.2	0.735966
234	0.2	0.742303
235	0.2	0.731622
236	0.2	0.735915
237	0.2	0.73111
238	0.2	0.737155
239	0.2	0.73753
240	0.2	0.7405
241	0.2	0.730025
242	0.2	0.735733
243	0.2	0.744101
244	0.2	0.738585
245	0.2	0.740505
246	0.2	0.743267
247	0.2	0.73522
248	0.2	0.741706
249	0.2	0.732589
250	0.2	0.728768
251	0.2	0.733252
252	0.2	0.731028
253	0.2	0.733924
254	0.2	0.736691
255	0.2	0.733789
256	0.2	0.739534
257	0.2	0.736276
258	0.2	0.735921
259	0.2	0.739934
260	0.2	0.734364
261	0.2	0.740769
262	0.2	0.736923
263	0.2	0.739094
264	0.2	0.74181
265	0.2	0.740185
266	0.2	0.729305
267	0.2	0.731474
268	0.2	0.73799
269	0.2	0.734135
270	0.2	0.731766
271	0.2	0.7346
272	0.2	0.737439
273	0.2	0.739915
274	0.2	0.73269
275	0.2	0.732494
276	0.2	0.734853
277	0.2	0.739607
278	0.2	0.733385
279	0.2	0.742432
280	0.2	0.746233
281	0.2	0.736943
282	0.2	0.736179
283	0.2	0.73699
284	0.2	0.740625
285	0.2	0.739431
286	0.2	0.739519
287	0.2	0.738836
288	0.2	0.743896
289	0.2	0.740535
290	0.2	0.732006
291	0.2	0.735711
292	0.2	0.736943
293	0.2	0.735781
294	0.2	0.735679
295	0.2	0.733018
296	0.2	0.743415
297	0.2	0.740749
298	0.2	0.738561
299	0.2	0.740218
300	0.2	0.742365

## Sheet: Extended Data Fig. 1d
Rep	Factor density	Proportion of true beta associations
1	0.05	1
2	0.05	1
3	0.05	1
4	0.05	1
5	0.05	1
6	0.05	1
7	0.05	1
8	0.05	1
9	0.05	1
10	0.05	1
11	0.05	1
12	0.05	1
13	0.05	1
14	0.05	1
15	0.05	1
16	0.05	1
17	0.05	1
18	0.05	1
19	0.05	0.6
20	0.05	1
21	0.05	1
22	0.05	1
23	0.05	1
24	0.05	1
25	0.05	0.8
26	0.05	1
27	0.05	1
28	0.05	1
29	0.05	1
30	0.05	1
31	0.05	0.75
32	0.05	1
33	0.05	1
34	0.05	1
35	0.05	1
36	0.05	1
37	0.05	1
38	0.05	1
39	0.05	0.8
40	0.05	0.666667
41	0.05	0.75
42	0.05	1
43	0.05	0.75
44	0.05	1
45	0.05	1
46	0.05	1
47	0.05	1
48	0.05	1
49	0.05	0.75
50	0.05	1
51	0.05	1
52	0.05	1
53	0.05	1
54	0.05	1
55	0.05	1
56	0.05	1
57	0.05	0.8
58	0.05	0.75
59	0.05	0.75
60	0.05	1
61	0.05	1
62	0.05	1
63	0.05	1
64	0.05	1
65	0.05	1
66	0.05	1
67	0.05	1
68	0.05	0.6
69	0.05	1
70	0.05	1
71	0.05	1
72	0.05	0.75
73	0.05	1
74	0.05	1
75	0.05	1
76	0.05	1
77	0.05	1
78	0.05	1
79	0.05	1
80	0.05	1
81	0.05	1
82	0.05	1
83	0.05	1
84	0.05	0.75
85	0.05	0.8
86	0.05	1
87	0.05	1
88	0.05	1
89	0.05	1
90	0.05	1
91	0.05	1
92	0.05	1
93	0.05	1
94	0.05	1
95	0.05	1
96	0.05	1
97	0.05	1
98	0.05	1
99	0.05	0.8
100	0.05	1
101	0.05	1
102	0.05	1
103	0.05	1
104	0.05	1
105	0.05	1
106	0.05	1
107	0.05	0.8
108	0.05	1
109	0.05	1
110	0.05	1
111	0.05	1
112	0.05	1
113	0.05	1
114	0.05	1
115	0.05	0.8
116	0.05	0.75
117	0.05	1
118	0.05	1
119	0.05	1
120	0.05	1
121	0.05	1
122	0.05	1
123	0.05	0.8
124	0.05	1
125	0.05	1
126	0.05	1
127	0.05	1
128	0.05	1
129	0.05	1
130	0.05	0.75
131	0.05	0.75
132	0.05	1
133	0.05	1
134	0.05	1
135	0.05	1
136	0.05	1
137	0.05	1
138	0.05	1
139	0.05	1
140	0.05	0.8
141	0.05	1
142	0.05	1
143	0.05	1
144	0.05	0.666667
145	0.05	0.8
146	0.05	1
147	0.05	1
148	0.05	1
149	0.05	1
150	0.05	0.8
151	0.05	1
152	0.05	1
153	0.05	0.8
154	0.05	1
155	0.05	0.666667
156	0.05	0.75
157	0.05	0.75
158	0.05	1
159	0.05	1
160	0.05	0.75
161	0.05	0.8
162	0.05	1
163	0.05	1
164	0.05	0.75
165	0.05	0.75
166	0.05	1
167	0.05	0.8
168	0.05	0.75
169	0.05	1
170	0.05	1
171	0.05	1
172	0.05	1
173	0.05	1
174	0.05	1
175	0.05	1
176	0.05	1
177	0.05	1
178	0.05	0.6
179	0.05	1
180	0.05	1
181	0.05	1
182	0.05	1
183	0.05	1
184	0.05	1
185	0.05	1
186	0.05	1
187	0.05	0.666667
188	0.05	1
189	0.05	0.75
190	0.05	1
191	0.05	1
192	0.05	0.833333
193	0.05	0.75
194	0.05	1
195	0.05	1
196	0.05	0.8
197	0.05	1
198	0.05	1
199	0.05	1
200	0.05	1
201	0.05	1
202	0.05	0.75
203	0.05	0.75
204	0.05	1
205	0.05	1
206	0.05	1
207	0.05	1
208	0.05	0.75
209	0.05	1
210	0.05	1
211	0.05	1
212	0.05	0.8
213	0.05	1
214	0.05	1
215	0.05	1
216	0.05	0.75
217	0.05	1
218	0.05	1
219	0.05	1
220	0.05	1
221	0.05	1
222	0.05	1
223	0.05	1
224	0.05	1
225	0.05	1
226	0.05	1
227	0.05	1
228	0.05	1
229	0.05	1
230	0.05	0.8
231	0.05	1
232	0.05	1
233	0.05	0.75
234	0.05	1
235	0.05	1
236	0.05	1
237	0.05	1
238	0.05	1
239	0.05	0.75
240	0.05	1
241	0.05	1
242	0.05	1
243	0.05	1
244	0.05	1
245	0.05	1
246	0.05	1
247	0.05	1
248	0.05	1
249	0.05	1
250	0.05	0.8
251	0.05	1
252	0.05	1
253	0.05	1
254	0.05	1
255	0.05	1
256	0.05	1
257	0.05	1
258	0.05	1
259	0.05	1
260	0.05	0.666667
261	0.05	1
262	0.05	0.666667
263	0.05	1
264	0.05	1
265	0.05	1
266	0.05	1
267	0.05	0.75
268	0.05	0.8
269	0.05	0.6
270	0.05	1
271	0.05	0.8
272	0.05	1
273	0.05	1
274	0.05	1
275	0.05	0.75
276	0.05	0.75
277	0.05	1
278	0.05	1
279	0.05	1
280	0.05	1
281	0.05	0.8
282	0.05	1
283	0.05	1
284	0.05	1
285	0.05	1
286	0.05	1
287	0.05	1
288	0.05	1
289	0.05	0.75
290	0.05	1
291	0.05	1
292	0.05	1
293	0.05	1
294	0.05	1
295	0.05	1
296	0.05	1
297	0.05	1
298	0.05	1
299	0.05	1
300	0.05	0.75
1	0.1	0.8
2	0.1	1
3	0.1	0.75
4	0.1	1
5	0.1	1
6	0.1	0.75
7	0.1	0.8
8	0.1	1
9	0.1	1
10	0.1	1
11	0.1	1
12	0.1	0.8
13	0.1	1
14	0.1	0.666667
15	0.1	0.666667
16	0.1	1
17	0.1	1
18	0.1	1
19	0.1	1
20	0.1	1
21	0.1	1
22	0.1	1
23	0.1	1
24	0.1	1
25	0.1	1
26	0.1	1
27	0.1	1
28	0.1	1
29	0.1	1
30	0.1	1
31	0.1	1
32	0.1	0.8
33	0.1	1
34	0.1	1
35	0.1	1
36	0.1	1
37	0.1	1
38	0.1	0.75
39	0.1	1
40	0.1	0.666667
41	0.1	1
42	0.1	1
43	0.1	1
44	0.1	0.8
45	0.1	0.8
46	0.1	1
47	0.1	0.75
48	0.1	0.75
49	0.1	1
50	0.1	1
51	0.1	1
52	0.1	1
53	0.1	1
54	0.1	1
55	0.1	0.8
56	0.1	1
57	0.1	1
58	0.1	0.75
59	0.1	1
60	0.1	1
61	0.1	0.8
62	0.1	1
63	0.1	1
64	0.1	1
65	0.1	1
66	0.1	1
67	0.1	1
68	0.1	0.75
69	0.1	1
70	0.1	1
71	0.1	1
72	0.1	0.75
73	0.1	1
74	0.1	1
75	0.1	1
76	0.1	0.8
77	0.1	0.75
78	0.1	1
79	0.1	1
80	0.1	0.75
81	0.1	1
82	0.1	0.75
83	0.1	1
84	0.1	1
85	0.1	0.8
86	0.1	0.8
87	0.1	0.8
88	0.1	1
89	0.1	1
90	0.1	1
91	0.1	1
92	0.1	1
93	0.1	1
94	0.1	1
95	0.1	1
96	0.1	1
97	0.1	0.666667
98	0.1	1
99	0.1	1
100	0.1	1
101	0.1	1
102	0.1	1
103	0.1	0.8
104	0.1	1
105	0.1	1
106	0.1	1
107	0.1	1
108	0.1	1
109	0.1	1
110	0.1	1
111	0.1	0.75
112	0.1	1
113	0.1	0.666667
114	0.1	1
115	0.1	1
116	0.1	1
117	0.1	1
118	0.1	0.75
119	0.1	1
120	0.1	1
121	0.1	0.833333
122	0.1	1
123	0.1	0.8
124	0.1	1
125	0.1	1
126	0.1	1
127	0.1	1
128	0.1	0.75
129	0.1	0.8
130	0.1	1
131	0.1	1
132	0.1	0.5
133	0.1	1
134	0.1	0.666667
135	0.1	0.75
136	0.1	1
137	0.1	1
138	0.1	1
139	0.1	1
140	0.1	1
141	0.1	1
142	0.1	0.666667
143	0.1	0.75
144	0.1	0.75
145	0.1	1
146	0.1	1
147	0.1	1
148	0.1	1
149	0.1	0.8
150	0.1	1
151	0.1	0.8
152	0.1	1
153	0.1	0.6
154	0.1	1
155	0.1	1
156	0.1	0.666667
157	0.1	1
158	0.1	1
159	0.1	0.75
160	0.1	0.75
161	0.1	1
162	0.1	1
163	0.1	1
164	0.1	0.666667
165	0.1	0.6
166	0.1	0.75
167	0.1	0.8
168	0.1	1
169	0.1	1
170	0.1	1
171	0.1	0.8
172	0.1	0.75
173	0.1	1
174	0.1	0.75
175	0.1	1
176	0.1	1
177	0.1	1
178	0.1	0.666667
179	0.1	1
180	0.1	1
181	0.1	1
182	0.1	1
183	0.1	1
184	0.1	1
185	0.1	0.75
186	0.1	1
187	0.1	1
188	0.1	1
189	0.1	1
190	0.1	0.6
191	0.1	0.8
192	0.1	0.833333
193	0.1	1
194	0.1	1
195	0.1	0.666667
196	0.1	0.75
197	0.1	0.75
198	0.1	1
199	0.1	1
200	0.1	1
201	0.1	1
202	0.1	0.75
203	0.1	1
204	0.1	0.8
205	0.1	1
206	0.1	1
207	0.1	0.75
208	0.1	0.75
209	0.1	1
210	0.1	1
211	0.1	1
212	0.1	1
213	0.1	0.75
214	0.1	0.75
215	0.1	1
216	0.1	0.6
217	0.1	0.75
218	0.1	1
219	0.1	1
220	0.1	1
221	0.1	1
222	0.1	1
223	0.1	1
224	0.1	1
225	0.1	1
226	0.1	1
227	0.1	1
228	0.1	1
229	0.1	1
230	0.1	1
231	0.1	1
232	0.1	0.75
233	0.1	0.75
234	0.1	1
235	0.1	1
236	0.1	1
237	0.1	1
238	0.1	1
239	0.1	1
240	0.1	1
241	0.1	1
242	0.1	0.8
243	0.1	1
244	0.1	1
245	0.1	1
246	0.1	1
247	0.1	1
248	0.1	1
249	0.1	0.75
250	0.1	1
251	0.1	1
252	0.1	1
253	0.1	0.75
254	0.1	1
255	0.1	0.833333
256	0.1	1
257	0.1	1
258	0.1	1
259	0.1	1
260	0.1	0.75
261	0.1	0.75
262	0.1	0.75
263	0.1	1
264	0.1	1
265	0.1	1
266	0.1	0.8
267	0.1	0.666667
268	0.1	1
269	0.1	1
270	0.1	1
271	0.1	1
272	0.1	1
273	0.1	1
274	0.1	1
275	0.1	1
276	0.1	0.75
277	0.1	1
278	0.1	0.666667
279	0.1	0.75
280	0.1	1
281	0.1	0.8
282	0.1	1
283	0.1	1
284	0.1	1
285	0.1	1
286	0.1	1
287	0.1	1
288	0.1	1
289	0.1	1
290	0.1	1
291	0.1	0.666667
292	0.1	0.8
293	0.1	0.75
294	0.1	1
295	0.1	1
296	0.1	1
297	0.1	1
298	0.1	0.8
299	0.1	1
300	0.1	1
1	0.2	0.8
2	0.2	0.75
3	0.2	1
4	0.2	1
5	0.2	1
6	0.2	1
7	0.2	1
8	0.2	0.8
9	0.2	1
10	0.2	0.75
11	0.2	0.75
12	0.2	1
13	0.2	0.8
14	0.2	1
15	0.2	0.8
16	0.2	1
17	0.2	1
18	0.2	1
19	0.2	1
20	0.2	0.8
21	0.2	1
22	0.2	1
23	0.2	0.6
24	0.2	0.6
25	0.2	1
26	0.2	1
27	0.2	0.6
28	0.2	0.75
29	0.2	1
30	0.2	0.6
31	0.2	1
32	0.2	0.5
33	0.2	1
34	0.2	0.8
35	0.2	0.5
36	0.2	0.8
37	0.2	0.8
38	0.2	1
39	0.2	1
40	0.2	1
41	0.2	1
42	0.2	1
43	0.2	1
44	0.2	0.666667
45	0.2	0.6
46	0.2	1
47	0.2	1
48	0.2	1
49	0.2	0.8
50	0.2	1
51	0.2	1
52	0.2	0.75
53	0.2	0.6
54	0.2	1
55	0.2	0.6
56	0.2	0.75
57	0.2	0.75
58	0.2	0.75
59	0.2	0.8
60	0.2	1
61	0.2	0.8
62	0.2	1
63	0.2	1
64	0.2	0.8
65	0.2	0.666667
66	0.2	1
67	0.2	1
68	0.2	1
69	0.2	0.8
70	0.2	1
71	0.2	0.75
72	0.2	1
73	0.2	1
74	0.2	1
75	0.2	0.5
76	0.2	1
77	0.2	1
78	0.2	1
79	0.2	1
80	0.2	1
81	0.2	0.75
82	0.2	0.666667
83	0.2	1
84	0.2	1
85	0.2	1
86	0.2	0.8
87	0.2	1
88	0.2	0.75
89	0.2	0.5
90	0.2	1
91	0.2	0.666667
92	0.2	0.75
93	0.2	0.8
94	0.2	1
95	0.2	1
96	0.2	0.75
97	0.2	0.8
98	0.2	0.8
99	0.2	1
100	0.2	1
101	0.2	0.8
102	0.2	0.75
103	0.2	0.8
104	0.2	0.75
105	0.2	1
106	0.2	1
107	0.2	1
108	0.2	1
109	0.2	1
110	0.2	1
111	0.2	1
112	0.2	1
113	0.2	1
114	0.2	0.75
115	0.2	1
116	0.2	0.6
117	0.2	1
118	0.2	1
119	0.2	1
120	0.2	1
121	0.2	0.714286
122	0.2	1
123	0.2	1
124	0.2	1
125	0.2	1
126	0.2	0.75
127	0.2	1
128	0.2	0.75
129	0.2	0.75
130	0.2	1
131	0.2	0.8
132	0.2	1
133	0.2	1
134	0.2	1
135	0.2	0.6
136	0.2	1
137	0.2	1
138	0.2	1
139	0.2	1
140	0.2	1
141	0.2	1
142	0.2	1
143	0.2	0.75
144	0.2	0.666667
145	0.2	1
146	0.2	1
147	0.2	1
148	0.2	0.8
149	0.2	1
150	0.2	0.75
151	0.2	1
152	0.2	1
153	0.2	0.666667
154	0.2	1
155	0.2	0.666667
156	0.2	0.8
157	0.2	1
158	0.2	0.75
159	0.2	0.5
160	0.2	1
161	0.2	1
162	0.2	1
163	0.2	0.8
164	0.2	1
165	0.2	0.6
166	0.2	1
167	0.2	1
168	0.2	0.8
169	0.2	1
170	0.2	1
171	0.2	0.8
172	0.2	1
173	0.2	0.75
174	0.2	0.75
175	0.2	1
176	0.2	0.8
177	0.2	0.8
178	0.2	1
179	0.2	1
180	0.2	1
181	0.2	1
182	0.2	1
183	0.2	0.75
184	0.2	0.666667
185	0.2	1
186	0.2	1
187	0.2	1
188	0.2	0.75
189	0.2	1
190	0.2	0.75
191	0.2	1
192	0.2	0.75
193	0.2	0.75
194	0.2	1
195	0.2	1
196	0.2	0.8
197	0.2	0.6
198	0.2	1
199	0.2	0.8
200	0.2	1
201	0.2	0.75
202	0.2	0.75
203	0.2	0.666667
204	0.2	1
205	0.2	0.5
206	0.2	1
207	0.2	0.75
208	0.2	0.75
209	0.2	0.666667
210	0.2	0.75
211	0.2	1
212	0.2	0.75
213	0.2	0.75
214	0.2	1
215	0.2	0.8
216	0.2	0.6
217	0.2	1
218	0.2	1
219	0.2	0.8
220	0.2	1
221	0.2	1
222	0.2	1
223	0.2	1
224	0.2	0.75
225	0.2	0.75
226	0.2	0.75
227	0.2	1
228	0.2	1
229	0.2	1
230	0.2	0.666667
231	0.2	0.6
232	0.2	0.75
233	0.2	0.75
234	0.2	1
235	0.2	1
236	0.2	1
237	0.2	1
238	0.2	1
239	0.2	0.6
240	0.2	1
241	0.2	1
242	0.2	1
243	0.2	0.75
244	0.2	0.75
245	0.2	1
246	0.2	0.8
247	0.2	1
248	0.2	1
249	0.2	0.75
250	0.2	1
251	0.2	1
252	0.2	0.75
253	0.2	1
254	0.2	0.5
255	0.2	1
256	0.2	1
257	0.2	1
258	0.2	1
259	0.2	1
260	0.2	0.75
261	0.2	1
262	0.2	0.75
263	0.2	0.666667
264	0.2	1
265	0.2	0.75
266	0.2	0.8
267	0.2	0.6
268	0.2	1
269	0.2	0.8
270	0.2	0.8
271	0.2	1
272	0.2	1
273	0.2	1
274	0.2	0.75
275	0.2	1
276	0.2	1
277	0.2	0.6
278	0.2	1
279	0.2	1
280	0.2	1
281	0.2	0.666667
282	0.2	1
283	0.2	0.8
284	0.2	0.5
285	0.2	1
286	0.2	1
287	0.2	1
288	0.2	0.571429
289	0.2	1
290	0.2	0.666667
291	0.2	1
292	0.2	1
293	0.2	0.75
294	0.2	1
295	0.2	1
296	0.2	0.75
297	0.2	1
298	0.2	0.8
299	0.2	0.5
300	0.2	1

## Sheet: Extended Data Fig. 1e
Rep	Factor density	Proportion of true beta associations
1	0.05	1
2	0.05	1
3	0.05	1
4	0.05	0.75
5	0.05	1
6	0.05	1
7	0.05	1
8	0.05	1
9	0.05	0.75
10	0.05	0.75
11	0.05	1
12	0.05	0.75
13	0.05	0.75
14	0.05	1
15	0.05	1
16	0.05	1
17	0.05	1
18	0.05	0.666667
19	0.05	1
20	0.05	1
21	0.05	1
22	0.05	1
23	0.05	1
24	0.05	1
25	0.05	1
26	0.05	0.75
27	0.05	1
28	0.05	1
29	0.05	1
30	0.05	1
31	0.05	1
32	0.05	1
33	0.05	0.8
34	0.05	1
35	0.05	1
36	0.05	1
37	0.05	1
38	0.05	1
39	0.05	1
40	0.05	1
41	0.05	1
42	0.05	0.666667
43	0.05	1
44	0.05	0.8
45	0.05	1
46	0.05	1
47	0.05	1
48	0.05	1
49	0.05	1
50	0.05	1
51	0.05	0.666667
52	0.05	1
53	0.05	0.833333
54	0.05	1
55	0.05	1
56	0.05	1
57	0.05	1
58	0.05	1
59	0.05	1
60	0.05	1
61	0.05	1
62	0.05	1
63	0.05	1
64	0.05	1
65	0.05	1
66	0.05	1
67	0.05	1
68	0.05	0.666667
69	0.05	1
70	0.05	1
71	0.05	1
72	0.05	1
73	0.05	1
74	0.05	1
75	0.05	1
76	0.05	1
77	0.05	0.75
78	0.05	1
79	0.05	1
80	0.05	1
81	0.05	0.75
82	0.05	1
83	0.05	0.75
84	0.05	1
85	0.05	1
86	0.05	1
87	0.05	1
88	0.05	1
89	0.05	1
90	0.05	1
91	0.05	0.8
92	0.05	1
93	0.05	1
94	0.05	1
95	0.05	1
96	0.05	1
97	0.05	1
98	0.05	1
99	0.05	1
100	0.05	1
101	0.05	1
102	0.05	0.75
103	0.05	1
104	0.05	0.666667
105	0.05	0.75
106	0.05	1
107	0.05	1
108	0.05	1
109	0.05	1
110	0.05	1
111	0.05	0.75
112	0.05	1
113	0.05	1
114	0.05	1
115	0.05	1
116	0.05	1
117	0.05	1
118	0.05	1
119	0.05	1
120	0.05	1
121	0.05	0.833333
122	0.05	1
123	0.05	1
124	0.05	0.8
125	0.05	0.8
126	0.05	1
127	0.05	0.75
128	0.05	0.75
129	0.05	0.75
130	0.05	0.75
131	0.05	1
132	0.05	1
133	0.05	1
134	0.05	1
135	0.05	1
136	0.05	1
137	0.05	1
138	0.05	1
139	0.05	1
140	0.05	0.8
141	0.05	1
142	0.05	1
143	0.05	1
144	0.05	1
145	0.05	1
146	0.05	1
147	0.05	1
148	0.05	1
149	0.05	1
150	0.05	1
151	0.05	1
152	0.05	1
153	0.05	1
154	0.05	1
155	0.05	1
156	0.05	1
157	0.05	1
158	0.05	1
159	0.05	1
160	0.05	1
161	0.05	1
162	0.05	1
163	0.05	1
164	0.05	0.75
165	0.05	1
166	0.05	1
167	0.05	1
168	0.05	1
169	0.05	1
170	0.05	0.75
171	0.05	0.666667
172	0.05	1
173	0.05	1
174	0.05	1
175	0.05	1
176	0.05	1
177	0.05	1
178	0.05	1
179	0.05	1
180	0.05	1
181	0.05	1
182	0.05	1
183	0.05	1
184	0.05	1
185	0.05	1
186	0.05	1
187	0.05	0.75
188	0.05	1
189	0.05	1
190	0.05	1
191	0.05	1
192	0.05	1
193	0.05	1
194	0.05	1
195	0.05	1
196	0.05	1
197	0.05	0.6
198	0.05	1
199	0.05	1
200	0.05	1
201	0.05	1
202	0.05	1
203	0.05	0.75
204	0.05	1
205	0.05	1
206	0.05	1
207	0.05	1
208	0.05	1
209	0.05	0.75
210	0.05	0.75
211	0.05	1
212	0.05	1
213	0.05	1
214	0.05	0.666667
215	0.05	1
216	0.05	0.6
217	0.05	0.8
218	0.05	1
219	0.05	1
220	0.05	1
221	0.05	1
222	0.05	0.5
223	0.05	0.75
224	0.05	1
225	0.05	1
226	0.05	1
227	0.05	1
228	0.05	1
229	0.05	0.75
230	0.05	0.75
231	0.05	1
232	0.05	1
233	0.05	1
234	0.05	1
235	0.05	1
236	0.05	1
237	0.05	1
238	0.05	1
239	0.05	1
240	0.05	1
241	0.05	0.75
242	0.05	1
243	0.05	1
244	0.05	0.75
245	0.05	1
246	0.05	1
247	0.05	1
248	0.05	1
249	0.05	1
250	0.05	1
251	0.05	0.75
252	0.05	1
253	0.05	1
254	0.05	1
255	0.05	1
256	0.05	1
257	0.05	1
258	0.05	1
259	0.05	0.75
260	0.05	1
261	0.05	1
262	0.05	1
263	0.05	0.666667
264	0.05	1
265	0.05	1
266	0.05	1
267	0.05	1
268	0.05	0.8
269	0.05	1
270	0.05	1
271	0.05	1
272	0.05	1
273	0.05	1
274	0.05	1
275	0.05	1
276	0.05	1
277	0.05	1
278	0.05	0.8
279	0.05	1
280	0.05	1
281	0.05	1
282	0.05	1
283	0.05	0.8
284	0.05	0.8
285	0.05	1
286	0.05	1
287	0.05	1
288	0.05	1
289	0.05	1
290	0.05	1
291	0.05	1
292	0.05	1
293	0.05	1
294	0.05	0.8
295	0.05	1
296	0.05	1
297	0.05	1
298	0.05	1
299	0.05	1
300	0.05	0.8
1	0.1	1
2	0.1	1
3	0.1	1
4	0.1	0.6
5	0.1	1
6	0.1	1
7	0.1	1
8	0.1	1
9	0.1	1
10	0.1	0.75
11	0.1	1
12	0.1	1
13	0.1	1
14	0.1	1
15	0.1	0.8
16	0.1	1
17	0.1	1
18	0.1	0.75
19	0.1	1
20	0.1	1
21	0.1	1
22	0.1	1
23	0.1	1
24	0.1	1
25	0.1	1
26	0.1	1
27	0.1	1
28	0.1	0.75
29	0.1	0.5
30	0.1	1
31	0.1	0.75
32	0.1	1
33	0.1	0.8
34	0.1	1
35	0.1	0.5
36	0.1	1
37	0.1	1
38	0.1	1
39	0.1	1
40	0.1	0.75
41	0.1	1
42	0.1	0.666667
43	0.1	1
44	0.1	0.8
45	0.1	1
46	0.1	1
47	0.1	1
48	0.1	1
49	0.1	1
50	0.1	1
51	0.1	1
52	0.1	1
53	0.1	0.8
54	0.1	1
55	0.1	1
56	0.1	1
57	0.1	0.75
58	0.1	1
59	0.1	1
60	0.1	1
61	0.1	1
62	0.1	1
63	0.1	1
64	0.1	1
65	0.1	1
66	0.1	1
67	0.1	1
68	0.1	1
69	0.1	1
70	0.1	1
71	0.1	1
72	0.1	0.75
73	0.1	0.75
74	0.1	1
75	0.1	1
76	0.1	1
77	0.1	0.666667
78	0.1	1
79	0.1	1
80	0.1	1
81	0.1	1
82	0.1	1
83	0.1	1
84	0.1	1
85	0.1	1
86	0.1	1
87	0.1	1
88	0.1	1
89	0.1	1
90	0.1	1
91	0.1	0.8
92	0.1	0.8
93	0.1	1
94	0.1	1
95	0.1	1
96	0.1	1
97	0.1	0.8
98	0.1	1
99	0.1	1
100	0.1	0.75
101	0.1	1
102	0.1	1
103	0.1	0.75
104	0.1	1
105	0.1	1
106	0.1	1
107	0.1	1
108	0.1	0.8
109	0.1	1
110	0.1	1
111	0.1	0.666667
112	0.1	1
113	0.1	1
114	0.1	1
115	0.1	0.75
116	0.1	1
117	0.1	1
118	0.1	1
119	0.1	1
120	0.1	0.75
121	0.1	0.833333
122	0.1	1
123	0.1	1
124	0.1	1
125	0.1	1
126	0.1	1
127	0.1	1
128	0.1	0.75
129	0.1	1
130	0.1	1
131	0.1	1
132	0.1	1
133	0.1	1
134	0.1	1
135	0.1	1
136	0.1	1
137	0.1	1
138	0.1	1
139	0.1	1
140	0.1	1
141	0.1	1
142	0.1	1
143	0.1	1
144	0.1	1
145	0.1	1
146	0.1	0.666667
147	0.1	1
148	0.1	1
149	0.1	1
150	0.1	1
151	0.1	1
152	0.1	1
153	0.1	1
154	0.1	0.75
155	0.1	1
156	0.1	1
157	0.1	1
158	0.1	1
159	0.1	1
160	0.1	1
161	0.1	1
162	0.1	1
163	0.1	1
164	0.1	1
165	0.1	1
166	0.1	0.75
167	0.1	1
168	0.1	1
169	0.1	1
170	0.1	0.75
171	0.1	1
172	0.1	1
173	0.1	1
174	0.1	1
175	0.1	1
176	0.1	1
177	0.1	1
178	0.1	1
179	0.1	1
180	0.1	1
181	0.1	1
182	0.1	1
183	0.1	1
184	0.1	1
185	0.1	1
186	0.1	1
187	0.1	1
188	0.1	1
189	0.1	1
190	0.1	0.75
191	0.1	1
192	0.1	1
193	0.1	1
194	0.1	1
195	0.1	1
196	0.1	0.8
197	0.1	0.5
198	0.1	1
199	0.1	1
200	0.1	1
201	0.1	1
202	0.1	1
203	0.1	1
204	0.1	1
205	0.1	0.75
206	0.1	1
207	0.1	1
208	0.1	1
209	0.1	0.75
210	0.1	0.75
211	0.1	1
212	0.1	1
213	0.1	1
214	0.1	0.666667
215	0.1	1
216	0.1	1
217	0.1	1
218	0.1	0.75
219	0.1	1
220	0.1	1
221	0.1	1
222	0.1	0.6
223	0.1	0.75
224	0.1	1
225	0.1	1
226	0.1	1
227	0.1	1
228	0.1	1
229	0.1	0.75
230	0.1	0.75
231	0.1	1
232	0.1	1
233	0.1	0.8
234	0.1	1
235	0.1	1
236	0.1	1
237	0.1	1
238	0.1	1
239	0.1	1
240	0.1	1
241	0.1	1
242	0.1	1
243	0.1	1
244	0.1	1
245	0.1	1
246	0.1	1
247	0.1	1
248	0.1	1
249	0.1	1
250	0.1	1
251	0.1	1
252	0.1	1
253	0.1	1
254	0.1	1
255	0.1	1
256	0.1	1
257	0.1	1
258	0.1	1
259	0.1	0.666667
260	0.1	0.333333
261	0.1	1
262	0.1	1
263	0.1	0.75
264	0.1	1
265	0.1	1
266	0.1	1
267	0.1	0.75
268	0.1	0.8
269	0.1	1
270	0.1	1
271	0.1	1
272	0.1	1
273	0.1	1
274	0.1	1
275	0.1	0.6
276	0.1	1
277	0.1	1
278	0.1	1
279	0.1	0.75
280	0.1	1
281	0.1	1
282	0.1	1
283	0.1	0.666667
284	0.1	0.8
285	0.1	1
286	0.1	1
287	0.1	1
288	0.1	1
289	0.1	1
290	0.1	1
291	0.1	1
292	0.1	1
293	0.1	1
294	0.1	0.75
295	0.1	1
296	0.1	1
297	0.1	1
298	0.1	1
299	0.1	1
300	0.1	0.8
1	0.2	1
2	0.2	1
3	0.2	1
4	0.2	0.5
5	0.2	0.666667
6	0.2	1
7	0.2	0.75
8	0.2	0.5
9	0.2	0.8
10	0.2	1
11	0.2	1
12	0.2	1
13	0.2	1
14	0.2	1
15	0.2	1
16	0.2	1
17	0.2	0.6
18	0.2	0.5
19	0.2	0.666667
20	0.2	1
21	0.2	1
22	0.2	0.75
23	0.2	1
24	0.2	1
25	0.2	0.6
26	0.2	0.8
27	0.2	1
28	0.2	1
29	0.2	1
30	0.2	1
31	0.2	1
32	0.2	1
33	0.2	0.8
34	0.2	1
35	0.2	0.428571
36	0.2	1
37	0.2	1
38	0.2	0.666667
39	0.2	0.666667
40	0.2	0.666667
41	0.2	1
42	0.2	0.75
43	0.2	0.75
44	0.2	0.571429
45	0.2	0.75
46	0.2	0.75
47	0.2	1
48	0.2	1
49	0.2	1
50	0.2	0.6
51	0.2	0.5
52	0.2	0.75
53	0.2	1
54	0.2	1
55	0.2	1
56	0.2	1
57	0.2	1
58	0.2	1
59	0.2	0.8
60	0.2	1
61	0.2	1
62	0.2	0.75
63	0.2	1
64	0.2	1
65	0.2	1
66	0.2	1
67	0.2	1
68	0.2	0.75
69	0.2	0.666667
70	0.2	1
71	0.2	1
72	0.2	0.666667
73	0.2	1
74	0.2	1
75	0.2	1
76	0.2	0.8
77	0.2	1
78	0.2	0.75
79	0.2	1
80	0.2	0.75
81	0.2	1
82	0.2	0.666667
83	0.2	0.75
84	0.2	0.666667
85	0.2	1
86	0.2	1
87	0.2	1
88	0.2	1
89	0.2	1
90	0.2	1
91	0.2	0.666667
92	0.2	0.666667
93	0.2	1
94	0.2	1
95	0.2	0.75
96	0.2	0.5
97	0.2	1
98	0.2	0.8
99	0.2	0.6
100	0.2	1
101	0.2	1
102	0.2	0.75
103	0.2	0.666667
104	0.2	1
105	0.2	1
106	0.2	0.6
107	0.2	1
108	0.2	1
109	0.2	1
110	0.2	1
111	0.2	0.8
112	0.2	1
113	0.2	0.6
114	0.2	1
115	0.2	0.666667
116	0.2	0.6
117	0.2	1
118	0.2	0.666667
119	0.2	0.5
120	0.2	0.75
121	0.2	1
122	0.2	1
123	0.2	1
124	0.2	1
125	0.2	0.8
126	0.2	0.5
127	0.2	0.75
128	0.2	1
129	0.2	1
130	0.2	1
131	0.2	1
132	0.2	0.75
133	0.2	0.6
134	0.2	1
135	0.2	1
136	0.2	1
137	0.2	1
138	0.2	0.8
139	0.2	1
140	0.2	1
141	0.2	1
142	0.2	0.75
143	0.2	1
144	0.2	1
145	0.2	0.8
146	0.2	0.75
147	0.2	1
148	0.2	1
149	0.2	0.666667
150	0.2	1
151	0.2	0.666667
152	0.2	1
153	0.2	1
154	0.2	0.75
155	0.2	1
156	0.2	0.75
157	0.2	1
158	0.2	0.75
159	0.2	0.5
160	0.2	1
161	0.2	1
162	0.2	0.666667
163	0.2	0.666667
164	0.2	0.75
165	0.2	1
166	0.2	1
167	0.2	0.666667
168	0.2	1
169	0.2	1
170	0.2	1
171	0.2	1
172	0.2	0.666667
173	0.2	1
174	0.2	1
175	0.2	0.75
176	0.2	1
177	0.2	0.75
178	0.2	0.75
179	0.2	1
180	0.2	1
181	0.2	0.75
182	0.2	1
183	0.2	1
184	0.2	0.75
185	0.2	1
186	0.2	0.666667
187	0.2	1
188	0.2	1
189	0.2	0.4
190	0.2	0.75
191	0.2	0.8
192	0.2	1
193	0.2	1
194	0.2	1
195	0.2	1
196	0.2	1
197	0.2	0.285714
198	0.2	1
199	0.2	0.666667
200	0.2	1
201	0.2	0.5
202	0.2	1
203	0.2	1
204	0.2	1
205	0.2	0.75
206	0.2	1
207	0.2	1
208	0.2	0.5
209	0.2	0.8
210	0.2	1
211	0.2	1
212	0.2	0.75
213	0.2	0.75
214	0.2	0.75
215	0.2	0.5
216	0.2	1
217	0.2	0.75
218	0.2	0.75
219	0.2	0.4
220	0.2	1
221	0.2	0.5
222	0.2	0.6
223	0.2	0.6
224	0.2	1
225	0.2	0.75
226	0.2	0.5
227	0.2	0.5
228	0.2	1
229	0.2	1
230	0.2	1
231	0.2	1
232	0.2	0.666667
233	0.2	0.75
234	0.2	0.75
235	0.2	0.75
236	0.2	1
237	0.2	0.75
238	0.2	1
239	0.2	0.6
240	0.2	1
241	0.2	0.75
242	0.2	1
243	0.2	1
244	0.2	1
245	0.2	1
246	0.2	1
247	0.2	0.5
248	0.2	1
249	0.2	1
250	0.2	1
251	0.2	1
252	0.2	1
253	0.2	1
254	0.2	0.75
255	0.2	1
256	0.2	1
257	0.2	1
258	0.2	1
259	0.2	1
260	0.2	0.5
261	0.2	0.6
262	0.2	1
263	0.2	0.8
264	0.2	0.6
265	0.2	1
266	0.2	0.666667
267	0.2	0.75
268	0.2	0.6
269	0.2	1
270	0.2	0.8
271	0.2	1
272	0.2	1
273	0.2	1
274	0.2	1
275	0.2	1
276	0.2	1
277	0.2	0.75
278	0.2	1
279	0.2	0.333333
280	0.2	0.666667
281	0.2	0.833333
282	0.2	1
283	0.2	1
284	0.2	1
285	0.2	1
286	0.2	0.5
287	0.2	1
288	0.2	1
289	0.2	0.75
290	0.2	0.75
291	0.2	1
292	0.2	0.666667
293	0.2	1
294	0.2	1
295	0.2	1
296	0.2	1
297	0.2	1
298	0.2	1
299	0.2	1
300	0.2	0.75

## Sheet: Extended Data Fig. 1f
Method	Factor density	Observed FDP
GSFA	pi=0.05	0
GSFA	pi=0.05	0
GSFA	pi=0.05	0
GSFA	pi=0.05	0
GSFA	pi=0.05	0
GSFA	pi=0.05	0
GSFA	pi=0.05	0
GSFA	pi=0.05	0
GSFA	pi=0.05	0
GSFA	pi=0.05	0
GSFA	pi=0.05	0
GSFA	pi=0.05	0
GSFA	pi=0.05	0
GSFA	pi=0.05	0
GSFA	pi=0.05	0
GSFA	pi=0.05	0
GSFA	pi=0.05	0
GSFA	pi=0.05	0
GSFA	pi=0.05	0
GSFA	pi=0.05	0
GSFA	pi=0.05	0
GSFA	pi=0.05	0
GSFA	pi=0.05	0
GSFA	pi=0.05	0
GSFA	pi=0.05	0
GSFA	pi=0.05	0
GSFA	pi=0.05	0
GSFA	pi=0.05	0
GSFA	pi=0.05	0
GSFA	pi=0.05	0
GSFA	pi=0.05	0
GSFA	pi=0.05	0
GSFA	pi=0.05	0
GSFA	pi=0.05	0
GSFA	pi=0.05	0
GSFA	pi=0.05	0
GSFA	pi=0.05	0
GSFA	pi=0.05	0
GSFA	pi=0.05	0
GSFA	pi=0.05	0
GSFA	pi=0.05	0
GSFA	pi=0.05	0
GSFA	pi=0.05	0
GSFA	pi=0.05	0
GSFA	pi=0.05	0
GSFA	pi=0.05	0
GSFA	pi=0.05	0
GSFA	pi=0.05	0
GSFA	pi=0.05	0
GSFA	pi=0.05	0
GSFA	pi=0.05	0
GSFA	pi=0.05	0
GSFA	pi=0.05	0
GSFA	pi=0.05	0
GSFA	pi=0.05	0
GSFA	pi=0.05	0
GSFA	pi=0.05	0
GSFA	pi=0.05	0
GSFA	pi=0.05	0
GSFA	pi=0.05	0
GSFA	pi=0.05	0
GSFA	pi=0.05	0
GSFA	pi=0.05	0
GSFA	pi=0.05	0
GSFA	pi=0.05	0
GSFA	pi=0.05	0
GSFA	pi=0.05	0
GSFA	pi=0.05	0
GSFA	pi=0.05	0
GSFA	pi=0.05	0
GSFA	pi=0.05	0
GSFA	pi=0.05	0
GSFA	pi=0.05	0
GSFA	pi=0.05	0
GSFA	pi=0.05	0
GSFA	pi=0.05	0
GSFA	pi=0.05	0
GSFA	pi=0.05	0
GSFA	pi=0.05	0
GSFA	pi=0.05	0
GSFA	pi=0.05	0
GSFA	pi=0.05	0
GSFA	pi=0.05	0
GSFA	pi=0.05	0
GSFA	pi=0.05	0
GSFA	pi=0.05	0
GSFA	pi=0.05	0
GSFA	pi=0.05	0
GSFA	pi=0.05	0
GSFA	pi=0.05	0
GSFA	pi=0.05	0
GSFA	pi=0.05	0
GSFA	pi=0.05	0
GSFA	pi=0.05	0
GSFA	pi=0.05	0
GSFA	pi=0.05	0
GSFA	pi=0.05	0
GSFA	pi=0.05	0
GSFA	pi=0.05	0
GSFA	pi=0.05	0
GSFA	pi=0.05	0
GSFA	pi=0.05	0
GSFA	pi=0.05	0
GSFA	pi=0.05	0
GSFA	pi=0.05	0
GSFA	pi=0.05	0
GSFA	pi=0.05	0
GSFA	pi=0.05	0
GSFA	pi=0.05	0
GSFA	pi=0.05	0
GSFA	pi=0.05	0
GSFA	pi=0.05	0
GSFA	pi=0.05	0
GSFA	pi=0.05	0
GSFA	pi=0.05	0
GSFA	pi=0.05	0
GSFA	pi=0.05	0
GSFA	pi=0.05	0
GSFA	pi=0.05	0
GSFA	pi=0.05	0
GSFA	pi=0.05	0
GSFA	pi=0.05	0
GSFA	pi=0.05	0
GSFA	pi=0.05	0
GSFA	pi=0.05	0
GSFA	pi=0.05	0
GSFA	pi=0.05	0
GSFA	pi=0.05	0
GSFA	pi=0.05	0
GSFA	pi=0.05	0
GSFA	pi=0.05	0
GSFA	pi=0.05	0
GSFA	pi=0.05	0
GSFA	pi=0.05	0
GSFA	pi=0.05	0
GSFA	pi=0.05	0
GSFA	pi=0.05	0
GSFA	pi=0.05	0
GSFA	pi=0.05	0
GSFA	pi=0.05	0
GSFA	pi=0.05	0
GSFA	pi=0.05	0
GSFA	pi=0.05	0
GSFA	pi=0.05	0
GSFA	pi=0.05	0
GSFA	pi=0.05	0
GSFA	pi=0.05	0
GSFA	pi=0.05	0
GSFA	pi=0.05	0
GSFA	pi=0.05	0
GSFA	pi=0.05	0
GSFA	pi=0.05	0
GSFA	pi=0.05	0
GSFA	pi=0.05	0
GSFA	pi=0.05	0
GSFA	pi=0.05	0
GSFA	pi=0.05	0
GSFA	pi=0.05	0
GSFA	pi=0.05	0
GSFA	pi=0.05	0
GSFA	pi=0.05	0
GSFA	pi=0.05	0
GSFA	pi=0.05	0
GSFA	pi=0.05	0
GSFA	pi=0.05	0
GSFA	pi=0.05	0
GSFA	pi=0.05	0
GSFA	pi=0.05	0
GSFA	pi=0.05	0
GSFA	pi=0.05	0
GSFA	pi=0.05	0
GSFA	pi=0.05	0
GSFA	pi=0.05	0
GSFA	pi=0.05	0
GSFA	pi=0.05	0
GSFA	pi=0.05	0
GSFA	pi=0.05	0
GSFA	pi=0.05	0
GSFA	pi=0.05	0
GSFA	pi=0.05	0
GSFA	pi=0.05	0
GSFA	pi=0.05	0
GSFA	pi=0.05	0
GSFA	pi=0.05	0
GSFA	pi=0.05	0
GSFA	pi=0.05	0
GSFA	pi=0.05	0
GSFA	pi=0.05	0
GSFA	pi=0.05	0
GSFA	pi=0.05	0
GSFA	pi=0.05	0
GSFA	pi=0.05	0
GSFA	pi=0.05	0
GSFA	pi=0.05	0
GSFA	pi=0.05	0
GSFA	pi=0.05	0
GSFA	pi=0.05	0
GSFA	pi=0.05	0
GSFA	pi=0.05	0
GSFA	pi=0.05	0
GSFA	pi=0.05	0
GSFA	pi=0.05	0
GSFA	pi=0.05	0
GSFA	pi=0.05	0
GSFA	pi=0.05	0
GSFA	pi=0.05	0
GSFA	pi=0.05	0
GSFA	pi=0.05	0
GSFA	pi=0.05	0
GSFA	pi=0.05	0
GSFA	pi=0.05	0
GSFA	pi=0.05	0
GSFA	pi=0.05	0
GSFA	pi=0.05	0
GSFA	pi=0.05	0
GSFA	pi=0.05	0
GSFA	pi=0.05	0
GSFA	pi=0.05	0
GSFA	pi=0.05	0
GSFA	pi=0.05	0
GSFA	pi=0.05	0
GSFA	pi=0.05	0
GSFA	pi=0.05	0
GSFA	pi=0.05	0
GSFA	pi=0.05	0
GSFA	pi=0.05	0
GSFA	pi=0.05	0
GSFA	pi=0.05	0
GSFA	pi=0.05	0
GSFA	pi=0.05	0.952569
GSFA	pi=0.05	0
GSFA	pi=0.05	0
GSFA	pi=0.05	0
GSFA	pi=0.05	0
GSFA	pi=0.05	0
GSFA	pi=0.05	0
GSFA	pi=0.05	0
GSFA	pi=0.05	0
GSFA	pi=0.05	0
GSFA	pi=0.05	0
GSFA	pi=0.05	0
GSFA	pi=0.05	0
GSFA	pi=0.05	0
GSFA	pi=0.05	0
GSFA	pi=0.05	0
GSFA	pi=0.05	0
GSFA	pi=0.05	0
GSFA	pi=0.05	0
GSFA	pi=0.05	0
GSFA	pi=0.05	0
GSFA	pi=0.05	0
GSFA	pi=0.05	0
GSFA	pi=0.05	0
GSFA	pi=0.05	0
GSFA	pi=0.05	0
GSFA	pi=0.05	0
GSFA	pi=0.05	0
GSFA	pi=0.05	0
GSFA	pi=0.05	0
GSFA	pi=0.05	0
GSFA	pi=0.05	0
GSFA	pi=0.05	0
GSFA	pi=0.05	0
GSFA	pi=0.05	0
GSFA	pi=0.05	0
GSFA	pi=0.05	0
GSFA	pi=0.05	0
GSFA	pi=0.05	0
GSFA	pi=0.05	0
GSFA	pi=0.05	0
GSFA	pi=0.05	0
GSFA	pi=0.05	0
GSFA	pi=0.05	0
GSFA	pi=0.05	0
GSFA	pi=0.05	0
GSFA	pi=0.05	0
GSFA	pi=0.05	0
GSFA	pi=0.05	0
GSFA	pi=0.05	0
GSFA	pi=0.05	0
GSFA	pi=0.05	0
GSFA	pi=0.05	0
GSFA	pi=0.05	0
GSFA	pi=0.05	0
GSFA	pi=0.05	0
GSFA	pi=0.05	0
GSFA	pi=0.05	0
GSFA	pi=0.05	0
GSFA	pi=0.05	0
GSFA	pi=0.05	0
GSFA	pi=0.05	0
GSFA	pi=0.05	0
GSFA	pi=0.05	0
GSFA	pi=0.05	0
GSFA	pi=0.05	0
GSFA	pi=0.05	0
GSFA	pi=0.05	0
GSFA	pi=0.05	0
GSFA	pi=0.05	0
GSFA	pi=0.05	0
GSFA	pi=0.05	0
GSFA	pi=0.05	0
GSFA	pi=0.05	0
GSFA	pi=0.05	0
GSFA	pi=0.05	0
GSFA	pi=0.05	0
GSFA	pi=0.05	0
GSFA	pi=0.05	0
GSFA	pi=0.05	0
GSFA	pi=0.05	0
GSFA	pi=0.05	0
GSFA	pi=0.05	0
GSFA	pi=0.05	0
GSFA	pi=0.05	0
GSFA	pi=0.05	0
GSFA	pi=0.05	0
GSFA	pi=0.05	0
GSFA	pi=0.05	0
GSFA	pi=0.05	0
GSFA	pi=0.05	0
GSFA	pi=0.05	0
GSFA	pi=0.05	0
GSFA	pi=0.05	0
GSFA	pi=0.05	0
GSFA	pi=0.05	0
GSFA	pi=0.05	0
GSFA	pi=0.05	0
GSFA	pi=0.05	0
GSFA	pi=0.05	0
GSFA	pi=0.05	0
GSFA	pi=0.05	0
GSFA	pi=0.05	0
GSFA	pi=0.05	0
GSFA	pi=0.05	0
GSFA	pi=0.05	0
GSFA	pi=0.05	0
GSFA	pi=0.05	0
GSFA	pi=0.05	0
GSFA	pi=0.05	0
GSFA	pi=0.05	0
GSFA	pi=0.05	0
GSFA	pi=0.05	0
GSFA	pi=0.05	0
GSFA	pi=0.05	0
GSFA	pi=0.05	0
GSFA	pi=0.05	0
GSFA	pi=0.05	0
GSFA	pi=0.05	0
GSFA	pi=0.05	0
GSFA	pi=0.05	0
GSFA	pi=0.05	0
GSFA	pi=0.05	0
GSFA	pi=0.05	0
GSFA	pi=0.05	0
GSFA	pi=0.05	0
GSFA	pi=0.05	0
GSFA	pi=0.05	0
GSFA	pi=0.05	0
GSFA	pi=0.05	0
GSFA	pi=0.05	0
GSFA	pi=0.05	0
GSFA	pi=0.05	0
GSFA	pi=0.05	0
GSFA	pi=0.05	0
GSFA	pi=0.05	0
GSFA	pi=0.05	0
GSFA	pi=0.05	0
GSFA	pi=0.05	0
GSFA	pi=0.05	0
GSFA	pi=0.05	0
GSFA	pi=0.05	0
GSFA	pi=0.05	0
GSFA	pi=0.05	0
GSFA	pi=0.05	0
GSFA	pi=0.05	0
GSFA	pi=0.05	0
GSFA	pi=0.05	0
GSFA	pi=0.05	0
GSFA	pi=0.05	0
GSFA	pi=0.05	0
GSFA	pi=0.05	0
GSFA	pi=0.05	0
GSFA	pi=0.05	0
GSFA	pi=0.05	0
GSFA	pi=0.05	0
GSFA	pi=0.05	0
GSFA	pi=0.05	0
GSFA	pi=0.05	0
GSFA	pi=0.05	0
GSFA	pi=0.05	0
GSFA	pi=0.05	0
GSFA	pi=0.05	0
GSFA	pi=0.05	0
GSFA	pi=0.05	0
GSFA	pi=0.05	0
GSFA	pi=0.05	0
GSFA	pi=0.05	0
GSFA	pi=0.05	0
GSFA	pi=0.05	0
GSFA	pi=0.05	0
GSFA	pi=0.05	0
GSFA	pi=0.05	0
GSFA	pi=0.05	0
GSFA	pi=0.05	0
GSFA	pi=0.05	0
GSFA	pi=0.05	0
GSFA	pi=0.05	0
GSFA	pi=0.05	0
GSFA	pi=0.05	0
GSFA	pi=0.05	0
GSFA	pi=0.05	0
GSFA	pi=0.05	0
GSFA	pi=0.05	0
GSFA	pi=0.05	0
GSFA	pi=0.05	0
GSFA	pi=0.05	0
GSFA	pi=0.05	0
GSFA	pi=0.05	0
GSFA	pi=0.05	0
GSFA	pi=0.05	0
GSFA	pi=0.05	0
GSFA	pi=0.05	0
GSFA	pi=0.05	0
GSFA	pi=0.05	0
GSFA	pi=0.05	0
GSFA	pi=0.05	0
GSFA	pi=0.05	0
GSFA	pi=0.05	0
GSFA	pi=0.05	0
GSFA	pi=0.05	0
GSFA	pi=0.05	0
GSFA	pi=0.05	0
GSFA	pi=0.05	0
GSFA	pi=0.05	0
GSFA	pi=0.05	0
GSFA	pi=0.05	0
GSFA	pi=0.05	0
GSFA	pi=0.05	0
GSFA	pi=0.05	0
GSFA	pi=0.05	0
GSFA	pi=0.05	0
GSFA	pi=0.05	0
GSFA	pi=0.05	0
GSFA	pi=0.05	0
GSFA	pi=0.05	0
GSFA	pi=0.05	0
GSFA	pi=0.05	0
GSFA	pi=0.05	0
GSFA	pi=0.05	0
GSFA	pi=0.05	0
GSFA	pi=0.05	0
GSFA	pi=0.05	0
GSFA	pi=0.05	0
GSFA	pi=0.05	0
GSFA	pi=0.05	0
GSFA	pi=0.05	0
GSFA	pi=0.05	0
GSFA	pi=0.05	0
GSFA	pi=0.05	0
GSFA	pi=0.05	0
GSFA	pi=0.05	0
GSFA	pi=0.05	0
GSFA	pi=0.05	0
GSFA	pi=0.05	0
GSFA	pi=0.05	0
GSFA	pi=0.05	0
GSFA	pi=0.05	0
GSFA	pi=0.05	0
GSFA	pi=0.05	0
GSFA	pi=0.05	0
GSFA	pi=0.05	0
GSFA	pi=0.05	0
GSFA	pi=0.05	0
GSFA	pi=0.05	0
GSFA	pi=0.05	0
GSFA	pi=0.05	0
GSFA	pi=0.05	0
GSFA	pi=0.05	0
GSFA	pi=0.05	0
GSFA	pi=0.05	0
GSFA	pi=0.05	0
GSFA	pi=0.05	0
GSFA	pi=0.05	0
GSFA	pi=0.05	0
GSFA	pi=0.05	0
GSFA	pi=0.05	0
GSFA	pi=0.05	0
GSFA	pi=0.05	0
GSFA	pi=0.05	0
GSFA	pi=0.05	0
GSFA	pi=0.05	0
GSFA	pi=0.05	0
GSFA	pi=0.05	0
GSFA	pi=0.05	0
GSFA	pi=0.05	0
GSFA	pi=0.05	0
GSFA	pi=0.05	0
GSFA	pi=0.05	0
GSFA	pi=0.05	0
GSFA	pi=0.05	0
GSFA	pi=0.05	0
GSFA	pi=0.05	0
GSFA	pi=0.05	0
GSFA	pi=0.05	0
GSFA	pi=0.05	0
GSFA	pi=0.05	0
GSFA	pi=0.05	0
GSFA	pi=0.05	0
GSFA	pi=0.05	0
GSFA	pi=0.05	0
GSFA	pi=0.05	0
GSFA	pi=0.05	0
GSFA	pi=0.05	0
GSFA	pi=0.05	0
GSFA	pi=0.05	0
GSFA	pi=0.05	0
GSFA	pi=0.05	0
GSFA	pi=0.05	0
GSFA	pi=0.05	0
GSFA	pi=0.05	0
GSFA	pi=0.05	0
GSFA	pi=0.05	0
GSFA	pi=0.05	0
GSFA	pi=0.05	0
GSFA	pi=0.05	0
GSFA	pi=0.05	0
GSFA	pi=0.05	0
GSFA	pi=0.05	0
GSFA	pi=0.05	0
GSFA	pi=0.05	0
GSFA	pi=0.05	0
GSFA	pi=0.05	0
GSFA	pi=0.05	0
GSFA	pi=0.05	0
GSFA	pi=0.05	0
GSFA	pi=0.05	0
GSFA	pi=0.05	0
GSFA	pi=0.05	0
GSFA	pi=0.05	0
GSFA	pi=0.05	0
GSFA	pi=0.05	0
GSFA	pi=0.05	0
GSFA	pi=0.05	0
GSFA	pi=0.05	0
GSFA	pi=0.05	0
GSFA	pi=0.05	0
GSFA	pi=0.05	0
GSFA	pi=0.05	0
GSFA	pi=0.05	0
GSFA	pi=0.05	0
GSFA	pi=0.05	0
GSFA	pi=0.05	0
GSFA	pi=0.05	0
GSFA	pi=0.05	0
GSFA	pi=0.05	0
GSFA	pi=0.05	0
GSFA	pi=0.05	0
GSFA	pi=0.05	0
GSFA	pi=0.05	0
GSFA	pi=0.05	0
GSFA	pi=0.05	0
GSFA	pi=0.05	0
GSFA	pi=0.05	0
GSFA	pi=0.05	0
GSFA	pi=0.05	0
GSFA	pi=0.05	0
GSFA	pi=0.05	0
GSFA	pi=0.05	0
GSFA	pi=0.05	0
GSFA	pi=0.05	0
GSFA	pi=0.05	0
GSFA	pi=0.05	0
GSFA	pi=0.05	0
GSFA	pi=0.05	0
GSFA	pi=0.05	0
GSFA	pi=0.05	0
GSFA	pi=0.05	0
GSFA	pi=0.05	0
GSFA	pi=0.05	0
GSFA	pi=0.05	0
GSFA	pi=0.05	0
GSFA	pi=0.05	0
GSFA	pi=0.05	0
GSFA	pi=0.05	0
GSFA	pi=0.05	0
GSFA	pi=0.05	0
GSFA	pi=0.05	0
GSFA	pi=0.05	0
GSFA	pi=0.05	0
GSFA	pi=0.05	0
GSFA	pi=0.05	0
GSFA	pi=0.05	0
GSFA	pi=0.05	0
GSFA	pi=0.05	0
GSFA	pi=0.05	0
GSFA	pi=0.05	0
GSFA	pi=0.05	0
GSFA	pi=0.05	0
GSFA	pi=0.05	0
GSFA	pi=0.05	0
GSFA	pi=0.05	0
GSFA	pi=0.05	0
GSFA	pi=0.05	0
GSFA	pi=0.05	0
GSFA	pi=0.05	0
GSFA	pi=0.05	0
GSFA	pi=0.05	0
GSFA	pi=0.05	0
GSFA	pi=0.05	0
GSFA	pi=0.05	0
GSFA	pi=0.05	0
GSFA	pi=0.05	0
GSFA	pi=0.05	0
GSFA	pi=0.05	0
GSFA	pi=0.05	0
GSFA	pi=0.05	0
GSFA	pi=0.05	0
GSFA	pi=0.05	0
GSFA	pi=0.05	0.0283401
GSFA	pi=0.05	0
GSFA	pi=0.05	0
GSFA	pi=0.05	0
GSFA	pi=0.05	0
GSFA	pi=0.05	0
GSFA	pi=0.05	0
GSFA	pi=0.05	0
GSFA	pi=0.05	0
GSFA	pi=0.05	0
GSFA	pi=0.05	0
GSFA	pi=0.05	0
GSFA	pi=0.05	0
GSFA	pi=0.05	0
GSFA	pi=0.05	0
GSFA	pi=0.05	0
GSFA	pi=0.05	0
GSFA	pi=0.05	0
GSFA	pi=0.05	0
GSFA	pi=0.05	0
GSFA	pi=0.05	0
GSFA	pi=0.05	0.0337079
GSFA	pi=0.05	0.00374532
GSFA	pi=0.05	0
GSFA	pi=0.05	0
GSFA	pi=0.05	0
GSFA	pi=0.05	0.456814
GSFA	pi=0.05	0
GSFA	pi=0.05	0
GSFA	pi=0.05	0
GSFA	pi=0.05	0.458574
GSFA	pi=0.05	0
GSFA	pi=0.05	0
GSFA	pi=0.05	0
GSFA	pi=0.05	0
GSFA	pi=0.05	0
GSFA	pi=0.05	0
GSFA	pi=0.05	0
GSFA	pi=0.05	0
GSFA	pi=0.05	0
GSFA	pi=0.05	0
GSFA	pi=0.05	0
GSFA	pi=0.05	0
GSFA	pi=0.05	0
GSFA	pi=0.05	0
GSFA	pi=0.05	0
GSFA	pi=0.05	0
GSFA	pi=0.05	0
GSFA	pi=0.05	0
GSFA	pi=0.05	0
GSFA	pi=0.05	0
GSFA	pi=0.05	0
GSFA	pi=0.05	0
GSFA	pi=0.05	0
GSFA	pi=0.05	0
GSFA	pi=0.05	0
GSFA	pi=0.05	0
GSFA	pi=0.05	0
GSFA	pi=0.05	0
GSFA	pi=0.05	0
GSFA	pi=0.05	0
GSFA	pi=0.05	0
GSFA	pi=0.05	0
GSFA	pi=0.05	0
GSFA	pi=0.05	0
GSFA	pi=0.05	0
GSFA	pi=0.05	0
GSFA	pi=0.05	0
GSFA	pi=0.05	0.227414
GSFA	pi=0.05	0
GSFA	pi=0.05	0
GSFA	pi=0.05	0
GSFA	pi=0.05	0
GSFA	pi=0.05	0
GSFA	pi=0.05	0
GSFA	pi=0.05	0
GSFA	pi=0.05	0
GSFA	pi=0.05	0
GSFA	pi=0.05	0
GSFA	pi=0.05	0
GSFA	pi=0.05	0
GSFA	pi=0.05	0
GSFA	pi=0.05	0
GSFA	pi=0.05	0
GSFA	pi=0.05	0
GSFA	pi=0.05	0
GSFA	pi=0.05	0
GSFA	pi=0.05	0
GSFA	pi=0.05	0
GSFA	pi=0.05	0
GSFA	pi=0.05	0
GSFA	pi=0.05	0
GSFA	pi=0.05	0
GSFA	pi=0.05	0
GSFA	pi=0.05	0
GSFA	pi=0.05	0
GSFA	pi=0.05	0
GSFA	pi=0.05	0
GSFA	pi=0.05	0
GSFA	pi=0.05	0
GSFA	pi=0.05	0
GSFA	pi=0.05	0
GSFA	pi=0.05	0
GSFA	pi=0.05	0
GSFA	pi=0.05	0
GSFA	pi=0.05	0
GSFA	pi=0.05	0
GSFA	pi=0.05	0
GSFA	pi=0.05	0
GSFA	pi=0.05	0
GSFA	pi=0.05	0
GSFA	pi=0.05	0
GSFA	pi=0.05	0
GSFA	pi=0.05	0
GSFA	pi=0.05	0
GSFA	pi=0.05	0
GSFA	pi=0.05	0
GSFA	pi=0.05	0
GSFA	pi=0.05	0
GSFA	pi=0.05	0
GSFA	pi=0.05	0
GSFA	pi=0.05	0
GSFA	pi=0.05	0
GSFA	pi=0.05	0
GSFA	pi=0.05	0
GSFA	pi=0.05	0
GSFA	pi=0.05	0.469185
GSFA	pi=0.05	0
GSFA	pi=0.05	0
GSFA	pi=0.05	0
GSFA	pi=0.05	0
GSFA	pi=0.05	0
GSFA	pi=0.05	0
GSFA	pi=0.05	0
GSFA	pi=0.05	0
GSFA	pi=0.05	0
GSFA	pi=0.05	0.515094
GSFA	pi=0.05	0
GSFA	pi=0.05	0
GSFA	pi=0.05	0
GSFA	pi=0.05	0
GSFA	pi=0.05	0
GSFA	pi=0.05	0
GSFA	pi=0.05	0
GSFA	pi=0.05	0
GSFA	pi=0.05	0
GSFA	pi=0.05	0
GSFA	pi=0.05	0
GSFA	pi=0.05	0
GSFA	pi=0.05	0
GSFA	pi=0.05	0
GSFA	pi=0.05	0
GSFA	pi=0.05	0
GSFA	pi=0.05	0
GSFA	pi=0.05	0
GSFA	pi=0.05	0
GSFA	pi=0.05	0
GSFA	pi=0.05	0
GSFA	pi=0.05	0
GSFA	pi=0.05	0
GSFA	pi=0.05	0
GSFA	pi=0.05	0
GSFA	pi=0.05	0
GSFA	pi=0.05	0
GSFA	pi=0.05	0
GSFA	pi=0.05	0
GSFA	pi=0.05	0
GSFA	pi=0.05	0
GSFA	pi=0.05	0
GSFA	pi=0.05	0
GSFA	pi=0.05	0
GSFA	pi=0.05	0
GSFA	pi=0.05	0
GSFA	pi=0.05	0
GSFA	pi=0.05	0
GSFA	pi=0.05	0
GSFA	pi=0.05	0
GSFA	pi=0.05	0
GSFA	pi=0.05	0
GSFA	pi=0.05	0
GSFA	pi=0.05	0
GSFA	pi=0.05	0
GSFA	pi=0.05	0
GSFA	pi=0.05	0
GSFA	pi=0.05	0
GSFA	pi=0.05	0
GSFA	pi=0.05	0
GSFA	pi=0.05	0
GSFA	pi=0.05	0
GSFA	pi=0.05	0
GSFA	pi=0.05	0
GSFA	pi=0.05	0
GSFA	pi=0.05	0
GSFA	pi=0.05	0.461977
GSFA	pi=0.05	0
GSFA	pi=0.05	0
GSFA	pi=0.05	0
GSFA	pi=0.05	0
GSFA	pi=0.05	0
GSFA	pi=0.05	0
GSFA	pi=0.05	0
GSFA	pi=0.05	0
GSFA	pi=0.05	0
GSFA	pi=0.05	0
GSFA	pi=0.05	0
GSFA	pi=0.05	0
GSFA	pi=0.05	0
GSFA	pi=0.05	0
GSFA	pi=0.05	0
GSFA	pi=0.05	0
GSFA	pi=0.05	0
GSFA	pi=0.05	0
GSFA	pi=0.05	0
GSFA	pi=0.05	0
GSFA	pi=0.05	0
GSFA	pi=0.05	0
GSFA	pi=0.05	0
GSFA	pi=0.05	0.477495
GSFA	pi=0.05	0
GSFA	pi=0.05	0
GSFA	pi=0.05	0
GSFA	pi=0.05	0
GSFA	pi=0.05	0
GSFA	pi=0.05	0
GSFA	pi=0.05	0
GSFA	pi=0.05	0
GSFA	pi=0.05	0
GSFA	pi=0.05	0
GSFA	pi=0.05	0
GSFA	pi=0.05	0
GSFA	pi=0.05	0
GSFA	pi=0.05	0
GSFA	pi=0.05	0
GSFA	pi=0.05	0
GSFA	pi=0.05	0
GSFA	pi=0.05	0
GSFA	pi=0.05	0
GSFA	pi=0.05	0
GSFA	pi=0.05	0
GSFA	pi=0.05	0
GSFA	pi=0.05	0
GSFA	pi=0.05	0
GSFA	pi=0.05	0
GSFA	pi=0.05	0
GSFA	pi=0.05	0
GSFA	pi=0.05	0
GSFA	pi=0.05	0
GSFA	pi=0.05	0
GSFA	pi=0.05	0
GSFA	pi=0.05	0
GSFA	pi=0.05	0
GSFA	pi=0.05	0
GSFA	pi=0.05	0
GSFA	pi=0.05	0
GSFA	pi=0.05	0
GSFA	pi=0.05	0
GSFA	pi=0.05	0
GSFA	pi=0.05	0
GSFA	pi=0.05	0
GSFA	pi=0.05	0
GSFA	pi=0.05	0
GSFA	pi=0.05	0
GSFA	pi=0.05	0
GSFA	pi=0.05	0
GSFA	pi=0.05	0
GSFA	pi=0.05	0
GSFA	pi=0.05	0
GSFA	pi=0.05	0
GSFA	pi=0.05	0
GSFA	pi=0.05	0
GSFA	pi=0.05	0
GSFA	pi=0.05	0
GSFA	pi=0.05	0
GSFA	pi=0.05	0
GSFA	pi=0.05	0
GSFA	pi=0.05	0
GSFA	pi=0.05	0
GSFA	pi=0.05	0
GSFA	pi=0.05	0
GSFA	pi=0.05	0
GSFA	pi=0.05	0
GSFA	pi=0.05	0
GSFA	pi=0.05	0
GSFA	pi=0.05	0
GSFA	pi=0.05	0
GSFA	pi=0.05	0
GSFA	pi=0.05	0
GSFA	pi=0.05	0
GSFA	pi=0.05	0
GSFA	pi=0.05	0
GSFA	pi=0.05	0
GSFA	pi=0.05	0
GSFA	pi=0.05	0
GSFA	pi=0.05	0
GSFA	pi=0.05	0
GSFA	pi=0.05	0
GSFA	pi=0.05	0
GSFA	pi=0.05	0
GSFA	pi=0.05	0
GSFA	pi=0.05	0
GSFA	pi=0.05	0
GSFA	pi=0.05	0
GSFA	pi=0.05	0
GSFA	pi=0.05	0
GSFA	pi=0.05	0
GSFA	pi=0.05	0
GSFA	pi=0.05	0.0378151
GSFA	pi=0.05	0
GSFA	pi=0.05	0
GSFA	pi=0.05	0
GSFA	pi=0.05	0
GSFA	pi=0.05	0
GSFA	pi=0.05	0
GSFA	pi=0.05	0
GSFA	pi=0.05	0
GSFA	pi=0.05	0
GSFA	pi=0.05	0
GSFA	pi=0.05	0
GSFA	pi=0.05	0
GSFA	pi=0.05	0
GSFA	pi=0.05	0
GSFA	pi=0.05	0
GSFA	pi=0.05	0
GSFA	pi=0.05	0
GSFA	pi=0.05	0
GSFA	pi=0.05	0
GSFA	pi=0.05	0
GSFA	pi=0.05	0
GSFA	pi=0.05	0
GSFA	pi=0.05	0
GSFA	pi=0.05	0
GSFA	pi=0.05	0
GSFA	pi=0.05	0
GSFA	pi=0.05	0
GSFA	pi=0.05	0
GSFA	pi=0.05	0
GSFA	pi=0.05	0
GSFA	pi=0.05	0
GSFA	pi=0.05	0.0223881
GSFA	pi=0.05	0.0181159
GSFA	pi=0.05	0
GSFA	pi=0.05	0
GSFA	pi=0.05	0
GSFA	pi=0.05	0
GSFA	pi=0.05	0
GSFA	pi=0.05	0
GSFA	pi=0.05	0
GSFA	pi=0.05	0
GSFA	pi=0.05	0
GSFA	pi=0.05	0.497154
GSFA	pi=0.05	0
GSFA	pi=0.05	0
GSFA	pi=0.05	0
GSFA	pi=0.05	0
GSFA	pi=0.05	0
GSFA	pi=0.05	0
GSFA	pi=0.05	0
GSFA	pi=0.05	0
GSFA	pi=0.05	0
GSFA	pi=0.05	0
GSFA	pi=0.05	0
GSFA	pi=0.05	0
GSFA	pi=0.05	0
GSFA	pi=0.05	0
GSFA	pi=0.05	0
GSFA	pi=0.05	0
GSFA	pi=0.05	0
GSFA	pi=0.05	0
GSFA	pi=0.05	0
GSFA	pi=0.05	0
GSFA	pi=0.05	0
GSFA	pi=0.05	0
GSFA	pi=0.05	0
GSFA	pi=0.05	0
GSFA	pi=0.05	0.478261
GSFA	pi=0.05	0
GSFA	pi=0.05	0
GSFA	pi=0.05	0
GSFA	pi=0.05	0
GSFA	pi=0.05	0
GSFA	pi=0.05	0
GSFA	pi=0.05	0
GSFA	pi=0.05	0
GSFA	pi=0.05	0
GSFA	pi=0.05	0
GSFA	pi=0.05	0
GSFA	pi=0.05	0
GSFA	pi=0.05	0
GSFA	pi=0.05	0
GSFA	pi=0.05	0
GSFA	pi=0.05	0
GSFA	pi=0.05	0
GSFA	pi=0.05	0
GSFA	pi=0.05	0
GSFA	pi=0.05	0
GSFA	pi=0.05	0
GSFA	pi=0.05	0
GSFA	pi=0.05	0
GSFA	pi=0.05	0
GSFA	pi=0.05	0
GSFA	pi=0.05	0
GSFA	pi=0.05	0
GSFA	pi=0.05	0.454728
GSFA	pi=0.05	0
GSFA	pi=0.05	0
GSFA	pi=0.05	0
GSFA	pi=0.05	0
GSFA	pi=0.05	0
GSFA	pi=0.05	0
GSFA	pi=0.05	0
GSFA	pi=0.05	0
GSFA	pi=0.05	0.459144
GSFA	pi=0.05	0.0190114
GSFA	pi=0.05	0
GSFA	pi=0.05	0
GSFA	pi=0.05	0
GSFA	pi=0.05	0
GSFA	pi=0.05	0
GSFA	pi=0.05	0
GSFA	pi=0.05	0
GSFA	pi=0.05	0
GSFA	pi=0.05	0
GSFA	pi=0.05	0
GSFA	pi=0.05	0
GSFA	pi=0.05	0
GSFA	pi=0.05	0
GSFA	pi=0.05	0
GSFA	pi=0.05	0
GSFA	pi=0.05	0
GSFA	pi=0.05	0
GSFA	pi=0.05	0
GSFA	pi=0.05	0
GSFA	pi=0.05	0
GSFA	pi=0.05	0
GSFA	pi=0.05	0
GSFA	pi=0.05	0
GSFA	pi=0.05	0
GSFA	pi=0.05	0.479393
GSFA	pi=0.05	0
GSFA	pi=0.05	0
GSFA	pi=0.05	0
GSFA	pi=0.05	0
GSFA	pi=0.05	0
GSFA	pi=0.05	0
GSFA	pi=0.05	0
GSFA	pi=0.05	0
GSFA	pi=0.05	0
GSFA	pi=0.05	0.004
GSFA	pi=0.05	0
GSFA	pi=0.05	0
GSFA	pi=0.05	0
GSFA	pi=0.05	0
GSFA	pi=0.05	0
GSFA	pi=0.05	0
GSFA	pi=0.05	0
GSFA	pi=0.05	0
GSFA	pi=0.05	0
GSFA	pi=0.05	0
GSFA	pi=0.05	0
GSFA	pi=0.05	0
GSFA	pi=0.05	0
GSFA	pi=0.05	0
GSFA	pi=0.05	0
GSFA	pi=0.05	0
GSFA	pi=0.05	0
GSFA	pi=0.05	0
GSFA	pi=0.05	0
GSFA	pi=0.05	0
GSFA	pi=0.05	0.00766284
GSFA	pi=0.05	0
GSFA	pi=0.05	0
GSFA	pi=0.05	0
GSFA	pi=0.05	0
GSFA	pi=0.05	0
GSFA	pi=0.05	0
GSFA	pi=0.05	0
GSFA	pi=0.05	0
GSFA	pi=0.05	0
GSFA	pi=0.05	0
GSFA	pi=0.05	0
GSFA	pi=0.05	0
GSFA	pi=0.05	0
GSFA	pi=0.05	0
GSFA	pi=0.05	0
GSFA	pi=0.05	0
GSFA	pi=0.05	0
GSFA	pi=0.05	0
GSFA	pi=0.05	0
GSFA	pi=0.05	0
GSFA	pi=0.05	0
GSFA	pi=0.05	0
GSFA	pi=0.05	0
GSFA	pi=0.05	0
GSFA	pi=0.05	0
GSFA	pi=0.05	0
GSFA	pi=0.05	0
GSFA	pi=0.05	0
GSFA	pi=0.05	0.486538
GSFA	pi=0.05	0
GSFA	pi=0.05	0
GSFA	pi=0.05	0
GSFA	pi=0.05	0
GSFA	pi=0.05	0
GSFA	pi=0.05	0
GSFA	pi=0.05	0
GSFA	pi=0.05	0
GSFA	pi=0.05	0
GSFA	pi=0.05	0
GSFA	pi=0.05	0
GSFA	pi=0.05	0
GSFA	pi=0.05	0
GSFA	pi=0.05	0
GSFA	pi=0.05	0
GSFA	pi=0.05	0
GSFA	pi=0.05	0.0037594
GSFA	pi=0.05	0
GSFA	pi=0.05	0
GSFA	pi=0.05	0
GSFA	pi=0.05	0
GSFA	pi=0.05	0
GSFA	pi=0.05	0
GSFA	pi=0.05	0
GSFA	pi=0.05	0
GSFA	pi=0.05	0
GSFA	pi=0.05	0
GSFA	pi=0.05	0
GSFA	pi=0.05	0.00787402
GSFA	pi=0.05	0
GSFA	pi=0.05	0
GSFA	pi=0.05	0
GSFA	pi=0.05	0
GSFA	pi=0.05	0.010101
GSFA	pi=0.05	0
GSFA	pi=0.05	0
GSFA	pi=0.05	0
GSFA	pi=0.05	0.485106
GSFA	pi=0.05	0
GSFA	pi=0.05	0
GSFA	pi=0.05	0
GSFA	pi=0.05	0
GSFA	pi=0.05	0
GSFA	pi=0.05	0.00363636
GSFA	pi=0.05	0.0407407
GSFA	pi=0.05	0.0639098
GSFA	pi=0.05	0
GSFA	pi=0.05	0
GSFA	pi=0.05	0
GSFA	pi=0.05	0
GSFA	pi=0.05	0
GSFA	pi=0.05	0
GSFA	pi=0.05	0
GSFA	pi=0.05	0
GSFA	pi=0.05	0
GSFA	pi=0.05	0
GSFA	pi=0.05	0
GSFA	pi=0.05	0
GSFA	pi=0.05	0
GSFA	pi=0.05	0
GSFA	pi=0.05	0
GSFA	pi=0.05	0
GSFA	pi=0.05	0
GSFA	pi=0.05	0.00823045
GSFA	pi=0.05	0
GSFA	pi=0.05	0
GSFA	pi=0.05	0.411881
GSFA	pi=0.05	0
GSFA	pi=0.05	0
GSFA	pi=0.05	0
GSFA	pi=0.05	0
GSFA	pi=0.05	0
GSFA	pi=0.05	0.00340136
GSFA	pi=0.05	0
GSFA	pi=0.05	0
GSFA	pi=0.05	0
GSFA	pi=0.05	0
GSFA	pi=0.05	0
GSFA	pi=0.05	0
GSFA	pi=0.05	0
GSFA	pi=0.05	0
GSFA	pi=0.05	0
GSFA	pi=0.05	0
GSFA	pi=0.05	0.434322
GSFA	pi=0.05	0
GSFA	pi=0.05	0
GSFA	pi=0.05	0
GSFA	pi=0.05	0
GSFA	pi=0.05	0
GSFA	pi=0.05	0
GSFA	pi=0.05	0
GSFA	pi=0.05	0
GSFA	pi=0.05	0
GSFA	pi=0.05	0
GSFA	pi=0.05	0
GSFA	pi=0.05	0
GSFA	pi=0.05	0
GSFA	pi=0.05	0
GSFA	pi=0.05	0
GSFA	pi=0.05	0
GSFA	pi=0.05	0
GSFA	pi=0.05	0
GSFA	pi=0.05	0
GSFA	pi=0.05	0
GSFA	pi=0.05	0
GSFA	pi=0.05	0
GSFA	pi=0.05	0
GSFA	pi=0.05	0
GSFA	pi=0.05	0
GSFA	pi=0.05	0
GSFA	pi=0.05	0
GSFA	pi=0.05	0
GSFA	pi=0.05	0
GSFA	pi=0.05	0
GSFA	pi=0.05	0
GSFA	pi=0.05	0
GSFA	pi=0.05	0
GSFA	pi=0.05	0
GSFA	pi=0.05	0
GSFA	pi=0.05	0
GSFA	pi=0.05	0
GSFA	pi=0.05	0
GSFA	pi=0.05	0.0110294
GSFA	pi=0.05	0
GSFA	pi=0.05	0
GSFA	pi=0.05	0
GSFA	pi=0.05	0
GSFA	pi=0.05	0
GSFA	pi=0.05	0
GSFA	pi=0.05	0
GSFA	pi=0.05	0
GSFA	pi=0.05	0
GSFA	pi=0.05	0
GSFA	pi=0.05	0
GSFA	pi=0.05	0
GSFA	pi=0.05	0
GSFA	pi=0.05	0
GSFA	pi=0.05	0
GSFA	pi=0.05	0
GSFA	pi=0.05	0
GSFA	pi=0.05	0.00359712
GSFA	pi=0.05	0
GSFA	pi=0.05	0
GSFA	pi=0.05	0
GSFA	pi=0.05	0
GSFA	pi=0.05	0
GSFA	pi=0.05	0
GSFA	pi=0.05	0
GSFA	pi=0.05	0
GSFA	pi=0.05	0
GSFA	pi=0.05	0.00377358
GSFA	pi=0.05	0
GSFA	pi=0.05	0
GSFA	pi=0.05	0
GSFA	pi=0.05	0
GSFA	pi=0.05	0
GSFA	pi=0.05	0
GSFA	pi=0.05	0
GSFA	pi=0.05	0
GSFA	pi=0.05	0
GSFA	pi=0.05	0
GSFA	pi=0.05	0
GSFA	pi=0.05	0
GSFA	pi=0.05	0
GSFA	pi=0.05	0
GSFA	pi=0.05	0
GSFA	pi=0.05	0
GSFA	pi=0.05	0.0242215
GSFA	pi=0.05	0.326923
GSFA	pi=0.05	0
GSFA	pi=0.05	0
GSFA	pi=0.05	0
GSFA	pi=0.05	0
GSFA	pi=0.05	0
GSFA	pi=0.05	0
GSFA	pi=0.05	0
GSFA	pi=0.05	0
GSFA	pi=0.05	0
GSFA	pi=0.05	0
GSFA	pi=0.05	0
GSFA	pi=0.05	0
GSFA	pi=0.05	0
GSFA	pi=0.05	0
GSFA	pi=0.05	0
GSFA	pi=0.05	0
GSFA	pi=0.05	0
GSFA	pi=0.05	0
GSFA	pi=0.05	0
GSFA	pi=0.05	0
GSFA	pi=0.05	0
GSFA	pi=0.05	0.014652
GSFA	pi=0.05	0
GSFA	pi=0.05	0
GSFA	pi=0.05	0
GSFA	pi=0.05	0
GSFA	pi=0.05	0
GSFA	pi=0.05	0
GSFA	pi=0.05	0
GSFA	pi=0.05	0
GSFA	pi=0.05	0
GSFA	pi=0.05	0
GSFA	pi=0.05	0
GSFA	pi=0.05	0
GSFA	pi=0.05	0
GSFA	pi=0.05	0
GSFA	pi=0.05	0
GSFA	pi=0.05	0
GSFA	pi=0.05	0
GSFA	pi=0.05	0
GSFA	pi=0.05	0
GSFA	pi=0.05	0
GSFA	pi=0.05	0
GSFA	pi=0.05	0
GSFA	pi=0.05	0.0305085
GSFA	pi=0.05	0
GSFA	pi=0.05	0
GSFA	pi=0.05	0
GSFA	pi=0.05	0
GSFA	pi=0.05	0
GSFA	pi=0.05	0
GSFA	pi=0.05	0.51581
GSFA	pi=0.05	0
GSFA	pi=0.05	0
GSFA	pi=0.05	0
GSFA	pi=0.05	0
GSFA	pi=0.05	0
GSFA	pi=0.05	0
GSFA	pi=0.05	0.0037594
GSFA	pi=0.05	0
GSFA	pi=0.05	0
GSFA	pi=0.05	0
GSFA	pi=0.05	0
GSFA	pi=0.05	0
GSFA	pi=0.05	0.0033557
GSFA	pi=0.05	0
GSFA	pi=0.05	0
GSFA	pi=0.05	0
GSFA	pi=0.05	0
GSFA	pi=0.05	0
GSFA	pi=0.05	0
GSFA	pi=0.05	0
GSFA	pi=0.05	0
GSFA	pi=0.05	0
GSFA	pi=0.05	0
GSFA	pi=0.05	0
GSFA	pi=0.05	0
GSFA	pi=0.05	0
GSFA	pi=0.05	0
GSFA	pi=0.05	0.00346021
GSFA	pi=0.05	0
GSFA	pi=0.05	0.0188679
GSFA	pi=0.05	0.0291971
GSFA	pi=0.05	0
GSFA	pi=0.05	0
GSFA	pi=0.05	0
GSFA	pi=0.05	0
GSFA	pi=0.05	0
GSFA	pi=0.05	0
GSFA	pi=0.05	0
GSFA	pi=0.05	0
GSFA	pi=0.05	0
GSFA	pi=0.05	0.610959
GSFA	pi=0.05	0
GSFA	pi=0.05	0
GSFA	pi=0.05	0
GSFA	pi=0.05	0
GSFA	pi=0.05	0
GSFA	pi=0.05	0
GSFA	pi=0.05	0
GSFA	pi=0.05	0.461233
GSFA	pi=0.05	0
GSFA	pi=0.05	0
GSFA	pi=0.05	0
GSFA	pi=0.05	0
GSFA	pi=0.05	0
GSFA	pi=0.05	0
GSFA	pi=0.05	0
GSFA	pi=0.05	0
GSFA	pi=0.05	0
GSFA	pi=0.05	0
GSFA	pi=0.05	0
GSFA	pi=0.05	0
GSFA	pi=0.05	0
GSFA	pi=0.05	0
GSFA	pi=0.05	0
GSFA	pi=0.05	0
GSFA	pi=0.05	0
GSFA	pi=0.05	0
GSFA	pi=0.05	0
GSFA	pi=0.05	0
GSFA	pi=0.05	0
GSFA	pi=0.05	0
GSFA	pi=0.05	0
GSFA	pi=0.05	0
GSFA	pi=0.05	0
GSFA	pi=0.05	0.003367
GSFA	pi=0.05	0
GSFA	pi=0.05	0
GSFA	pi=0.05	0
GSFA	pi=0.05	0
GSFA	pi=0.05	0
GSFA	pi=0.05	0
GSFA	pi=0.05	0
GSFA	pi=0.05	0
GSFA	pi=0.05	0
GSFA	pi=0.05	0
GSFA	pi=0.05	0
GSFA	pi=0.05	0
GSFA	pi=0.05	0
GSFA	pi=0.05	0
GSFA	pi=0.05	0
GSFA	pi=0.05	0
GSFA	pi=0.05	0
GSFA	pi=0.05	0
GSFA	pi=0.05	0
GSFA	pi=0.05	0
GSFA	pi=0.05	0
GSFA	pi=0.05	0
GSFA	pi=0.05	0
GSFA	pi=0.05	0
GSFA	pi=0.05	0
GSFA	pi=0.05	0
GSFA	pi=0.05	0.0460993
GSFA	pi=0.05	0.0307167
GSFA	pi=0.05	0
GSFA	pi=0.05	0
GSFA	pi=0.05	0
GSFA	pi=0.05	0
GSFA	pi=0.05	0
GSFA	pi=0.05	0
GSFA	pi=0.05	0
GSFA	pi=0.05	0
GSFA	pi=0.05	0
GSFA	pi=0.05	0
GSFA	pi=0.05	0
GSFA	pi=0.05	0
GSFA	pi=0.05	0
GSFA	pi=0.05	0
GSFA	pi=0.05	0
GSFA	pi=0.05	0
GSFA	pi=0.05	0
GSFA	pi=0.05	0
GSFA	pi=0.05	0
GSFA	pi=0.05	0
GSFA	pi=0.05	0
GSFA	pi=0.05	0
GSFA	pi=0.05	0
GSFA	pi=0.05	0
GSFA	pi=0.05	0
GSFA	pi=0.05	0
GSFA	pi=0.05	0
GSFA	pi=0.05	0.394068
GSFA	pi=0.05	0
GSFA	pi=0.05	0
GSFA	pi=0.05	0.0077821
GSFA	pi=0.05	0
GSFA	pi=0.05	0
GSFA	pi=0.05	0
GSFA	pi=0.05	0.38913
GSFA	pi=0.05	0
GSFA	pi=0.05	0
GSFA	pi=0.05	0
GSFA	pi=0.05	0.0225564
GSFA	pi=0.05	0
GSFA	pi=0.05	0
GSFA	pi=0.05	0
GSFA	pi=0.05	0.432184
GSFA	pi=0.05	0
GSFA	pi=0.05	0
GSFA	pi=0.05	0
GSFA	pi=0.05	0
GSFA	pi=0.05	0
GSFA	pi=0.05	0
GSFA	pi=0.05	0
GSFA	pi=0.05	0
GSFA	pi=0.05	0
GSFA	pi=0.05	0
GSFA	pi=0.05	0
GSFA	pi=0.05	0
GSFA	pi=0.05	0
GSFA	pi=0.05	0
GSFA	pi=0.05	0
GSFA	pi=0.05	0
GSFA	pi=0.05	0
GSFA	pi=0.05	0
GSFA	pi=0.05	0
GSFA	pi=0.05	0
GSFA	pi=0.05	0
GSFA	pi=0.05	0
GSFA	pi=0.05	0
GSFA	pi=0.05	0
GSFA	pi=0.05	0
GSFA	pi=0.05	0
GSFA	pi=0.05	0
GSFA	pi=0.05	0
GSFA	pi=0.05	0
GSFA	pi=0.05	0
GSFA	pi=0.05	0
GSFA	pi=0.05	0
GSFA	pi=0.05	0
GSFA	pi=0.05	0
GSFA	pi=0.05	0
GSFA	pi=0.05	0.432967
GSFA	pi=0.05	0
GSFA	pi=0.05	0
GSFA	pi=0.05	0
GSFA	pi=0.05	0
GSFA	pi=0.05	0
GSFA	pi=0.05	0
GSFA	pi=0.05	0
GSFA	pi=0.05	0
GSFA	pi=0.05	0
GSFA	pi=0.05	0
GSFA	pi=0.05	0
GSFA	pi=0.05	0.00746269
GSFA	pi=0.05	0
GSFA	pi=0.05	0
GSFA	pi=0.05	0
GSFA	pi=0.05	0
GSFA	pi=0.05	0
GSFA	pi=0.05	0
GSFA	pi=0.05	0
GSFA	pi=0.05	0
GSFA	pi=0.05	0
GSFA	pi=0.05	0
GSFA	pi=0.05	0
GSFA	pi=0.05	0.0109489
GSFA	pi=0.05	0
GSFA	pi=0.05	0
GSFA	pi=0.05	0
GSFA	pi=0.05	0
GSFA	pi=0.05	0
GSFA	pi=0.05	0
GSFA	pi=0.05	0
GSFA	pi=0.05	0
GSFA	pi=0.05	0
GSFA	pi=0.05	0
GSFA	pi=0.05	0
GSFA	pi=0.05	0
GSFA	pi=0.05	0
GSFA	pi=0.05	0
GSFA	pi=0.05	0
GSFA	pi=0.05	0.0169492
GSFA	pi=0.05	0
GSFA	pi=0.05	0
GSFA	pi=0.05	0
GSFA	pi=0.05	0
GSFA	pi=0.05	0
GSFA	pi=0.05	0
GSFA	pi=0.05	0
GSFA	pi=0.05	0
GSFA	pi=0.05	0.0137457
GSFA	pi=0.05	0
GSFA	pi=0.05	0
GSFA	pi=0.05	0
GSFA	pi=0.05	0.00775194
GSFA	pi=0.05	0
GSFA	pi=0.05	0
GSFA	pi=0.05	0
GSFA	pi=0.05	0
GSFA	pi=0.05	0
GSFA	pi=0.05	0
GSFA	pi=0.05	0
GSFA	pi=0.05	0
GSFA	pi=0.05	0
GSFA	pi=0.05	0
GSFA	pi=0.05	0
GSFA	pi=0.05	0
GSFA	pi=0.05	0
GSFA	pi=0.05	0
GSFA	pi=0.05	0
GSFA	pi=0.05	0
GSFA	pi=0.05	0
GSFA	pi=0.05	0
GSFA	pi=0.05	0
GSFA	pi=0.05	0
GSFA	pi=0.05	0
GSFA	pi=0.05	0
GSFA	pi=0.05	0
GSFA	pi=0.05	0
GSFA	pi=0.05	0
GSFA	pi=0.05	0
GSFA	pi=0.05	0.0117188
GSFA	pi=0.05	0
GSFA	pi=0.05	0
GSFA	pi=0.05	0
GSFA	pi=0.05	0
GSFA	pi=0.05	0
GSFA	pi=0.05	0
GSFA	pi=0.05	0
GSFA	pi=0.05	0
GSFA	pi=0.05	0
GSFA	pi=0.05	0
GSFA	pi=0.05	0
GSFA	pi=0.05	0
GSFA	pi=0.05	0
GSFA	pi=0.05	0
GSFA	pi=0.05	0
GSFA	pi=0.05	0.0114943
GSFA	pi=0.05	0.019685
GSFA	pi=0.05	0
GSFA	pi=0.05	0
GSFA	pi=0.05	0
GSFA	pi=0.05	0
GSFA	pi=0.05	0
GSFA	pi=0.05	0
GSFA	pi=0.05	0.00347222
GSFA	pi=0.05	0
GSFA	pi=0.05	0
GSFA	pi=0.05	0
GSFA	pi=0.05	0
GSFA	pi=0.05	0
GSFA	pi=0.05	0
GSFA	pi=0.05	0
GSFA	pi=0.05	0
GSFA	pi=0.05	0
GSFA	pi=0.05	0
GSFA	pi=0.05	0
GSFA	pi=0.05	0
GSFA	pi=0.05	0
GSFA	pi=0.05	0
GSFA	pi=0.05	0
GSFA	pi=0.05	0
GSFA	pi=0.05	0.388262
GSFA	pi=0.05	0
GSFA	pi=0.05	0
GSFA	pi=0.05	0
GSFA	pi=0.05	0
GSFA	pi=0.05	0.00724638
GSFA	pi=0.05	0.00740741
GSFA	pi=0.05	0
GSFA	pi=0.05	0
GSFA	pi=0.05	0
GSFA	pi=0.05	0
GSFA	pi=0.05	0
GSFA	pi=0.05	0
GSFA	pi=0.05	0.469925
GSFA	pi=0.05	0
GSFA	pi=0.05	0
GSFA	pi=0.05	0
GSFA	pi=0.05	0.458065
GSFA	pi=0.05	0
GSFA	pi=0.05	0
GSFA	pi=0.05	0.015625
GSFA	pi=0.05	0
GSFA	pi=0.05	0
GSFA	pi=0.05	0
GSFA	pi=0.05	0.0289256
GSFA	pi=0.05	0
GSFA	pi=0.05	0
GSFA	pi=0.05	0
GSFA	pi=0.05	0
GSFA	pi=0.05	0
GSFA	pi=0.05	0
GSFA	pi=0.05	0
GSFA	pi=0.05	0
GSFA	pi=0.05	0.00380228
GSFA	pi=0.05	0
GSFA	pi=0.05	0
GSFA	pi=0.05	0
GSFA	pi=0.05	0
GSFA	pi=0.05	0
GSFA	pi=0.05	0
GSFA	pi=0.05	0
GSFA	pi=0.05	0
GSFA	pi=0.05	0
GSFA	pi=0.05	0
GSFA	pi=0.05	0
GSFA	pi=0.05	0
GSFA	pi=0.05	0
GSFA	pi=0.05	0
GSFA	pi=0.05	0
GSFA	pi=0.05	0.137931
GSFA	pi=0.05	0
GSFA	pi=0.05	0
GSFA	pi=0.05	0.0114068
GSFA	pi=0.05	0.0179856
GSFA	pi=0.05	0
GSFA	pi=0.05	0
GSFA	pi=0.05	0.445098
GSFA	pi=0.05	0
GSFA	pi=0.05	0
GSFA	pi=0.05	0
GSFA	pi=0.05	0
GSFA	pi=0.05	0
GSFA	pi=0.05	0.0192308
GSFA	pi=0.05	0.00757576
GSFA	pi=0.05	0
GSFA	pi=0.05	0
GSFA	pi=0.05	0
GSFA	pi=0.05	0
GSFA	pi=0.05	0.0612245
GSFA	pi=0.05	0
GSFA	pi=0.05	0
GSFA	pi=0.05	0
GSFA	pi=0.05	0
GSFA	pi=0.05	0
GSFA	pi=0.05	0
GSFA	pi=0.05	0
GSFA	pi=0.05	0
GSFA	pi=0.05	0
GSFA	pi=0.05	0
GSFA	pi=0.05	0
GSFA	pi=0.05	0.480932
GSFA	pi=0.05	0
GSFA	pi=0.05	0
GSFA	pi=0.05	0.00716846
GSFA	pi=0.05	0
GSFA	pi=0.05	0
GSFA	pi=0.05	0
GSFA	pi=0.05	0
GSFA	pi=0.05	0
GSFA	pi=0.05	0
GSFA	pi=0.05	0
GSFA	pi=0.05	0
GSFA	pi=0.05	0
GSFA	pi=0.05	0
GSFA	pi=0.05	0
GSFA	pi=0.05	0
GSFA	pi=0.05	0
GSFA	pi=0.05	0
GSFA	pi=0.05	0
GSFA	pi=0.05	0
GSFA	pi=0.05	0
GSFA	pi=0.05	0
GSFA	pi=0.05	0
GSFA	pi=0.05	0
GSFA	pi=0.05	0
GSFA	pi=0.05	0
GSFA	pi=0.05	0
GSFA	pi=0.05	0
GSFA	pi=0.05	0
GSFA	pi=0.05	0
GSFA	pi=0.05	0.405728
GSFA	pi=0.05	0
GSFA	pi=0.05	0
GSFA	pi=0.05	0
GSFA	pi=0.05	0
GSFA	pi=0.05	0
GSFA	pi=0.05	0
GSFA	pi=0.05	0
GSFA	pi=0.05	0
GSFA	pi=0.05	0
GSFA	pi=0.05	0
GSFA	pi=0.05	0
GSFA	pi=0.05	0
GSFA	pi=0.05	0
GSFA	pi=0.05	0
GSFA	pi=0.05	0
GSFA	pi=0.05	0
GSFA	pi=0.05	0.510989
GSFA	pi=0.05	0
GSFA	pi=0.05	0.459916
GSFA	pi=0.05	0
GSFA	pi=0.05	0
GSFA	pi=0.05	0
GSFA	pi=0.05	0
GSFA	pi=0.05	0
GSFA	pi=0.05	0
GSFA	pi=0.05	0
GSFA	pi=0.05	0
GSFA	pi=0.05	0
GSFA	pi=0.05	0
GSFA	pi=0.05	0
GSFA	pi=0.05	0.00413223
GSFA	pi=0.05	0
GSFA	pi=0.05	0
GSFA	pi=0.05	0
GSFA	pi=0.05	0
GSFA	pi=0.05	0
GSFA	pi=0.05	0
GSFA	pi=0.05	0
GSFA	pi=0.05	0
GSFA	pi=0.05	0
GSFA	pi=0.05	0
GSFA	pi=0.05	0
GSFA	pi=0.05	0
GSFA	pi=0.05	0
GSFA	pi=0.05	0
GSFA	pi=0.05	0
GSFA	pi=0.05	0
GSFA	pi=0.05	0
GSFA	pi=0.05	0
GSFA	pi=0.05	0.0172414
t-test	pi=0.05	0
t-test	pi=0.05	0
t-test	pi=0.05	0
t-test	pi=0.05	0
t-test	pi=0.05	0
t-test	pi=0.05	0
t-test	pi=0.05	0
t-test	pi=0.05	1
t-test	pi=0.05	0
t-test	pi=0.05	0
t-test	pi=0.05	0
t-test	pi=0.05	0
t-test	pi=0.05	0
t-test	pi=0.05	0
t-test	pi=0.05	0
t-test	pi=0.05	0
t-test	pi=0.05	0
t-test	pi=0.05	0
t-test	pi=0.05	0
t-test	pi=0.05	0
t-test	pi=0.05	0
t-test	pi=0.05	0
t-test	pi=0.05	0
t-test	pi=0.05	0
t-test	pi=0.05	0
t-test	pi=0.05	0
t-test	pi=0.05	0
t-test	pi=0.05	0
t-test	pi=0.05	0
t-test	pi=0.05	0
t-test	pi=0.05	0
t-test	pi=0.05	0
t-test	pi=0.05	0
t-test	pi=0.05	0
t-test	pi=0.05	0
t-test	pi=0.05	0
t-test	pi=0.05	0
t-test	pi=0.05	0
t-test	pi=0.05	0
t-test	pi=0.05	0
t-test	pi=0.05	0
t-test	pi=0.05	0
t-test	pi=0.05	0
t-test	pi=0.05	0
t-test	pi=0.05	0
t-test	pi=0.05	0
t-test	pi=0.05	0
t-test	pi=0.05	0
t-test	pi=0.05	0
t-test	pi=0.05	0
t-test	pi=0.05	0
t-test	pi=0.05	0
t-test	pi=0.05	0
t-test	pi=0.05	0
t-test	pi=0.05	0
t-test	pi=0.05	0
t-test	pi=0.05	1
t-test	pi=0.05	0
t-test	pi=0.05	0
t-test	pi=0.05	0
t-test	pi=0.05	1
t-test	pi=0.05	0
t-test	pi=0.05	0
t-test	pi=0.05	0
t-test	pi=0.05	0
t-test	pi=0.05	0
t-test	pi=0.05	0
t-test	pi=0.05	0
t-test	pi=0.05	0
t-test	pi=0.05	0
t-test	pi=0.05	0
t-test	pi=0.05	0
t-test	pi=0.05	0
t-test	pi=0.05	0
t-test	pi=0.05	0
t-test	pi=0.05	1
t-test	pi=0.05	0
t-test	pi=0.05	0
t-test	pi=0.05	0
t-test	pi=0.05	0
t-test	pi=0.05	0
t-test	pi=0.05	0
t-test	pi=0.05	0
t-test	pi=0.05	0
t-test	pi=0.05	0
t-test	pi=0.05	0
t-test	pi=0.05	0
t-test	pi=0.05	0
t-test	pi=0.05	0
t-test	pi=0.05	0
t-test	pi=0.05	0
t-test	pi=0.05	0
t-test	pi=0.05	0
t-test	pi=0.05	0
t-test	pi=0.05	0
t-test	pi=0.05	0
t-test	pi=0.05	0
t-test	pi=0.05	0
t-test	pi=0.05	0
t-test	pi=0.05	0
t-test	pi=0.05	0
t-test	pi=0.05	0
t-test	pi=0.05	1
t-test	pi=0.05	0
t-test	pi=0.05	0
t-test	pi=0.05	0
t-test	pi=0.05	0
t-test	pi=0.05	0
t-test	pi=0.05	0
t-test	pi=0.05	0
t-test	pi=0.05	0
t-test	pi=0.05	0
t-test	pi=0.05	0
t-test	pi=0.05	0
t-test	pi=0.05	0
t-test	pi=0.05	0
t-test	pi=0.05	1
t-test	pi=0.05	0
t-test	pi=0.05	0
t-test	pi=0.05	0
t-test	pi=0.05	0
t-test	pi=0.05	1
t-test	pi=0.05	0
t-test	pi=0.05	0
t-test	pi=0.05	0
t-test	pi=0.05	0
t-test	pi=0.05	0
t-test	pi=0.05	0
t-test	pi=0.05	0
t-test	pi=0.05	0
t-test	pi=0.05	0
t-test	pi=0.05	0
t-test	pi=0.05	0
t-test	pi=0.05	0
t-test	pi=0.05	0
t-test	pi=0.05	0
t-test	pi=0.05	0
t-test	pi=0.05	0
t-test	pi=0.05	0
t-test	pi=0.05	0
t-test	pi=0.05	0
t-test	pi=0.05	0
t-test	pi=0.05	0
t-test	pi=0.05	0
t-test	pi=0.05	0
t-test	pi=0.05	0
t-test	pi=0.05	0
t-test	pi=0.05	0
t-test	pi=0.05	0
t-test	pi=0.05	1
t-test	pi=0.05	0
t-test	pi=0.05	0
t-test	pi=0.05	0
t-test	pi=0.05	0
t-test	pi=0.05	0
t-test	pi=0.05	0
t-test	pi=0.05	0
t-test	pi=0.05	0
t-test	pi=0.05	0
t-test	pi=0.05	0
t-test	pi=0.05	1
t-test	pi=0.05	0
t-test	pi=0.05	1
t-test	pi=0.05	0
t-test	pi=0.05	0
t-test	pi=0.05	0
t-test	pi=0.05	0
t-test	pi=0.05	0
t-test	pi=0.05	0
t-test	pi=0.05	0
t-test	pi=0.05	0
t-test	pi=0.05	0
t-test	pi=0.05	0
t-test	pi=0.05	1
t-test	pi=0.05	0
t-test	pi=0.05	0
t-test	pi=0.05	0
t-test	pi=0.05	0
t-test	pi=0.05	0
t-test	pi=0.05	0
t-test	pi=0.05	0
t-test	pi=0.05	0
t-test	pi=0.05	0
t-test	pi=0.05	0
t-test	pi=0.05	0
t-test	pi=0.05	0
t-test	pi=0.05	0
t-test	pi=0.05	0
t-test	pi=0.05	0
t-test	pi=0.05	0
t-test	pi=0.05	0
t-test	pi=0.05	0
t-test	pi=0.05	0
t-test	pi=0.05	1
t-test	pi=0.05	0
t-test	pi=0.05	0
t-test	pi=0.05	0
t-test	pi=0.05	0
t-test	pi=0.05	0
[truncated: 8,801 more rows]
