# Supplementary material for: A new Bayesian factor analysis method improves detection of genes and biological processes affected by perturbations in single-cell CRISPR screening
Source: Nat Methods. 2023 Sep 28;20(11):1693–703. doi: 10.1038/s41592-023-02017-4 (PMC10630124; doi:10.1038/s41592-023-02017-4)
Supplement: Supplementary file 9 — Statistical source data. [file 41592_2023_2017_MOESM9_ESM.xlsx]

## Sheet: Extended Data Fig. 2a
Performance	metric	method	scenario	pi
0.797497	Observed FDP	clustering	Normal scenario	Factor Density=0.05
0.843115	Observed FDP	clustering	Normal scenario	Factor Density=0.05
0.923933	Observed FDP	clustering	Normal scenario	Factor Density=0.05
0.950304	Observed FDP	clustering	Normal scenario	Factor Density=0.05
0.755319	Observed FDP	clustering	Normal scenario	Factor Density=0.05
0.939914	Observed FDP	clustering	Normal scenario	Factor Density=0.05
0.718009	Observed FDP	clustering	Normal scenario	Factor Density=0.05
0.813177	Observed FDP	clustering	Normal scenario	Factor Density=0.05
0.769902	Observed FDP	clustering	Normal scenario	Factor Density=0.05
0.829097	Observed FDP	clustering	Normal scenario	Factor Density=0.05
0.885519	Observed FDP	clustering	Normal scenario	Factor Density=0.05
0.76413	Observed FDP	clustering	Normal scenario	Factor Density=0.05
0.814286	Observed FDP	clustering	Normal scenario	Factor Density=0.05
0.782464	Observed FDP	clustering	Normal scenario	Factor Density=0.05
0.580894	Observed FDP	clustering	Normal scenario	Factor Density=0.05
0.709821	Observed FDP	clustering	Normal scenario	Factor Density=0.05
0.91185	Observed FDP	clustering	Normal scenario	Factor Density=0.05
0.870588	Observed FDP	clustering	Normal scenario	Factor Density=0.05
0.940104	Observed FDP	clustering	Normal scenario	Factor Density=0.05
0.844991	Observed FDP	clustering	Normal scenario	Factor Density=0.05
0.720368	Observed FDP	clustering	Normal scenario	Factor Density=0.05
0.649425	Observed FDP	clustering	Normal scenario	Factor Density=0.05
0.731707	Observed FDP	clustering	Normal scenario	Factor Density=0.05
0.784188	Observed FDP	clustering	Normal scenario	Factor Density=0.05
0.695779	Observed FDP	clustering	Normal scenario	Factor Density=0.05
0.848806	Observed FDP	clustering	Normal scenario	Factor Density=0.05
0.917889	Observed FDP	clustering	Normal scenario	Factor Density=0.05
0.80715	Observed FDP	clustering	Normal scenario	Factor Density=0.05
0.660537	Observed FDP	clustering	Normal scenario	Factor Density=0.05
0.608769	Observed FDP	clustering	Normal scenario	Factor Density=0.05
0.799703	Observed FDP	clustering	Normal scenario	Factor Density=0.05
0.757055	Observed FDP	clustering	Normal scenario	Factor Density=0.05
0.773092	Observed FDP	clustering	Normal scenario	Factor Density=0.05
0.781377	Observed FDP	clustering	Normal scenario	Factor Density=0.05
0.781573	Observed FDP	clustering	Normal scenario	Factor Density=0.05
0.74373	Observed FDP	clustering	Normal scenario	Factor Density=0.05
0.731493	Observed FDP	clustering	Normal scenario	Factor Density=0.05
0.803636	Observed FDP	clustering	Normal scenario	Factor Density=0.05
0.684492	Observed FDP	clustering	Normal scenario	Factor Density=0.05
0.788991	Observed FDP	clustering	Normal scenario	Factor Density=0.05
0.797085	Observed FDP	clustering	Normal scenario	Factor Density=0.05
0.576792	Observed FDP	clustering	Normal scenario	Factor Density=0.05
0.768219	Observed FDP	clustering	Normal scenario	Factor Density=0.05
0.727162	Observed FDP	clustering	Normal scenario	Factor Density=0.05
0.686922	Observed FDP	clustering	Normal scenario	Factor Density=0.05
0.835503	Observed FDP	clustering	Normal scenario	Factor Density=0.05
0.694555	Observed FDP	clustering	Normal scenario	Factor Density=0.05
0.509542	Observed FDP	clustering	Normal scenario	Factor Density=0.05
0.773267	Observed FDP	clustering	Normal scenario	Factor Density=0.05
0.949898	Observed FDP	clustering	Normal scenario	Factor Density=0.05
0.791667	Observed FDP	clustering	Normal scenario	Factor Density=0.05
0.78543	Observed FDP	clustering	Normal scenario	Factor Density=0.05
0.815814	Observed FDP	clustering	Normal scenario	Factor Density=0.05
0.697616	Observed FDP	clustering	Normal scenario	Factor Density=0.05
0.820489	Observed FDP	clustering	Normal scenario	Factor Density=0.05
0.862471	Observed FDP	clustering	Normal scenario	Factor Density=0.05
0.877622	Observed FDP	clustering	Normal scenario	Factor Density=0.05
0.740093	Observed FDP	clustering	Normal scenario	Factor Density=0.05
0.899713	Observed FDP	clustering	Normal scenario	Factor Density=0.05
0.7319	Observed FDP	clustering	Normal scenario	Factor Density=0.05
0.572337	Observed FDP	clustering	Normal scenario	Factor Density=0.05
0.776286	Observed FDP	clustering	Normal scenario	Factor Density=0.05
0.634492	Observed FDP	clustering	Normal scenario	Factor Density=0.05
0.812785	Observed FDP	clustering	Normal scenario	Factor Density=0.05
0.960337	Observed FDP	clustering	Normal scenario	Factor Density=0.05
0.67375	Observed FDP	clustering	Normal scenario	Factor Density=0.05
0.708758	Observed FDP	clustering	Normal scenario	Factor Density=0.05
0.813433	Observed FDP	clustering	Normal scenario	Factor Density=0.05
0.811695	Observed FDP	clustering	Normal scenario	Factor Density=0.05
0.676259	Observed FDP	clustering	Normal scenario	Factor Density=0.05
0.912879	Observed FDP	clustering	Normal scenario	Factor Density=0.05
0.681537	Observed FDP	clustering	Normal scenario	Factor Density=0.05
0.8054	Observed FDP	clustering	Normal scenario	Factor Density=0.05
0.849705	Observed FDP	clustering	Normal scenario	Factor Density=0.05
0.784708	Observed FDP	clustering	Normal scenario	Factor Density=0.05
0.682324	Observed FDP	clustering	Normal scenario	Factor Density=0.05
0.757955	Observed FDP	clustering	Normal scenario	Factor Density=0.05
0.664587	Observed FDP	clustering	Normal scenario	Factor Density=0.05
0.773795	Observed FDP	clustering	Normal scenario	Factor Density=0.05
0.712941	Observed FDP	clustering	Normal scenario	Factor Density=0.05
0.846709	Observed FDP	clustering	Normal scenario	Factor Density=0.05
0.951537	Observed FDP	clustering	Normal scenario	Factor Density=0.05
0.930468	Observed FDP	clustering	Normal scenario	Factor Density=0.05
0.834128	Observed FDP	clustering	Normal scenario	Factor Density=0.05
0.853236	Observed FDP	clustering	Normal scenario	Factor Density=0.05
0.76612	Observed FDP	clustering	Normal scenario	Factor Density=0.05
0.680481	Observed FDP	clustering	Normal scenario	Factor Density=0.05
0.718471	Observed FDP	clustering	Normal scenario	Factor Density=0.05
0.760369	Observed FDP	clustering	Normal scenario	Factor Density=0.05
0.640553	Observed FDP	clustering	Normal scenario	Factor Density=0.05
0.949843	Observed FDP	clustering	Normal scenario	Factor Density=0.05
0.752731	Observed FDP	clustering	Normal scenario	Factor Density=0.05
0.641064	Observed FDP	clustering	Normal scenario	Factor Density=0.05
0.804813	Observed FDP	clustering	Normal scenario	Factor Density=0.05
0.728994	Observed FDP	clustering	Normal scenario	Factor Density=0.05
0.788284	Observed FDP	clustering	Normal scenario	Factor Density=0.05
0.677966	Observed FDP	clustering	Normal scenario	Factor Density=0.05
0.751346	Observed FDP	clustering	Normal scenario	Factor Density=0.05
0.763615	Observed FDP	clustering	Normal scenario	Factor Density=0.05
0.730769	Observed FDP	clustering	Normal scenario	Factor Density=0.05
0.723115	Observed FDP	clustering	Normal scenario	Factor Density=0.05
0.905363	Observed FDP	clustering	Normal scenario	Factor Density=0.05
0.664212	Observed FDP	clustering	Normal scenario	Factor Density=0.05
0.803687	Observed FDP	clustering	Normal scenario	Factor Density=0.05
0.764897	Observed FDP	clustering	Normal scenario	Factor Density=0.05
0.7	Observed FDP	clustering	Normal scenario	Factor Density=0.05
0.782953	Observed FDP	clustering	Normal scenario	Factor Density=0.05
0.816635	Observed FDP	clustering	Normal scenario	Factor Density=0.05
0.797619	Observed FDP	clustering	Normal scenario	Factor Density=0.05
0.793434	Observed FDP	clustering	Normal scenario	Factor Density=0.05
0.680412	Observed FDP	clustering	Normal scenario	Factor Density=0.05
0.618238	Observed FDP	clustering	Normal scenario	Factor Density=0.05
0.838184	Observed FDP	clustering	Normal scenario	Factor Density=0.05
0.710562	Observed FDP	clustering	Normal scenario	Factor Density=0.05
0.777143	Observed FDP	clustering	Normal scenario	Factor Density=0.05
0.692109	Observed FDP	clustering	Normal scenario	Factor Density=0.05
0.696732	Observed FDP	clustering	Normal scenario	Factor Density=0.05
0.952047	Observed FDP	clustering	Normal scenario	Factor Density=0.05
0.61315	Observed FDP	clustering	Normal scenario	Factor Density=0.05
0.691816	Observed FDP	clustering	Normal scenario	Factor Density=0.05
0.828862	Observed FDP	clustering	Normal scenario	Factor Density=0.05
0.6	Observed FDP	clustering	Normal scenario	Factor Density=0.05
0.811674	Observed FDP	clustering	Normal scenario	Factor Density=0.05
0.83815	Observed FDP	clustering	Normal scenario	Factor Density=0.05
0.790622	Observed FDP	clustering	Normal scenario	Factor Density=0.05
0.632492	Observed FDP	clustering	Normal scenario	Factor Density=0.05
0.744565	Observed FDP	clustering	Normal scenario	Factor Density=0.05
0.716418	Observed FDP	clustering	Normal scenario	Factor Density=0.05
0.791314	Observed FDP	clustering	Normal scenario	Factor Density=0.05
0.845875	Observed FDP	clustering	Normal scenario	Factor Density=0.05
0.673885	Observed FDP	clustering	Normal scenario	Factor Density=0.05
0.778714	Observed FDP	clustering	Normal scenario	Factor Density=0.05
0.961677	Observed FDP	clustering	Normal scenario	Factor Density=0.05
0.822866	Observed FDP	clustering	Normal scenario	Factor Density=0.05
0.807229	Observed FDP	clustering	Normal scenario	Factor Density=0.05
0.93736	Observed FDP	clustering	Normal scenario	Factor Density=0.05
0.800515	Observed FDP	clustering	Normal scenario	Factor Density=0.05
0.762457	Observed FDP	clustering	Normal scenario	Factor Density=0.05
0.827358	Observed FDP	clustering	Normal scenario	Factor Density=0.05
0.784173	Observed FDP	clustering	Normal scenario	Factor Density=0.05
0.852495	Observed FDP	clustering	Normal scenario	Factor Density=0.05
0.764306	Observed FDP	clustering	Normal scenario	Factor Density=0.05
0.695262	Observed FDP	clustering	Normal scenario	Factor Density=0.05
0.838407	Observed FDP	clustering	Normal scenario	Factor Density=0.05
0.959799	Observed FDP	clustering	Normal scenario	Factor Density=0.05
0.793254	Observed FDP	clustering	Normal scenario	Factor Density=0.05
0.722892	Observed FDP	clustering	Normal scenario	Factor Density=0.05
0.953445	Observed FDP	clustering	Normal scenario	Factor Density=0.05
0.687428	Observed FDP	clustering	Normal scenario	Factor Density=0.05
0.720406	Observed FDP	clustering	Normal scenario	Factor Density=0.05
0.824251	Observed FDP	clustering	Normal scenario	Factor Density=0.05
0.964727	Observed FDP	clustering	Normal scenario	Factor Density=0.05
0.692213	Observed FDP	clustering	Normal scenario	Factor Density=0.05
0.790224	Observed FDP	clustering	Normal scenario	Factor Density=0.05
0.795152	Observed FDP	clustering	Normal scenario	Factor Density=0.05
0.833868	Observed FDP	clustering	Normal scenario	Factor Density=0.05
0.694075	Observed FDP	clustering	Normal scenario	Factor Density=0.05
0.812	Observed FDP	clustering	Normal scenario	Factor Density=0.05
0.731513	Observed FDP	clustering	Normal scenario	Factor Density=0.05
0.732948	Observed FDP	clustering	Normal scenario	Factor Density=0.05
0.764338	Observed FDP	clustering	Normal scenario	Factor Density=0.05
0.885584	Observed FDP	clustering	Normal scenario	Factor Density=0.05
0.800626	Observed FDP	clustering	Normal scenario	Factor Density=0.05
0.491803	Observed FDP	clustering	Normal scenario	Factor Density=0.05
0.572123	Observed FDP	clustering	Normal scenario	Factor Density=0.05
0.754655	Observed FDP	clustering	Normal scenario	Factor Density=0.05
0.800416	Observed FDP	clustering	Normal scenario	Factor Density=0.05
0.744076	Observed FDP	clustering	Normal scenario	Factor Density=0.05
0.695883	Observed FDP	clustering	Normal scenario	Factor Density=0.05
0.689922	Observed FDP	clustering	Normal scenario	Factor Density=0.05
0.810929	Observed FDP	clustering	Normal scenario	Factor Density=0.05
0.902108	Observed FDP	clustering	Normal scenario	Factor Density=0.05
0.734266	Observed FDP	clustering	Normal scenario	Factor Density=0.05
0.823654	Observed FDP	clustering	Normal scenario	Factor Density=0.05
0.779731	Observed FDP	clustering	Normal scenario	Factor Density=0.05
0.951724	Observed FDP	clustering	Normal scenario	Factor Density=0.05
0.725415	Observed FDP	clustering	Normal scenario	Factor Density=0.05
0.772009	Observed FDP	clustering	Normal scenario	Factor Density=0.05
0.686869	Observed FDP	clustering	Normal scenario	Factor Density=0.05
0.695822	Observed FDP	clustering	Normal scenario	Factor Density=0.05
0.827136	Observed FDP	clustering	Normal scenario	Factor Density=0.05
0.723613	Observed FDP	clustering	Normal scenario	Factor Density=0.05
0.816268	Observed FDP	clustering	Normal scenario	Factor Density=0.05
0.941781	Observed FDP	clustering	Normal scenario	Factor Density=0.05
0.731884	Observed FDP	clustering	Normal scenario	Factor Density=0.05
0.748014	Observed FDP	clustering	Normal scenario	Factor Density=0.05
0.770548	Observed FDP	clustering	Normal scenario	Factor Density=0.05
0.727524	Observed FDP	clustering	Normal scenario	Factor Density=0.05
0.956098	Observed FDP	clustering	Normal scenario	Factor Density=0.05
0.548	Observed FDP	clustering	Normal scenario	Factor Density=0.05
0.832689	Observed FDP	clustering	Normal scenario	Factor Density=0.05
0.741935	Observed FDP	clustering	Normal scenario	Factor Density=0.05
0.836197	Observed FDP	clustering	Normal scenario	Factor Density=0.05
0.556492	Observed FDP	clustering	Normal scenario	Factor Density=0.05
0.645588	Observed FDP	clustering	Normal scenario	Factor Density=0.05
0.773622	Observed FDP	clustering	Normal scenario	Factor Density=0.05
0.471193	Observed FDP	clustering	Normal scenario	Factor Density=0.05
0.732346	Observed FDP	clustering	Normal scenario	Factor Density=0.05
0.836512	Observed FDP	clustering	Normal scenario	Factor Density=0.05
0.791781	Observed FDP	clustering	Normal scenario	Factor Density=0.05
0.70232	Observed FDP	clustering	Normal scenario	Factor Density=0.05
0.791304	Observed FDP	clustering	Normal scenario	Factor Density=0.05
0.548689	Observed FDP	clustering	Normal scenario	Factor Density=0.05
0.768379	Observed FDP	clustering	Normal scenario	Factor Density=0.05
0.745928	Observed FDP	clustering	Normal scenario	Factor Density=0.05
0.668874	Observed FDP	clustering	Normal scenario	Factor Density=0.05
0.782038	Observed FDP	clustering	Normal scenario	Factor Density=0.05
0.816162	Observed FDP	clustering	Normal scenario	Factor Density=0.05
0.749223	Observed FDP	clustering	Normal scenario	Factor Density=0.05
0.806635	Observed FDP	clustering	Normal scenario	Factor Density=0.05
0.802912	Observed FDP	clustering	Normal scenario	Factor Density=0.05
0.95092	Observed FDP	clustering	Normal scenario	Factor Density=0.05
0.75672	Observed FDP	clustering	Normal scenario	Factor Density=0.05
0.829741	Observed FDP	clustering	Normal scenario	Factor Density=0.05
0.75615	Observed FDP	clustering	Normal scenario	Factor Density=0.05
0.967742	Observed FDP	clustering	Normal scenario	Factor Density=0.05
0.959834	Observed FDP	clustering	Normal scenario	Factor Density=0.05
0.692683	Observed FDP	clustering	Normal scenario	Factor Density=0.05
0.826271	Observed FDP	clustering	Normal scenario	Factor Density=0.05
0.743992	Observed FDP	clustering	Normal scenario	Factor Density=0.05
0.777324	Observed FDP	clustering	Normal scenario	Factor Density=0.05
0.742647	Observed FDP	clustering	Normal scenario	Factor Density=0.05
0.735493	Observed FDP	clustering	Normal scenario	Factor Density=0.05
0.606202	Observed FDP	clustering	Normal scenario	Factor Density=0.05
0.818359	Observed FDP	clustering	Normal scenario	Factor Density=0.05
0.703917	Observed FDP	clustering	Normal scenario	Factor Density=0.05
0.785498	Observed FDP	clustering	Normal scenario	Factor Density=0.05
0.708434	Observed FDP	clustering	Normal scenario	Factor Density=0.05
0.776626	Observed FDP	clustering	Normal scenario	Factor Density=0.05
0.945241	Observed FDP	clustering	Normal scenario	Factor Density=0.05
0.699441	Observed FDP	clustering	Normal scenario	Factor Density=0.05
0.730435	Observed FDP	clustering	Normal scenario	Factor Density=0.05
0.71789	Observed FDP	clustering	Normal scenario	Factor Density=0.05
0.760817	Observed FDP	clustering	Normal scenario	Factor Density=0.05
0.863938	Observed FDP	clustering	Normal scenario	Factor Density=0.05
0.799107	Observed FDP	clustering	Normal scenario	Factor Density=0.05
0.761416	Observed FDP	clustering	Normal scenario	Factor Density=0.05
0.950284	Observed FDP	clustering	Normal scenario	Factor Density=0.05
0.667151	Observed FDP	clustering	Normal scenario	Factor Density=0.05
0.827009	Observed FDP	clustering	Normal scenario	Factor Density=0.05
0.879787	Observed FDP	clustering	Normal scenario	Factor Density=0.05
0.637658	Observed FDP	clustering	Normal scenario	Factor Density=0.05
0.829714	Observed FDP	clustering	Normal scenario	Factor Density=0.05
0.760358	Observed FDP	clustering	Normal scenario	Factor Density=0.05
0.776931	Observed FDP	clustering	Normal scenario	Factor Density=0.05
0.645117	Observed FDP	clustering	Normal scenario	Factor Density=0.05
0.944099	Observed FDP	clustering	Normal scenario	Factor Density=0.05
0.751394	Observed FDP	clustering	Normal scenario	Factor Density=0.05
0.732708	Observed FDP	clustering	Normal scenario	Factor Density=0.05
0.767016	Observed FDP	clustering	Normal scenario	Factor Density=0.05
0.6	Observed FDP	clustering	Normal scenario	Factor Density=0.05
0.805252	Observed FDP	clustering	Normal scenario	Factor Density=0.05
0.722527	Observed FDP	clustering	Normal scenario	Factor Density=0.05
0.827273	Observed FDP	clustering	Normal scenario	Factor Density=0.05
0.663805	Observed FDP	clustering	Normal scenario	Factor Density=0.05
0.859649	Observed FDP	clustering	Normal scenario	Factor Density=0.05
0.714286	Observed FDP	clustering	Normal scenario	Factor Density=0.05
0.719527	Observed FDP	clustering	Normal scenario	Factor Density=0.05
0.853113	Observed FDP	clustering	Normal scenario	Factor Density=0.05
0.724477	Observed FDP	clustering	Normal scenario	Factor Density=0.05
0.83035	Observed FDP	clustering	Normal scenario	Factor Density=0.05
0.778378	Observed FDP	clustering	Normal scenario	Factor Density=0.05
0.627737	Observed FDP	clustering	Normal scenario	Factor Density=0.05
0.743309	Observed FDP	clustering	Normal scenario	Factor Density=0.05
0.650073	Observed FDP	clustering	Normal scenario	Factor Density=0.05
0.729977	Observed FDP	clustering	Normal scenario	Factor Density=0.05
0.773966	Observed FDP	clustering	Normal scenario	Factor Density=0.05
0.961343	Observed FDP	clustering	Normal scenario	Factor Density=0.05
0.797085	Observed FDP	clustering	Normal scenario	Factor Density=0.05
0.952264	Observed FDP	clustering	Normal scenario	Factor Density=0.05
0.789407	Observed FDP	clustering	Normal scenario	Factor Density=0.05
0.971922	Observed FDP	clustering	Normal scenario	Factor Density=0.05
0.927978	Observed FDP	clustering	Normal scenario	Factor Density=0.05
0.747995	Observed FDP	clustering	Normal scenario	Factor Density=0.05
0.730271	Observed FDP	clustering	Normal scenario	Factor Density=0.05
0.96614	Observed FDP	clustering	Normal scenario	Factor Density=0.05
0.814634	Observed FDP	clustering	Normal scenario	Factor Density=0.05
0.762268	Observed FDP	clustering	Normal scenario	Factor Density=0.05
0.775	Observed FDP	clustering	Normal scenario	Factor Density=0.05
0.844471	Observed FDP	clustering	Normal scenario	Factor Density=0.05
0.787603	Observed FDP	clustering	Normal scenario	Factor Density=0.05
0.761905	Observed FDP	clustering	Normal scenario	Factor Density=0.05
0.585789	Observed FDP	clustering	Normal scenario	Factor Density=0.05
0.729032	Observed FDP	clustering	Normal scenario	Factor Density=0.05
0.818381	Observed FDP	clustering	Normal scenario	Factor Density=0.05
0.675439	Observed FDP	clustering	Normal scenario	Factor Density=0.05
0.720457	Observed FDP	clustering	Normal scenario	Factor Density=0.05
0.797254	Observed FDP	clustering	Normal scenario	Factor Density=0.05
0.714446	Observed FDP	clustering	Normal scenario	Factor Density=0.05
0.973236	Observed FDP	clustering	Normal scenario	Factor Density=0.05
0.782561	Observed FDP	clustering	Normal scenario	Factor Density=0.05
0.55595	Observed FDP	clustering	Normal scenario	Factor Density=0.05
0.659892	Observed FDP	clustering	Normal scenario	Factor Density=0.05
0.558376	Observed FDP	clustering	Normal scenario	Factor Density=0.05
0.946911	Observed FDP	clustering	Normal scenario	Factor Density=0.05
0.9092	Observed FDP	clustering	Normal scenario	Factor Density=0.05
0.755534	Observed FDP	clustering	Normal scenario	Factor Density=0.05
0.758048	Observed FDP	clustering	Normal scenario	Factor Density=0.05
0.713959	Observed FDP	clustering	Normal scenario	Factor Density=0.05
0.776851	Observed FDP	clustering	Normal scenario	Factor Density=0.05
0.720099	Observed FDP	clustering	Normal scenario	Factor Density=0.05
0.783181	Observed FDP	clustering	Normal scenario	Factor Density=0.05
0.9375	Observed FDP	clustering	Normal scenario	Factor Density=0.05
0.733405	Observed FDP	clustering	Normal scenario	Factor Density=0.05
0.742178	Observed FDP	clustering	Normal scenario	Factor Density=0.05
0.757081	Observed FDP	clustering	Normal scenario	Factor Density=0.05
0.912454	Observed FDP	clustering	Normal scenario	Factor Density=0.05
0.70441	Observed FDP	clustering	Normal scenario	Factor Density=0.05
0.774194	Observed FDP	clustering	Normal scenario	Factor Density=0.05
0.621988	Observed FDP	clustering	Normal scenario	Factor Density=0.05
0.723235	Observed FDP	clustering	Normal scenario	Factor Density=0.05
0.949649	Observed FDP	clustering	Normal scenario	Factor Density=0.05
0.949296	Observed FDP	clustering	Normal scenario	Factor Density=0.05
0.399522	Observed FDP	clustering	Normal scenario	Factor Density=0.05
0.759674	Observed FDP	clustering	Normal scenario	Factor Density=0.05
0.694647	Observed FDP	clustering	Normal scenario	Factor Density=0.05
0.959459	Observed FDP	clustering	Normal scenario	Factor Density=0.05
0.643178	Observed FDP	clustering	Normal scenario	Factor Density=0.05
0.763326	Observed FDP	clustering	Normal scenario	Factor Density=0.05
0.829356	Observed FDP	clustering	Normal scenario	Factor Density=0.05
0.657497	Observed FDP	clustering	Normal scenario	Factor Density=0.05
0.881423	Observed FDP	clustering	Normal scenario	Factor Density=0.05
0.737875	Observed FDP	clustering	Normal scenario	Factor Density=0.05
0.733728	Observed FDP	clustering	Normal scenario	Factor Density=0.05
0.708235	Observed FDP	clustering	Normal scenario	Factor Density=0.05
0.778378	Observed FDP	clustering	Normal scenario	Factor Density=0.05
0.807767	Observed FDP	clustering	Normal scenario	Factor Density=0.05
0.732357	Observed FDP	clustering	Normal scenario	Factor Density=0.05
0.796178	Observed FDP	clustering	Normal scenario	Factor Density=0.05
0.75	Observed FDP	clustering	Normal scenario	Factor Density=0.05
0.595577	Observed FDP	clustering	Normal scenario	Factor Density=0.05
0.710495	Observed FDP	clustering	Normal scenario	Factor Density=0.05
0.770508	Observed FDP	clustering	Normal scenario	Factor Density=0.05
0.734748	Observed FDP	clustering	Normal scenario	Factor Density=0.05
0.644315	Observed FDP	clustering	Normal scenario	Factor Density=0.05
0.675573	Observed FDP	clustering	Normal scenario	Factor Density=0.05
0.887473	Observed FDP	clustering	Normal scenario	Factor Density=0.05
0.358586	Observed FDP	clustering	Normal scenario	Factor Density=0.05
0.680731	Observed FDP	clustering	Normal scenario	Factor Density=0.05
0.766865	Observed FDP	clustering	Normal scenario	Factor Density=0.05
0.798174	Observed FDP	clustering	Normal scenario	Factor Density=0.05
0.914388	Observed FDP	clustering	Normal scenario	Factor Density=0.05
0.754975	Observed FDP	clustering	Normal scenario	Factor Density=0.05
0.792224	Observed FDP	clustering	Normal scenario	Factor Density=0.05
0.69016	Observed FDP	clustering	Normal scenario	Factor Density=0.05
0.756512	Observed FDP	clustering	Normal scenario	Factor Density=0.05
0.927793	Observed FDP	clustering	Normal scenario	Factor Density=0.05
0.812897	Observed FDP	clustering	Normal scenario	Factor Density=0.05
0.959688	Observed FDP	clustering	Normal scenario	Factor Density=0.05
0.709549	Observed FDP	clustering	Normal scenario	Factor Density=0.05
0.665284	Observed FDP	clustering	Normal scenario	Factor Density=0.05
0.936782	Observed FDP	clustering	Normal scenario	Factor Density=0.05
0.729332	Observed FDP	clustering	Normal scenario	Factor Density=0.05
0.828083	Observed FDP	clustering	Normal scenario	Factor Density=0.05
0.569643	Observed FDP	clustering	Normal scenario	Factor Density=0.05
0.837074	Observed FDP	clustering	Normal scenario	Factor Density=0.05
0.718391	Observed FDP	clustering	Normal scenario	Factor Density=0.05
0.724057	Observed FDP	clustering	Normal scenario	Factor Density=0.05
0.668486	Observed FDP	clustering	Normal scenario	Factor Density=0.05
0.896288	Observed FDP	clustering	Normal scenario	Factor Density=0.05
0.69708	Observed FDP	clustering	Normal scenario	Factor Density=0.05
0.717314	Observed FDP	clustering	Normal scenario	Factor Density=0.05
0.746269	Observed FDP	clustering	Normal scenario	Factor Density=0.05
0.781818	Observed FDP	clustering	Normal scenario	Factor Density=0.05
0.754605	Observed FDP	clustering	Normal scenario	Factor Density=0.1
0.789728	Observed FDP	clustering	Normal scenario	Factor Density=0.1
0.776273	Observed FDP	clustering	Normal scenario	Factor Density=0.1
0.919912	Observed FDP	clustering	Normal scenario	Factor Density=0.1
0.787437	Observed FDP	clustering	Normal scenario	Factor Density=0.1
0.663934	Observed FDP	clustering	Normal scenario	Factor Density=0.1
0.806428	Observed FDP	clustering	Normal scenario	Factor Density=0.1
0.912628	Observed FDP	clustering	Normal scenario	Factor Density=0.1
0.814916	Observed FDP	clustering	Normal scenario	Factor Density=0.1
0.876697	Observed FDP	clustering	Normal scenario	Factor Density=0.1
0.912375	Observed FDP	clustering	Normal scenario	Factor Density=0.1
0.792431	Observed FDP	clustering	Normal scenario	Factor Density=0.1
0.772447	Observed FDP	clustering	Normal scenario	Factor Density=0.1
0.731771	Observed FDP	clustering	Normal scenario	Factor Density=0.1
0.696547	Observed FDP	clustering	Normal scenario	Factor Density=0.1
0.738708	Observed FDP	clustering	Normal scenario	Factor Density=0.1
0.681169	Observed FDP	clustering	Normal scenario	Factor Density=0.1
0.654573	Observed FDP	clustering	Normal scenario	Factor Density=0.1
0.8124	Observed FDP	clustering	Normal scenario	Factor Density=0.1
0.858339	Observed FDP	clustering	Normal scenario	Factor Density=0.1
0.573066	Observed FDP	clustering	Normal scenario	Factor Density=0.1
0.876676	Observed FDP	clustering	Normal scenario	Factor Density=0.1
0.603448	Observed FDP	clustering	Normal scenario	Factor Density=0.1
0.764992	Observed FDP	clustering	Normal scenario	Factor Density=0.1
0.85584	Observed FDP	clustering	Normal scenario	Factor Density=0.1
0.777178	Observed FDP	clustering	Normal scenario	Factor Density=0.1
0.775032	Observed FDP	clustering	Normal scenario	Factor Density=0.1
0.699878	Observed FDP	clustering	Normal scenario	Factor Density=0.1
0.748685	Observed FDP	clustering	Normal scenario	Factor Density=0.1
0.903304	Observed FDP	clustering	Normal scenario	Factor Density=0.1
0.667842	Observed FDP	clustering	Normal scenario	Factor Density=0.1
0.753722	Observed FDP	clustering	Normal scenario	Factor Density=0.1
0.803171	Observed FDP	clustering	Normal scenario	Factor Density=0.1
0.739762	Observed FDP	clustering	Normal scenario	Factor Density=0.1
0.757969	Observed FDP	clustering	Normal scenario	Factor Density=0.1
0.6885	Observed FDP	clustering	Normal scenario	Factor Density=0.1
0.784393	Observed FDP	clustering	Normal scenario	Factor Density=0.1
0.87674	Observed FDP	clustering	Normal scenario	Factor Density=0.1
0.767021	Observed FDP	clustering	Normal scenario	Factor Density=0.1
0.651082	Observed FDP	clustering	Normal scenario	Factor Density=0.1
0.713752	Observed FDP	clustering	Normal scenario	Factor Density=0.1
0.827544	Observed FDP	clustering	Normal scenario	Factor Density=0.1
0.643631	Observed FDP	clustering	Normal scenario	Factor Density=0.1
0.705671	Observed FDP	clustering	Normal scenario	Factor Density=0.1
0.709992	Observed FDP	clustering	Normal scenario	Factor Density=0.1
0.660243	Observed FDP	clustering	Normal scenario	Factor Density=0.1
0.694352	Observed FDP	clustering	Normal scenario	Factor Density=0.1
0.633862	Observed FDP	clustering	Normal scenario	Factor Density=0.1
0.701031	Observed FDP	clustering	Normal scenario	Factor Density=0.1
0.686821	Observed FDP	clustering	Normal scenario	Factor Density=0.1
0.761314	Observed FDP	clustering	Normal scenario	Factor Density=0.1
0.745085	Observed FDP	clustering	Normal scenario	Factor Density=0.1
0.772967	Observed FDP	clustering	Normal scenario	Factor Density=0.1
0.756494	Observed FDP	clustering	Normal scenario	Factor Density=0.1
0.829309	Observed FDP	clustering	Normal scenario	Factor Density=0.1
0.719233	Observed FDP	clustering	Normal scenario	Factor Density=0.1
0.599677	Observed FDP	clustering	Normal scenario	Factor Density=0.1
0.784976	Observed FDP	clustering	Normal scenario	Factor Density=0.1
0.76	Observed FDP	clustering	Normal scenario	Factor Density=0.1
0.74321	Observed FDP	clustering	Normal scenario	Factor Density=0.1
0.749498	Observed FDP	clustering	Normal scenario	Factor Density=0.1
0.747119	Observed FDP	clustering	Normal scenario	Factor Density=0.1
0.653614	Observed FDP	clustering	Normal scenario	Factor Density=0.1
0.791375	Observed FDP	clustering	Normal scenario	Factor Density=0.1
0.859837	Observed FDP	clustering	Normal scenario	Factor Density=0.1
0.133212	Observed FDP	clustering	Normal scenario	Factor Density=0.1
0.793898	Observed FDP	clustering	Normal scenario	Factor Density=0.1
0.85411	Observed FDP	clustering	Normal scenario	Factor Density=0.1
0.747937	Observed FDP	clustering	Normal scenario	Factor Density=0.1
0.801004	Observed FDP	clustering	Normal scenario	Factor Density=0.1
0.822985	Observed FDP	clustering	Normal scenario	Factor Density=0.1
0.792709	Observed FDP	clustering	Normal scenario	Factor Density=0.1
0.820766	Observed FDP	clustering	Normal scenario	Factor Density=0.1
0.587374	Observed FDP	clustering	Normal scenario	Factor Density=0.1
0.796875	Observed FDP	clustering	Normal scenario	Factor Density=0.1
0.715202	Observed FDP	clustering	Normal scenario	Factor Density=0.1
0.660247	Observed FDP	clustering	Normal scenario	Factor Density=0.1
0.76969	Observed FDP	clustering	Normal scenario	Factor Density=0.1
0.734608	Observed FDP	clustering	Normal scenario	Factor Density=0.1
0.871741	Observed FDP	clustering	Normal scenario	Factor Density=0.1
0.627229	Observed FDP	clustering	Normal scenario	Factor Density=0.1
0.71542	Observed FDP	clustering	Normal scenario	Factor Density=0.1
0.745595	Observed FDP	clustering	Normal scenario	Factor Density=0.1
0.800445	Observed FDP	clustering	Normal scenario	Factor Density=0.1
0.648968	Observed FDP	clustering	Normal scenario	Factor Density=0.1
0.823708	Observed FDP	clustering	Normal scenario	Factor Density=0.1
0.875539	Observed FDP	clustering	Normal scenario	Factor Density=0.1
0.745071	Observed FDP	clustering	Normal scenario	Factor Density=0.1
0.889749	Observed FDP	clustering	Normal scenario	Factor Density=0.1
0.651289	Observed FDP	clustering	Normal scenario	Factor Density=0.1
0.759711	Observed FDP	clustering	Normal scenario	Factor Density=0.1
0.741573	Observed FDP	clustering	Normal scenario	Factor Density=0.1
0.759365	Observed FDP	clustering	Normal scenario	Factor Density=0.1
0.757712	Observed FDP	clustering	Normal scenario	Factor Density=0.1
0.608663	Observed FDP	clustering	Normal scenario	Factor Density=0.1
0.798187	Observed FDP	clustering	Normal scenario	Factor Density=0.1
0.790715	Observed FDP	clustering	Normal scenario	Factor Density=0.1
0.733167	Observed FDP	clustering	Normal scenario	Factor Density=0.1
0.787781	Observed FDP	clustering	Normal scenario	Factor Density=0.1
0.659259	Observed FDP	clustering	Normal scenario	Factor Density=0.1
0.761434	Observed FDP	clustering	Normal scenario	Factor Density=0.1
0.729976	Observed FDP	clustering	Normal scenario	Factor Density=0.1
0.903295	Observed FDP	clustering	Normal scenario	Factor Density=0.1
0.728409	Observed FDP	clustering	Normal scenario	Factor Density=0.1
0.663724	Observed FDP	clustering	Normal scenario	Factor Density=0.1
0.719885	Observed FDP	clustering	Normal scenario	Factor Density=0.1
0.730453	Observed FDP	clustering	Normal scenario	Factor Density=0.1
0.858711	Observed FDP	clustering	Normal scenario	Factor Density=0.1
0.861133	Observed FDP	clustering	Normal scenario	Factor Density=0.1
0.912451	Observed FDP	clustering	Normal scenario	Factor Density=0.1
0.841262	Observed FDP	clustering	Normal scenario	Factor Density=0.1
0.905055	Observed FDP	clustering	Normal scenario	Factor Density=0.1
0.72468	Observed FDP	clustering	Normal scenario	Factor Density=0.1
0.743875	Observed FDP	clustering	Normal scenario	Factor Density=0.1
0.786903	Observed FDP	clustering	Normal scenario	Factor Density=0.1
0.82417	Observed FDP	clustering	Normal scenario	Factor Density=0.1
0.657078	Observed FDP	clustering	Normal scenario	Factor Density=0.1
0.683075	Observed FDP	clustering	Normal scenario	Factor Density=0.1
0.722823	Observed FDP	clustering	Normal scenario	Factor Density=0.1
0.711649	Observed FDP	clustering	Normal scenario	Factor Density=0.1
0.789788	Observed FDP	clustering	Normal scenario	Factor Density=0.1
0.748387	Observed FDP	clustering	Normal scenario	Factor Density=0.1
0.732796	Observed FDP	clustering	Normal scenario	Factor Density=0.1
0.809372	Observed FDP	clustering	Normal scenario	Factor Density=0.1
0.720516	Observed FDP	clustering	Normal scenario	Factor Density=0.1
0.782302	Observed FDP	clustering	Normal scenario	Factor Density=0.1
0.644866	Observed FDP	clustering	Normal scenario	Factor Density=0.1
0.748858	Observed FDP	clustering	Normal scenario	Factor Density=0.1
0.686536	Observed FDP	clustering	Normal scenario	Factor Density=0.1
0.889671	Observed FDP	clustering	Normal scenario	Factor Density=0.1
0.91411	Observed FDP	clustering	Normal scenario	Factor Density=0.1
0.749827	Observed FDP	clustering	Normal scenario	Factor Density=0.1
0.714988	Observed FDP	clustering	Normal scenario	Factor Density=0.1
0.789837	Observed FDP	clustering	Normal scenario	Factor Density=0.1
0.745254	Observed FDP	clustering	Normal scenario	Factor Density=0.1
0.781765	Observed FDP	clustering	Normal scenario	Factor Density=0.1
0.7079	Observed FDP	clustering	Normal scenario	Factor Density=0.1
0.61194	Observed FDP	clustering	Normal scenario	Factor Density=0.1
0.644252	Observed FDP	clustering	Normal scenario	Factor Density=0.1
0.809551	Observed FDP	clustering	Normal scenario	Factor Density=0.1
0.781012	Observed FDP	clustering	Normal scenario	Factor Density=0.1
0.876508	Observed FDP	clustering	Normal scenario	Factor Density=0.1
0.907821	Observed FDP	clustering	Normal scenario	Factor Density=0.1
0.777049	Observed FDP	clustering	Normal scenario	Factor Density=0.1
0.708434	Observed FDP	clustering	Normal scenario	Factor Density=0.1
0.630617	Observed FDP	clustering	Normal scenario	Factor Density=0.1
0.759236	Observed FDP	clustering	Normal scenario	Factor Density=0.1
0.623939	Observed FDP	clustering	Normal scenario	Factor Density=0.1
0.415536	Observed FDP	clustering	Normal scenario	Factor Density=0.1
0.87156	Observed FDP	clustering	Normal scenario	Factor Density=0.1
0.763747	Observed FDP	clustering	Normal scenario	Factor Density=0.1
0.443024	Observed FDP	clustering	Normal scenario	Factor Density=0.1
0.83902	Observed FDP	clustering	Normal scenario	Factor Density=0.1
0.648107	Observed FDP	clustering	Normal scenario	Factor Density=0.1
0.704172	Observed FDP	clustering	Normal scenario	Factor Density=0.1
0.581152	Observed FDP	clustering	Normal scenario	Factor Density=0.1
0.709549	Observed FDP	clustering	Normal scenario	Factor Density=0.1
0.855548	Observed FDP	clustering	Normal scenario	Factor Density=0.1
0.756041	Observed FDP	clustering	Normal scenario	Factor Density=0.1
0.764738	Observed FDP	clustering	Normal scenario	Factor Density=0.1
0.562012	Observed FDP	clustering	Normal scenario	Factor Density=0.1
0.726027	Observed FDP	clustering	Normal scenario	Factor Density=0.1
0.699253	Observed FDP	clustering	Normal scenario	Factor Density=0.1
0.686386	Observed FDP	clustering	Normal scenario	Factor Density=0.1
0.73208	Observed FDP	clustering	Normal scenario	Factor Density=0.1
0.895886	Observed FDP	clustering	Normal scenario	Factor Density=0.1
0.674449	Observed FDP	clustering	Normal scenario	Factor Density=0.1
0.875075	Observed FDP	clustering	Normal scenario	Factor Density=0.1
0.83808	Observed FDP	clustering	Normal scenario	Factor Density=0.1
0.798654	Observed FDP	clustering	Normal scenario	Factor Density=0.1
0.810086	Observed FDP	clustering	Normal scenario	Factor Density=0.1
0.674481	Observed FDP	clustering	Normal scenario	Factor Density=0.1
0.72196	Observed FDP	clustering	Normal scenario	Factor Density=0.1
0.826552	Observed FDP	clustering	Normal scenario	Factor Density=0.1
0.656559	Observed FDP	clustering	Normal scenario	Factor Density=0.1
0.72419	Observed FDP	clustering	Normal scenario	Factor Density=0.1
0.750146	Observed FDP	clustering	Normal scenario	Factor Density=0.1
0.780053	Observed FDP	clustering	Normal scenario	Factor Density=0.1
0.909844	Observed FDP	clustering	Normal scenario	Factor Density=0.1
0.918294	Observed FDP	clustering	Normal scenario	Factor Density=0.1
0.487361	Observed FDP	clustering	Normal scenario	Factor Density=0.1
0.803943	Observed FDP	clustering	Normal scenario	Factor Density=0.1
0.592444	Observed FDP	clustering	Normal scenario	Factor Density=0.1
0.896146	Observed FDP	clustering	Normal scenario	Factor Density=0.1
0.762774	Observed FDP	clustering	Normal scenario	Factor Density=0.1
0.70197	Observed FDP	clustering	Normal scenario	Factor Density=0.1
0.876068	Observed FDP	clustering	Normal scenario	Factor Density=0.1
0.903825	Observed FDP	clustering	Normal scenario	Factor Density=0.1
0.7423	Observed FDP	clustering	Normal scenario	Factor Density=0.1
0.702008	Observed FDP	clustering	Normal scenario	Factor Density=0.1
0.782166	Observed FDP	clustering	Normal scenario	Factor Density=0.1
0.755556	Observed FDP	clustering	Normal scenario	Factor Density=0.1
0.727273	Observed FDP	clustering	Normal scenario	Factor Density=0.1
0.809623	Observed FDP	clustering	Normal scenario	Factor Density=0.1
0.694323	Observed FDP	clustering	Normal scenario	Factor Density=0.1
0.768982	Observed FDP	clustering	Normal scenario	Factor Density=0.1
0.814477	Observed FDP	clustering	Normal scenario	Factor Density=0.1
0.726087	Observed FDP	clustering	Normal scenario	Factor Density=0.1
0.773929	Observed FDP	clustering	Normal scenario	Factor Density=0.1
0.813906	Observed FDP	clustering	Normal scenario	Factor Density=0.1
0.770414	Observed FDP	clustering	Normal scenario	Factor Density=0.1
0.764846	Observed FDP	clustering	Normal scenario	Factor Density=0.1
0.905444	Observed FDP	clustering	Normal scenario	Factor Density=0.1
0.908434	Observed FDP	clustering	Normal scenario	Factor Density=0.1
0.70473	Observed FDP	clustering	Normal scenario	Factor Density=0.1
0.537342	Observed FDP	clustering	Normal scenario	Factor Density=0.1
0.788164	Observed FDP	clustering	Normal scenario	Factor Density=0.1
0.923237	Observed FDP	clustering	Normal scenario	Factor Density=0.1
0.656951	Observed FDP	clustering	Normal scenario	Factor Density=0.1
0.673988	Observed FDP	clustering	Normal scenario	Factor Density=0.1
0.863436	Observed FDP	clustering	Normal scenario	Factor Density=0.1
0.769326	Observed FDP	clustering	Normal scenario	Factor Density=0.1
0.709611	Observed FDP	clustering	Normal scenario	Factor Density=0.1
0.739759	Observed FDP	clustering	Normal scenario	Factor Density=0.1
0.893026	Observed FDP	clustering	Normal scenario	Factor Density=0.1
0.781818	Observed FDP	clustering	Normal scenario	Factor Density=0.1
0.680795	Observed FDP	clustering	Normal scenario	Factor Density=0.1
0.745593	Observed FDP	clustering	Normal scenario	Factor Density=0.1
0.726837	Observed FDP	clustering	Normal scenario	Factor Density=0.1
0.604714	Observed FDP	clustering	Normal scenario	Factor Density=0.1
0.671151	Observed FDP	clustering	Normal scenario	Factor Density=0.1
0.80765	Observed FDP	clustering	Normal scenario	Factor Density=0.1
0.696636	Observed FDP	clustering	Normal scenario	Factor Density=0.1
0.696159	Observed FDP	clustering	Normal scenario	Factor Density=0.1
0.906877	Observed FDP	clustering	Normal scenario	Factor Density=0.1
0.69881	Observed FDP	clustering	Normal scenario	Factor Density=0.1
0.898744	Observed FDP	clustering	Normal scenario	Factor Density=0.1
0.71114	Observed FDP	clustering	Normal scenario	Factor Density=0.1
0.755541	Observed FDP	clustering	Normal scenario	Factor Density=0.1
0.659972	Observed FDP	clustering	Normal scenario	Factor Density=0.1
0.714888	Observed FDP	clustering	Normal scenario	Factor Density=0.1
0.823018	Observed FDP	clustering	Normal scenario	Factor Density=0.1
0.81558	Observed FDP	clustering	Normal scenario	Factor Density=0.1
0.718891	Observed FDP	clustering	Normal scenario	Factor Density=0.1
0.785714	Observed FDP	clustering	Normal scenario	Factor Density=0.1
0.850767	Observed FDP	clustering	Normal scenario	Factor Density=0.1
0.712571	Observed FDP	clustering	Normal scenario	Factor Density=0.1
0.817765	Observed FDP	clustering	Normal scenario	Factor Density=0.1
0.61098	Observed FDP	clustering	Normal scenario	Factor Density=0.1
0.718142	Observed FDP	clustering	Normal scenario	Factor Density=0.1
0.692971	Observed FDP	clustering	Normal scenario	Factor Density=0.1
0.735421	Observed FDP	clustering	Normal scenario	Factor Density=0.1
0.81309	Observed FDP	clustering	Normal scenario	Factor Density=0.1
0.850622	Observed FDP	clustering	Normal scenario	Factor Density=0.1
0.794132	Observed FDP	clustering	Normal scenario	Factor Density=0.1
0.519417	Observed FDP	clustering	Normal scenario	Factor Density=0.1
0.745368	Observed FDP	clustering	Normal scenario	Factor Density=0.1
0.807018	Observed FDP	clustering	Normal scenario	Factor Density=0.1
0.660154	Observed FDP	clustering	Normal scenario	Factor Density=0.1
0.900705	Observed FDP	clustering	Normal scenario	Factor Density=0.1
0.924647	Observed FDP	clustering	Normal scenario	Factor Density=0.1
0.787967	Observed FDP	clustering	Normal scenario	Factor Density=0.1
0.661169	Observed FDP	clustering	Normal scenario	Factor Density=0.1
0.900985	Observed FDP	clustering	Normal scenario	Factor Density=0.1
0.715077	Observed FDP	clustering	Normal scenario	Factor Density=0.1
0.773574	Observed FDP	clustering	Normal scenario	Factor Density=0.1
0.65614	Observed FDP	clustering	Normal scenario	Factor Density=0.1
0.68163	Observed FDP	clustering	Normal scenario	Factor Density=0.1
0.741066	Observed FDP	clustering	Normal scenario	Factor Density=0.1
0.742354	Observed FDP	clustering	Normal scenario	Factor Density=0.1
0.74626	Observed FDP	clustering	Normal scenario	Factor Density=0.1
0.803306	Observed FDP	clustering	Normal scenario	Factor Density=0.1
0.917551	Observed FDP	clustering	Normal scenario	Factor Density=0.1
0.902494	Observed FDP	clustering	Normal scenario	Factor Density=0.1
0.908497	Observed FDP	clustering	Normal scenario	Factor Density=0.1
0.679682	Observed FDP	clustering	Normal scenario	Factor Density=0.1
0.832997	Observed FDP	clustering	Normal scenario	Factor Density=0.1
0.757636	Observed FDP	clustering	Normal scenario	Factor Density=0.1
0.85194	Observed FDP	clustering	Normal scenario	Factor Density=0.1
0.898246	Observed FDP	clustering	Normal scenario	Factor Density=0.1
0.643594	Observed FDP	clustering	Normal scenario	Factor Density=0.1
0.629082	Observed FDP	clustering	Normal scenario	Factor Density=0.1
0.72541	Observed FDP	clustering	Normal scenario	Factor Density=0.1
0.911111	Observed FDP	clustering	Normal scenario	Factor Density=0.1
0.727324	Observed FDP	clustering	Normal scenario	Factor Density=0.1
0.684774	Observed FDP	clustering	Normal scenario	Factor Density=0.1
0.780642	Observed FDP	clustering	Normal scenario	Factor Density=0.1
0.794606	Observed FDP	clustering	Normal scenario	Factor Density=0.1
0.4972	Observed FDP	clustering	Normal scenario	Factor Density=0.1
0.708794	Observed FDP	clustering	Normal scenario	Factor Density=0.1
0.726976	Observed FDP	clustering	Normal scenario	Factor Density=0.1
0.742996	Observed FDP	clustering	Normal scenario	Factor Density=0.1
0.792988	Observed FDP	clustering	Normal scenario	Factor Density=0.1
0.685548	Observed FDP	clustering	Normal scenario	Factor Density=0.1
0.67309	Observed FDP	clustering	Normal scenario	Factor Density=0.1
0.796139	Observed FDP	clustering	Normal scenario	Factor Density=0.1
0.780146	Observed FDP	clustering	Normal scenario	Factor Density=0.1
0.828947	Observed FDP	clustering	Normal scenario	Factor Density=0.1
0.719784	Observed FDP	clustering	Normal scenario	Factor Density=0.1
0.782422	Observed FDP	clustering	Normal scenario	Factor Density=0.1
0.804421	Observed FDP	clustering	Normal scenario	Factor Density=0.1
0.737354	Observed FDP	clustering	Normal scenario	Factor Density=0.1
0.894131	Observed FDP	clustering	Normal scenario	Factor Density=0.1
0.768793	Observed FDP	clustering	Normal scenario	Factor Density=0.1
0.737964	Observed FDP	clustering	Normal scenario	Factor Density=0.1
0.676491	Observed FDP	clustering	Normal scenario	Factor Density=0.1
0.669242	Observed FDP	clustering	Normal scenario	Factor Density=0.1
0.629816	Observed FDP	clustering	Normal scenario	Factor Density=0.1
0.745955	Observed FDP	clustering	Normal scenario	Factor Density=0.1
0.756647	Observed FDP	clustering	Normal scenario	Factor Density=0.1
0.729818	Observed FDP	clustering	Normal scenario	Factor Density=0.1
0.905244	Observed FDP	clustering	Normal scenario	Factor Density=0.1
0.918085	Observed FDP	clustering	Normal scenario	Factor Density=0.1
0.683214	Observed FDP	clustering	Normal scenario	Factor Density=0.1
0.910027	Observed FDP	clustering	Normal scenario	Factor Density=0.1
0.769628	Observed FDP	clustering	Normal scenario	Factor Density=0.1
0.689582	Observed FDP	clustering	Normal scenario	Factor Density=0.1
0.768871	Observed FDP	clustering	Normal scenario	Factor Density=0.1
0.708876	Observed FDP	clustering	Normal scenario	Factor Density=0.1
0.74055	Observed FDP	clustering	Normal scenario	Factor Density=0.1
0.695009	Observed FDP	clustering	Normal scenario	Factor Density=0.1
0.77381	Observed FDP	clustering	Normal scenario	Factor Density=0.1
0.776937	Observed FDP	clustering	Normal scenario	Factor Density=0.1
0.742857	Observed FDP	clustering	Normal scenario	Factor Density=0.1
0.724629	Observed FDP	clustering	Normal scenario	Factor Density=0.1
0.783391	Observed FDP	clustering	Normal scenario	Factor Density=0.1
0.687978	Observed FDP	clustering	Normal scenario	Factor Density=0.1
0.768231	Observed FDP	clustering	Normal scenario	Factor Density=0.1
0.892135	Observed FDP	clustering	Normal scenario	Factor Density=0.1
0.719749	Observed FDP	clustering	Normal scenario	Factor Density=0.1
0.774688	Observed FDP	clustering	Normal scenario	Factor Density=0.1
0.73028	Observed FDP	clustering	Normal scenario	Factor Density=0.1
0.662799	Observed FDP	clustering	Normal scenario	Factor Density=0.1
0.805805	Observed FDP	clustering	Normal scenario	Factor Density=0.1
0.702719	Observed FDP	clustering	Normal scenario	Factor Density=0.1
0.773487	Observed FDP	clustering	Normal scenario	Factor Density=0.1
0.734375	Observed FDP	clustering	Normal scenario	Factor Density=0.1
0.678571	Observed FDP	clustering	Normal scenario	Factor Density=0.1
0.656956	Observed FDP	clustering	Normal scenario	Factor Density=0.1
0.664464	Observed FDP	clustering	Normal scenario	Factor Density=0.1
0.727273	Observed FDP	clustering	Normal scenario	Factor Density=0.1
0.721901	Observed FDP	clustering	Normal scenario	Factor Density=0.1
0.678959	Observed FDP	clustering	Normal scenario	Factor Density=0.1
0.912564	Observed FDP	clustering	Normal scenario	Factor Density=0.1
0.695045	Observed FDP	clustering	Normal scenario	Factor Density=0.1
0.717085	Observed FDP	clustering	Normal scenario	Factor Density=0.1
0.601216	Observed FDP	clustering	Normal scenario	Factor Density=0.1
0.779888	Observed FDP	clustering	Normal scenario	Factor Density=0.1
0.640216	Observed FDP	clustering	Normal scenario	Factor Density=0.1
0.707618	Observed FDP	clustering	Normal scenario	Factor Density=0.1
0.742081	Observed FDP	clustering	Normal scenario	Factor Density=0.1
0.75061	Observed FDP	clustering	Normal scenario	Factor Density=0.1
0.72239	Observed FDP	clustering	Normal scenario	Factor Density=0.1
0.918142	Observed FDP	clustering	Normal scenario	Factor Density=0.1
0.648489	Observed FDP	clustering	Normal scenario	Factor Density=0.1
0.759199	Observed FDP	clustering	Normal scenario	Factor Density=0.1
0.687248	Observed FDP	clustering	Normal scenario	Factor Density=0.1
0.915493	Observed FDP	clustering	Normal scenario	Factor Density=0.1
0.672689	Observed FDP	clustering	Normal scenario	Factor Density=0.1
0.755633	Observed FDP	clustering	Normal scenario	Factor Density=0.1
0.581633	Observed FDP	clustering	Normal scenario	Factor Density=0.1
0.702418	Observed FDP	clustering	Normal scenario	Factor Density=0.1
0.644245	Observed FDP	clustering	Normal scenario	Factor Density=0.1
0.763401	Observed FDP	clustering	Normal scenario	Factor Density=0.1
0.683594	Observed FDP	clustering	Normal scenario	Factor Density=0.1
0.692775	Observed FDP	clustering	Normal scenario	Factor Density=0.1
0.660982	Observed FDP	clustering	Normal scenario	Factor Density=0.1
0.87396	Observed FDP	clustering	Normal scenario	Factor Density=0.1
0.820286	Observed FDP	clustering	Normal scenario	Factor Density=0.1
0.712834	Observed FDP	clustering	Normal scenario	Factor Density=0.1
0.72176	Observed FDP	clustering	Normal scenario	Factor Density=0.1
0.704644	Observed FDP	clustering	Normal scenario	Factor Density=0.1
0.743884	Observed FDP	clustering	Normal scenario	Factor Density=0.1
0.550483	Observed FDP	clustering	Normal scenario	Factor Density=0.1
0.691187	Observed FDP	clustering	Normal scenario	Factor Density=0.1
0.811172	Observed FDP	clustering	Normal scenario	Factor Density=0.1
0.764338	Observed FDP	clustering	Normal scenario	Factor Density=0.1
0.592713	Observed FDP	clustering	Normal scenario	Factor Density=0.1
0.860677	Observed FDP	clustering	Normal scenario	Factor Density=0.1
0.657434	Observed FDP	clustering	Normal scenario	Factor Density=0.1
0.725826	Observed FDP	clustering	Normal scenario	Factor Density=0.1
0.688248	Observed FDP	clustering	Normal scenario	Factor Density=0.1
0.841121	Observed FDP	clustering	Normal scenario	Factor Density=0.1
0.583257	Observed FDP	clustering	Normal scenario	Factor Density=0.1
0.76978	Observed FDP	clustering	Normal scenario	Factor Density=0.1
0.836261	Observed FDP	clustering	Normal scenario	Factor Density=0.1
0.901606	Observed FDP	clustering	Normal scenario	Factor Density=0.1
0.777951	Observed FDP	clustering	Normal scenario	Factor Density=0.1
0.72549	Observed FDP	clustering	Normal scenario	Factor Density=0.1
0.775787	Observed FDP	clustering	Normal scenario	Factor Density=0.1
0.908322	Observed FDP	clustering	Normal scenario	Factor Density=0.1
0.735922	Observed FDP	clustering	Normal scenario	Factor Density=0.1
0.783839	Observed FDP	clustering	Normal scenario	Factor Density=0.1
0.877061	Observed FDP	clustering	Normal scenario	Factor Density=0.1
0.716645	Observed FDP	clustering	Normal scenario	Factor Density=0.1
0.711538	Observed FDP	clustering	Normal scenario	Factor Density=0.1
0.813815	Observed FDP	clustering	Normal scenario	Factor Density=0.1
0.780852	Observed FDP	clustering	Normal scenario	Factor Density=0.1
0.675177	Observed FDP	clustering	Normal scenario	Factor Density=0.1
0.613487	Observed FDP	clustering	Normal scenario	Factor Density=0.1
0.863505	Observed FDP	clustering	Normal scenario	Factor Density=0.1
0.746377	Observed FDP	clustering	Normal scenario	Factor Density=0.1
0.871369	Observed FDP	clustering	Normal scenario	Factor Density=0.1
0.758804	Observed FDP	clustering	Normal scenario	Factor Density=0.1
0.870482	Observed FDP	clustering	Normal scenario	Factor Density=0.1
0.918321	Observed FDP	clustering	Normal scenario	Factor Density=0.1
0.64501	Observed FDP	clustering	Normal scenario	Factor Density=0.1
0.781525	Observed FDP	clustering	Normal scenario	Factor Density=0.1
0.761057	Observed FDP	clustering	Normal scenario	Factor Density=0.1
0.721433	Observed FDP	clustering	Normal scenario	Factor Density=0.1
0.704187	Observed FDP	clustering	Normal scenario	Factor Density=0.1
0.75553	Observed FDP	clustering	Normal scenario	Factor Density=0.1
0.901948	Observed FDP	clustering	Normal scenario	Factor Density=0.1
0.666436	Observed FDP	clustering	Normal scenario	Factor Density=0.1
0.897048	Observed FDP	clustering	Normal scenario	Factor Density=0.1
0.657585	Observed FDP	clustering	Normal scenario	Factor Density=0.1
0.753472	Observed FDP	clustering	Normal scenario	Factor Density=0.1
0.665064	Observed FDP	clustering	Normal scenario	Factor Density=0.1
0.878479	Observed FDP	clustering	Normal scenario	Factor Density=0.1
0.772952	Observed FDP	clustering	Normal scenario	Factor Density=0.1
0.763965	Observed FDP	clustering	Normal scenario	Factor Density=0.2
0.697097	Observed FDP	clustering	Normal scenario	Factor Density=0.2
0.772421	Observed FDP	clustering	Normal scenario	Factor Density=0.2
0.646031	Observed FDP	clustering	Normal scenario	Factor Density=0.2
0.634279	Observed FDP	clustering	Normal scenario	Factor Density=0.2
0.556158	Observed FDP	clustering	Normal scenario	Factor Density=0.2
0.562674	Observed FDP	clustering	Normal scenario	Factor Density=0.2
0.664909	Observed FDP	clustering	Normal scenario	Factor Density=0.2
0.802125	Observed FDP	clustering	Normal scenario	Factor Density=0.2
0.818904	Observed FDP	clustering	Normal scenario	Factor Density=0.2
0.591817	Observed FDP	clustering	Normal scenario	Factor Density=0.2
0.738991	Observed FDP	clustering	Normal scenario	Factor Density=0.2
0.814957	Observed FDP	clustering	Normal scenario	Factor Density=0.2
0.816074	Observed FDP	clustering	Normal scenario	Factor Density=0.2
0.782438	Observed FDP	clustering	Normal scenario	Factor Density=0.2
0.621304	Observed FDP	clustering	Normal scenario	Factor Density=0.2
0.717409	Observed FDP	clustering	Normal scenario	Factor Density=0.2
0.664761	Observed FDP	clustering	Normal scenario	Factor Density=0.2
0.711934	Observed FDP	clustering	Normal scenario	Factor Density=0.2
0.80892	Observed FDP	clustering	Normal scenario	Factor Density=0.2
0.625098	Observed FDP	clustering	Normal scenario	Factor Density=0.2
0.70369	Observed FDP	clustering	Normal scenario	Factor Density=0.2
0.745564	Observed FDP	clustering	Normal scenario	Factor Density=0.2
0.675305	Observed FDP	clustering	Normal scenario	Factor Density=0.2
0.826902	Observed FDP	clustering	Normal scenario	Factor Density=0.2
0.706117	Observed FDP	clustering	Normal scenario	Factor Density=0.2
0.75699	Observed FDP	clustering	Normal scenario	Factor Density=0.2
0.815522	Observed FDP	clustering	Normal scenario	Factor Density=0.2
0.74499	Observed FDP	clustering	Normal scenario	Factor Density=0.2
0.740486	Observed FDP	clustering	Normal scenario	Factor Density=0.2
0.687526	Observed FDP	clustering	Normal scenario	Factor Density=0.2
0.713053	Observed FDP	clustering	Normal scenario	Factor Density=0.2
0.782897	Observed FDP	clustering	Normal scenario	Factor Density=0.2
0.751975	Observed FDP	clustering	Normal scenario	Factor Density=0.2
0.811589	Observed FDP	clustering	Normal scenario	Factor Density=0.2
0.624789	Observed FDP	clustering	Normal scenario	Factor Density=0.2
0.739856	Observed FDP	clustering	Normal scenario	Factor Density=0.2
0.74522	Observed FDP	clustering	Normal scenario	Factor Density=0.2
0.70963	Observed FDP	clustering	Normal scenario	Factor Density=0.2
0.584199	Observed FDP	clustering	Normal scenario	Factor Density=0.2
0.620299	Observed FDP	clustering	Normal scenario	Factor Density=0.2
0.633713	Observed FDP	clustering	Normal scenario	Factor Density=0.2
0.643804	Observed FDP	clustering	Normal scenario	Factor Density=0.2
0.716655	Observed FDP	clustering	Normal scenario	Factor Density=0.2
0.580574	Observed FDP	clustering	Normal scenario	Factor Density=0.2
0.79199	Observed FDP	clustering	Normal scenario	Factor Density=0.2
0.678809	Observed FDP	clustering	Normal scenario	Factor Density=0.2
0.623332	Observed FDP	clustering	Normal scenario	Factor Density=0.2
0.766106	Observed FDP	clustering	Normal scenario	Factor Density=0.2
0.718664	Observed FDP	clustering	Normal scenario	Factor Density=0.2
0.803279	Observed FDP	clustering	Normal scenario	Factor Density=0.2
0.769174	Observed FDP	clustering	Normal scenario	Factor Density=0.2
0.72993	Observed FDP	clustering	Normal scenario	Factor Density=0.2
0.692913	Observed FDP	clustering	Normal scenario	Factor Density=0.2
0.625822	Observed FDP	clustering	Normal scenario	Factor Density=0.2
0.715126	Observed FDP	clustering	Normal scenario	Factor Density=0.2
0.674818	Observed FDP	clustering	Normal scenario	Factor Density=0.2
0.777689	Observed FDP	clustering	Normal scenario	Factor Density=0.2
0.731398	Observed FDP	clustering	Normal scenario	Factor Density=0.2
0.8034	Observed FDP	clustering	Normal scenario	Factor Density=0.2
0.758925	Observed FDP	clustering	Normal scenario	Factor Density=0.2
0.729739	Observed FDP	clustering	Normal scenario	Factor Density=0.2
0.678844	Observed FDP	clustering	Normal scenario	Factor Density=0.2
0.728934	Observed FDP	clustering	Normal scenario	Factor Density=0.2
0.700037	Observed FDP	clustering	Normal scenario	Factor Density=0.2
0.741121	Observed FDP	clustering	Normal scenario	Factor Density=0.2
0.639404	Observed FDP	clustering	Normal scenario	Factor Density=0.2
0.707178	Observed FDP	clustering	Normal scenario	Factor Density=0.2
0.722243	Observed FDP	clustering	Normal scenario	Factor Density=0.2
0.607481	Observed FDP	clustering	Normal scenario	Factor Density=0.2
0.743042	Observed FDP	clustering	Normal scenario	Factor Density=0.2
0.587783	Observed FDP	clustering	Normal scenario	Factor Density=0.2
0.716519	Observed FDP	clustering	Normal scenario	Factor Density=0.2
0.676764	Observed FDP	clustering	Normal scenario	Factor Density=0.2
0.666255	Observed FDP	clustering	Normal scenario	Factor Density=0.2
0.69128	Observed FDP	clustering	Normal scenario	Factor Density=0.2
0.733761	Observed FDP	clustering	Normal scenario	Factor Density=0.2
0.72685	Observed FDP	clustering	Normal scenario	Factor Density=0.2
0.610395	Observed FDP	clustering	Normal scenario	Factor Density=0.2
0.614433	Observed FDP	clustering	Normal scenario	Factor Density=0.2
0.74966	Observed FDP	clustering	Normal scenario	Factor Density=0.2
0.816115	Observed FDP	clustering	Normal scenario	Factor Density=0.2
0.603281	Observed FDP	clustering	Normal scenario	Factor Density=0.2
0.751799	Observed FDP	clustering	Normal scenario	Factor Density=0.2
0.662109	Observed FDP	clustering	Normal scenario	Factor Density=0.2
0.697691	Observed FDP	clustering	Normal scenario	Factor Density=0.2
0.661323	Observed FDP	clustering	Normal scenario	Factor Density=0.2
0.814992	Observed FDP	clustering	Normal scenario	Factor Density=0.2
0.7454	Observed FDP	clustering	Normal scenario	Factor Density=0.2
0.737381	Observed FDP	clustering	Normal scenario	Factor Density=0.2
0.696959	Observed FDP	clustering	Normal scenario	Factor Density=0.2
0.548588	Observed FDP	clustering	Normal scenario	Factor Density=0.2
0.72813	Observed FDP	clustering	Normal scenario	Factor Density=0.2
0.804337	Observed FDP	clustering	Normal scenario	Factor Density=0.2
0.659247	Observed FDP	clustering	Normal scenario	Factor Density=0.2
0.700152	Observed FDP	clustering	Normal scenario	Factor Density=0.2
0.647221	Observed FDP	clustering	Normal scenario	Factor Density=0.2
0.668558	Observed FDP	clustering	Normal scenario	Factor Density=0.2
0.472393	Observed FDP	clustering	Normal scenario	Factor Density=0.2
0.717426	Observed FDP	clustering	Normal scenario	Factor Density=0.2
0.731909	Observed FDP	clustering	Normal scenario	Factor Density=0.2
0.760256	Observed FDP	clustering	Normal scenario	Factor Density=0.2
0.544298	Observed FDP	clustering	Normal scenario	Factor Density=0.2
0.752433	Observed FDP	clustering	Normal scenario	Factor Density=0.2
0.625417	Observed FDP	clustering	Normal scenario	Factor Density=0.2
0.664896	Observed FDP	clustering	Normal scenario	Factor Density=0.2
0.73463	Observed FDP	clustering	Normal scenario	Factor Density=0.2
0.625614	Observed FDP	clustering	Normal scenario	Factor Density=0.2
0.689531	Observed FDP	clustering	Normal scenario	Factor Density=0.2
0.6939	Observed FDP	clustering	Normal scenario	Factor Density=0.2
0.548448	Observed FDP	clustering	Normal scenario	Factor Density=0.2
0.676121	Observed FDP	clustering	Normal scenario	Factor Density=0.2
0.672071	Observed FDP	clustering	Normal scenario	Factor Density=0.2
0.654525	Observed FDP	clustering	Normal scenario	Factor Density=0.2
0.728623	Observed FDP	clustering	Normal scenario	Factor Density=0.2
0.706826	Observed FDP	clustering	Normal scenario	Factor Density=0.2
0.695699	Observed FDP	clustering	Normal scenario	Factor Density=0.2
0.698644	Observed FDP	clustering	Normal scenario	Factor Density=0.2
0.709837	Observed FDP	clustering	Normal scenario	Factor Density=0.2
0.655245	Observed FDP	clustering	Normal scenario	Factor Density=0.2
0.604577	Observed FDP	clustering	Normal scenario	Factor Density=0.2
0.696016	Observed FDP	clustering	Normal scenario	Factor Density=0.2
0.759786	Observed FDP	clustering	Normal scenario	Factor Density=0.2
0.66126	Observed FDP	clustering	Normal scenario	Factor Density=0.2
0.514644	Observed FDP	clustering	Normal scenario	Factor Density=0.2
0.658269	Observed FDP	clustering	Normal scenario	Factor Density=0.2
0.738573	Observed FDP	clustering	Normal scenario	Factor Density=0.2
0.581429	Observed FDP	clustering	Normal scenario	Factor Density=0.2
0.571088	Observed FDP	clustering	Normal scenario	Factor Density=0.2
0.543979	Observed FDP	clustering	Normal scenario	Factor Density=0.2
0.734701	Observed FDP	clustering	Normal scenario	Factor Density=0.2
0.652706	Observed FDP	clustering	Normal scenario	Factor Density=0.2
0.705247	Observed FDP	clustering	Normal scenario	Factor Density=0.2
0.67541	Observed FDP	clustering	Normal scenario	Factor Density=0.2
0.691852	Observed FDP	clustering	Normal scenario	Factor Density=0.2
0.683183	Observed FDP	clustering	Normal scenario	Factor Density=0.2
0.677316	Observed FDP	clustering	Normal scenario	Factor Density=0.2
0.640384	Observed FDP	clustering	Normal scenario	Factor Density=0.2
0.540984	Observed FDP	clustering	Normal scenario	Factor Density=0.2
0.823342	Observed FDP	clustering	Normal scenario	Factor Density=0.2
0.77144	Observed FDP	clustering	Normal scenario	Factor Density=0.2
0.637429	Observed FDP	clustering	Normal scenario	Factor Density=0.2
0.663578	Observed FDP	clustering	Normal scenario	Factor Density=0.2
0.820968	Observed FDP	clustering	Normal scenario	Factor Density=0.2
0.694964	Observed FDP	clustering	Normal scenario	Factor Density=0.2
0.700464	Observed FDP	clustering	Normal scenario	Factor Density=0.2
0.539062	Observed FDP	clustering	Normal scenario	Factor Density=0.2
0.699778	Observed FDP	clustering	Normal scenario	Factor Density=0.2
0.702751	Observed FDP	clustering	Normal scenario	Factor Density=0.2
0.724404	Observed FDP	clustering	Normal scenario	Factor Density=0.2
0.750509	Observed FDP	clustering	Normal scenario	Factor Density=0.2
0.717569	Observed FDP	clustering	Normal scenario	Factor Density=0.2
0.80934	Observed FDP	clustering	Normal scenario	Factor Density=0.2
0.715342	Observed FDP	clustering	Normal scenario	Factor Density=0.2
0.741291	Observed FDP	clustering	Normal scenario	Factor Density=0.2
0.649205	Observed FDP	clustering	Normal scenario	Factor Density=0.2
0.483713	Observed FDP	clustering	Normal scenario	Factor Density=0.2
0.751914	Observed FDP	clustering	Normal scenario	Factor Density=0.2
0.698847	Observed FDP	clustering	Normal scenario	Factor Density=0.2
0.63912	Observed FDP	clustering	Normal scenario	Factor Density=0.2
0.593054	Observed FDP	clustering	Normal scenario	Factor Density=0.2
0.697867	Observed FDP	clustering	Normal scenario	Factor Density=0.2
0.626235	Observed FDP	clustering	Normal scenario	Factor Density=0.2
0.566636	Observed FDP	clustering	Normal scenario	Factor Density=0.2
0.719432	Observed FDP	clustering	Normal scenario	Factor Density=0.2
0.549439	Observed FDP	clustering	Normal scenario	Factor Density=0.2
0.700152	Observed FDP	clustering	Normal scenario	Factor Density=0.2
0.672125	Observed FDP	clustering	Normal scenario	Factor Density=0.2
0.679828	Observed FDP	clustering	Normal scenario	Factor Density=0.2
0.652723	Observed FDP	clustering	Normal scenario	Factor Density=0.2
0.722521	Observed FDP	clustering	Normal scenario	Factor Density=0.2
0.628489	Observed FDP	clustering	Normal scenario	Factor Density=0.2
0.810796	Observed FDP	clustering	Normal scenario	Factor Density=0.2
0.82064	Observed FDP	clustering	Normal scenario	Factor Density=0.2
0.514256	Observed FDP	clustering	Normal scenario	Factor Density=0.2
0.647923	Observed FDP	clustering	Normal scenario	Factor Density=0.2
0.609029	Observed FDP	clustering	Normal scenario	Factor Density=0.2
0.662061	Observed FDP	clustering	Normal scenario	Factor Density=0.2
0.667866	Observed FDP	clustering	Normal scenario	Factor Density=0.2
0.617314	Observed FDP	clustering	Normal scenario	Factor Density=0.2
0.746893	Observed FDP	clustering	Normal scenario	Factor Density=0.2
0.684957	Observed FDP	clustering	Normal scenario	Factor Density=0.2
0.605017	Observed FDP	clustering	Normal scenario	Factor Density=0.2
0.665191	Observed FDP	clustering	Normal scenario	Factor Density=0.2
0.685312	Observed FDP	clustering	Normal scenario	Factor Density=0.2
0.770283	Observed FDP	clustering	Normal scenario	Factor Density=0.2
0.675037	Observed FDP	clustering	Normal scenario	Factor Density=0.2
0.697849	Observed FDP	clustering	Normal scenario	Factor Density=0.2
0.595556	Observed FDP	clustering	Normal scenario	Factor Density=0.2
0.663767	Observed FDP	clustering	Normal scenario	Factor Density=0.2
0.422943	Observed FDP	clustering	Normal scenario	Factor Density=0.2
0.716	Observed FDP	clustering	Normal scenario	Factor Density=0.2
0.695904	Observed FDP	clustering	Normal scenario	Factor Density=0.2
0.556881	Observed FDP	clustering	Normal scenario	Factor Density=0.2
0.686873	Observed FDP	clustering	Normal scenario	Factor Density=0.2
0.652718	Observed FDP	clustering	Normal scenario	Factor Density=0.2
0.618971	Observed FDP	clustering	Normal scenario	Factor Density=0.2
0.650979	Observed FDP	clustering	Normal scenario	Factor Density=0.2
0.749902	Observed FDP	clustering	Normal scenario	Factor Density=0.2
0.747217	Observed FDP	clustering	Normal scenario	Factor Density=0.2
0.535747	Observed FDP	clustering	Normal scenario	Factor Density=0.2
0.542289	Observed FDP	clustering	Normal scenario	Factor Density=0.2
0.563488	Observed FDP	clustering	Normal scenario	Factor Density=0.2
0.680129	Observed FDP	clustering	Normal scenario	Factor Density=0.2
0.711187	Observed FDP	clustering	Normal scenario	Factor Density=0.2
0.710174	Observed FDP	clustering	Normal scenario	Factor Density=0.2
0.685651	Observed FDP	clustering	Normal scenario	Factor Density=0.2
0.545789	Observed FDP	clustering	Normal scenario	Factor Density=0.2
0.701401	Observed FDP	clustering	Normal scenario	Factor Density=0.2
0.662515	Observed FDP	clustering	Normal scenario	Factor Density=0.2
0.80923	Observed FDP	clustering	Normal scenario	Factor Density=0.2
0.653046	Observed FDP	clustering	Normal scenario	Factor Density=0.2
0.624282	Observed FDP	clustering	Normal scenario	Factor Density=0.2
0.514675	Observed FDP	clustering	Normal scenario	Factor Density=0.2
0.704874	Observed FDP	clustering	Normal scenario	Factor Density=0.2
0.664059	Observed FDP	clustering	Normal scenario	Factor Density=0.2
0.715504	Observed FDP	clustering	Normal scenario	Factor Density=0.2
0.634058	Observed FDP	clustering	Normal scenario	Factor Density=0.2
0.434833	Observed FDP	clustering	Normal scenario	Factor Density=0.2
0.69237	Observed FDP	clustering	Normal scenario	Factor Density=0.2
0.707596	Observed FDP	clustering	Normal scenario	Factor Density=0.2
0.364563	Observed FDP	clustering	Normal scenario	Factor Density=0.2
0.606716	Observed FDP	clustering	Normal scenario	Factor Density=0.2
0.669234	Observed FDP	clustering	Normal scenario	Factor Density=0.2
0.701145	Observed FDP	clustering	Normal scenario	Factor Density=0.2
0.626168	Observed FDP	clustering	Normal scenario	Factor Density=0.2
0.791032	Observed FDP	clustering	Normal scenario	Factor Density=0.2
0.605603	Observed FDP	clustering	Normal scenario	Factor Density=0.2
0.790663	Observed FDP	clustering	Normal scenario	Factor Density=0.2
0.570862	Observed FDP	clustering	Normal scenario	Factor Density=0.2
0.744137	Observed FDP	clustering	Normal scenario	Factor Density=0.2
0.684002	Observed FDP	clustering	Normal scenario	Factor Density=0.2
0.756467	Observed FDP	clustering	Normal scenario	Factor Density=0.2
0.680385	Observed FDP	clustering	Normal scenario	Factor Density=0.2
0.622618	Observed FDP	clustering	Normal scenario	Factor Density=0.2
0.637973	Observed FDP	clustering	Normal scenario	Factor Density=0.2
0.739408	Observed FDP	clustering	Normal scenario	Factor Density=0.2
0.413208	Observed FDP	clustering	Normal scenario	Factor Density=0.2
0.648558	Observed FDP	clustering	Normal scenario	Factor Density=0.2
0.637416	Observed FDP	clustering	Normal scenario	Factor Density=0.2
0.656999	Observed FDP	clustering	Normal scenario	Factor Density=0.2
0.744153	Observed FDP	clustering	Normal scenario	Factor Density=0.2
0.803201	Observed FDP	clustering	Normal scenario	Factor Density=0.2
0.556098	Observed FDP	clustering	Normal scenario	Factor Density=0.2
0.635004	Observed FDP	clustering	Normal scenario	Factor Density=0.2
0.647085	Observed FDP	clustering	Normal scenario	Factor Density=0.2
0.63399	Observed FDP	clustering	Normal scenario	Factor Density=0.2
0.679149	Observed FDP	clustering	Normal scenario	Factor Density=0.2
0.804712	Observed FDP	clustering	Normal scenario	Factor Density=0.2
0.725504	Observed FDP	clustering	Normal scenario	Factor Density=0.2
0.815207	Observed FDP	clustering	Normal scenario	Factor Density=0.2
0.592464	Observed FDP	clustering	Normal scenario	Factor Density=0.2
0.646272	Observed FDP	clustering	Normal scenario	Factor Density=0.2
0.657895	Observed FDP	clustering	Normal scenario	Factor Density=0.2
0.735015	Observed FDP	clustering	Normal scenario	Factor Density=0.2
0.686638	Observed FDP	clustering	Normal scenario	Factor Density=0.2
0.640061	Observed FDP	clustering	Normal scenario	Factor Density=0.2
0.651362	Observed FDP	clustering	Normal scenario	Factor Density=0.2
0.636327	Observed FDP	clustering	Normal scenario	Factor Density=0.2
0.755232	Observed FDP	clustering	Normal scenario	Factor Density=0.2
0.686612	Observed FDP	clustering	Normal scenario	Factor Density=0.2
0.522324	Observed FDP	clustering	Normal scenario	Factor Density=0.2
0.579724	Observed FDP	clustering	Normal scenario	Factor Density=0.2
0.67157	Observed FDP	clustering	Normal scenario	Factor Density=0.2
0.546602	Observed FDP	clustering	Normal scenario	Factor Density=0.2
0.591944	Observed FDP	clustering	Normal scenario	Factor Density=0.2
0.675256	Observed FDP	clustering	Normal scenario	Factor Density=0.2
0.674378	Observed FDP	clustering	Normal scenario	Factor Density=0.2
0.669936	Observed FDP	clustering	Normal scenario	Factor Density=0.2
0.71933	Observed FDP	clustering	Normal scenario	Factor Density=0.2
0.786246	Observed FDP	clustering	Normal scenario	Factor Density=0.2
0.66431	Observed FDP	clustering	Normal scenario	Factor Density=0.2
0.621656	Observed FDP	clustering	Normal scenario	Factor Density=0.2
0.661881	Observed FDP	clustering	Normal scenario	Factor Density=0.2
0.657811	Observed FDP	clustering	Normal scenario	Factor Density=0.2
0.627188	Observed FDP	clustering	Normal scenario	Factor Density=0.2
0.713405	Observed FDP	clustering	Normal scenario	Factor Density=0.2
0.520186	Observed FDP	clustering	Normal scenario	Factor Density=0.2
0.566571	Observed FDP	clustering	Normal scenario	Factor Density=0.2
0.653172	Observed FDP	clustering	Normal scenario	Factor Density=0.2
0.689375	Observed FDP	clustering	Normal scenario	Factor Density=0.2
0.715484	Observed FDP	clustering	Normal scenario	Factor Density=0.2
0.606462	Observed FDP	clustering	Normal scenario	Factor Density=0.2
0.722789	Observed FDP	clustering	Normal scenario	Factor Density=0.2
0.823174	Observed FDP	clustering	Normal scenario	Factor Density=0.2
0.825178	Observed FDP	clustering	Normal scenario	Factor Density=0.2
0.678214	Observed FDP	clustering	Normal scenario	Factor Density=0.2
0.741687	Observed FDP	clustering	Normal scenario	Factor Density=0.2
0.594388	Observed FDP	clustering	Normal scenario	Factor Density=0.2
0.707709	Observed FDP	clustering	Normal scenario	Factor Density=0.2
0.69298	Observed FDP	clustering	Normal scenario	Factor Density=0.2
0.613135	Observed FDP	clustering	Normal scenario	Factor Density=0.2
0.699254	Observed FDP	clustering	Normal scenario	Factor Density=0.2
0.750506	Observed FDP	clustering	Normal scenario	Factor Density=0.2
0.666667	Observed FDP	clustering	Normal scenario	Factor Density=0.2
0.684211	Observed FDP	clustering	Normal scenario	Factor Density=0.2
0.817504	Observed FDP	clustering	Normal scenario	Factor Density=0.2
0.423708	Observed FDP	clustering	Normal scenario	Factor Density=0.2
0.633854	Observed FDP	clustering	Normal scenario	Factor Density=0.2
0.599912	Observed FDP	clustering	Normal scenario	Factor Density=0.2
0.662618	Observed FDP	clustering	Normal scenario	Factor Density=0.2
0.822917	Observed FDP	clustering	Normal scenario	Factor Density=0.2
0.506146	Observed FDP	clustering	Normal scenario	Factor Density=0.2
0.673019	Observed FDP	clustering	Normal scenario	Factor Density=0.2
0.666032	Observed FDP	clustering	Normal scenario	Factor Density=0.2
0.514227	Observed FDP	clustering	Normal scenario	Factor Density=0.2
0.674096	Observed FDP	clustering	Normal scenario	Factor Density=0.2
0.661618	Observed FDP	clustering	Normal scenario	Factor Density=0.2
0.668748	Observed FDP	clustering	Normal scenario	Factor Density=0.2
0.69856	Observed FDP	clustering	Normal scenario	Factor Density=0.2
0.777594	Observed FDP	clustering	Normal scenario	Factor Density=0.2
0.702721	Observed FDP	clustering	Normal scenario	Factor Density=0.2
0.752083	Observed FDP	clustering	Normal scenario	Factor Density=0.2
0.653186	Observed FDP	clustering	Normal scenario	Factor Density=0.2
0.695266	Observed FDP	clustering	Normal scenario	Factor Density=0.2
0.55212	Observed FDP	clustering	Normal scenario	Factor Density=0.2
0.633754	Observed FDP	clustering	Normal scenario	Factor Density=0.2
0.808389	Observed FDP	clustering	Normal scenario	Factor Density=0.2
0.794375	Observed FDP	clustering	Normal scenario	Factor Density=0.2
0.671919	Observed FDP	clustering	Normal scenario	Factor Density=0.2
0.652157	Observed FDP	clustering	Normal scenario	Factor Density=0.2
0.831966	Observed FDP	clustering	Normal scenario	Factor Density=0.2
0.710018	Observed FDP	clustering	Normal scenario	Factor Density=0.2
0.662545	Observed FDP	clustering	Normal scenario	Factor Density=0.2
0.548614	Observed FDP	clustering	Normal scenario	Factor Density=0.2
0.628905	Observed FDP	clustering	Normal scenario	Factor Density=0.2
0.792897	Observed FDP	clustering	Normal scenario	Factor Density=0.2
0.7441	Observed FDP	clustering	Normal scenario	Factor Density=0.2
0.819939	Observed FDP	clustering	Normal scenario	Factor Density=0.2
0.476216	Observed FDP	clustering	Normal scenario	Factor Density=0.2
0.709631	Observed FDP	clustering	Normal scenario	Factor Density=0.2
0.825577	Observed FDP	clustering	Normal scenario	Factor Density=0.2
0.712413	Observed FDP	clustering	Normal scenario	Factor Density=0.2
0.686037	Observed FDP	clustering	Normal scenario	Factor Density=0.2
0.659109	Observed FDP	clustering	Normal scenario	Factor Density=0.2
0.630058	Observed FDP	clustering	Normal scenario	Factor Density=0.2
0.667181	Observed FDP	clustering	Normal scenario	Factor Density=0.2
0.695411	Observed FDP	clustering	Normal scenario	Factor Density=0.2
0.670498	Observed FDP	clustering	Normal scenario	Factor Density=0.2
0.815742	Observed FDP	clustering	Normal scenario	Factor Density=0.2
0.72973	Observed FDP	clustering	Normal scenario	Factor Density=0.2
0.638009	Observed FDP	clustering	Normal scenario	Factor Density=0.2
0.72887	Observed FDP	clustering	Normal scenario	Factor Density=0.2
0.716581	Observed FDP	clustering	Normal scenario	Factor Density=0.2
0.820055	Observed FDP	clustering	Normal scenario	Factor Density=0.2
0.817271	Observed FDP	clustering	Normal scenario	Factor Density=0.2
0.731699	Observed FDP	clustering	Normal scenario	Factor Density=0.2
0.807824	Observed FDP	clustering	Normal scenario	Factor Density=0.2
0.699258	Observed FDP	clustering	Normal scenario	Factor Density=0.2
0.816834	Observed FDP	clustering	Normal scenario	Factor Density=0.2
0.691332	Observed FDP	clustering	Normal scenario	Factor Density=0.2
0.675423	Observed FDP	clustering	Normal scenario	Factor Density=0.2
0.524307	Observed FDP	clustering	Normal scenario	Factor Density=0.2
0.72205	Observed FDP	clustering	Normal scenario	Factor Density=0.2
0.6125	Observed FDP	clustering	Normal scenario	Factor Density=0.2
0.825998	Observed FDP	clustering	Normal scenario	Factor Density=0.2
0.658833	Observed FDP	clustering	Normal scenario	Factor Density=0.2
0.723679	Observed FDP	clustering	Normal scenario	Factor Density=0.2
0.574941	Observed FDP	clustering	Normal scenario	Factor Density=0.2
0.811069	Observed FDP	clustering	Normal scenario	Factor Density=0.2
0.818115	Observed FDP	clustering	Normal scenario	Factor Density=0.2
0.727111	Observed FDP	clustering	Normal scenario	Factor Density=0.2
0.643894	Observed FDP	clustering	Normal scenario	Factor Density=0.2
0.773333	Observed FDP	clustering	Normal scenario	Factor Density=0.2
0.707175	Observed FDP	clustering	Normal scenario	Factor Density=0.2
0.801121	Observed FDP	clustering	Normal scenario	Factor Density=0.2
0.637021	Observed FDP	clustering	Normal scenario	Factor Density=0.2
0.702882	Observed FDP	clustering	Normal scenario	Factor Density=0.2
0.630929	Observed FDP	clustering	Normal scenario	Factor Density=0.2
0.437394	Observed FDP	clustering	Normal scenario	Factor Density=0.2
0.685877	Observed FDP	clustering	Normal scenario	Factor Density=0.2
0.615318	Observed FDP	clustering	Normal scenario	Factor Density=0.2
0.765888	Observed FDP	clustering	Normal scenario	Factor Density=0.2
0.733383	Observed FDP	clustering	Normal scenario	Factor Density=0.2
0.614177	Observed FDP	clustering	Normal scenario	Factor Density=0.2
0.719508	Observed FDP	clustering	Normal scenario	Factor Density=0.2
0.686064	Observed FDP	clustering	Normal scenario	Factor Density=0.2
0.601594	Observed FDP	clustering	Normal scenario	Factor Density=0.2
0.613154	Observed FDP	clustering	Normal scenario	Factor Density=0.2
0.706626	Observed FDP	clustering	Normal scenario	Factor Density=0.2
0.823327	Observed FDP	clustering	Normal scenario	Factor Density=0.2
0.733559	Observed FDP	clustering	Normal scenario	Factor Density=0.2
0.819136	Observed FDP	clustering	Normal scenario	Factor Density=0.2
0.590744	Observed FDP	clustering	Normal scenario	Factor Density=0.2
0.427595	Observed FDP	clustering	Normal scenario	Factor Density=0.2
0.570061	Observed FDP	clustering	Normal scenario	Factor Density=0.2
0.513664	Observed FDP	clustering	Normal scenario	Factor Density=0.2
0.537335	Observed FDP	clustering	Normal scenario	Factor Density=0.2
0.679601	Observed FDP	clustering	Normal scenario	Factor Density=0.2
0.730698	Observed FDP	clustering	Normal scenario	Factor Density=0.2
0.818326	Observed FDP	clustering	Normal scenario	Factor Density=0.2
0.80316	Observed FDP	clustering	Normal scenario	Factor Density=0.2
0.591104	Observed FDP	clustering	Normal scenario	Factor Density=0.2
0.631891	Observed FDP	clustering	Normal scenario	Factor Density=0.2
0.644223	Observed FDP	clustering	Normal scenario	Factor Density=0.2
0.685397	Observed FDP	clustering	Normal scenario	Factor Density=0.2
0.682049	Observed FDP	clustering	Normal scenario	Factor Density=0.2
0.660245	Observed FDP	clustering	Normal scenario	Factor Density=0.2
0.643073	Observed FDP	clustering	Normal scenario	Factor Density=0.2
0.589538	Observed FDP	clustering	Normal scenario	Factor Density=0.2
0.691817	Observed FDP	clustering	Normal scenario	Factor Density=0.2
0.805654	Observed FDP	clustering	Normal scenario	Factor Density=0.2
0.64996	Observed FDP	clustering	Normal scenario	Factor Density=0.2
0.747153	Observed FDP	clustering	Normal scenario	Factor Density=0.2
0.682168	Observed FDP	clustering	Normal scenario	Factor Density=0.2
0.810401	Observed FDP	clustering	Normal scenario	Factor Density=0.2
0.647128	Observed FDP	clustering	Normal scenario	Factor Density=0.2
0.633999	Observed FDP	clustering	Normal scenario	Factor Density=0.2
0.647418	Observed FDP	clustering	Normal scenario	Factor Density=0.2
0.683628	Observed FDP	clustering	Normal scenario	Factor Density=0.2
0.68924	Observed FDP	clustering	Normal scenario	Factor Density=0.2
0.618127	Observed FDP	clustering	Normal scenario	Factor Density=0.2
0.707116	Observed FDP	clustering	Normal scenario	Factor Density=0.2
0.626005	Observed FDP	clustering	Normal scenario	Factor Density=0.2
0.636219	Observed FDP	clustering	Normal scenario	Factor Density=0.2
0.714094	Observed FDP	clustering	Normal scenario	Factor Density=0.2
0.673575	Observed FDP	clustering	Normal scenario	Factor Density=0.2
0.603664	Observed FDP	clustering	Normal scenario	Factor Density=0.2
0.789937	Observed FDP	clustering	Normal scenario	Factor Density=0.2
0.680045	Observed FDP	clustering	Normal scenario	Factor Density=0.2
0.827319	Observed FDP	clustering	Normal scenario	Factor Density=0.2
0.707165	Observed FDP	clustering	Normal scenario	Factor Density=0.2
0.611156	Observed FDP	clustering	Normal scenario	Factor Density=0.2
0.651843	Observed FDP	clustering	Normal scenario	Factor Density=0.2
0.689327	Observed FDP	clustering	Normal scenario	Factor Density=0.2
0.763617	Observed FDP	clustering	Normal scenario	Factor Density=0.2
0.562379	Observed FDP	clustering	Normal scenario	Factor Density=0.2
0.663894	Observed FDP	clustering	Normal scenario	Factor Density=0.2
0.70686	Observed FDP	clustering	Normal scenario	Factor Density=0.2
0.607536	Observed FDP	clustering	Normal scenario	Factor Density=0.2
0.5324	Observed FDP	clustering	Normal scenario	Factor Density=0.2
0.654289	Observed FDP	clustering	Normal scenario	Factor Density=0.2
0.709368	Observed FDP	clustering	Normal scenario	Factor Density=0.2
0.603336	Observed FDP	clustering	Normal scenario	Factor Density=0.2
0.627319	Observed FDP	clustering	Normal scenario	Factor Density=0.2
0.523462	Observed FDP	clustering	Normal scenario	Factor Density=0.2
0.822607	Observed FDP	clustering	Normal scenario	Factor Density=0.2
0.683022	Observed FDP	clustering	Normal scenario	Factor Density=0.2
0.657452	Observed FDP	clustering	Normal scenario	Factor Density=0.2
0.759884	Observed FDP	clustering	Normal scenario	Factor Density=0.2
0.552795	Power	clustering	Normal scenario	Factor Density=0.05
0.511029	Power	clustering	Normal scenario	Factor Density=0.05
0.309434	Power	clustering	Normal scenario	Factor Density=0.05
0.157556	Power	clustering	Normal scenario	Factor Density=0.05
0.632302	Power	clustering	Normal scenario	Factor Density=0.05
0.18123	Power	clustering	Normal scenario	Factor Density=0.05
0.777778	Power	clustering	Normal scenario	Factor Density=0.05
0.706485	Power	clustering	Normal scenario	Factor Density=0.05
0.712838	Power	clustering	Normal scenario	Factor Density=0.05
0.635179	Power	clustering	Normal scenario	Factor Density=0.05
0.364486	Power	clustering	Normal scenario	Factor Density=0.05
0.775	Power	clustering	Normal scenario	Factor Density=0.05
0.528814	Power	clustering	Normal scenario	Factor Density=0.05
0.67354	Power	clustering	Normal scenario	Factor Density=0.05
0.807122	Power	clustering	Normal scenario	Factor Density=0.05
0.822785	Power	clustering	Normal scenario	Factor Density=0.05
0.211806	Power	clustering	Normal scenario	Factor Density=0.05
0.317308	Power	clustering	Normal scenario	Factor Density=0.05
0.17037	Power	clustering	Normal scenario	Factor Density=0.05
0.594203	Power	clustering	Normal scenario	Factor Density=0.05
0.788961	Power	clustering	Normal scenario	Factor Density=0.05
0.821549	Power	clustering	Normal scenario	Factor Density=0.05
0.775641	Power	clustering	Normal scenario	Factor Density=0.05
0.701389	Power	clustering	Normal scenario	Factor Density=0.05
0.746429	Power	clustering	Normal scenario	Factor Density=0.05
0.589655	Power	clustering	Normal scenario	Factor Density=0.05
0.206642	Power	clustering	Normal scenario	Factor Density=0.05
0.699659	Power	clustering	Normal scenario	Factor Density=0.05
0.774194	Power	clustering	Normal scenario	Factor Density=0.05
0.825623	Power	clustering	Normal scenario	Factor Density=0.05
0.415385	Power	clustering	Normal scenario	Factor Density=0.05
0.62069	Power	clustering	Normal scenario	Factor Density=0.05
0.755853	Power	clustering	Normal scenario	Factor Density=0.05
0.715232	Power	clustering	Normal scenario	Factor Density=0.05
0.700997	Power	clustering	Normal scenario	Factor Density=0.05
0.753205	Power	clustering	Normal scenario	Factor Density=0.05
0.758865	Power	clustering	Normal scenario	Factor Density=0.05
0.547297	Power	clustering	Normal scenario	Factor Density=0.05
0.758842	Power	clustering	Normal scenario	Factor Density=0.05
0.607547	Power	clustering	Normal scenario	Factor Density=0.05
0.630662	Power	clustering	Normal scenario	Factor Density=0.05
0.8	Power	clustering	Normal scenario	Factor Density=0.05
0.765886	Power	clustering	Normal scenario	Factor Density=0.05
0.764505	Power	clustering	Normal scenario	Factor Density=0.05
0.784768	Power	clustering	Normal scenario	Factor Density=0.05
0.439873	Power	clustering	Normal scenario	Factor Density=0.05
0.678466	Power	clustering	Normal scenario	Factor Density=0.05
0.856667	Power	clustering	Normal scenario	Factor Density=0.05
0.768456	Power	clustering	Normal scenario	Factor Density=0.05
0.15655	Power	clustering	Normal scenario	Factor Density=0.05
0.719298	Power	clustering	Normal scenario	Factor Density=0.05
0.578571	Power	clustering	Normal scenario	Factor Density=0.05
0.653465	Power	clustering	Normal scenario	Factor Density=0.05
0.79538	Power	clustering	Normal scenario	Factor Density=0.05
0.64527	Power	clustering	Normal scenario	Factor Density=0.05
0.453846	Power	clustering	Normal scenario	Factor Density=0.05
0.340909	Power	clustering	Normal scenario	Factor Density=0.05
0.694704	Power	clustering	Normal scenario	Factor Density=0.05
0.241379	Power	clustering	Normal scenario	Factor Density=0.05
0.76699	Power	clustering	Normal scenario	Factor Density=0.05
0.802985	Power	clustering	Normal scenario	Factor Density=0.05
0.675676	Power	clustering	Normal scenario	Factor Density=0.05
0.820809	Power	clustering	Normal scenario	Factor Density=0.05
0.552189	Power	clustering	Normal scenario	Factor Density=0.05
0.110738	Power	clustering	Normal scenario	Factor Density=0.05
0.803077	Power	clustering	Normal scenario	Factor Density=0.05
0.794444	Power	clustering	Normal scenario	Factor Density=0.05
0.55205	Power	clustering	Normal scenario	Factor Density=0.05
0.597484	Power	clustering	Normal scenario	Factor Density=0.05
0.792254	Power	clustering	Normal scenario	Factor Density=0.05
0.237113	Power	clustering	Normal scenario	Factor Density=0.05
0.837134	Power	clustering	Normal scenario	Factor Density=0.05
0.678571	Power	clustering	Normal scenario	Factor Density=0.05
0.491961	Power	clustering	Normal scenario	Factor Density=0.05
0.722973	Power	clustering	Normal scenario	Factor Density=0.05
0.831715	Power	clustering	Normal scenario	Factor Density=0.05
0.72449	Power	clustering	Normal scenario	Factor Density=0.05
0.709571	Power	clustering	Normal scenario	Factor Density=0.05
0.624573	Power	clustering	Normal scenario	Factor Density=0.05
0.797386	Power	clustering	Normal scenario	Factor Density=0.05
0.566667	Power	clustering	Normal scenario	Factor Density=0.05
0.143357	Power	clustering	Normal scenario	Factor Density=0.05
0.177994	Power	clustering	Normal scenario	Factor Density=0.05
0.625899	Power	clustering	Normal scenario	Factor Density=0.05
0.495385	Power	clustering	Normal scenario	Factor Density=0.05
0.740484	Power	clustering	Normal scenario	Factor Density=0.05
0.753943	Power	clustering	Normal scenario	Factor Density=0.05
0.659701	Power	clustering	Normal scenario	Factor Density=0.05
0.693333	Power	clustering	Normal scenario	Factor Density=0.05
0.809689	Power	clustering	Normal scenario	Factor Density=0.05
0.162162	Power	clustering	Normal scenario	Factor Density=0.05
0.763804	Power	clustering	Normal scenario	Factor Density=0.05
0.804636	Power	clustering	Normal scenario	Factor Density=0.05
0.701923	Power	clustering	Normal scenario	Factor Density=0.05
0.778912	Power	clustering	Normal scenario	Factor Density=0.05
0.684385	Power	clustering	Normal scenario	Factor Density=0.05
0.77673	Power	clustering	Normal scenario	Factor Density=0.05
0.77	Power	clustering	Normal scenario	Factor Density=0.05
0.693878	Power	clustering	Normal scenario	Factor Density=0.05
0.794326	Power	clustering	Normal scenario	Factor Density=0.05
0.772414	Power	clustering	Normal scenario	Factor Density=0.05
0.327273	Power	clustering	Normal scenario	Factor Density=0.05
0.788927	Power	clustering	Normal scenario	Factor Density=0.05
0.647416	Power	clustering	Normal scenario	Factor Density=0.05
0.748276	Power	clustering	Normal scenario	Factor Density=0.05
0.785714	Power	clustering	Normal scenario	Factor Density=0.05
0.636628	Power	clustering	Normal scenario	Factor Density=0.05
0.692857	Power	clustering	Normal scenario	Factor Density=0.05
0.543131	Power	clustering	Normal scenario	Factor Density=0.05
0.543165	Power	clustering	Normal scenario	Factor Density=0.05
0.753472	Power	clustering	Normal scenario	Factor Density=0.05
0.828859	Power	clustering	Normal scenario	Factor Density=0.05
0.471186	Power	clustering	Normal scenario	Factor Density=0.05
0.753571	Power	clustering	Normal scenario	Factor Density=0.05
0.722222	Power	clustering	Normal scenario	Factor Density=0.05
0.817869	Power	clustering	Normal scenario	Factor Density=0.05
0.781145	Power	clustering	Normal scenario	Factor Density=0.05
0.140411	Power	clustering	Normal scenario	Factor Density=0.05
0.803175	Power	clustering	Normal scenario	Factor Density=0.05
0.800664	Power	clustering	Normal scenario	Factor Density=0.05
0.585443	Power	clustering	Normal scenario	Factor Density=0.05
0.81571	Power	clustering	Normal scenario	Factor Density=0.05
0.595819	Power	clustering	Normal scenario	Factor Density=0.05
0.440252	Power	clustering	Normal scenario	Factor Density=0.05
0.671329	Power	clustering	Normal scenario	Factor Density=0.05
0.838129	Power	clustering	Normal scenario	Factor Density=0.05
0.767974	Power	clustering	Normal scenario	Factor Density=0.05
0.690909	Power	clustering	Normal scenario	Factor Density=0.05
0.743396	Power	clustering	Normal scenario	Factor Density=0.05
0.590278	Power	clustering	Normal scenario	Factor Density=0.05
0.812698	Power	clustering	Normal scenario	Factor Density=0.05
0.798479	Power	clustering	Normal scenario	Factor Density=0.05
0.109215	Power	clustering	Normal scenario	Factor Density=0.05
0.363036	Power	clustering	Normal scenario	Factor Density=0.05
0.619355	Power	clustering	Normal scenario	Factor Density=0.05
0.166667	Power	clustering	Normal scenario	Factor Density=0.05
0.525424	Power	clustering	Normal scenario	Factor Density=0.05
0.742754	Power	clustering	Normal scenario	Factor Density=0.05
0.594156	Power	clustering	Normal scenario	Factor Density=0.05
0.731707	Power	clustering	Normal scenario	Factor Density=0.05
0.43871	Power	clustering	Normal scenario	Factor Density=0.05
0.80198	Power	clustering	Normal scenario	Factor Density=0.05
0.765273	Power	clustering	Normal scenario	Factor Density=0.05
0.496403	Power	clustering	Normal scenario	Factor Density=0.05
0.1	Power	clustering	Normal scenario	Factor Density=0.05
0.620915	Power	clustering	Normal scenario	Factor Density=0.05
0.756579	Power	clustering	Normal scenario	Factor Density=0.05
0.0865052	Power	clustering	Normal scenario	Factor Density=0.05
0.790087	Power	clustering	Normal scenario	Factor Density=0.05
0.821192	Power	clustering	Normal scenario	Factor Density=0.05
0.404389	Power	clustering	Normal scenario	Factor Density=0.05
0.0662252	Power	clustering	Normal scenario	Factor Density=0.05
0.827243	Power	clustering	Normal scenario	Factor Density=0.05
0.628049	Power	clustering	Normal scenario	Factor Density=0.05
0.565217	Power	clustering	Normal scenario	Factor Density=0.05
0.71134	Power	clustering	Normal scenario	Factor Density=0.05
0.776074	Power	clustering	Normal scenario	Factor Density=0.05
0.652778	Power	clustering	Normal scenario	Factor Density=0.05
0.751592	Power	clustering	Normal scenario	Factor Density=0.05
0.757377	Power	clustering	Normal scenario	Factor Density=0.05
0.664706	Power	clustering	Normal scenario	Factor Density=0.05
0.320513	Power	clustering	Normal scenario	Factor Density=0.05
0.663194	Power	clustering	Normal scenario	Factor Density=0.05
0.813115	Power	clustering	Normal scenario	Factor Density=0.05
0.825	Power	clustering	Normal scenario	Factor Density=0.05
0.777778	Power	clustering	Normal scenario	Factor Density=0.05
0.64214	Power	clustering	Normal scenario	Factor Density=0.05
0.712871	Power	clustering	Normal scenario	Factor Density=0.05
0.778912	Power	clustering	Normal scenario	Factor Density=0.05
0.805369	Power	clustering	Normal scenario	Factor Density=0.05
0.549206	Power	clustering	Normal scenario	Factor Density=0.05
0.221088	Power	clustering	Normal scenario	Factor Density=0.05
0.778157	Power	clustering	Normal scenario	Factor Density=0.05
0.549342	Power	clustering	Normal scenario	Factor Density=0.05
0.760714	Power	clustering	Normal scenario	Factor Density=0.05
0.148936	Power	clustering	Normal scenario	Factor Density=0.05
0.733788	Power	clustering	Normal scenario	Factor Density=0.05
0.655844	Power	clustering	Normal scenario	Factor Density=0.05
0.744745	Power	clustering	Normal scenario	Factor Density=0.05
0.820423	Power	clustering	Normal scenario	Factor Density=0.05
0.567657	Power	clustering	Normal scenario	Factor Density=0.05
0.786378	Power	clustering	Normal scenario	Factor Density=0.05
0.609524	Power	clustering	Normal scenario	Factor Density=0.05
0.10625	Power	clustering	Normal scenario	Factor Density=0.05
0.75	Power	clustering	Normal scenario	Factor Density=0.05
0.702532	Power	clustering	Normal scenario	Factor Density=0.05
0.710247	Power	clustering	Normal scenario	Factor Density=0.05
0.643791	Power	clustering	Normal scenario	Factor Density=0.05
0.165441	Power	clustering	Normal scenario	Factor Density=0.05
0.729032	Power	clustering	Normal scenario	Factor Density=0.05
0.574751	Power	clustering	Normal scenario	Factor Density=0.05
0.842105	Power	clustering	Normal scenario	Factor Density=0.05
0.496528	Power	clustering	Normal scenario	Factor Density=0.05
0.832278	Power	clustering	Normal scenario	Factor Density=0.05
0.792763	Power	clustering	Normal scenario	Factor Density=0.05
0.727848	Power	clustering	Normal scenario	Factor Density=0.05
0.800623	Power	clustering	Normal scenario	Factor Density=0.05
0.773026	Power	clustering	Normal scenario	Factor Density=0.05
0.622837	Power	clustering	Normal scenario	Factor Density=0.05
0.726115	Power	clustering	Normal scenario	Factor Density=0.05
0.767442	Power	clustering	Normal scenario	Factor Density=0.05
0.676056	Power	clustering	Normal scenario	Factor Density=0.05
0.842657	Power	clustering	Normal scenario	Factor Density=0.05
0.756579	Power	clustering	Normal scenario	Factor Density=0.05
0.767213	Power	clustering	Normal scenario	Factor Density=0.05
0.841751	Power	clustering	Normal scenario	Factor Density=0.05
0.687898	Power	clustering	Normal scenario	Factor Density=0.05
0.54491	Power	clustering	Normal scenario	Factor Density=0.05
0.775641	Power	clustering	Normal scenario	Factor Density=0.05
0.689189	Power	clustering	Normal scenario	Factor Density=0.05
0.594595	Power	clustering	Normal scenario	Factor Density=0.05
0.138408	Power	clustering	Normal scenario	Factor Density=0.05
0.540299	Power	clustering	Normal scenario	Factor Density=0.05
0.574545	Power	clustering	Normal scenario	Factor Density=0.05
0.745098	Power	clustering	Normal scenario	Factor Density=0.05
0.0849673	Power	clustering	Normal scenario	Factor Density=0.05
0.0957096	Power	clustering	Normal scenario	Factor Density=0.05
0.794953	Power	clustering	Normal scenario	Factor Density=0.05
0.724382	Power	clustering	Normal scenario	Factor Density=0.05
0.785256	Power	clustering	Normal scenario	Factor Density=0.05
0.694268	Power	clustering	Normal scenario	Factor Density=0.05
0.747331	Power	clustering	Normal scenario	Factor Density=0.05
0.734082	Power	clustering	Normal scenario	Factor Density=0.05
0.843854	Power	clustering	Normal scenario	Factor Density=0.05
0.641379	Power	clustering	Normal scenario	Factor Density=0.05
0.783537	Power	clustering	Normal scenario	Factor Density=0.05
0.651376	Power	clustering	Normal scenario	Factor Density=0.05
0.788274	Power	clustering	Normal scenario	Factor Density=0.05
0.76699	Power	clustering	Normal scenario	Factor Density=0.05
0.12844	Power	clustering	Normal scenario	Factor Density=0.05
0.795858	Power	clustering	Normal scenario	Factor Density=0.05
0.805195	Power	clustering	Normal scenario	Factor Density=0.05
0.766355	Power	clustering	Normal scenario	Factor Density=0.05
0.710714	Power	clustering	Normal scenario	Factor Density=0.05
0.452206	Power	clustering	Normal scenario	Factor Density=0.05
0.767918	Power	clustering	Normal scenario	Factor Density=0.05
0.665605	Power	clustering	Normal scenario	Factor Density=0.05
0.10574	Power	clustering	Normal scenario	Factor Density=0.05
0.786942	Power	clustering	Normal scenario	Factor Density=0.05
0.549645	Power	clustering	Normal scenario	Factor Density=0.05
0.349845	Power	clustering	Normal scenario	Factor Density=0.05
0.784247	Power	clustering	Normal scenario	Factor Density=0.05
0.468553	Power	clustering	Normal scenario	Factor Density=0.05
0.664596	Power	clustering	Normal scenario	Factor Density=0.05
0.706897	Power	clustering	Normal scenario	Factor Density=0.05
0.811321	Power	clustering	Normal scenario	Factor Density=0.05
0.125874	Power	clustering	Normal scenario	Factor Density=0.05
0.740864	Power	clustering	Normal scenario	Factor Density=0.05
0.8	Power	clustering	Normal scenario	Factor Density=0.05
0.585526	Power	clustering	Normal scenario	Factor Density=0.05
0.836364	Power	clustering	Normal scenario	Factor Density=0.05
0.628975	Power	clustering	Normal scenario	Factor Density=0.05
0.691781	Power	clustering	Normal scenario	Factor Density=0.05
0.580153	Power	clustering	Normal scenario	Factor Density=0.05
0.753205	Power	clustering	Normal scenario	Factor Density=0.05
0.474074	Power	clustering	Normal scenario	Factor Density=0.05
0.745875	Power	clustering	Normal scenario	Factor Density=0.05
0.707463	Power	clustering	Normal scenario	Factor Density=0.05
0.533569	Power	clustering	Normal scenario	Factor Density=0.05
0.791519	Power	clustering	Normal scenario	Factor Density=0.05
0.690972	Power	clustering	Normal scenario	Factor Density=0.05
0.714286	Power	clustering	Normal scenario	Factor Density=0.05
0.801887	Power	clustering	Normal scenario	Factor Density=0.05
0.787313	Power	clustering	Normal scenario	Factor Density=0.05
0.783607	Power	clustering	Normal scenario	Factor Density=0.05
0.778878	Power	clustering	Normal scenario	Factor Density=0.05
0.685015	Power	clustering	Normal scenario	Factor Density=0.05
0.121795	Power	clustering	Normal scenario	Factor Density=0.05
0.619863	Power	clustering	Normal scenario	Factor Density=0.05
0.121495	Power	clustering	Normal scenario	Factor Density=0.05
0.533546	Power	clustering	Normal scenario	Factor Density=0.05
0.047619	Power	clustering	Normal scenario	Factor Density=0.05
0.182456	Power	clustering	Normal scenario	Factor Density=0.05
0.769231	Power	clustering	Normal scenario	Factor Density=0.05
0.758278	Power	clustering	Normal scenario	Factor Density=0.05
0.102041	Power	clustering	Normal scenario	Factor Density=0.05
0.37377	Power	clustering	Normal scenario	Factor Density=0.05
0.749141	Power	clustering	Normal scenario	Factor Density=0.05
0.728155	Power	clustering	Normal scenario	Factor Density=0.05
0.433898	Power	clustering	Normal scenario	Factor Density=0.05
0.754045	Power	clustering	Normal scenario	Factor Density=0.05
0.698052	Power	clustering	Normal scenario	Factor Density=0.05
0.788779	Power	clustering	Normal scenario	Factor Density=0.05
0.734266	Power	clustering	Normal scenario	Factor Density=0.05
0.533762	Power	clustering	Normal scenario	Factor Density=0.05
0.838188	Power	clustering	Normal scenario	Factor Density=0.05
0.766551	Power	clustering	Normal scenario	Factor Density=0.05
0.659794	Power	clustering	Normal scenario	Factor Density=0.05
0.799373	Power	clustering	Normal scenario	Factor Density=0.05
0.080292	Power	clustering	Normal scenario	Factor Density=0.05
0.772549	Power	clustering	Normal scenario	Factor Density=0.05
0.816993	Power	clustering	Normal scenario	Factor Density=0.05
0.833887	Power	clustering	Normal scenario	Factor Density=0.05
0.83121	Power	clustering	Normal scenario	Factor Density=0.05
0.192982	Power	clustering	Normal scenario	Factor Density=0.05
0.232416	Power	clustering	Normal scenario	Factor Density=0.05
0.760479	Power	clustering	Normal scenario	Factor Density=0.05
0.730408	Power	clustering	Normal scenario	Factor Density=0.05
0.769231	Power	clustering	Normal scenario	Factor Density=0.05
0.701639	Power	clustering	Normal scenario	Factor Density=0.05
0.720635	Power	clustering	Normal scenario	Factor Density=0.05
0.727891	Power	clustering	Normal scenario	Factor Density=0.05
0.141447	Power	clustering	Normal scenario	Factor Density=0.05
0.778125	Power	clustering	Normal scenario	Factor Density=0.05
0.693603	Power	clustering	Normal scenario	Factor Density=0.05
0.724026	Power	clustering	Normal scenario	Factor Density=0.05
0.243151	Power	clustering	Normal scenario	Factor Density=0.05
0.782334	Power	clustering	Normal scenario	Factor Density=0.05
0.645051	Power	clustering	Normal scenario	Factor Density=0.05
0.845118	Power	clustering	Normal scenario	Factor Density=0.05
0.799342	Power	clustering	Normal scenario	Factor Density=0.05
0.151943	Power	clustering	Normal scenario	Factor Density=0.05
0.104651	Power	clustering	Normal scenario	Factor Density=0.05
0.862543	Power	clustering	Normal scenario	Factor Density=0.05
0.784053	Power	clustering	Normal scenario	Factor Density=0.05
0.77709	Power	clustering	Normal scenario	Factor Density=0.05
0.121875	Power	clustering	Normal scenario	Factor Density=0.05
0.760383	Power	clustering	Normal scenario	Factor Density=0.05
0.700315	Power	clustering	Normal scenario	Factor Density=0.05
0.488055	Power	clustering	Normal scenario	Factor Density=0.05
0.824503	Power	clustering	Normal scenario	Factor Density=0.05
0.27027	Power	clustering	Normal scenario	Factor Density=0.05
0.777397	Power	clustering	Normal scenario	Factor Density=0.05
0.757576	Power	clustering	Normal scenario	Factor Density=0.05
0.779874	Power	clustering	Normal scenario	Factor Density=0.05
0.672131	Power	clustering	Normal scenario	Factor Density=0.05
0.66	Power	clustering	Normal scenario	Factor Density=0.05
0.648387	Power	clustering	Normal scenario	Factor Density=0.05
0.767123	Power	clustering	Normal scenario	Factor Density=0.05
0.749049	Power	clustering	Normal scenario	Factor Density=0.05
0.782875	Power	clustering	Normal scenario	Factor Density=0.05
0.792079	Power	clustering	Normal scenario	Factor Density=0.05
0.775578	Power	clustering	Normal scenario	Factor Density=0.05
0.743494	Power	clustering	Normal scenario	Factor Density=0.05
0.824324	Power	clustering	Normal scenario	Factor Density=0.05
0.787037	Power	clustering	Normal scenario	Factor Density=0.05
0.333333	Power	clustering	Normal scenario	Factor Density=0.05
0.801262	Power	clustering	Normal scenario	Factor Density=0.05
0.790941	Power	clustering	Normal scenario	Factor Density=0.05
0.748408	Power	clustering	Normal scenario	Factor Density=0.05
0.681507	Power	clustering	Normal scenario	Factor Density=0.05
0.236842	Power	clustering	Normal scenario	Factor Density=0.05
0.613707	Power	clustering	Normal scenario	Factor Density=0.05
0.589655	Power	clustering	Normal scenario	Factor Density=0.05
0.758958	Power	clustering	Normal scenario	Factor Density=0.05
0.736301	Power	clustering	Normal scenario	Factor Density=0.05
0.167722	Power	clustering	Normal scenario	Factor Density=0.05
0.641745	Power	clustering	Normal scenario	Factor Density=0.05
0.104377	Power	clustering	Normal scenario	Factor Density=0.05
0.757785	Power	clustering	Normal scenario	Factor Density=0.05
0.812081	Power	clustering	Normal scenario	Factor Density=0.05
0.0635838	Power	clustering	Normal scenario	Factor Density=0.05
0.775974	Power	clustering	Normal scenario	Factor Density=0.05
0.602524	Power	clustering	Normal scenario	Factor Density=0.05
0.814189	Power	clustering	Normal scenario	Factor Density=0.05
0.680556	Power	clustering	Normal scenario	Factor Density=0.05
0.734082	Power	clustering	Normal scenario	Factor Density=0.05
0.745223	Power	clustering	Normal scenario	Factor Density=0.05
0.788961	Power	clustering	Normal scenario	Factor Density=0.05
0.29052	Power	clustering	Normal scenario	Factor Density=0.05
0.778125	Power	clustering	Normal scenario	Factor Density=0.05
0.769231	Power	clustering	Normal scenario	Factor Density=0.05
0.800725	Power	clustering	Normal scenario	Factor Density=0.05
0.617363	Power	clustering	Normal scenario	Factor Density=0.05
0.625839	Power	clustering	Normal scenario	Factor Density=0.1
0.56129	Power	clustering	Normal scenario	Factor Density=0.1
0.583193	Power	clustering	Normal scenario	Factor Density=0.1
0.264493	Power	clustering	Normal scenario	Factor Density=0.1
0.596085	Power	clustering	Normal scenario	Factor Density=0.1
0.756711	Power	clustering	Normal scenario	Factor Density=0.1
0.421975	Power	clustering	Normal scenario	Factor Density=0.1
0.232203	Power	clustering	Normal scenario	Factor Density=0.1
0.564784	Power	clustering	Normal scenario	Factor Density=0.1
0.357964	Power	clustering	Normal scenario	Factor Density=0.1
0.201058	Power	clustering	Normal scenario	Factor Density=0.1
0.637324	Power	clustering	Normal scenario	Factor Density=0.1
0.569468	Power	clustering	Normal scenario	Factor Density=0.1
0.704274	Power	clustering	Normal scenario	Factor Density=0.1
0.778535	Power	clustering	Normal scenario	Factor Density=0.1
0.7312	Power	clustering	Normal scenario	Factor Density=0.1
0.791935	Power	clustering	Normal scenario	Factor Density=0.1
0.777211	Power	clustering	Normal scenario	Factor Density=0.1
0.580165	Power	clustering	Normal scenario	Factor Density=0.1
0.351211	Power	clustering	Normal scenario	Factor Density=0.1
0.815693	Power	clustering	Normal scenario	Factor Density=0.1
0.32	Power	clustering	Normal scenario	Factor Density=0.1
0.800995	Power	clustering	Normal scenario	Factor Density=0.1
0.719008	Power	clustering	Normal scenario	Factor Density=0.1
0.416804	Power	clustering	Normal scenario	Factor Density=0.1
0.578947	Power	clustering	Normal scenario	Factor Density=0.1
0.596639	Power	clustering	Normal scenario	Factor Density=0.1
0.815182	Power	clustering	Normal scenario	Factor Density=0.1
0.68254	Power	clustering	Normal scenario	Factor Density=0.1
0.181543	Power	clustering	Normal scenario	Factor Density=0.1
0.742902	Power	clustering	Normal scenario	Factor Density=0.1
0.707665	Power	clustering	Normal scenario	Factor Density=0.1
0.619621	Power	clustering	Normal scenario	Factor Density=0.1
0.652318	Power	clustering	Normal scenario	Factor Density=0.1
0.718039	Power	clustering	Normal scenario	Factor Density=0.1
0.718805	Power	clustering	Normal scenario	Factor Density=0.1
0.454237	Power	clustering	Normal scenario	Factor Density=0.1
0.309484	Power	clustering	Normal scenario	Factor Density=0.1
0.746167	Power	clustering	Normal scenario	Factor Density=0.1
0.811688	Power	clustering	Normal scenario	Factor Density=0.1
0.625817	Power	clustering	Normal scenario	Factor Density=0.1
0.486254	Power	clustering	Normal scenario	Factor Density=0.1
0.806748	Power	clustering	Normal scenario	Factor Density=0.1
0.703259	Power	clustering	Normal scenario	Factor Density=0.1
0.696751	Power	clustering	Normal scenario	Factor Density=0.1
0.7616	Power	clustering	Normal scenario	Factor Density=0.1
0.751634	Power	clustering	Normal scenario	Factor Density=0.1
0.770175	Power	clustering	Normal scenario	Factor Density=0.1
0.720497	Power	clustering	Normal scenario	Factor Density=0.1
0.77349	Power	clustering	Normal scenario	Factor Density=0.1
0.649241	Power	clustering	Normal scenario	Factor Density=0.1
0.591195	Power	clustering	Normal scenario	Factor Density=0.1
0.735043	Power	clustering	Normal scenario	Factor Density=0.1
0.585023	Power	clustering	Normal scenario	Factor Density=0.1
0.502479	Power	clustering	Normal scenario	Factor Density=0.1
0.754153	Power	clustering	Normal scenario	Factor Density=0.1
0.792332	Power	clustering	Normal scenario	Factor Density=0.1
0.668359	Power	clustering	Normal scenario	Factor Density=0.1
0.707071	Power	clustering	Normal scenario	Factor Density=0.1
0.732394	Power	clustering	Normal scenario	Factor Density=0.1
0.628571	Power	clustering	Normal scenario	Factor Density=0.1
0.71558	Power	clustering	Normal scenario	Factor Density=0.1
0.780985	Power	clustering	Normal scenario	Factor Density=0.1
0.627229	Power	clustering	Normal scenario	Factor Density=0.1
0.377327	Power	clustering	Normal scenario	Factor Density=0.1
0.839223	Power	clustering	Normal scenario	Factor Density=0.1
0.545732	Power	clustering	Normal scenario	Factor Density=0.1
0.432258	Power	clustering	Normal scenario	Factor Density=0.1
0.639291	Power	clustering	Normal scenario	Factor Density=0.1
0.5301	Power	clustering	Normal scenario	Factor Density=0.1
0.462867	Power	clustering	Normal scenario	Factor Density=0.1
0.512367	Power	clustering	Normal scenario	Factor Density=0.1
0.508224	Power	clustering	Normal scenario	Factor Density=0.1
0.754181	Power	clustering	Normal scenario	Factor Density=0.1
0.637902	Power	clustering	Normal scenario	Factor Density=0.1
0.72549	Power	clustering	Normal scenario	Factor Density=0.1
0.768293	Power	clustering	Normal scenario	Factor Density=0.1
0.697368	Power	clustering	Normal scenario	Factor Density=0.1
0.787234	Power	clustering	Normal scenario	Factor Density=0.1
0.286614	Power	clustering	Normal scenario	Factor Density=0.1
0.754098	Power	clustering	Normal scenario	Factor Density=0.1
0.715474	Power	clustering	Normal scenario	Factor Density=0.1
0.724138	Power	clustering	Normal scenario	Factor Density=0.1
0.608475	Power	clustering	Normal scenario	Factor Density=0.1
0.788079	Power	clustering	Normal scenario	Factor Density=0.1
0.602076	Power	clustering	Normal scenario	Factor Density=0.1
0.341216	Power	clustering	Normal scenario	Factor Density=0.1
0.652174	Power	clustering	Normal scenario	Factor Density=0.1
0.266355	Power	clustering	Normal scenario	Factor Density=0.1
0.799378	Power	clustering	Normal scenario	Factor Density=0.1
0.737649	Power	clustering	Normal scenario	Factor Density=0.1
0.672078	Power	clustering	Normal scenario	Factor Density=0.1
0.632721	Power	clustering	Normal scenario	Factor Density=0.1
0.717608	Power	clustering	Normal scenario	Factor Density=0.1
0.840131	Power	clustering	Normal scenario	Factor Density=0.1
0.55574	Power	clustering	Normal scenario	Factor Density=0.1
0.496503	Power	clustering	Normal scenario	Factor Density=0.1
0.691438	Power	clustering	Normal scenario	Factor Density=0.1
0.652389	Power	clustering	Normal scenario	Factor Density=0.1
0.737179	Power	clustering	Normal scenario	Factor Density=0.1
0.658703	Power	clustering	Normal scenario	Factor Density=0.1
0.713141	Power	clustering	Normal scenario	Factor Density=0.1
0.236427	Power	clustering	Normal scenario	Factor Density=0.1
0.742236	Power	clustering	Normal scenario	Factor Density=0.1
0.761818	Power	clustering	Normal scenario	Factor Density=0.1
0.754658	Power	clustering	Normal scenario	Factor Density=0.1
0.674099	Power	clustering	Normal scenario	Factor Density=0.1
0.337152	Power	clustering	Normal scenario	Factor Density=0.1
0.289176	Power	clustering	Normal scenario	Factor Density=0.1
0.241935	Power	clustering	Normal scenario	Factor Density=0.1
0.538596	Power	clustering	Normal scenario	Factor Density=0.1
0.264605	Power	clustering	Normal scenario	Factor Density=0.1
0.771615	Power	clustering	Normal scenario	Factor Density=0.1
0.717629	Power	clustering	Normal scenario	Factor Density=0.1
0.660929	Power	clustering	Normal scenario	Factor Density=0.1
0.470138	Power	clustering	Normal scenario	Factor Density=0.1
0.753744	Power	clustering	Normal scenario	Factor Density=0.1
0.779436	Power	clustering	Normal scenario	Factor Density=0.1
0.747856	Power	clustering	Normal scenario	Factor Density=0.1
0.727127	Power	clustering	Normal scenario	Factor Density=0.1
0.657046	Power	clustering	Normal scenario	Factor Density=0.1
0.648918	Power	clustering	Normal scenario	Factor Density=0.1
0.735495	Power	clustering	Normal scenario	Factor Density=0.1
0.642729	Power	clustering	Normal scenario	Factor Density=0.1
0.758333	Power	clustering	Normal scenario	Factor Density=0.1
0.681973	Power	clustering	Normal scenario	Factor Density=0.1
0.791536	Power	clustering	Normal scenario	Factor Density=0.1
0.65365	Power	clustering	Normal scenario	Factor Density=0.1
0.753794	Power	clustering	Normal scenario	Factor Density=0.1
0.238176	Power	clustering	Normal scenario	Factor Density=0.1
0.203554	Power	clustering	Normal scenario	Factor Density=0.1
0.633975	Power	clustering	Normal scenario	Factor Density=0.1
0.753247	Power	clustering	Normal scenario	Factor Density=0.1
0.665625	Power	clustering	Normal scenario	Factor Density=0.1
0.693333	Power	clustering	Normal scenario	Factor Density=0.1
0.75	Power	clustering	Normal scenario	Factor Density=0.1
0.77561	Power	clustering	Normal scenario	Factor Density=0.1
0.757669	Power	clustering	Normal scenario	Factor Density=0.1
0.803922	Power	clustering	Normal scenario	Factor Density=0.1
0.515385	Power	clustering	Normal scenario	Factor Density=0.1
0.55536	Power	clustering	Normal scenario	Factor Density=0.1
0.378521	Power	clustering	Normal scenario	Factor Density=0.1
0.207221	Power	clustering	Normal scenario	Factor Density=0.1
0.660194	Power	clustering	Normal scenario	Factor Density=0.1
0.802653	Power	clustering	Normal scenario	Factor Density=0.1
0.778491	Power	clustering	Normal scenario	Factor Density=0.1
0.652755	Power	clustering	Normal scenario	Factor Density=0.1
0.711075	Power	clustering	Normal scenario	Factor Density=0.1
0.807496	Power	clustering	Normal scenario	Factor Density=0.1
0.337931	Power	clustering	Normal scenario	Factor Density=0.1
0.587838	Power	clustering	Normal scenario	Factor Density=0.1
0.8368	Power	clustering	Normal scenario	Factor Density=0.1
0.308208	Power	clustering	Normal scenario	Factor Density=0.1
0.82149	Power	clustering	Normal scenario	Factor Density=0.1
0.753623	Power	clustering	Normal scenario	Factor Density=0.1
0.816327	Power	clustering	Normal scenario	Factor Density=0.1
0.723967	Power	clustering	Normal scenario	Factor Density=0.1
0.332263	Power	clustering	Normal scenario	Factor Density=0.1
0.701987	Power	clustering	Normal scenario	Factor Density=0.1
0.723154	Power	clustering	Normal scenario	Factor Density=0.1
0.805423	Power	clustering	Normal scenario	Factor Density=0.1
0.756757	Power	clustering	Normal scenario	Factor Density=0.1
0.759863	Power	clustering	Normal scenario	Factor Density=0.1
0.780142	Power	clustering	Normal scenario	Factor Density=0.1
0.77551	Power	clustering	Normal scenario	Factor Density=0.1
0.193448	Power	clustering	Normal scenario	Factor Density=0.1
0.804487	Power	clustering	Normal scenario	Factor Density=0.1
0.336013	Power	clustering	Normal scenario	Factor Density=0.1
0.325163	Power	clustering	Normal scenario	Factor Density=0.1
0.606419	Power	clustering	Normal scenario	Factor Density=0.1
0.570968	Power	clustering	Normal scenario	Factor Density=0.1
0.808652	Power	clustering	Normal scenario	Factor Density=0.1
0.775947	Power	clustering	Normal scenario	Factor Density=0.1
0.400329	Power	clustering	Normal scenario	Factor Density=0.1
0.788026	Power	clustering	Normal scenario	Factor Density=0.1
0.60396	Power	clustering	Normal scenario	Factor Density=0.1
0.706271	Power	clustering	Normal scenario	Factor Density=0.1
0.507622	Power	clustering	Normal scenario	Factor Density=0.1
0.164983	Power	clustering	Normal scenario	Factor Density=0.1
0.18555	Power	clustering	Normal scenario	Factor Density=0.1
0.799685	Power	clustering	Normal scenario	Factor Density=0.1
0.557632	Power	clustering	Normal scenario	Factor Density=0.1
0.803487	Power	clustering	Normal scenario	Factor Density=0.1
0.255217	Power	clustering	Normal scenario	Factor Density=0.1
0.65	Power	clustering	Normal scenario	Factor Density=0.1
0.737805	Power	clustering	Normal scenario	Factor Density=0.1
0.333333	Power	clustering	Normal scenario	Factor Density=0.1
0.143791	Power	clustering	Normal scenario	Factor Density=0.1
0.700855	Power	clustering	Normal scenario	Factor Density=0.1
0.738725	Power	clustering	Normal scenario	Factor Density=0.1
0.646536	Power	clustering	Normal scenario	Factor Density=0.1
0.689711	Power	clustering	Normal scenario	Factor Density=0.1
0.771005	Power	clustering	Normal scenario	Factor Density=0.1
0.480634	Power	clustering	Normal scenario	Factor Density=0.1
0.800654	Power	clustering	Normal scenario	Factor Density=0.1
0.694175	Power	clustering	Normal scenario	Factor Density=0.1
0.482595	Power	clustering	Normal scenario	Factor Density=0.1
0.75256	Power	clustering	Normal scenario	Factor Density=0.1
0.394904	Power	clustering	Normal scenario	Factor Density=0.1
0.64311	Power	clustering	Normal scenario	Factor Density=0.1
0.638158	Power	clustering	Normal scenario	Factor Density=0.1
0.681583	Power	clustering	Normal scenario	Factor Density=0.1
0.161765	Power	clustering	Normal scenario	Factor Density=0.1
0.196552	Power	clustering	Normal scenario	Factor Density=0.1
0.705977	Power	clustering	Normal scenario	Factor Density=0.1
0.780687	Power	clustering	Normal scenario	Factor Density=0.1
0.541237	Power	clustering	Normal scenario	Factor Density=0.1
0.12693	Power	clustering	Normal scenario	Factor Density=0.1
0.756178	Power	clustering	Normal scenario	Factor Density=0.1
0.785124	Power	clustering	Normal scenario	Factor Density=0.1
0.207358	Power	clustering	Normal scenario	Factor Density=0.1
0.601613	Power	clustering	Normal scenario	Factor Density=0.1
0.713568	Power	clustering	Normal scenario	Factor Density=0.1
0.712871	Power	clustering	Normal scenario	Factor Density=0.1
0.279152	Power	clustering	Normal scenario	Factor Density=0.1
0.650718	Power	clustering	Normal scenario	Factor Density=0.1
0.815567	Power	clustering	Normal scenario	Factor Density=0.1
0.733898	Power	clustering	Normal scenario	Factor Density=0.1
0.539432	Power	clustering	Normal scenario	Factor Density=0.1
0.771681	Power	clustering	Normal scenario	Factor Density=0.1
0.757315	Power	clustering	Normal scenario	Factor Density=0.1
0.556982	Power	clustering	Normal scenario	Factor Density=0.1
0.75841	Power	clustering	Normal scenario	Factor Density=0.1
0.757265	Power	clustering	Normal scenario	Factor Density=0.1
0.215589	Power	clustering	Normal scenario	Factor Density=0.1
0.755102	Power	clustering	Normal scenario	Factor Density=0.1
0.208738	Power	clustering	Normal scenario	Factor Density=0.1
0.721683	Power	clustering	Normal scenario	Factor Density=0.1
0.666667	Power	clustering	Normal scenario	Factor Density=0.1
0.788122	Power	clustering	Normal scenario	Factor Density=0.1
0.76045	Power	clustering	Normal scenario	Factor Density=0.1
0.54232	Power	clustering	Normal scenario	Factor Density=0.1
0.575207	Power	clustering	Normal scenario	Factor Density=0.1
0.755633	Power	clustering	Normal scenario	Factor Density=0.1
0.652824	Power	clustering	Normal scenario	Factor Density=0.1
0.344051	Power	clustering	Normal scenario	Factor Density=0.1
0.809609	Power	clustering	Normal scenario	Factor Density=0.1
0.572973	Power	clustering	Normal scenario	Factor Density=0.1
0.811784	Power	clustering	Normal scenario	Factor Density=0.1
0.752094	Power	clustering	Normal scenario	Factor Density=0.1
0.745572	Power	clustering	Normal scenario	Factor Density=0.1
0.71476	Power	clustering	Normal scenario	Factor Density=0.1
0.465546	Power	clustering	Normal scenario	Factor Density=0.1
0.405797	Power	clustering	Normal scenario	Factor Density=0.1
0.705281	Power	clustering	Normal scenario	Factor Density=0.1
0.840407	Power	clustering	Normal scenario	Factor Density=0.1
0.699507	Power	clustering	Normal scenario	Factor Density=0.1
0.574074	Power	clustering	Normal scenario	Factor Density=0.1
0.777955	Power	clustering	Normal scenario	Factor Density=0.1
0.287415	Power	clustering	Normal scenario	Factor Density=0.1
0.162988	Power	clustering	Normal scenario	Factor Density=0.1
0.585484	Power	clustering	Normal scenario	Factor Density=0.1
0.758389	Power	clustering	Normal scenario	Factor Density=0.1
0.332721	Power	clustering	Normal scenario	Factor Density=0.1
0.731438	Power	clustering	Normal scenario	Factor Density=0.1
0.658456	Power	clustering	Normal scenario	Factor Density=0.1
0.812604	Power	clustering	Normal scenario	Factor Density=0.1
0.764511	Power	clustering	Normal scenario	Factor Density=0.1
0.752981	Power	clustering	Normal scenario	Factor Density=0.1
0.432348	Power	clustering	Normal scenario	Factor Density=0.1
0.722317	Power	clustering	Normal scenario	Factor Density=0.1
0.61658	Power	clustering	Normal scenario	Factor Density=0.1
0.170608	Power	clustering	Normal scenario	Factor Density=0.1
0.280587	Power	clustering	Normal scenario	Factor Density=0.1
0.187919	Power	clustering	Normal scenario	Factor Density=0.1
0.783172	Power	clustering	Normal scenario	Factor Density=0.1
0.435088	Power	clustering	Normal scenario	Factor Density=0.1
0.658845	Power	clustering	Normal scenario	Factor Density=0.1
0.306557	Power	clustering	Normal scenario	Factor Density=0.1
0.248288	Power	clustering	Normal scenario	Factor Density=0.1
0.744615	Power	clustering	Normal scenario	Factor Density=0.1
0.77814	Power	clustering	Normal scenario	Factor Density=0.1
0.761364	Power	clustering	Normal scenario	Factor Density=0.1
0.235714	Power	clustering	Normal scenario	Factor Density=0.1
0.773016	Power	clustering	Normal scenario	Factor Density=0.1
0.688963	Power	clustering	Normal scenario	Factor Density=0.1
0.709184	Power	clustering	Normal scenario	Factor Density=0.1
0.501689	Power	clustering	Normal scenario	Factor Density=0.1
0.743377	Power	clustering	Normal scenario	Factor Density=0.1
0.789889	Power	clustering	Normal scenario	Factor Density=0.1
0.733333	Power	clustering	Normal scenario	Factor Density=0.1
0.742991	Power	clustering	Normal scenario	Factor Density=0.1
0.610837	Power	clustering	Normal scenario	Factor Density=0.1
0.732657	Power	clustering	Normal scenario	Factor Density=0.1
0.739875	Power	clustering	Normal scenario	Factor Density=0.1
0.602349	Power	clustering	Normal scenario	Factor Density=0.1
0.695035	Power	clustering	Normal scenario	Factor Density=0.1
0.40228	Power	clustering	Normal scenario	Factor Density=0.1
0.765189	Power	clustering	Normal scenario	Factor Density=0.1
0.70979	Power	clustering	Normal scenario	Factor Density=0.1
0.471729	Power	clustering	Normal scenario	Factor Density=0.1
0.711775	Power	clustering	Normal scenario	Factor Density=0.1
0.331615	Power	clustering	Normal scenario	Factor Density=0.1
0.706087	Power	clustering	Normal scenario	Factor Density=0.1
0.646859	Power	clustering	Normal scenario	Factor Density=0.1
0.772504	Power	clustering	Normal scenario	Factor Density=0.1
0.747619	Power	clustering	Normal scenario	Factor Density=0.1
0.772727	Power	clustering	Normal scenario	Factor Density=0.1
0.768352	Power	clustering	Normal scenario	Factor Density=0.1
0.743816	Power	clustering	Normal scenario	Factor Density=0.1
0.689369	Power	clustering	Normal scenario	Factor Density=0.1
0.166129	Power	clustering	Normal scenario	Factor Density=0.1
0.138739	Power	clustering	Normal scenario	Factor Density=0.1
0.743865	Power	clustering	Normal scenario	Factor Density=0.1
0.214052	Power	clustering	Normal scenario	Factor Density=0.1
0.679054	Power	clustering	Normal scenario	Factor Density=0.1
0.744898	Power	clustering	Normal scenario	Factor Density=0.1
0.642276	Power	clustering	Normal scenario	Factor Density=0.1
0.771382	Power	clustering	Normal scenario	Factor Density=0.1
0.755	Power	clustering	Normal scenario	Factor Density=0.1
0.766254	Power	clustering	Normal scenario	Factor Density=0.1
0.683453	Power	clustering	Normal scenario	Factor Density=0.1
0.664931	Power	clustering	Normal scenario	Factor Density=0.1
0.740806	Power	clustering	Normal scenario	Factor Density=0.1
0.744147	Power	clustering	Normal scenario	Factor Density=0.1
0.619601	Power	clustering	Normal scenario	Factor Density=0.1
0.743377	Power	clustering	Normal scenario	Factor Density=0.1
0.704467	Power	clustering	Normal scenario	Factor Density=0.1
0.23491	Power	clustering	Normal scenario	Factor Density=0.1
0.714058	Power	clustering	Normal scenario	Factor Density=0.1
0.677474	Power	clustering	Normal scenario	Factor Density=0.1
0.680578	Power	clustering	Normal scenario	Factor Density=0.1
0.782828	Power	clustering	Normal scenario	Factor Density=0.1
0.642234	Power	clustering	Normal scenario	Factor Density=0.1
0.779845	Power	clustering	Normal scenario	Factor Density=0.1
0.658291	Power	clustering	Normal scenario	Factor Density=0.1
0.718699	Power	clustering	Normal scenario	Factor Density=0.1
0.770598	Power	clustering	Normal scenario	Factor Density=0.1
0.792929	Power	clustering	Normal scenario	Factor Density=0.1
0.789292	Power	clustering	Normal scenario	Factor Density=0.1
0.726481	Power	clustering	Normal scenario	Factor Density=0.1
0.712171	Power	clustering	Normal scenario	Factor Density=0.1
0.751269	Power	clustering	Normal scenario	Factor Density=0.1
0.200337	Power	clustering	Normal scenario	Factor Density=0.1
0.794545	Power	clustering	Normal scenario	Factor Density=0.1
0.759868	Power	clustering	Normal scenario	Factor Density=0.1
0.766277	Power	clustering	Normal scenario	Factor Density=0.1
0.687609	Power	clustering	Normal scenario	Factor Density=0.1
0.807958	Power	clustering	Normal scenario	Factor Density=0.1
0.758007	Power	clustering	Normal scenario	Factor Density=0.1
0.720217	Power	clustering	Normal scenario	Factor Density=0.1
0.682805	Power	clustering	Normal scenario	Factor Density=0.1
0.729002	Power	clustering	Normal scenario	Factor Density=0.1
0.192042	Power	clustering	Normal scenario	Factor Density=0.1
0.807107	Power	clustering	Normal scenario	Factor Density=0.1
0.725938	Power	clustering	Normal scenario	Factor Density=0.1
0.746795	Power	clustering	Normal scenario	Factor Density=0.1
0.182125	Power	clustering	Normal scenario	Factor Density=0.1
0.733645	Power	clustering	Normal scenario	Factor Density=0.1
0.716949	Power	clustering	Normal scenario	Factor Density=0.1
0.797407	Power	clustering	Normal scenario	Factor Density=0.1
0.802676	Power	clustering	Normal scenario	Factor Density=0.1
0.764045	Power	clustering	Normal scenario	Factor Density=0.1
0.651952	Power	clustering	Normal scenario	Factor Density=0.1
0.800659	Power	clustering	Normal scenario	Factor Density=0.1
0.77381	Power	clustering	Normal scenario	Factor Density=0.1
0.835294	Power	clustering	Normal scenario	Factor Density=0.1
0.370629	Power	clustering	Normal scenario	Factor Density=0.1
0.432787	Power	clustering	Normal scenario	Factor Density=0.1
0.776632	Power	clustering	Normal scenario	Factor Density=0.1
0.791878	Power	clustering	Normal scenario	Factor Density=0.1
0.77561	Power	clustering	Normal scenario	Factor Density=0.1
0.521807	Power	clustering	Normal scenario	Factor Density=0.1
0.823151	Power	clustering	Normal scenario	Factor Density=0.1
0.710863	Power	clustering	Normal scenario	Factor Density=0.1
0.650767	Power	clustering	Normal scenario	Factor Density=0.1
0.722997	Power	clustering	Normal scenario	Factor Density=0.1
0.785937	Power	clustering	Normal scenario	Factor Density=0.1
0.350245	Power	clustering	Normal scenario	Factor Density=0.1
0.760518	Power	clustering	Normal scenario	Factor Density=0.1
0.787346	Power	clustering	Normal scenario	Factor Density=0.1
0.754685	Power	clustering	Normal scenario	Factor Density=0.1
0.568662	Power	clustering	Normal scenario	Factor Density=0.1
0.782383	Power	clustering	Normal scenario	Factor Density=0.1
0.643927	Power	clustering	Normal scenario	Factor Density=0.1
0.374598	Power	clustering	Normal scenario	Factor Density=0.1
0.254325	Power	clustering	Normal scenario	Factor Density=0.1
0.697712	Power	clustering	Normal scenario	Factor Density=0.1
0.721649	Power	clustering	Normal scenario	Factor Density=0.1
0.692953	Power	clustering	Normal scenario	Factor Density=0.1
0.230016	Power	clustering	Normal scenario	Factor Density=0.1
0.697436	Power	clustering	Normal scenario	Factor Density=0.1
0.719178	Power	clustering	Normal scenario	Factor Density=0.1
0.257862	Power	clustering	Normal scenario	Factor Density=0.1
0.760638	Power	clustering	Normal scenario	Factor Density=0.1
0.688776	Power	clustering	Normal scenario	Factor Density=0.1
0.567434	Power	clustering	Normal scenario	Factor Density=0.1
0.682759	Power	clustering	Normal scenario	Factor Density=0.1
0.752053	Power	clustering	Normal scenario	Factor Density=0.1
0.800681	Power	clustering	Normal scenario	Factor Density=0.1
0.381877	Power	clustering	Normal scenario	Factor Density=0.1
0.750825	Power	clustering	Normal scenario	Factor Density=0.1
0.262712	Power	clustering	Normal scenario	Factor Density=0.1
0.632404	Power	clustering	Normal scenario	Factor Density=0.1
0.355372	Power	clustering	Normal scenario	Factor Density=0.1
0.169841	Power	clustering	Normal scenario	Factor Density=0.1
0.80916	Power	clustering	Normal scenario	Factor Density=0.1
0.75	Power	clustering	Normal scenario	Factor Density=0.1
0.734982	Power	clustering	Normal scenario	Factor Density=0.1
0.785256	Power	clustering	Normal scenario	Factor Density=0.1
0.741824	Power	clustering	Normal scenario	Factor Density=0.1
0.66879	Power	clustering	Normal scenario	Factor Density=0.1
0.24513	Power	clustering	Normal scenario	Factor Density=0.1
0.77706	Power	clustering	Normal scenario	Factor Density=0.1
0.242373	Power	clustering	Normal scenario	Factor Density=0.1
0.785473	Power	clustering	Normal scenario	Factor Density=0.1
0.728205	Power	clustering	Normal scenario	Factor Density=0.1
0.669872	Power	clustering	Normal scenario	Factor Density=0.1
0.231041	Power	clustering	Normal scenario	Factor Density=0.1
0.680395	Power	clustering	Normal scenario	Factor Density=0.1
0.607895	Power	clustering	Normal scenario	Factor Density=0.2
0.626382	Power	clustering	Normal scenario	Factor Density=0.2
0.572034	Power	clustering	Normal scenario	Factor Density=0.2
0.754045	Power	clustering	Normal scenario	Factor Density=0.2
0.735738	Power	clustering	Normal scenario	Factor Density=0.2
0.658085	Power	clustering	Normal scenario	Factor Density=0.2
0.76898	Power	clustering	Normal scenario	Factor Density=0.2
0.718261	Power	clustering	Normal scenario	Factor Density=0.2
0.441176	Power	clustering	Normal scenario	Factor Density=0.2
0.402521	Power	clustering	Normal scenario	Factor Density=0.2
0.697752	Power	clustering	Normal scenario	Factor Density=0.2
[truncated: 6,783 more rows]

## Sheet: Extended Data Fig. 2b
Performance	metric	method	scenario	pi
0.296875	Observed FDP	clustering	Count scenario	Factor Density=0.05
0.0693878	Observed FDP	clustering	Count scenario	Factor Density=0.05
0.940928	Observed FDP	clustering	Count scenario	Factor Density=0.05
0.957346	Observed FDP	clustering	Count scenario	Factor Density=0.05
0.777457	Observed FDP	clustering	Count scenario	Factor Density=0.05
0.945701	Observed FDP	clustering	Count scenario	Factor Density=0.05
0.954526	Observed FDP	clustering	Count scenario	Factor Density=0.05
0.921875	Observed FDP	clustering	Count scenario	Factor Density=0.05
0.822161	Observed FDP	clustering	Count scenario	Factor Density=0.05
0.805122	Observed FDP	clustering	Count scenario	Factor Density=0.05
0.955083	Observed FDP	clustering	Count scenario	Factor Density=0.05
0.928571	Observed FDP	clustering	Count scenario	Factor Density=0.05
0.027668	Observed FDP	clustering	Count scenario	Factor Density=0.05
0.964286	Observed FDP	clustering	Count scenario	Factor Density=0.05
0.139194	Observed FDP	clustering	Count scenario	Factor Density=0.05
0.733333	Observed FDP	clustering	Count scenario	Factor Density=0.05
0.536131	Observed FDP	clustering	Count scenario	Factor Density=0.05
0.706721	Observed FDP	clustering	Count scenario	Factor Density=0.05
0.973094	Observed FDP	clustering	Count scenario	Factor Density=0.05
0.292398	Observed FDP	clustering	Count scenario	Factor Density=0.05
0.0699588	Observed FDP	clustering	Count scenario	Factor Density=0.05
0.0974576	Observed FDP	clustering	Count scenario	Factor Density=0.05
0.688057	Observed FDP	clustering	Count scenario	Factor Density=0.05
0.880223	Observed FDP	clustering	Count scenario	Factor Density=0.05
0.958125	Observed FDP	clustering	Count scenario	Factor Density=0.05
0.0481928	Observed FDP	clustering	Count scenario	Factor Density=0.05
0.956978	Observed FDP	clustering	Count scenario	Factor Density=0.05
0.933069	Observed FDP	clustering	Count scenario	Factor Density=0.05
0.449878	Observed FDP	clustering	Count scenario	Factor Density=0.05
0.0278884	Observed FDP	clustering	Count scenario	Factor Density=0.05
0.0658436	Observed FDP	clustering	Count scenario	Factor Density=0.05
0.964497	Observed FDP	clustering	Count scenario	Factor Density=0.05
0.552632	Observed FDP	clustering	Count scenario	Factor Density=0.05
0.0299625	Observed FDP	clustering	Count scenario	Factor Density=0.05
0.907725	Observed FDP	clustering	Count scenario	Factor Density=0.05
0.962406	Observed FDP	clustering	Count scenario	Factor Density=0.05
0.10687	Observed FDP	clustering	Count scenario	Factor Density=0.05
0.0817121	Observed FDP	clustering	Count scenario	Factor Density=0.05
0.0862745	Observed FDP	clustering	Count scenario	Factor Density=0.05
0.957944	Observed FDP	clustering	Count scenario	Factor Density=0.05
0.862179	Observed FDP	clustering	Count scenario	Factor Density=0.05
0.950891	Observed FDP	clustering	Count scenario	Factor Density=0.05
0.783309	Observed FDP	clustering	Count scenario	Factor Density=0.05
0.915441	Observed FDP	clustering	Count scenario	Factor Density=0.05
0.125926	Observed FDP	clustering	Count scenario	Factor Density=0.05
0.00454545	Observed FDP	clustering	Count scenario	Factor Density=0.05
0.295597	Observed FDP	clustering	Count scenario	Factor Density=0.05
0.957704	Observed FDP	clustering	Count scenario	Factor Density=0.05
0.003367	Observed FDP	clustering	Count scenario	Factor Density=0.05
0.29932	Observed FDP	clustering	Count scenario	Factor Density=0.05
0.912621	Observed FDP	clustering	Count scenario	Factor Density=0.05
0.26087	Observed FDP	clustering	Count scenario	Factor Density=0.05
0.305296	Observed FDP	clustering	Count scenario	Factor Density=0.05
0.950652	Observed FDP	clustering	Count scenario	Factor Density=0.05
0.698598	Observed FDP	clustering	Count scenario	Factor Density=0.05
0.025641	Observed FDP	clustering	Count scenario	Factor Density=0.05
0.385417	Observed FDP	clustering	Count scenario	Factor Density=0.05
0.928854	Observed FDP	clustering	Count scenario	Factor Density=0.05
0.00414938	Observed FDP	clustering	Count scenario	Factor Density=0.05
0.573113	Observed FDP	clustering	Count scenario	Factor Density=0.05
0.637346	Observed FDP	clustering	Count scenario	Factor Density=0.05
0.955159	Observed FDP	clustering	Count scenario	Factor Density=0.05
0.553648	Observed FDP	clustering	Count scenario	Factor Density=0.05
0.820741	Observed FDP	clustering	Count scenario	Factor Density=0.05
0.883812	Observed FDP	clustering	Count scenario	Factor Density=0.05
0.952473	Observed FDP	clustering	Count scenario	Factor Density=0.05
0.0813008	Observed FDP	clustering	Count scenario	Factor Density=0.05
0.280645	Observed FDP	clustering	Count scenario	Factor Density=0.05
0.943509	Observed FDP	clustering	Count scenario	Factor Density=0.05
0.044898	Observed FDP	clustering	Count scenario	Factor Density=0.05
0.621444	Observed FDP	clustering	Count scenario	Factor Density=0.05
0.597166	Observed FDP	clustering	Count scenario	Factor Density=0.05
0.954767	Observed FDP	clustering	Count scenario	Factor Density=0.05
0.852733	Observed FDP	clustering	Count scenario	Factor Density=0.05
0.298742	Observed FDP	clustering	Count scenario	Factor Density=0.05
0.966667	Observed FDP	clustering	Count scenario	Factor Density=0.05
0.111111	Observed FDP	clustering	Count scenario	Factor Density=0.05
0.958915	Observed FDP	clustering	Count scenario	Factor Density=0.05
0.329193	Observed FDP	clustering	Count scenario	Factor Density=0.05
0.00775194	Observed FDP	clustering	Count scenario	Factor Density=0.05
0.0528634	Observed FDP	clustering	Count scenario	Factor Density=0.05
0.0132159	Observed FDP	clustering	Count scenario	Factor Density=0.05
0.405195	Observed FDP	clustering	Count scenario	Factor Density=0.05
0.142857	Observed FDP	clustering	Count scenario	Factor Density=0.05
0.0524194	Observed FDP	clustering	Count scenario	Factor Density=0.05
0.184397	Observed FDP	clustering	Count scenario	Factor Density=0.05
0.94417	Observed FDP	clustering	Count scenario	Factor Density=0.05
0.92114	Observed FDP	clustering	Count scenario	Factor Density=0.05
0.30659	Observed FDP	clustering	Count scenario	Factor Density=0.05
0.950631	Observed FDP	clustering	Count scenario	Factor Density=0.05
0.567797	Observed FDP	clustering	Count scenario	Factor Density=0.05
0.078125	Observed FDP	clustering	Count scenario	Factor Density=0.05
0.00380228	Observed FDP	clustering	Count scenario	Factor Density=0.05
0.84953	Observed FDP	clustering	Count scenario	Factor Density=0.05
0	Observed FDP	clustering	Count scenario	Factor Density=0.05
0	Observed FDP	clustering	Count scenario	Factor Density=0.05
0.365269	Observed FDP	clustering	Count scenario	Factor Density=0.05
0.94332	Observed FDP	clustering	Count scenario	Factor Density=0.05
0.0113636	Observed FDP	clustering	Count scenario	Factor Density=0.05
0.0984252	Observed FDP	clustering	Count scenario	Factor Density=0.05
0.331476	Observed FDP	clustering	Count scenario	Factor Density=0.05
0.183801	Observed FDP	clustering	Count scenario	Factor Density=0.05
0.798295	Observed FDP	clustering	Count scenario	Factor Density=0.05
0.931365	Observed FDP	clustering	Count scenario	Factor Density=0.05
0.0535714	Observed FDP	clustering	Count scenario	Factor Density=0.05
0.951958	Observed FDP	clustering	Count scenario	Factor Density=0.05
0.0887097	Observed FDP	clustering	Count scenario	Factor Density=0.05
0.165563	Observed FDP	clustering	Count scenario	Factor Density=0.05
0.0121951	Observed FDP	clustering	Count scenario	Factor Density=0.05
0.925058	Observed FDP	clustering	Count scenario	Factor Density=0.05
0.0487805	Observed FDP	clustering	Count scenario	Factor Density=0.05
0.245665	Observed FDP	clustering	Count scenario	Factor Density=0.05
0.211009	Observed FDP	clustering	Count scenario	Factor Density=0.05
0.918455	Observed FDP	clustering	Count scenario	Factor Density=0.05
0.21	Observed FDP	clustering	Count scenario	Factor Density=0.05
0.0047619	Observed FDP	clustering	Count scenario	Factor Density=0.05
0.194346	Observed FDP	clustering	Count scenario	Factor Density=0.05
0.0465116	Observed FDP	clustering	Count scenario	Factor Density=0.05
0.363388	Observed FDP	clustering	Count scenario	Factor Density=0.05
0.504673	Observed FDP	clustering	Count scenario	Factor Density=0.05
0.0680851	Observed FDP	clustering	Count scenario	Factor Density=0.05
0.532909	Observed FDP	clustering	Count scenario	Factor Density=0.05
0.834688	Observed FDP	clustering	Count scenario	Factor Density=0.05
0.950437	Observed FDP	clustering	Count scenario	Factor Density=0.05
0.956825	Observed FDP	clustering	Count scenario	Factor Density=0.05
0.0901639	Observed FDP	clustering	Count scenario	Factor Density=0.05
0.242915	Observed FDP	clustering	Count scenario	Factor Density=0.05
0.0355556	Observed FDP	clustering	Count scenario	Factor Density=0.05
0.0562249	Observed FDP	clustering	Count scenario	Factor Density=0.05
0.956869	Observed FDP	clustering	Count scenario	Factor Density=0.05
0.956184	Observed FDP	clustering	Count scenario	Factor Density=0.05
0.429775	Observed FDP	clustering	Count scenario	Factor Density=0.05
0.0559701	Observed FDP	clustering	Count scenario	Factor Density=0.05
0.0540541	Observed FDP	clustering	Count scenario	Factor Density=0.05
0.0375	Observed FDP	clustering	Count scenario	Factor Density=0.05
0.182836	Observed FDP	clustering	Count scenario	Factor Density=0.05
0.878558	Observed FDP	clustering	Count scenario	Factor Density=0.05
0.955368	Observed FDP	clustering	Count scenario	Factor Density=0.05
0.376658	Observed FDP	clustering	Count scenario	Factor Density=0.05
0.347716	Observed FDP	clustering	Count scenario	Factor Density=0.05
0.0756303	Observed FDP	clustering	Count scenario	Factor Density=0.05
0.0264317	Observed FDP	clustering	Count scenario	Factor Density=0.05
0.0722892	Observed FDP	clustering	Count scenario	Factor Density=0.05
0.785093	Observed FDP	clustering	Count scenario	Factor Density=0.05
0.959866	Observed FDP	clustering	Count scenario	Factor Density=0.05
0.1	Observed FDP	clustering	Count scenario	Factor Density=0.05
0.572939	Observed FDP	clustering	Count scenario	Factor Density=0.05
0.536896	Observed FDP	clustering	Count scenario	Factor Density=0.05
0.78329	Observed FDP	clustering	Count scenario	Factor Density=0.05
0.010274	Observed FDP	clustering	Count scenario	Factor Density=0.05
0.942279	Observed FDP	clustering	Count scenario	Factor Density=0.05
0.562368	Observed FDP	clustering	Count scenario	Factor Density=0.05
0.0150754	Observed FDP	clustering	Count scenario	Factor Density=0.05
0.644487	Observed FDP	clustering	Count scenario	Factor Density=0.05
0.0555556	Observed FDP	clustering	Count scenario	Factor Density=0.05
0.185185	Observed FDP	clustering	Count scenario	Factor Density=0.05
0.90566	Observed FDP	clustering	Count scenario	Factor Density=0.05
0.20462	Observed FDP	clustering	Count scenario	Factor Density=0.05
0.781095	Observed FDP	clustering	Count scenario	Factor Density=0.05
0.713303	Observed FDP	clustering	Count scenario	Factor Density=0.05
0.956344	Observed FDP	clustering	Count scenario	Factor Density=0.05
0.00413223	Observed FDP	clustering	Count scenario	Factor Density=0.05
0.65035	Observed FDP	clustering	Count scenario	Factor Density=0.05
0.0413534	Observed FDP	clustering	Count scenario	Factor Density=0.05
0.0191571	Observed FDP	clustering	Count scenario	Factor Density=0.05
0.365651	Observed FDP	clustering	Count scenario	Factor Density=0.05
0.132	Observed FDP	clustering	Count scenario	Factor Density=0.05
0.705	Observed FDP	clustering	Count scenario	Factor Density=0.05
0.949365	Observed FDP	clustering	Count scenario	Factor Density=0.05
0.0567686	Observed FDP	clustering	Count scenario	Factor Density=0.05
0.479592	Observed FDP	clustering	Count scenario	Factor Density=0.05
0.11336	Observed FDP	clustering	Count scenario	Factor Density=0.05
0.944915	Observed FDP	clustering	Count scenario	Factor Density=0.05
0.957666	Observed FDP	clustering	Count scenario	Factor Density=0.05
0.821727	Observed FDP	clustering	Count scenario	Factor Density=0.05
0.953483	Observed FDP	clustering	Count scenario	Factor Density=0.05
0.0785124	Observed FDP	clustering	Count scenario	Factor Density=0.05
0.0347826	Observed FDP	clustering	Count scenario	Factor Density=0.05
0.0377358	Observed FDP	clustering	Count scenario	Factor Density=0.05
0.0163265	Observed FDP	clustering	Count scenario	Factor Density=0.05
0.958315	Observed FDP	clustering	Count scenario	Factor Density=0.05
0.964126	Observed FDP	clustering	Count scenario	Factor Density=0.05
0.666667	Observed FDP	clustering	Count scenario	Factor Density=0.05
0.0375	Observed FDP	clustering	Count scenario	Factor Density=0.05
0.839237	Observed FDP	clustering	Count scenario	Factor Density=0.05
0.965046	Observed FDP	clustering	Count scenario	Factor Density=0.05
0.0971223	Observed FDP	clustering	Count scenario	Factor Density=0.05
0.00847458	Observed FDP	clustering	Count scenario	Factor Density=0.05
0.0865052	Observed FDP	clustering	Count scenario	Factor Density=0.05
0.957071	Observed FDP	clustering	Count scenario	Factor Density=0.05
0.938181	Observed FDP	clustering	Count scenario	Factor Density=0.05
0.054902	Observed FDP	clustering	Count scenario	Factor Density=0.05
0.0578512	Observed FDP	clustering	Count scenario	Factor Density=0.05
0.952477	Observed FDP	clustering	Count scenario	Factor Density=0.05
0.117647	Observed FDP	clustering	Count scenario	Factor Density=0.05
0.15625	Observed FDP	clustering	Count scenario	Factor Density=0.05
0.940594	Observed FDP	clustering	Count scenario	Factor Density=0.05
0.00843882	Observed FDP	clustering	Count scenario	Factor Density=0.05
0.485126	Observed FDP	clustering	Count scenario	Factor Density=0.05
0.135531	Observed FDP	clustering	Count scenario	Factor Density=0.05
0.52194	Observed FDP	clustering	Count scenario	Factor Density=0.05
0.19305	Observed FDP	clustering	Count scenario	Factor Density=0.05
0.944834	Observed FDP	clustering	Count scenario	Factor Density=0.05
0.645946	Observed FDP	clustering	Count scenario	Factor Density=0.05
0.960374	Observed FDP	clustering	Count scenario	Factor Density=0.05
0.954819	Observed FDP	clustering	Count scenario	Factor Density=0.05
0.923404	Observed FDP	clustering	Count scenario	Factor Density=0.05
0.105263	Observed FDP	clustering	Count scenario	Factor Density=0.05
0.180556	Observed FDP	clustering	Count scenario	Factor Density=0.05
0.821818	Observed FDP	clustering	Count scenario	Factor Density=0.05
0.0766551	Observed FDP	clustering	Count scenario	Factor Density=0.05
0	Observed FDP	clustering	Count scenario	Factor Density=0.05
0.362319	Observed FDP	clustering	Count scenario	Factor Density=0.05
0.275862	Observed FDP	clustering	Count scenario	Factor Density=0.05
0.918478	Observed FDP	clustering	Count scenario	Factor Density=0.05
0.00434783	Observed FDP	clustering	Count scenario	Factor Density=0.05
0.765775	Observed FDP	clustering	Count scenario	Factor Density=0.05
0.0683761	Observed FDP	clustering	Count scenario	Factor Density=0.05
0.00420168	Observed FDP	clustering	Count scenario	Factor Density=0.05
0.0775194	Observed FDP	clustering	Count scenario	Factor Density=0.05
0.908031	Observed FDP	clustering	Count scenario	Factor Density=0.05
0.464286	Observed FDP	clustering	Count scenario	Factor Density=0.05
0.956555	Observed FDP	clustering	Count scenario	Factor Density=0.05
0.245675	Observed FDP	clustering	Count scenario	Factor Density=0.05
0.0163265	Observed FDP	clustering	Count scenario	Factor Density=0.05
0.220472	Observed FDP	clustering	Count scenario	Factor Density=0.05
0.463659	Observed FDP	clustering	Count scenario	Factor Density=0.05
0.11985	Observed FDP	clustering	Count scenario	Factor Density=0.05
0.131579	Observed FDP	clustering	Count scenario	Factor Density=0.05
0.0795455	Observed FDP	clustering	Count scenario	Factor Density=0.05
0.837419	Observed FDP	clustering	Count scenario	Factor Density=0.05
0.216718	Observed FDP	clustering	Count scenario	Factor Density=0.05
0.0447154	Observed FDP	clustering	Count scenario	Factor Density=0.05
0.0267176	Observed FDP	clustering	Count scenario	Factor Density=0.05
0.47619	Observed FDP	clustering	Count scenario	Factor Density=0.05
0.201439	Observed FDP	clustering	Count scenario	Factor Density=0.05
0.95901	Observed FDP	clustering	Count scenario	Factor Density=0.05
0.78316	Observed FDP	clustering	Count scenario	Factor Density=0.05
0.604	Observed FDP	clustering	Count scenario	Factor Density=0.05
0.946565	Observed FDP	clustering	Count scenario	Factor Density=0.05
0.319018	Observed FDP	clustering	Count scenario	Factor Density=0.05
0.0856164	Observed FDP	clustering	Count scenario	Factor Density=0.05
0.429688	Observed FDP	clustering	Count scenario	Factor Density=0.05
0.951538	Observed FDP	clustering	Count scenario	Factor Density=0.05
0.113971	Observed FDP	clustering	Count scenario	Factor Density=0.05
0.942857	Observed FDP	clustering	Count scenario	Factor Density=0.05
0.0144231	Observed FDP	clustering	Count scenario	Factor Density=0.05
0.308333	Observed FDP	clustering	Count scenario	Factor Density=0.05
0.954815	Observed FDP	clustering	Count scenario	Factor Density=0.05
0.108108	Observed FDP	clustering	Count scenario	Factor Density=0.1
0.100467	Observed FDP	clustering	Count scenario	Factor Density=0.1
0.0991189	Observed FDP	clustering	Count scenario	Factor Density=0.1
0.109375	Observed FDP	clustering	Count scenario	Factor Density=0.1
0.0960452	Observed FDP	clustering	Count scenario	Factor Density=0.1
0.265805	Observed FDP	clustering	Count scenario	Factor Density=0.1
0.57716	Observed FDP	clustering	Count scenario	Factor Density=0.1
0.777778	Observed FDP	clustering	Count scenario	Factor Density=0.1
0.0864979	Observed FDP	clustering	Count scenario	Factor Density=0.1
0.717252	Observed FDP	clustering	Count scenario	Factor Density=0.1
0.0972708	Observed FDP	clustering	Count scenario	Factor Density=0.1
0.0942427	Observed FDP	clustering	Count scenario	Factor Density=0.1
0.0786026	Observed FDP	clustering	Count scenario	Factor Density=0.1
0.10143	Observed FDP	clustering	Count scenario	Factor Density=0.1
0.744262	Observed FDP	clustering	Count scenario	Factor Density=0.1
0.1079	Observed FDP	clustering	Count scenario	Factor Density=0.1
0.816822	Observed FDP	clustering	Count scenario	Factor Density=0.1
0.096203	Observed FDP	clustering	Count scenario	Factor Density=0.1
0.200267	Observed FDP	clustering	Count scenario	Factor Density=0.1
0.815254	Observed FDP	clustering	Count scenario	Factor Density=0.1
0.831776	Observed FDP	clustering	Count scenario	Factor Density=0.1
0.794788	Observed FDP	clustering	Count scenario	Factor Density=0.1
0.095187	Observed FDP	clustering	Count scenario	Factor Density=0.1
0.344915	Observed FDP	clustering	Count scenario	Factor Density=0.1
0.103837	Observed FDP	clustering	Count scenario	Factor Density=0.1
0.699523	Observed FDP	clustering	Count scenario	Factor Density=0.1
0.131243	Observed FDP	clustering	Count scenario	Factor Density=0.1
0.681301	Observed FDP	clustering	Count scenario	Factor Density=0.1
0.692308	Observed FDP	clustering	Count scenario	Factor Density=0.1
0.595506	Observed FDP	clustering	Count scenario	Factor Density=0.1
0.761989	Observed FDP	clustering	Count scenario	Factor Density=0.1
0.908222	Observed FDP	clustering	Count scenario	Factor Density=0.1
0.892593	Observed FDP	clustering	Count scenario	Factor Density=0.1
0.936543	Observed FDP	clustering	Count scenario	Factor Density=0.1
0.0901173	Observed FDP	clustering	Count scenario	Factor Density=0.1
0.0997484	Observed FDP	clustering	Count scenario	Factor Density=0.1
0.0814058	Observed FDP	clustering	Count scenario	Factor Density=0.1
0.858491	Observed FDP	clustering	Count scenario	Factor Density=0.1
0.767273	Observed FDP	clustering	Count scenario	Factor Density=0.1
0.0943101	Observed FDP	clustering	Count scenario	Factor Density=0.1
0.0892412	Observed FDP	clustering	Count scenario	Factor Density=0.1
0.43388	Observed FDP	clustering	Count scenario	Factor Density=0.1
0.0953464	Observed FDP	clustering	Count scenario	Factor Density=0.1
0.271752	Observed FDP	clustering	Count scenario	Factor Density=0.1
0.791878	Observed FDP	clustering	Count scenario	Factor Density=0.1
0.846004	Observed FDP	clustering	Count scenario	Factor Density=0.1
0.208141	Observed FDP	clustering	Count scenario	Factor Density=0.1
0.0899654	Observed FDP	clustering	Count scenario	Factor Density=0.1
0.336727	Observed FDP	clustering	Count scenario	Factor Density=0.1
0.616809	Observed FDP	clustering	Count scenario	Factor Density=0.1
0.109626	Observed FDP	clustering	Count scenario	Factor Density=0.1
0.0991326	Observed FDP	clustering	Count scenario	Factor Density=0.1
0.915433	Observed FDP	clustering	Count scenario	Factor Density=0.1
0.556725	Observed FDP	clustering	Count scenario	Factor Density=0.1
0.0927798	Observed FDP	clustering	Count scenario	Factor Density=0.1
0.907115	Observed FDP	clustering	Count scenario	Factor Density=0.1
0.488513	Observed FDP	clustering	Count scenario	Factor Density=0.1
0.69375	Observed FDP	clustering	Count scenario	Factor Density=0.1
0.0835462	Observed FDP	clustering	Count scenario	Factor Density=0.1
0.0991453	Observed FDP	clustering	Count scenario	Factor Density=0.1
0.75	Observed FDP	clustering	Count scenario	Factor Density=0.1
0.10828	Observed FDP	clustering	Count scenario	Factor Density=0.1
0.799611	Observed FDP	clustering	Count scenario	Factor Density=0.1
0.780399	Observed FDP	clustering	Count scenario	Factor Density=0.1
0.108854	Observed FDP	clustering	Count scenario	Factor Density=0.1
0.103921	Observed FDP	clustering	Count scenario	Factor Density=0.1
0.135215	Observed FDP	clustering	Count scenario	Factor Density=0.1
0.0983578	Observed FDP	clustering	Count scenario	Factor Density=0.1
0.0865533	Observed FDP	clustering	Count scenario	Factor Density=0.1
0.885057	Observed FDP	clustering	Count scenario	Factor Density=0.1
0.957895	Observed FDP	clustering	Count scenario	Factor Density=0.1
0.67737	Observed FDP	clustering	Count scenario	Factor Density=0.1
0.805755	Observed FDP	clustering	Count scenario	Factor Density=0.1
0.621067	Observed FDP	clustering	Count scenario	Factor Density=0.1
0.956159	Observed FDP	clustering	Count scenario	Factor Density=0.1
0.0856188	Observed FDP	clustering	Count scenario	Factor Density=0.1
0.0958834	Observed FDP	clustering	Count scenario	Factor Density=0.1
0.381107	Observed FDP	clustering	Count scenario	Factor Density=0.1
0.0914776	Observed FDP	clustering	Count scenario	Factor Density=0.1
0.925856	Observed FDP	clustering	Count scenario	Factor Density=0.1
0.494774	Observed FDP	clustering	Count scenario	Factor Density=0.1
0.0972389	Observed FDP	clustering	Count scenario	Factor Density=0.1
0.98434	Observed FDP	clustering	Count scenario	Factor Density=0.1
0.751227	Observed FDP	clustering	Count scenario	Factor Density=0.1
0.0935412	Observed FDP	clustering	Count scenario	Factor Density=0.1
0.832423	Observed FDP	clustering	Count scenario	Factor Density=0.1
0.0818478	Observed FDP	clustering	Count scenario	Factor Density=0.1
0.0946704	Observed FDP	clustering	Count scenario	Factor Density=0.1
0.0931803	Observed FDP	clustering	Count scenario	Factor Density=0.1
0.952577	Observed FDP	clustering	Count scenario	Factor Density=0.1
0.796233	Observed FDP	clustering	Count scenario	Factor Density=0.1
0.0785728	Observed FDP	clustering	Count scenario	Factor Density=0.1
0.961066	Observed FDP	clustering	Count scenario	Factor Density=0.1
0.988095	Observed FDP	clustering	Count scenario	Factor Density=0.1
0.742857	Observed FDP	clustering	Count scenario	Factor Density=0.1
0.102515	Observed FDP	clustering	Count scenario	Factor Density=0.1
0.878143	Observed FDP	clustering	Count scenario	Factor Density=0.1
0.491082	Observed FDP	clustering	Count scenario	Factor Density=0.1
0.0939993	Observed FDP	clustering	Count scenario	Factor Density=0.1
0.0960791	Observed FDP	clustering	Count scenario	Factor Density=0.1
0.756623	Observed FDP	clustering	Count scenario	Factor Density=0.1
0.59673	Observed FDP	clustering	Count scenario	Factor Density=0.1
0.9225	Observed FDP	clustering	Count scenario	Factor Density=0.1
0.949541	Observed FDP	clustering	Count scenario	Factor Density=0.1
0.0903024	Observed FDP	clustering	Count scenario	Factor Density=0.1
0.69697	Observed FDP	clustering	Count scenario	Factor Density=0.1
0.100105	Observed FDP	clustering	Count scenario	Factor Density=0.1
0.0970107	Observed FDP	clustering	Count scenario	Factor Density=0.1
0.0952554	Observed FDP	clustering	Count scenario	Factor Density=0.1
0.498789	Observed FDP	clustering	Count scenario	Factor Density=0.1
0.0934447	Observed FDP	clustering	Count scenario	Factor Density=0.1
0.0843672	Observed FDP	clustering	Count scenario	Factor Density=0.1
0.840142	Observed FDP	clustering	Count scenario	Factor Density=0.1
0.916996	Observed FDP	clustering	Count scenario	Factor Density=0.1
0.0614931	Observed FDP	clustering	Count scenario	Factor Density=0.1
0.0972624	Observed FDP	clustering	Count scenario	Factor Density=0.1
0.101312	Observed FDP	clustering	Count scenario	Factor Density=0.1
0.75122	Observed FDP	clustering	Count scenario	Factor Density=0.1
0.881002	Observed FDP	clustering	Count scenario	Factor Density=0.1
0.635945	Observed FDP	clustering	Count scenario	Factor Density=0.1
0.089177	Observed FDP	clustering	Count scenario	Factor Density=0.1
0.103441	Observed FDP	clustering	Count scenario	Factor Density=0.1
0.11935	Observed FDP	clustering	Count scenario	Factor Density=0.1
0.672496	Observed FDP	clustering	Count scenario	Factor Density=0.1
0.0756964	Observed FDP	clustering	Count scenario	Factor Density=0.1
0.573123	Observed FDP	clustering	Count scenario	Factor Density=0.1
0.815745	Observed FDP	clustering	Count scenario	Factor Density=0.1
0.0815047	Observed FDP	clustering	Count scenario	Factor Density=0.1
0.7	Observed FDP	clustering	Count scenario	Factor Density=0.1
0.995037	Observed FDP	clustering	Count scenario	Factor Density=0.1
0.758446	Observed FDP	clustering	Count scenario	Factor Density=0.1
0.0993038	Observed FDP	clustering	Count scenario	Factor Density=0.1
0.0865731	Observed FDP	clustering	Count scenario	Factor Density=0.1
0.791829	Observed FDP	clustering	Count scenario	Factor Density=0.1
0.368617	Observed FDP	clustering	Count scenario	Factor Density=0.1
0.0958379	Observed FDP	clustering	Count scenario	Factor Density=0.1
0.0866755	Observed FDP	clustering	Count scenario	Factor Density=0.1
0.748808	Observed FDP	clustering	Count scenario	Factor Density=0.1
0.944554	Observed FDP	clustering	Count scenario	Factor Density=0.1
0.0918386	Observed FDP	clustering	Count scenario	Factor Density=0.1
0.799645	Observed FDP	clustering	Count scenario	Factor Density=0.1
0.105434	Observed FDP	clustering	Count scenario	Factor Density=0.1
0.0888527	Observed FDP	clustering	Count scenario	Factor Density=0.1
0.0667304	Observed FDP	clustering	Count scenario	Factor Density=0.1
0.144433	Observed FDP	clustering	Count scenario	Factor Density=0.1
0.665639	Observed FDP	clustering	Count scenario	Factor Density=0.1
0.849722	Observed FDP	clustering	Count scenario	Factor Density=0.1
0.567989	Observed FDP	clustering	Count scenario	Factor Density=0.1
0.284165	Observed FDP	clustering	Count scenario	Factor Density=0.1
0.854806	Observed FDP	clustering	Count scenario	Factor Density=0.1
0.946548	Observed FDP	clustering	Count scenario	Factor Density=0.1
0.0947236	Observed FDP	clustering	Count scenario	Factor Density=0.1
0.0912331	Observed FDP	clustering	Count scenario	Factor Density=0.1
0.726821	Observed FDP	clustering	Count scenario	Factor Density=0.1
0.836327	Observed FDP	clustering	Count scenario	Factor Density=0.1
0.0968966	Observed FDP	clustering	Count scenario	Factor Density=0.1
0.0947645	Observed FDP	clustering	Count scenario	Factor Density=0.1
0.0904315	Observed FDP	clustering	Count scenario	Factor Density=0.1
0.945493	Observed FDP	clustering	Count scenario	Factor Density=0.1
0.971678	Observed FDP	clustering	Count scenario	Factor Density=0.1
0.0770599	Observed FDP	clustering	Count scenario	Factor Density=0.1
0.0907814	Observed FDP	clustering	Count scenario	Factor Density=0.1
0.0924875	Observed FDP	clustering	Count scenario	Factor Density=0.1
0.0993956	Observed FDP	clustering	Count scenario	Factor Density=0.1
0.766169	Observed FDP	clustering	Count scenario	Factor Density=0.1
0.715928	Observed FDP	clustering	Count scenario	Factor Density=0.1
0.922772	Observed FDP	clustering	Count scenario	Factor Density=0.1
0.282491	Observed FDP	clustering	Count scenario	Factor Density=0.1
0.969907	Observed FDP	clustering	Count scenario	Factor Density=0.1
0.825919	Observed FDP	clustering	Count scenario	Factor Density=0.1
0.140698	Observed FDP	clustering	Count scenario	Factor Density=0.1
0.281157	Observed FDP	clustering	Count scenario	Factor Density=0.1
0.0875495	Observed FDP	clustering	Count scenario	Factor Density=0.1
0.102823	Observed FDP	clustering	Count scenario	Factor Density=0.1
0.955556	Observed FDP	clustering	Count scenario	Factor Density=0.1
0.0975394	Observed FDP	clustering	Count scenario	Factor Density=0.1
0.758621	Observed FDP	clustering	Count scenario	Factor Density=0.1
0.919355	Observed FDP	clustering	Count scenario	Factor Density=0.1
0.102523	Observed FDP	clustering	Count scenario	Factor Density=0.1
0.417824	Observed FDP	clustering	Count scenario	Factor Density=0.1
0.107692	Observed FDP	clustering	Count scenario	Factor Density=0.1
0.0929853	Observed FDP	clustering	Count scenario	Factor Density=0.1
0.947471	Observed FDP	clustering	Count scenario	Factor Density=0.1
0.0942233	Observed FDP	clustering	Count scenario	Factor Density=0.1
0.0893142	Observed FDP	clustering	Count scenario	Factor Density=0.1
0.70206	Observed FDP	clustering	Count scenario	Factor Density=0.1
0.187278	Observed FDP	clustering	Count scenario	Factor Density=0.1
0.567204	Observed FDP	clustering	Count scenario	Factor Density=0.1
0.0848839	Observed FDP	clustering	Count scenario	Factor Density=0.1
0.256348	Observed FDP	clustering	Count scenario	Factor Density=0.1
0.837476	Observed FDP	clustering	Count scenario	Factor Density=0.1
0.943277	Observed FDP	clustering	Count scenario	Factor Density=0.1
0.672014	Observed FDP	clustering	Count scenario	Factor Density=0.1
0.762923	Observed FDP	clustering	Count scenario	Factor Density=0.1
0.876	Observed FDP	clustering	Count scenario	Factor Density=0.1
0.866667	Observed FDP	clustering	Count scenario	Factor Density=0.1
0.484848	Observed FDP	clustering	Count scenario	Factor Density=0.1
0.421955	Observed FDP	clustering	Count scenario	Factor Density=0.1
0.913295	Observed FDP	clustering	Count scenario	Factor Density=0.1
0.140604	Observed FDP	clustering	Count scenario	Factor Density=0.1
0.727723	Observed FDP	clustering	Count scenario	Factor Density=0.1
0.963043	Observed FDP	clustering	Count scenario	Factor Density=0.1
0.650456	Observed FDP	clustering	Count scenario	Factor Density=0.1
0.0965656	Observed FDP	clustering	Count scenario	Factor Density=0.1
0.885281	Observed FDP	clustering	Count scenario	Factor Density=0.1
0.955696	Observed FDP	clustering	Count scenario	Factor Density=0.1
0.11096	Observed FDP	clustering	Count scenario	Factor Density=0.1
0.870201	Observed FDP	clustering	Count scenario	Factor Density=0.1
0.815891	Observed FDP	clustering	Count scenario	Factor Density=0.1
0.27502	Observed FDP	clustering	Count scenario	Factor Density=0.1
0.0920245	Observed FDP	clustering	Count scenario	Factor Density=0.1
0.981557	Observed FDP	clustering	Count scenario	Factor Density=0.1
0.076111	Observed FDP	clustering	Count scenario	Factor Density=0.1
0.0990398	Observed FDP	clustering	Count scenario	Factor Density=0.1
0.232152	Observed FDP	clustering	Count scenario	Factor Density=0.1
0.0904181	Observed FDP	clustering	Count scenario	Factor Density=0.1
0.188776	Observed FDP	clustering	Count scenario	Factor Density=0.2
0.896585	Observed FDP	clustering	Count scenario	Factor Density=0.2
0.200692	Observed FDP	clustering	Count scenario	Factor Density=0.2
0.216031	Observed FDP	clustering	Count scenario	Factor Density=0.2
0.173952	Observed FDP	clustering	Count scenario	Factor Density=0.2
0.221233	Observed FDP	clustering	Count scenario	Factor Density=0.2
0.187141	Observed FDP	clustering	Count scenario	Factor Density=0.2
0.322785	Observed FDP	clustering	Count scenario	Factor Density=0.2
0.212404	Observed FDP	clustering	Count scenario	Factor Density=0.2
0.265222	Observed FDP	clustering	Count scenario	Factor Density=0.2
0.296033	Observed FDP	clustering	Count scenario	Factor Density=0.2
0.236453	Observed FDP	clustering	Count scenario	Factor Density=0.2
0.20154	Observed FDP	clustering	Count scenario	Factor Density=0.2
0.211401	Observed FDP	clustering	Count scenario	Factor Density=0.2
0.202116	Observed FDP	clustering	Count scenario	Factor Density=0.2
0.201578	Observed FDP	clustering	Count scenario	Factor Density=0.2
0.242794	Observed FDP	clustering	Count scenario	Factor Density=0.2
0.217054	Observed FDP	clustering	Count scenario	Factor Density=0.2
0.738039	Observed FDP	clustering	Count scenario	Factor Density=0.2
0.202951	Observed FDP	clustering	Count scenario	Factor Density=0.2
0.189371	Observed FDP	clustering	Count scenario	Factor Density=0.2
0.207968	Observed FDP	clustering	Count scenario	Factor Density=0.2
0.186837	Observed FDP	clustering	Count scenario	Factor Density=0.2
0.169466	Observed FDP	clustering	Count scenario	Factor Density=0.2
0.201931	Observed FDP	clustering	Count scenario	Factor Density=0.2
0.197053	Observed FDP	clustering	Count scenario	Factor Density=0.2
0.970588	Observed FDP	clustering	Count scenario	Factor Density=0.2
0.699769	Observed FDP	clustering	Count scenario	Factor Density=0.2
0.196584	Observed FDP	clustering	Count scenario	Factor Density=0.2
0.535443	Observed FDP	clustering	Count scenario	Factor Density=0.2
0.754159	Observed FDP	clustering	Count scenario	Factor Density=0.2
0.181518	Observed FDP	clustering	Count scenario	Factor Density=0.2
0.5	Observed FDP	clustering	Count scenario	Factor Density=0.2
0.334198	Observed FDP	clustering	Count scenario	Factor Density=0.2
0.514173	Observed FDP	clustering	Count scenario	Factor Density=0.2
0.233706	Observed FDP	clustering	Count scenario	Factor Density=0.2
0.388273	Observed FDP	clustering	Count scenario	Factor Density=0.2
0.355655	Observed FDP	clustering	Count scenario	Factor Density=0.2
0.189886	Observed FDP	clustering	Count scenario	Factor Density=0.2
0.198064	Observed FDP	clustering	Count scenario	Factor Density=0.2
0.746231	Observed FDP	clustering	Count scenario	Factor Density=0.2
0.428099	Observed FDP	clustering	Count scenario	Factor Density=0.2
0.201419	Observed FDP	clustering	Count scenario	Factor Density=0.2
0.222577	Observed FDP	clustering	Count scenario	Factor Density=0.2
0.213027	Observed FDP	clustering	Count scenario	Factor Density=0.2
0.261114	Observed FDP	clustering	Count scenario	Factor Density=0.2
0.206341	Observed FDP	clustering	Count scenario	Factor Density=0.2
0.493252	Observed FDP	clustering	Count scenario	Factor Density=0.2
0.196161	Observed FDP	clustering	Count scenario	Factor Density=0.2
0.20121	Observed FDP	clustering	Count scenario	Factor Density=0.2
0.350346	Observed FDP	clustering	Count scenario	Factor Density=0.2
0.929501	Observed FDP	clustering	Count scenario	Factor Density=0.2
0.381922	Observed FDP	clustering	Count scenario	Factor Density=0.2
0.968109	Observed FDP	clustering	Count scenario	Factor Density=0.2
0.196498	Observed FDP	clustering	Count scenario	Factor Density=0.2
0.192146	Observed FDP	clustering	Count scenario	Factor Density=0.2
0.221491	Observed FDP	clustering	Count scenario	Factor Density=0.2
0.7513	Observed FDP	clustering	Count scenario	Factor Density=0.2
0.191159	Observed FDP	clustering	Count scenario	Factor Density=0.2
0.203014	Observed FDP	clustering	Count scenario	Factor Density=0.2
0.729449	Observed FDP	clustering	Count scenario	Factor Density=0.2
0.489846	Observed FDP	clustering	Count scenario	Factor Density=0.2
0.906563	Observed FDP	clustering	Count scenario	Factor Density=0.2
0.198304	Observed FDP	clustering	Count scenario	Factor Density=0.2
0.829175	Observed FDP	clustering	Count scenario	Factor Density=0.2
0.41726	Observed FDP	clustering	Count scenario	Factor Density=0.2
0.179194	Observed FDP	clustering	Count scenario	Factor Density=0.2
0.198375	Observed FDP	clustering	Count scenario	Factor Density=0.2
0.201112	Observed FDP	clustering	Count scenario	Factor Density=0.2
0.180934	Observed FDP	clustering	Count scenario	Factor Density=0.2
0.199663	Observed FDP	clustering	Count scenario	Factor Density=0.2
0.425387	Observed FDP	clustering	Count scenario	Factor Density=0.2
0.186646	Observed FDP	clustering	Count scenario	Factor Density=0.2
0.20476	Observed FDP	clustering	Count scenario	Factor Density=0.2
0.282502	Observed FDP	clustering	Count scenario	Factor Density=0.2
0.197003	Observed FDP	clustering	Count scenario	Factor Density=0.2
0.366854	Observed FDP	clustering	Count scenario	Factor Density=0.2
0.228133	Observed FDP	clustering	Count scenario	Factor Density=0.2
0.967742	Observed FDP	clustering	Count scenario	Factor Density=0.2
0.297485	Observed FDP	clustering	Count scenario	Factor Density=0.2
0.838424	Observed FDP	clustering	Count scenario	Factor Density=0.2
0.203383	Observed FDP	clustering	Count scenario	Factor Density=0.2
0.564578	Observed FDP	clustering	Count scenario	Factor Density=0.2
0.193461	Observed FDP	clustering	Count scenario	Factor Density=0.2
0.213367	Observed FDP	clustering	Count scenario	Factor Density=0.2
0.198922	Observed FDP	clustering	Count scenario	Factor Density=0.2
0.196276	Observed FDP	clustering	Count scenario	Factor Density=0.2
0.231788	Observed FDP	clustering	Count scenario	Factor Density=0.2
0.405172	Observed FDP	clustering	Count scenario	Factor Density=0.2
0.805183	Observed FDP	clustering	Count scenario	Factor Density=0.2
0.199482	Observed FDP	clustering	Count scenario	Factor Density=0.2
0.206049	Observed FDP	clustering	Count scenario	Factor Density=0.2
0.732236	Observed FDP	clustering	Count scenario	Factor Density=0.2
0.194611	Observed FDP	clustering	Count scenario	Factor Density=0.2
0.623891	Observed FDP	clustering	Count scenario	Factor Density=0.2
0.20297	Observed FDP	clustering	Count scenario	Factor Density=0.2
0.206099	Observed FDP	clustering	Count scenario	Factor Density=0.2
0.759411	Observed FDP	clustering	Count scenario	Factor Density=0.2
0.27146	Observed FDP	clustering	Count scenario	Factor Density=0.2
0.212324	Observed FDP	clustering	Count scenario	Factor Density=0.2
0.196257	Observed FDP	clustering	Count scenario	Factor Density=0.2
0.157233	Observed FDP	clustering	Count scenario	Factor Density=0.2
0.935135	Observed FDP	clustering	Count scenario	Factor Density=0.2
0.265471	Observed FDP	clustering	Count scenario	Factor Density=0.2
0.196429	Observed FDP	clustering	Count scenario	Factor Density=0.2
0.264322	Observed FDP	clustering	Count scenario	Factor Density=0.2
0.932859	Observed FDP	clustering	Count scenario	Factor Density=0.2
0.201275	Observed FDP	clustering	Count scenario	Factor Density=0.2
0.194175	Observed FDP	clustering	Count scenario	Factor Density=0.2
0.947489	Observed FDP	clustering	Count scenario	Factor Density=0.2
0.197029	Observed FDP	clustering	Count scenario	Factor Density=0.2
0.521739	Observed FDP	clustering	Count scenario	Factor Density=0.2
0.622656	Observed FDP	clustering	Count scenario	Factor Density=0.2
0.650806	Observed FDP	clustering	Count scenario	Factor Density=0.2
0.531943	Observed FDP	clustering	Count scenario	Factor Density=0.2
0.632701	Observed FDP	clustering	Count scenario	Factor Density=0.2
0.185372	Observed FDP	clustering	Count scenario	Factor Density=0.2
0.19153	Observed FDP	clustering	Count scenario	Factor Density=0.2
0.816435	Observed FDP	clustering	Count scenario	Factor Density=0.2
0.862473	Observed FDP	clustering	Count scenario	Factor Density=0.2
0.854682	Observed FDP	clustering	Count scenario	Factor Density=0.2
0.773799	Observed FDP	clustering	Count scenario	Factor Density=0.2
0.199614	Observed FDP	clustering	Count scenario	Factor Density=0.2
0.19736	Observed FDP	clustering	Count scenario	Factor Density=0.2
0.200205	Observed FDP	clustering	Count scenario	Factor Density=0.2
0.204779	Observed FDP	clustering	Count scenario	Factor Density=0.2
0.200135	Observed FDP	clustering	Count scenario	Factor Density=0.2
0.773358	Observed FDP	clustering	Count scenario	Factor Density=0.2
0.972527	Observed FDP	clustering	Count scenario	Factor Density=0.2
0.195457	Observed FDP	clustering	Count scenario	Factor Density=0.2
0.667638	Observed FDP	clustering	Count scenario	Factor Density=0.2
0.23176	Observed FDP	clustering	Count scenario	Factor Density=0.2
0.864839	Observed FDP	clustering	Count scenario	Factor Density=0.2
0.192327	Observed FDP	clustering	Count scenario	Factor Density=0.2
0.928495	Observed FDP	clustering	Count scenario	Factor Density=0.2
0.194025	Observed FDP	clustering	Count scenario	Factor Density=0.2
0.420422	Observed FDP	clustering	Count scenario	Factor Density=0.2
0.452501	Observed FDP	clustering	Count scenario	Factor Density=0.2
0.180065	Observed FDP	clustering	Count scenario	Factor Density=0.2
0.20448	Observed FDP	clustering	Count scenario	Factor Density=0.2
0.87334	Observed FDP	clustering	Count scenario	Factor Density=0.2
0.204453	Observed FDP	clustering	Count scenario	Factor Density=0.2
0.534504	Observed FDP	clustering	Count scenario	Factor Density=0.2
0.200237	Observed FDP	clustering	Count scenario	Factor Density=0.2
0.193265	Observed FDP	clustering	Count scenario	Factor Density=0.2
0.18932	Observed FDP	clustering	Count scenario	Factor Density=0.2
0.955347	Observed FDP	clustering	Count scenario	Factor Density=0.2
0.748833	Observed FDP	clustering	Count scenario	Factor Density=0.2
0.189703	Observed FDP	clustering	Count scenario	Factor Density=0.2
0.271472	Observed FDP	clustering	Count scenario	Factor Density=0.2
0.726619	Observed FDP	clustering	Count scenario	Factor Density=0.2
0.162574	Observed FDP	clustering	Count scenario	Factor Density=0.2
0.193279	Observed FDP	clustering	Count scenario	Factor Density=0.2
0.30024	Observed FDP	clustering	Count scenario	Factor Density=0.2
0.200135	Observed FDP	clustering	Count scenario	Factor Density=0.2
0.572122	Observed FDP	clustering	Count scenario	Factor Density=0.2
0.811	Observed FDP	clustering	Count scenario	Factor Density=0.2
0.910808	Observed FDP	clustering	Count scenario	Factor Density=0.2
0.200335	Observed FDP	clustering	Count scenario	Factor Density=0.2
0.331549	Observed FDP	clustering	Count scenario	Factor Density=0.2
0.211525	Observed FDP	clustering	Count scenario	Factor Density=0.2
0.181519	Observed FDP	clustering	Count scenario	Factor Density=0.2
0.190443	Observed FDP	clustering	Count scenario	Factor Density=0.2
0.893491	Observed FDP	clustering	Count scenario	Factor Density=0.2
0.837004	Observed FDP	clustering	Count scenario	Factor Density=0.2
0.763113	Observed FDP	clustering	Count scenario	Factor Density=0.2
0.258726	Observed FDP	clustering	Count scenario	Factor Density=0.2
0.98504	Observed FDP	clustering	Count scenario	Factor Density=0.2
0.381862	Observed FDP	clustering	Count scenario	Factor Density=0.2
0.202551	Observed FDP	clustering	Count scenario	Factor Density=0.2
0.203527	Observed FDP	clustering	Count scenario	Factor Density=0.2
0.197625	Observed FDP	clustering	Count scenario	Factor Density=0.2
0.239486	Observed FDP	clustering	Count scenario	Factor Density=0.2
0.867514	Observed FDP	clustering	Count scenario	Factor Density=0.2
0.201779	Observed FDP	clustering	Count scenario	Factor Density=0.2
0.911351	Observed FDP	clustering	Count scenario	Factor Density=0.2
0.716624	Observed FDP	clustering	Count scenario	Factor Density=0.2
0.307579	Observed FDP	clustering	Count scenario	Factor Density=0.2
0.171833	Observed FDP	clustering	Count scenario	Factor Density=0.2
0.758294	Observed FDP	clustering	Count scenario	Factor Density=0.2
0.406977	Observed FDP	clustering	Count scenario	Factor Density=0.2
0.486744	Observed FDP	clustering	Count scenario	Factor Density=0.2
0.893375	Observed FDP	clustering	Count scenario	Factor Density=0.2
0.820354	Observed FDP	clustering	Count scenario	Factor Density=0.2
0.182492	Observed FDP	clustering	Count scenario	Factor Density=0.2
0.771201	Observed FDP	clustering	Count scenario	Factor Density=0.2
0.860879	Observed FDP	clustering	Count scenario	Factor Density=0.2
0.555265	Observed FDP	clustering	Count scenario	Factor Density=0.2
0.785259	Observed FDP	clustering	Count scenario	Factor Density=0.2
0.190692	Observed FDP	clustering	Count scenario	Factor Density=0.2
0.963855	Observed FDP	clustering	Count scenario	Factor Density=0.2
0.891837	Observed FDP	clustering	Count scenario	Factor Density=0.2
0.673778	Observed FDP	clustering	Count scenario	Factor Density=0.2
0.191227	Observed FDP	clustering	Count scenario	Factor Density=0.2
0.781867	Observed FDP	clustering	Count scenario	Factor Density=0.2
0.168582	Observed FDP	clustering	Count scenario	Factor Density=0.2
0.210147	Observed FDP	clustering	Count scenario	Factor Density=0.2
0.649928	Observed FDP	clustering	Count scenario	Factor Density=0.2
0.752467	Observed FDP	clustering	Count scenario	Factor Density=0.2
0.180047	Observed FDP	clustering	Count scenario	Factor Density=0.2
0.946237	Observed FDP	clustering	Count scenario	Factor Density=0.2
0.838926	Observed FDP	clustering	Count scenario	Factor Density=0.2
0.289564	Observed FDP	clustering	Count scenario	Factor Density=0.2
0.185704	Observed FDP	clustering	Count scenario	Factor Density=0.2
0.776761	Observed FDP	clustering	Count scenario	Factor Density=0.2
0.831107	Observed FDP	clustering	Count scenario	Factor Density=0.2
0.773144	Observed FDP	clustering	Count scenario	Factor Density=0.2
0.197466	Observed FDP	clustering	Count scenario	Factor Density=0.2
0.188254	Observed FDP	clustering	Count scenario	Factor Density=0.2
0.171985	Observed FDP	clustering	Count scenario	Factor Density=0.2
0.933538	Observed FDP	clustering	Count scenario	Factor Density=0.2
0.564723	Observed FDP	clustering	Count scenario	Factor Density=0.2
0.616458	Observed FDP	clustering	Count scenario	Factor Density=0.2
0.195576	Observed FDP	clustering	Count scenario	Factor Density=0.2
0.167667	Observed FDP	clustering	Count scenario	Factor Density=0.2
0.969697	Observed FDP	clustering	Count scenario	Factor Density=0.2
0.700323	Observed FDP	clustering	Count scenario	Factor Density=0.2
0.173773	Observed FDP	clustering	Count scenario	Factor Density=0.2
0.876712	Observed FDP	clustering	Count scenario	Factor Density=0.2
0.891542	Observed FDP	clustering	Count scenario	Factor Density=0.2
0.74639	Observed FDP	clustering	Count scenario	Factor Density=0.2
0.927602	Observed FDP	clustering	Count scenario	Factor Density=0.2
0.200136	Observed FDP	clustering	Count scenario	Factor Density=0.2
0.173586	Observed FDP	clustering	Count scenario	Factor Density=0.2
0.672089	Observed FDP	clustering	Count scenario	Factor Density=0.2
0.757823	Observed FDP	clustering	Count scenario	Factor Density=0.2
0.873326	Observed FDP	clustering	Count scenario	Factor Density=0.2
0.164708	Observed FDP	clustering	Count scenario	Factor Density=0.2
0.561033	Observed FDP	clustering	Count scenario	Factor Density=0.2
0.179532	Observed FDP	clustering	Count scenario	Factor Density=0.2
0.830357	Observed FDP	clustering	Count scenario	Factor Density=0.2
0.181386	Observed FDP	clustering	Count scenario	Factor Density=0.2
0.747049	Observed FDP	clustering	Count scenario	Factor Density=0.2
0.401893	Observed FDP	clustering	Count scenario	Factor Density=0.2
0.181739	Observed FDP	clustering	Count scenario	Factor Density=0.2
0.195583	Observed FDP	clustering	Count scenario	Factor Density=0.2
0.444256	Observed FDP	clustering	Count scenario	Factor Density=0.2
0.189568	Observed FDP	clustering	Count scenario	Factor Density=0.2
0.20521	Observed FDP	clustering	Count scenario	Factor Density=0.2
0.19801	Observed FDP	clustering	Count scenario	Factor Density=0.2
0.530006	Observed FDP	clustering	Count scenario	Factor Density=0.2
0.812241	Observed FDP	clustering	Count scenario	Factor Density=0.2
0.191778	Observed FDP	clustering	Count scenario	Factor Density=0.2
0.730519	Power	clustering	Count scenario	Factor Density=0.05
0.783505	Power	clustering	Count scenario	Factor Density=0.05
0.0532319	Power	clustering	Count scenario	Factor Density=0.05
0.0266272	Power	clustering	Count scenario	Factor Density=0.05
0.246006	Power	clustering	Count scenario	Factor Density=0.05
0.0424028	Power	clustering	Count scenario	Factor Density=0.05
0.651515	Power	clustering	Count scenario	Factor Density=0.05
0.0655738	Power	clustering	Count scenario	Factor Density=0.05
0.464286	Power	clustering	Count scenario	Factor Density=0.05
0.555556	Power	clustering	Count scenario	Factor Density=0.05
0.0688406	Power	clustering	Count scenario	Factor Density=0.05
0.0464396	Power	clustering	Count scenario	Factor Density=0.05
0.790997	Power	clustering	Count scenario	Factor Density=0.05
0.021978	Power	clustering	Count scenario	Factor Density=0.05
0.788591	Power	clustering	Count scenario	Factor Density=0.05
0.402685	Power	clustering	Count scenario	Factor Density=0.05
0.66113	Power	clustering	Count scenario	Factor Density=0.05
0.501742	Power	clustering	Count scenario	Factor Density=0.05
0.0196721	Power	clustering	Count scenario	Factor Density=0.05
0.718101	Power	clustering	Count scenario	Factor Density=0.05
0.776632	Power	clustering	Count scenario	Factor Density=0.05
0.734483	Power	clustering	Count scenario	Factor Density=0.05
0.587248	Power	clustering	Count scenario	Factor Density=0.05
0.155797	Power	clustering	Count scenario	Factor Density=0.05
0.810345	Power	clustering	Count scenario	Factor Density=0.05
0.764516	Power	clustering	Count scenario	Factor Density=0.05
0.681661	Power	clustering	Count scenario	Factor Density=0.05
0.723926	Power	clustering	Count scenario	Factor Density=0.05
0.745033	Power	clustering	Count scenario	Factor Density=0.05
0.810631	Power	clustering	Count scenario	Factor Density=0.05
0.759197	Power	clustering	Count scenario	Factor Density=0.05
0.0204778	Power	clustering	Count scenario	Factor Density=0.05
0.726974	Power	clustering	Count scenario	Factor Density=0.05
0.784848	Power	clustering	Count scenario	Factor Density=0.05
0.146758	Power	clustering	Count scenario	Factor Density=0.05
0.03663	Power	clustering	Count scenario	Factor Density=0.05
0.78	Power	clustering	Count scenario	Factor Density=0.05
0.710843	Power	clustering	Count scenario	Factor Density=0.05
0.776667	Power	clustering	Count scenario	Factor Density=0.05
0.0321429	Power	clustering	Count scenario	Factor Density=0.05
0.141914	Power	clustering	Count scenario	Factor Density=0.05
0.79	Power	clustering	Count scenario	Factor Density=0.05
0.472843	Power	clustering	Count scenario	Factor Density=0.05
0.0777027	Power	clustering	Count scenario	Factor Density=0.05
0.763754	Power	clustering	Count scenario	Factor Density=0.05
0.779359	Power	clustering	Count scenario	Factor Density=0.05
0.724919	Power	clustering	Count scenario	Factor Density=0.05
0.769492	Power	clustering	Count scenario	Factor Density=0.05
0.822222	Power	clustering	Count scenario	Factor Density=0.05
0.725352	Power	clustering	Count scenario	Factor Density=0.05
0.623762	Power	clustering	Count scenario	Factor Density=0.05
0.778169	Power	clustering	Count scenario	Factor Density=0.05
0.719355	Power	clustering	Count scenario	Factor Density=0.05
0.610526	Power	clustering	Count scenario	Factor Density=0.05
0.470803	Power	clustering	Count scenario	Factor Density=0.05
0.742671	Power	clustering	Count scenario	Factor Density=0.05
0.786667	Power	clustering	Count scenario	Factor Density=0.05
0.0647482	Power	clustering	Count scenario	Factor Density=0.05
0.797342	Power	clustering	Count scenario	Factor Density=0.05
0.628472	Power	clustering	Count scenario	Factor Density=0.05
0.750799	Power	clustering	Count scenario	Factor Density=0.05
0.841216	Power	clustering	Count scenario	Factor Density=0.05
0.688742	Power	clustering	Count scenario	Factor Density=0.05
0.444853	Power	clustering	Count scenario	Factor Density=0.05
0.296667	Power	clustering	Count scenario	Factor Density=0.05
0.896667	Power	clustering	Count scenario	Factor Density=0.05
0.782007	Power	clustering	Count scenario	Factor Density=0.05
0.753378	Power	clustering	Count scenario	Factor Density=0.05
0.835866	Power	clustering	Count scenario	Factor Density=0.05
0.774834	Power	clustering	Count scenario	Factor Density=0.05
0.588435	Power	clustering	Count scenario	Factor Density=0.05
0.652459	Power	clustering	Count scenario	Factor Density=0.05
0.836667	Power	clustering	Count scenario	Factor Density=0.05
0.704615	Power	clustering	Count scenario	Factor Density=0.05
0.748322	Power	clustering	Count scenario	Factor Density=0.05
0.0255591	Power	clustering	Count scenario	Factor Density=0.05
0.742268	Power	clustering	Count scenario	Factor Density=0.05
0.658385	Power	clustering	Count scenario	Factor Density=0.05
0.739726	Power	clustering	Count scenario	Factor Density=0.05
0.812698	Power	clustering	Count scenario	Factor Density=0.05
0.757042	Power	clustering	Count scenario	Factor Density=0.05
0.739274	Power	clustering	Count scenario	Factor Density=0.05
0.724684	Power	clustering	Count scenario	Factor Density=0.05
0.779456	Power	clustering	Count scenario	Factor Density=0.05
0.755627	Power	clustering	Count scenario	Factor Density=0.05
0.716511	Power	clustering	Count scenario	Factor Density=0.05
0.587662	Power	clustering	Count scenario	Factor Density=0.05
0.590747	Power	clustering	Count scenario	Factor Density=0.05
0.79868	Power	clustering	Count scenario	Factor Density=0.05
0.472414	Power	clustering	Count scenario	Factor Density=0.05
0.607143	Power	clustering	Count scenario	Factor Density=0.05
0.76129	Power	clustering	Count scenario	Factor Density=0.05
0.81875	Power	clustering	Count scenario	Factor Density=0.05
0.527473	Power	clustering	Count scenario	Factor Density=0.05
0.747405	Power	clustering	Count scenario	Factor Density=0.05
0.80198	Power	clustering	Count scenario	Factor Density=0.05
0.76259	Power	clustering	Count scenario	Factor Density=0.05
0.0451613	Power	clustering	Count scenario	Factor Density=0.05
0.800613	Power	clustering	Count scenario	Factor Density=0.05
0.748366	Power	clustering	Count scenario	Factor Density=0.05
0.729483	Power	clustering	Count scenario	Factor Density=0.05
0.801223	Power	clustering	Count scenario	Factor Density=0.05
0.467105	Power	clustering	Count scenario	Factor Density=0.05
0.619377	Power	clustering	Count scenario	Factor Density=0.05
0.695082	Power	clustering	Count scenario	Factor Density=0.05
0.930464	Power	clustering	Count scenario	Factor Density=0.05
0.758389	Power	clustering	Count scenario	Factor Density=0.05
0.797468	Power	clustering	Count scenario	Factor Density=0.05
0.776358	Power	clustering	Count scenario	Factor Density=0.05
0.696319	Power	clustering	Count scenario	Factor Density=0.05
0.767213	Power	clustering	Count scenario	Factor Density=0.05
0.767647	Power	clustering	Count scenario	Factor Density=0.05
0.551282	Power	clustering	Count scenario	Factor Density=0.05
0.59375	Power	clustering	Count scenario	Factor Density=0.05
0.77451	Power	clustering	Count scenario	Factor Density=0.05
0.698997	Power	clustering	Count scenario	Factor Density=0.05
0.752475	Power	clustering	Count scenario	Factor Density=0.05
0.702055	Power	clustering	Count scenario	Factor Density=0.05
0.728125	Power	clustering	Count scenario	Factor Density=0.05
0.681672	Power	clustering	Count scenario	Factor Density=0.05
0.744898	Power	clustering	Count scenario	Factor Density=0.05
0.694006	Power	clustering	Count scenario	Factor Density=0.05
0.563077	Power	clustering	Count scenario	Factor Density=0.05
0.896774	Power	clustering	Count scenario	Factor Density=0.05
0.810345	Power	clustering	Count scenario	Factor Density=0.05
0.730263	Power	clustering	Count scenario	Factor Density=0.05
0.727626	Power	clustering	Count scenario	Factor Density=0.05
0.740614	Power	clustering	Count scenario	Factor Density=0.05
0.778146	Power	clustering	Count scenario	Factor Density=0.05
0.738854	Power	clustering	Count scenario	Factor Density=0.05
0.818482	Power	clustering	Count scenario	Factor Density=0.05
0.717314	Power	clustering	Count scenario	Factor Density=0.05
0.778462	Power	clustering	Count scenario	Factor Density=0.05
0.765625	Power	clustering	Count scenario	Factor Density=0.05
0.783051	Power	clustering	Count scenario	Factor Density=0.05
0.722772	Power	clustering	Count scenario	Factor Density=0.05
0.206452	Power	clustering	Count scenario	Factor Density=0.05
0.946237	Power	clustering	Count scenario	Factor Density=0.05
0.79661	Power	clustering	Count scenario	Factor Density=0.05
0.798137	Power	clustering	Count scenario	Factor Density=0.05
0.769231	Power	clustering	Count scenario	Factor Density=0.05
0.726974	Power	clustering	Count scenario	Factor Density=0.05
0.777778	Power	clustering	Count scenario	Factor Density=0.05
0.550955	Power	clustering	Count scenario	Factor Density=0.05
0.656934	Power	clustering	Count scenario	Factor Density=0.05
0.737705	Power	clustering	Count scenario	Factor Density=0.05
0.701389	Power	clustering	Count scenario	Factor Density=0.05
0.614865	Power	clustering	Count scenario	Factor Density=0.05
0.301818	Power	clustering	Count scenario	Factor Density=0.05
0.798343	Power	clustering	Count scenario	Factor Density=0.05
0.624183	Power	clustering	Count scenario	Factor Density=0.05
0.683168	Power	clustering	Count scenario	Factor Density=0.05
0.69258	Power	clustering	Count scenario	Factor Density=0.05
0.66548	Power	clustering	Count scenario	Factor Density=0.05
0.804054	Power	clustering	Count scenario	Factor Density=0.05
0.803987	Power	clustering	Count scenario	Factor Density=0.05
0.103448	Power	clustering	Count scenario	Factor Density=0.05
0.767516	Power	clustering	Count scenario	Factor Density=0.05
0.494382	Power	clustering	Count scenario	Factor Density=0.05
0.407166	Power	clustering	Count scenario	Factor Density=0.05
0.795455	Power	clustering	Count scenario	Factor Density=0.05
0.750779	Power	clustering	Count scenario	Factor Density=0.05
0.682594	Power	clustering	Count scenario	Factor Density=0.05
0.812102	Power	clustering	Count scenario	Factor Density=0.05
0.773414	Power	clustering	Count scenario	Factor Density=0.05
0.708978	Power	clustering	Count scenario	Factor Density=0.05
0.73064	Power	clustering	Count scenario	Factor Density=0.05
0.606164	Power	clustering	Count scenario	Factor Density=0.05
0.779503	Power	clustering	Count scenario	Factor Density=0.05
0.744828	Power	clustering	Count scenario	Factor Density=0.05
0.703448	Power	clustering	Count scenario	Factor Density=0.05
0.727575	Power	clustering	Count scenario	Factor Density=0.05
0.0454545	Power	clustering	Count scenario	Factor Density=0.05
0.620579	Power	clustering	Count scenario	Factor Density=0.05
0.203822	Power	clustering	Count scenario	Factor Density=0.05
0.729452	Power	clustering	Count scenario	Factor Density=0.05
0.785211	Power	clustering	Count scenario	Factor Density=0.05
0.711538	Power	clustering	Count scenario	Factor Density=0.05
0.755556	Power	clustering	Count scenario	Factor Density=0.05
0.769968	Power	clustering	Count scenario	Factor Density=0.05
0.660714	Power	clustering	Count scenario	Factor Density=0.05
0.025641	Power	clustering	Count scenario	Factor Density=0.05
0.80597	Power	clustering	Count scenario	Factor Density=0.05
0.764901	Power	clustering	Count scenario	Factor Density=0.05
0.409722	Power	clustering	Count scenario	Factor Density=0.05
0.66899	Power	clustering	Count scenario	Factor Density=0.05
0.789308	Power	clustering	Count scenario	Factor Density=0.05
0.767213	Power	clustering	Count scenario	Factor Density=0.05
0.807339	Power	clustering	Count scenario	Factor Density=0.05
0.0609319	Power	clustering	Count scenario	Factor Density=0.05
0.753086	Power	clustering	Count scenario	Factor Density=0.05
0.769968	Power	clustering	Count scenario	Factor Density=0.05
0.762542	Power	clustering	Count scenario	Factor Density=0.05
0.993007	Power	clustering	Count scenario	Factor Density=0.05
0.747664	Power	clustering	Count scenario	Factor Density=0.05
0.708197	Power	clustering	Count scenario	Factor Density=0.05
0.0409556	Power	clustering	Count scenario	Factor Density=0.05
0.79661	Power	clustering	Count scenario	Factor Density=0.05
0.728155	Power	clustering	Count scenario	Factor Density=0.05
0.766234	Power	clustering	Count scenario	Factor Density=0.05
0.71134	Power	clustering	Count scenario	Factor Density=0.05
0.741135	Power	clustering	Count scenario	Factor Density=0.05
0.591503	Power	clustering	Count scenario	Factor Density=0.05
0.454861	Power	clustering	Count scenario	Factor Density=0.05
0.74386	Power	clustering	Count scenario	Factor Density=0.05
0.620795	Power	clustering	Count scenario	Factor Density=0.05
0.0606061	Power	clustering	Count scenario	Factor Density=0.05
0.764706	Power	clustering	Count scenario	Factor Density=0.05
0.776316	Power	clustering	Count scenario	Factor Density=0.05
0.477273	Power	clustering	Count scenario	Factor Density=0.05
0.770349	Power	clustering	Count scenario	Factor Density=0.05
0.763407	Power	clustering	Count scenario	Factor Density=0.05
0.777385	Power	clustering	Count scenario	Factor Density=0.05
0.777778	Power	clustering	Count scenario	Factor Density=0.05
0.106007	Power	clustering	Count scenario	Factor Density=0.05
0.745928	Power	clustering	Count scenario	Factor Density=0.05
0.636628	Power	clustering	Count scenario	Factor Density=0.05
0.764912	Power	clustering	Count scenario	Factor Density=0.05
0.740625	Power	clustering	Count scenario	Factor Density=0.05
0.788079	Power	clustering	Count scenario	Factor Density=0.05
0.615616	Power	clustering	Count scenario	Factor Density=0.05
0.719178	Power	clustering	Count scenario	Factor Density=0.05
0.737705	Power	clustering	Count scenario	Factor Density=0.05
0.731544	Power	clustering	Count scenario	Factor Density=0.05
0.765079	Power	clustering	Count scenario	Factor Density=0.05
0.675768	Power	clustering	Count scenario	Factor Density=0.05
0.745645	Power	clustering	Count scenario	Factor Density=0.05
0.775578	Power	clustering	Count scenario	Factor Density=0.05
0.762376	Power	clustering	Count scenario	Factor Density=0.05
0.783871	Power	clustering	Count scenario	Factor Density=0.05
0.468401	Power	clustering	Count scenario	Factor Density=0.05
0.780864	Power	clustering	Count scenario	Factor Density=0.05
0.741325	Power	clustering	Count scenario	Factor Density=0.05
0.812102	Power	clustering	Count scenario	Factor Density=0.05
0.735915	Power	clustering	Count scenario	Factor Density=0.05
0.747475	Power	clustering	Count scenario	Factor Density=0.05
0.747475	Power	clustering	Count scenario	Factor Density=0.05
0.612378	Power	clustering	Count scenario	Factor Density=0.05
0.632588	Power	clustering	Count scenario	Factor Density=0.05
0.04811	Power	clustering	Count scenario	Factor Density=0.05
0.747475	Power	clustering	Count scenario	Factor Density=0.05
0.771676	Power	clustering	Count scenario	Factor Density=0.05
0.711039	Power	clustering	Count scenario	Factor Density=0.05
0.399306	Power	clustering	Count scenario	Factor Density=0.05
0.782468	Power	clustering	Count scenario	Factor Density=0.05
0.470948	Power	clustering	Count scenario	Factor Density=0.05
0.753676	Power	clustering	Count scenario	Factor Density=0.05
0.780564	Power	clustering	Count scenario	Factor Density=0.05
0.608365	Power	clustering	Count scenario	Factor Density=0.05
0.162246	Power	clustering	Count scenario	Factor Density=0.1
0.0751748	Power	clustering	Count scenario	Factor Density=0.1
0.0790861	Power	clustering	Count scenario	Factor Density=0.1
0.0813953	Power	clustering	Count scenario	Factor Density=0.1
0.0836066	Power	clustering	Count scenario	Factor Density=0.1
0.306799	Power	clustering	Count scenario	Factor Density=0.1
0.666667	Power	clustering	Count scenario	Factor Density=0.1
0.716172	Power	clustering	Count scenario	Factor Density=0.1
0.0733453	Power	clustering	Count scenario	Factor Density=0.1
0.730081	Power	clustering	Count scenario	Factor Density=0.1
0.934454	Power	clustering	Count scenario	Factor Density=0.1
0.882255	Power	clustering	Count scenario	Factor Density=0.1
0.0567823	Power	clustering	Count scenario	Factor Density=0.1
0.125201	Power	clustering	Count scenario	Factor Density=0.1
0.727564	Power	clustering	Count scenario	Factor Density=0.1
0.0965517	Power	clustering	Count scenario	Factor Density=0.1
0.744463	Power	clustering	Count scenario	Factor Density=0.1
0.85	Power	clustering	Count scenario	Factor Density=0.1
0.242718	Power	clustering	Count scenario	Factor Density=0.1
0.752739	Power	clustering	Count scenario	Factor Density=0.1
0.742905	Power	clustering	Count scenario	Factor Density=0.1
0.788368	Power	clustering	Count scenario	Factor Density=0.1
0.900169	Power	clustering	Count scenario	Factor Density=0.1
0.716549	Power	clustering	Count scenario	Factor Density=0.1
0.0765391	Power	clustering	Count scenario	Factor Density=0.1
0.721311	Power	clustering	Count scenario	Factor Density=0.1
0.172256	Power	clustering	Count scenario	Factor Density=0.1
0.680195	Power	clustering	Count scenario	Factor Density=0.1
0.722408	Power	clustering	Count scenario	Factor Density=0.1
0.732297	Power	clustering	Count scenario	Factor Density=0.1
0.729592	Power	clustering	Count scenario	Factor Density=0.1
0.748031	Power	clustering	Count scenario	Factor Density=0.1
0.778675	Power	clustering	Count scenario	Factor Density=0.1
0.734134	Power	clustering	Count scenario	Factor Density=0.1
0.854975	Power	clustering	Count scenario	Factor Density=0.1
0.880952	Power	clustering	Count scenario	Factor Density=0.1
0.751656	Power	clustering	Count scenario	Factor Density=0.1
0.742251	Power	clustering	Count scenario	Factor Density=0.1
0.721368	Power	clustering	Count scenario	Factor Density=0.1
0.947552	Power	clustering	Count scenario	Factor Density=0.1
0.802885	Power	clustering	Count scenario	Factor Density=0.1
0.721818	Power	clustering	Count scenario	Factor Density=0.1
0.90985	Power	clustering	Count scenario	Factor Density=0.1
0.38	Power	clustering	Count scenario	Factor Density=0.1
0.753623	Power	clustering	Count scenario	Factor Density=0.1
0.701131	Power	clustering	Count scenario	Factor Density=0.1
0.44065	Power	clustering	Count scenario	Factor Density=0.1
0.0893471	Power	clustering	Count scenario	Factor Density=0.1
0.755302	Power	clustering	Count scenario	Factor Density=0.1
0.713344	Power	clustering	Count scenario	Factor Density=0.1
0.0682196	Power	clustering	Count scenario	Factor Density=0.1
0.88189	Power	clustering	Count scenario	Factor Density=0.1
0.74271	Power	clustering	Count scenario	Factor Density=0.1
0.795987	Power	clustering	Count scenario	Factor Density=0.1
0.850407	Power	clustering	Count scenario	Factor Density=0.1
0.756178	Power	clustering	Count scenario	Factor Density=0.1
0.708772	Power	clustering	Count scenario	Factor Density=0.1
0.757679	Power	clustering	Count scenario	Factor Density=0.1
0.78157	Power	clustering	Count scenario	Factor Density=0.1
0.966667	Power	clustering	Count scenario	Factor Density=0.1
0.753719	Power	clustering	Count scenario	Factor Density=0.1
0.0813397	Power	clustering	Count scenario	Factor Density=0.1
0.694257	Power	clustering	Count scenario	Factor Density=0.1
0.716667	Power	clustering	Count scenario	Factor Density=0.1
0.937117	Power	clustering	Count scenario	Factor Density=0.1
0.921538	Power	clustering	Count scenario	Factor Density=0.1
0.647799	Power	clustering	Count scenario	Factor Density=0.1
0.927512	Power	clustering	Count scenario	Factor Density=0.1
0.744186	Power	clustering	Count scenario	Factor Density=0.1
0.725275	Power	clustering	Count scenario	Factor Density=0.1
0.736246	Power	clustering	Count scenario	Factor Density=0.1
0.739566	Power	clustering	Count scenario	Factor Density=0.1
0.721417	Power	clustering	Count scenario	Factor Density=0.1
0.728732	Power	clustering	Count scenario	Factor Density=0.1
0.730463	Power	clustering	Count scenario	Factor Density=0.1
0.863475	Power	clustering	Count scenario	Factor Density=0.1
0.95068	Power	clustering	Count scenario	Factor Density=0.1
0.589916	Power	clustering	Count scenario	Factor Density=0.1
0.825806	Power	clustering	Count scenario	Factor Density=0.1
0.780449	Power	clustering	Count scenario	Factor Density=0.1
0.68599	Power	clustering	Count scenario	Factor Density=0.1
0.961017	Power	clustering	Count scenario	Factor Density=0.1
0.758621	Power	clustering	Count scenario	Factor Density=0.1
0.756178	Power	clustering	Count scenario	Factor Density=0.1
0.0679612	Power	clustering	Count scenario	Factor Density=0.1
0.740681	Power	clustering	Count scenario	Factor Density=0.1
0.737478	Power	clustering	Count scenario	Factor Density=0.1
0.947368	Power	clustering	Count scenario	Factor Density=0.1
0.955017	Power	clustering	Count scenario	Factor Density=0.1
0.754902	Power	clustering	Count scenario	Factor Density=0.1
0.747588	Power	clustering	Count scenario	Factor Density=0.1
0.676471	Power	clustering	Count scenario	Factor Density=0.1
0.754019	Power	clustering	Count scenario	Factor Density=0.1
0.751812	Power	clustering	Count scenario	Factor Density=0.1
0.781646	Power	clustering	Count scenario	Factor Density=0.1
0.0871711	Power	clustering	Count scenario	Factor Density=0.1
0.727564	Power	clustering	Count scenario	Factor Density=0.1
0.668285	Power	clustering	Count scenario	Factor Density=0.1
0.947552	Power	clustering	Count scenario	Factor Density=0.1
0.933105	Power	clustering	Count scenario	Factor Density=0.1
0.752883	Power	clustering	Count scenario	Factor Density=0.1
0.706452	Power	clustering	Count scenario	Factor Density=0.1
0.68972	Power	clustering	Count scenario	Factor Density=0.1
0.730159	Power	clustering	Count scenario	Factor Density=0.1
0.714521	Power	clustering	Count scenario	Factor Density=0.1
0.739425	Power	clustering	Count scenario	Factor Density=0.1
0.92084	Power	clustering	Count scenario	Factor Density=0.1
0.833603	Power	clustering	Count scenario	Factor Density=0.1
0.885135	Power	clustering	Count scenario	Factor Density=0.1
0.679868	Power	clustering	Count scenario	Factor Density=0.1
0.911612	Power	clustering	Count scenario	Factor Density=0.1
0.0564784	Power	clustering	Count scenario	Factor Density=0.1
0.76045	Power	clustering	Count scenario	Factor Density=0.1
0.756933	Power	clustering	Count scenario	Factor Density=0.1
0.483929	Power	clustering	Count scenario	Factor Density=0.1
0.958124	Power	clustering	Count scenario	Factor Density=0.1
0.932367	Power	clustering	Count scenario	Factor Density=0.1
0.776471	Power	clustering	Count scenario	Factor Density=0.1
0.717687	Power	clustering	Count scenario	Factor Density=0.1
0.698145	Power	clustering	Count scenario	Factor Density=0.1
0.804965	Power	clustering	Count scenario	Factor Density=0.1
0.843548	Power	clustering	Count scenario	Factor Density=0.1
0.283557	Power	clustering	Count scenario	Factor Density=0.1
0.705	Power	clustering	Count scenario	Factor Density=0.1
0.590381	Power	clustering	Count scenario	Factor Density=0.1
0.728643	Power	clustering	Count scenario	Factor Density=0.1
0.746933	Power	clustering	Count scenario	Factor Density=0.1
0.746622	Power	clustering	Count scenario	Factor Density=0.1
0.739933	Power	clustering	Count scenario	Factor Density=0.1
0.703509	Power	clustering	Count scenario	Factor Density=0.1
0.719551	Power	clustering	Count scenario	Factor Density=0.1
0.48917	Power	clustering	Count scenario	Factor Density=0.1
0.81113	Power	clustering	Count scenario	Factor Density=0.1
0.711538	Power	clustering	Count scenario	Factor Density=0.1
0.679795	Power	clustering	Count scenario	Factor Density=0.1
0.852273	Power	clustering	Count scenario	Factor Density=0.1
0.779487	Power	clustering	Count scenario	Factor Density=0.1
0.76461	Power	clustering	Count scenario	Factor Density=0.1
0.752366	Power	clustering	Count scenario	Factor Density=0.1
0.870748	Power	clustering	Count scenario	Factor Density=0.1
0.739344	Power	clustering	Count scenario	Factor Density=0.1
0.72524	Power	clustering	Count scenario	Factor Density=0.1
0.764798	Power	clustering	Count scenario	Factor Density=0.1
0.588533	Power	clustering	Count scenario	Factor Density=0.1
0.672897	Power	clustering	Count scenario	Factor Density=0.1
0.724832	Power	clustering	Count scenario	Factor Density=0.1
0.745928	Power	clustering	Count scenario	Factor Density=0.1
0.658456	Power	clustering	Count scenario	Factor Density=0.1
0.423263	Power	clustering	Count scenario	Factor Density=0.1
0.734622	Power	clustering	Count scenario	Factor Density=0.1
0.702479	Power	clustering	Count scenario	Factor Density=0.1
0.888514	Power	clustering	Count scenario	Factor Density=0.1
0.895105	Power	clustering	Count scenario	Factor Density=0.1
0.729236	Power	clustering	Count scenario	Factor Density=0.1
0.754955	Power	clustering	Count scenario	Factor Density=0.1
0.941374	Power	clustering	Count scenario	Factor Density=0.1
0.77454	Power	clustering	Count scenario	Factor Density=0.1
0.787582	Power	clustering	Count scenario	Factor Density=0.1
0.761824	Power	clustering	Count scenario	Factor Density=0.1
0.74958	Power	clustering	Count scenario	Factor Density=0.1
0.663265	Power	clustering	Count scenario	Factor Density=0.1
0.892919	Power	clustering	Count scenario	Factor Density=0.1
0.880524	Power	clustering	Count scenario	Factor Density=0.1
0.991625	Power	clustering	Count scenario	Factor Density=0.1
0.738019	Power	clustering	Count scenario	Factor Density=0.1
0.708943	Power	clustering	Count scenario	Factor Density=0.1
0.779264	Power	clustering	Count scenario	Factor Density=0.1
0.526936	Power	clustering	Count scenario	Factor Density=0.1
0.723661	Power	clustering	Count scenario	Factor Density=0.1
0.745201	Power	clustering	Count scenario	Factor Density=0.1
0.209343	Power	clustering	Count scenario	Factor Density=0.1
0.657986	Power	clustering	Count scenario	Factor Density=0.1
0.664441	Power	clustering	Count scenario	Factor Density=0.1
0.0882353	Power	clustering	Count scenario	Factor Density=0.1
0.722689	Power	clustering	Count scenario	Factor Density=0.1
0.909241	Power	clustering	Count scenario	Factor Density=0.1
0.772575	Power	clustering	Count scenario	Factor Density=0.1
0.73906	Power	clustering	Count scenario	Factor Density=0.1
0.926164	Power	clustering	Count scenario	Factor Density=0.1
0.591803	Power	clustering	Count scenario	Factor Density=0.1
0.0711864	Power	clustering	Count scenario	Factor Density=0.1
0.852159	Power	clustering	Count scenario	Factor Density=0.1
0.758567	Power	clustering	Count scenario	Factor Density=0.1
0.854633	Power	clustering	Count scenario	Factor Density=0.1
0.896797	Power	clustering	Count scenario	Factor Density=0.1
0.771777	Power	clustering	Count scenario	Factor Density=0.1
0.823438	Power	clustering	Count scenario	Factor Density=0.1
0.703333	Power	clustering	Count scenario	Factor Density=0.1
0.816014	Power	clustering	Count scenario	Factor Density=0.1
0.351575	Power	clustering	Count scenario	Factor Density=0.1
0.733668	Power	clustering	Count scenario	Factor Density=0.1
0.728896	Power	clustering	Count scenario	Factor Density=0.1
0.647766	Power	clustering	Count scenario	Factor Density=0.1
0.688103	Power	clustering	Count scenario	Factor Density=0.1
0.728785	Power	clustering	Count scenario	Factor Density=0.1
0.722222	Power	clustering	Count scenario	Factor Density=0.1
0.665511	Power	clustering	Count scenario	Factor Density=0.1
0.427826	Power	clustering	Count scenario	Factor Density=0.1
0.760835	Power	clustering	Count scenario	Factor Density=0.1
0.367698	Power	clustering	Count scenario	Factor Density=0.1
0.719413	Power	clustering	Count scenario	Factor Density=0.1
0.758562	Power	clustering	Count scenario	Factor Density=0.1
0.75485	Power	clustering	Count scenario	Factor Density=0.1
0.721667	Power	clustering	Count scenario	Factor Density=0.1
0.696763	Power	clustering	Count scenario	Factor Density=0.1
0.73301	Power	clustering	Count scenario	Factor Density=0.1
0.828814	Power	clustering	Count scenario	Factor Density=0.1
0.726718	Power	clustering	Count scenario	Factor Density=0.1
0.766849	Power	clustering	Count scenario	Factor Density=0.1
0.597173	Power	clustering	Count scenario	Factor Density=0.1
0.793269	Power	clustering	Count scenario	Factor Density=0.1
0.762739	Power	clustering	Count scenario	Factor Density=0.1
0.503247	Power	clustering	Count scenario	Factor Density=0.1
0.94247	Power	clustering	Count scenario	Factor Density=0.1
0.766102	Power	clustering	Count scenario	Factor Density=0.1
0.915344	Power	clustering	Count scenario	Factor Density=0.1
0.180929	Power	clustering	Count scenario	Factor Density=0.2
0.753279	Power	clustering	Count scenario	Factor Density=0.2
0.145607	Power	clustering	Count scenario	Factor Density=0.2
0.225678	Power	clustering	Count scenario	Factor Density=0.2
0.171353	Power	clustering	Count scenario	Factor Density=0.2
0.283333	Power	clustering	Count scenario	Factor Density=0.2
0.138019	Power	clustering	Count scenario	Factor Density=0.2
0.459874	Power	clustering	Count scenario	Factor Density=0.2
0.200965	Power	clustering	Count scenario	Factor Density=0.2
0.386849	Power	clustering	Count scenario	Factor Density=0.2
0.258667	Power	clustering	Count scenario	Factor Density=0.2
0.19884	Power	clustering	Count scenario	Factor Density=0.2
0.99422	Power	clustering	Count scenario	Factor Density=0.2
0.153448	Power	clustering	Count scenario	Factor Density=0.2
0.152434	Power	clustering	Count scenario	Factor Density=0.2
0.98362	Power	clustering	Count scenario	Factor Density=0.2
0.352373	Power	clustering	Count scenario	Factor Density=0.2
0.1792	Power	clustering	Count scenario	Factor Density=0.2
0.748013	Power	clustering	Count scenario	Factor Density=0.2
0.958671	Power	clustering	Count scenario	Factor Density=0.2
0.212784	Power	clustering	Count scenario	Factor Density=0.2
0.982456	Power	clustering	Count scenario	Factor Density=0.2
0.144381	Power	clustering	Count scenario	Factor Density=0.2
0.290576	Power	clustering	Count scenario	Factor Density=0.2
0.951259	Power	clustering	Count scenario	Factor Density=0.2
0.185121	Power	clustering	Count scenario	Factor Density=0.2
0.677725	Power	clustering	Count scenario	Factor Density=0.2
0.75	Power	clustering	Count scenario	Factor Density=0.2
0.992392	Power	clustering	Count scenario	Factor Density=0.2
0.711522	Power	clustering	Count scenario	Factor Density=0.2
0.672158	Power	clustering	Count scenario	Factor Density=0.2
0.138191	Power	clustering	Count scenario	Factor Density=0.2
0.679929	Power	clustering	Count scenario	Factor Density=0.2
0.745455	Power	clustering	Count scenario	Factor Density=0.2
0.674157	Power	clustering	Count scenario	Factor Density=0.2
0.216566	Power	clustering	Count scenario	Factor Density=0.2
0.411765	Power	clustering	Count scenario	Factor Density=0.2
0.580567	Power	clustering	Count scenario	Factor Density=0.2
0.931646	Power	clustering	Count scenario	Factor Density=0.2
0.976549	Power	clustering	Count scenario	Factor Density=0.2
0.733333	Power	clustering	Count scenario	Factor Density=0.2
0.666381	Power	clustering	Count scenario	Factor Density=0.2
0.980263	Power	clustering	Count scenario	Factor Density=0.2
0.180172	Power	clustering	Count scenario	Factor Density=0.2
0.819008	Power	clustering	Count scenario	Factor Density=0.2
0.5067	Power	clustering	Count scenario	Factor Density=0.2
0.989541	Power	clustering	Count scenario	Factor Density=0.2
0.651012	Power	clustering	Count scenario	Factor Density=0.2
0.98064	Power	clustering	Count scenario	Factor Density=0.2
0.738487	Power	clustering	Count scenario	Factor Density=0.2
0.77688	Power	clustering	Count scenario	Factor Density=0.2
0.710025	Power	clustering	Count scenario	Factor Density=0.2
0.766966	Power	clustering	Count scenario	Factor Density=0.2
0.678372	Power	clustering	Count scenario	Factor Density=0.2
0.931266	Power	clustering	Count scenario	Factor Density=0.2
0.982833	Power	clustering	Count scenario	Factor Density=0.2
0.255265	Power	clustering	Count scenario	Factor Density=0.2
0.725523	Power	clustering	Count scenario	Factor Density=0.2
0.131904	Power	clustering	Count scenario	Factor Density=0.2
0.791837	Power	clustering	Count scenario	Factor Density=0.2
0.759767	Power	clustering	Count scenario	Factor Density=0.2
0.666667	Power	clustering	Count scenario	Factor Density=0.2
0.701981	Power	clustering	Count scenario	Factor Density=0.2
0.978243	Power	clustering	Count scenario	Factor Density=0.2
0.7194	Power	clustering	Count scenario	Factor Density=0.2
0.380991	Power	clustering	Count scenario	Factor Density=0.2
0.851171	Power	clustering	Count scenario	Factor Density=0.2
0.983221	Power	clustering	Count scenario	Factor Density=0.2
0.994172	Power	clustering	Count scenario	Factor Density=0.2
0.319588	Power	clustering	Count scenario	Factor Density=0.2
0.986689	Power	clustering	Count scenario	Factor Density=0.2
0.743243	Power	clustering	Count scenario	Factor Density=0.2
0.974472	Power	clustering	Count scenario	Factor Density=0.2
0.979806	Power	clustering	Count scenario	Factor Density=0.2
0.482068	Power	clustering	Count scenario	Factor Density=0.2
0.994898	Power	clustering	Count scenario	Factor Density=0.2
0.379368	Power	clustering	Count scenario	Factor Density=0.2
0.874676	Power	clustering	Count scenario	Factor Density=0.2
0.721393	Power	clustering	Count scenario	Factor Density=0.2
0.717478	Power	clustering	Count scenario	Factor Density=0.2
0.702725	Power	clustering	Count scenario	Factor Density=0.2
0.84963	Power	clustering	Count scenario	Factor Density=0.2
0.73096	Power	clustering	Count scenario	Factor Density=0.2
0.977021	Power	clustering	Count scenario	Factor Density=0.2
0.57481	Power	clustering	Count scenario	Factor Density=0.2
0.984167	Power	clustering	Count scenario	Factor Density=0.2
0.979079	Power	clustering	Count scenario	Factor Density=0.2
0.167064	Power	clustering	Count scenario	Factor Density=0.2
0.707358	Power	clustering	Count scenario	Factor Density=0.2
0.728964	Power	clustering	Count scenario	Factor Density=0.2
0.719254	Power	clustering	Count scenario	Factor Density=0.2
0.997573	Power	clustering	Count scenario	Factor Density=0.2
0.70358	Power	clustering	Count scenario	Factor Density=0.2
0.940299	Power	clustering	Count scenario	Factor Density=0.2
0.774576	Power	clustering	Count scenario	Factor Density=0.2
0.969821	Power	clustering	Count scenario	Factor Density=0.2
0.993538	Power	clustering	Count scenario	Factor Density=0.2
0.746581	Power	clustering	Count scenario	Factor Density=0.2
0.796402	Power	clustering	Count scenario	Factor Density=0.2
0.996855	Power	clustering	Count scenario	Factor Density=0.2
0.988115	Power	clustering	Count scenario	Factor Density=0.2
0.704526	Power	clustering	Count scenario	Factor Density=0.2
0.708436	Power	clustering	Count scenario	Factor Density=0.2
0.828734	Power	clustering	Count scenario	Factor Density=0.2
0.983966	Power	clustering	Count scenario	Factor Density=0.2
0.797945	Power	clustering	Count scenario	Factor Density=0.2
0.740711	Power	clustering	Count scenario	Factor Density=0.2
0.990099	Power	clustering	Count scenario	Factor Density=0.2
0.978541	Power	clustering	Count scenario	Factor Density=0.2
0.682005	Power	clustering	Count scenario	Factor Density=0.2
0.981497	Power	clustering	Count scenario	Factor Density=0.2
0.418152	Power	clustering	Count scenario	Factor Density=0.2
0.689942	Power	clustering	Count scenario	Factor Density=0.2
0.718644	Power	clustering	Count scenario	Factor Density=0.2
0.68	Power	clustering	Count scenario	Factor Density=0.2
0.694107	Power	clustering	Count scenario	Factor Density=0.2
0.802864	Power	clustering	Count scenario	Factor Density=0.2
0.930567	Power	clustering	Count scenario	Factor Density=0.2
0.693563	Power	clustering	Count scenario	Factor Density=0.2
0.675292	Power	clustering	Count scenario	Factor Density=0.2
0.670608	Power	clustering	Count scenario	Factor Density=0.2
0.703733	Power	clustering	Count scenario	Factor Density=0.2
0.166265	Power	clustering	Count scenario	Factor Density=0.2
0.979832	Power	clustering	Count scenario	Factor Density=0.2
0.969421	Power	clustering	Count scenario	Factor Density=0.2
0.983832	Power	clustering	Count scenario	Factor Density=0.2
0.984272	Power	clustering	Count scenario	Factor Density=0.2
0.682449	Power	clustering	Count scenario	Factor Density=0.2
0.73505	Power	clustering	Count scenario	Factor Density=0.2
0.98547	Power	clustering	Count scenario	Factor Density=0.2
0.753289	Power	clustering	Count scenario	Factor Density=0.2
0.17985	Power	clustering	Count scenario	Factor Density=0.2
0.749386	Power	clustering	Count scenario	Factor Density=0.2
0.967687	Power	clustering	Count scenario	Factor Density=0.2
0.720795	Power	clustering	Count scenario	Factor Density=0.2
0.98383	Power	clustering	Count scenario	Factor Density=0.2
0.737595	Power	clustering	Count scenario	Factor Density=0.2
0.675336	Power	clustering	Count scenario	Factor Density=0.2
0.910267	Power	clustering	Count scenario	Factor Density=0.2
0.972559	Power	clustering	Count scenario	Factor Density=0.2
0.703704	Power	clustering	Count scenario	Factor Density=0.2
0.96549	Power	clustering	Count scenario	Factor Density=0.2
0.699507	Power	clustering	Count scenario	Factor Density=0.2
0.963325	Power	clustering	Count scenario	Factor Density=0.2
0.972743	Power	clustering	Count scenario	Factor Density=0.2
0.954822	Power	clustering	Count scenario	Factor Density=0.2
0.699656	Power	clustering	Count scenario	Factor Density=0.2
0.64366	Power	clustering	Count scenario	Factor Density=0.2
0.736923	Power	clustering	Count scenario	Factor Density=0.2
0.520695	Power	clustering	Count scenario	Factor Density=0.2
0.758765	Power	clustering	Count scenario	Factor Density=0.2
0.740051	Power	clustering	Count scenario	Factor Density=0.2
0.960169	Power	clustering	Count scenario	Factor Density=0.2
0.649913	Power	clustering	Count scenario	Factor Density=0.2
0.984206	Power	clustering	Count scenario	Factor Density=0.2
0.677896	Power	clustering	Count scenario	Factor Density=0.2
0.687871	Power	clustering	Count scenario	Factor Density=0.2
0.701698	Power	clustering	Count scenario	Factor Density=0.2
0.990066	Power	clustering	Count scenario	Factor Density=0.2
0.796624	Power	clustering	Count scenario	Factor Density=0.2
0.719184	Power	clustering	Count scenario	Factor Density=0.2
0.868377	Power	clustering	Count scenario	Factor Density=0.2
0.928027	Power	clustering	Count scenario	Factor Density=0.2
0.736585	Power	clustering	Count scenario	Factor Density=0.2
0.628099	Power	clustering	Count scenario	Factor Density=0.2
0.742387	Power	clustering	Count scenario	Factor Density=0.2
0.795571	Power	clustering	Count scenario	Factor Density=0.2
0.718121	Power	clustering	Count scenario	Factor Density=0.2
0.570919	Power	clustering	Count scenario	Factor Density=0.2
0.990969	Power	clustering	Count scenario	Factor Density=0.2
0.765787	Power	clustering	Count scenario	Factor Density=0.2
0.978992	Power	clustering	Count scenario	Factor Density=0.2
0.329317	Power	clustering	Count scenario	Factor Density=0.2
0.759333	Power	clustering	Count scenario	Factor Density=0.2
0.993388	Power	clustering	Count scenario	Factor Density=0.2
0.716228	Power	clustering	Count scenario	Factor Density=0.2
0.719101	Power	clustering	Count scenario	Factor Density=0.2
0.846403	Power	clustering	Count scenario	Factor Density=0.2
0.8086	Power	clustering	Count scenario	Factor Density=0.2
0.686106	Power	clustering	Count scenario	Factor Density=0.2
0.767285	Power	clustering	Count scenario	Factor Density=0.2
0.783276	Power	clustering	Count scenario	Factor Density=0.2
0.716183	Power	clustering	Count scenario	Factor Density=0.2
0.761709	Power	clustering	Count scenario	Factor Density=0.2
0.232419	Power	clustering	Count scenario	Factor Density=0.2
0.731769	Power	clustering	Count scenario	Factor Density=0.2
0.662641	Power	clustering	Count scenario	Factor Density=0.2
0.725641	Power	clustering	Count scenario	Factor Density=0.2
0.712046	Power	clustering	Count scenario	Factor Density=0.2
0.142615	Power	clustering	Count scenario	Factor Density=0.2
0.673968	Power	clustering	Count scenario	Factor Density=0.2
0.730769	Power	clustering	Count scenario	Factor Density=0.2
0.637511	Power	clustering	Count scenario	Factor Density=0.2
0.913836	Power	clustering	Count scenario	Factor Density=0.2
0.735021	Power	clustering	Count scenario	Factor Density=0.2
0.749574	Power	clustering	Count scenario	Factor Density=0.2
0.990529	Power	clustering	Count scenario	Factor Density=0.2
0.714511	Power	clustering	Count scenario	Factor Density=0.2
0.75	Power	clustering	Count scenario	Factor Density=0.2
0.690496	Power	clustering	Count scenario	Factor Density=0.2
0.735786	Power	clustering	Count scenario	Factor Density=0.2
0.730384	Power	clustering	Count scenario	Factor Density=0.2
0.411909	Power	clustering	Count scenario	Factor Density=0.2
0.897157	Power	clustering	Count scenario	Factor Density=0.2
0.711651	Power	clustering	Count scenario	Factor Density=0.2
0.725229	Power	clustering	Count scenario	Factor Density=0.2
0.743981	Power	clustering	Count scenario	Factor Density=0.2
0.980705	Power	clustering	Count scenario	Factor Density=0.2
0.918615	Power	clustering	Count scenario	Factor Density=0.2
0.795708	Power	clustering	Count scenario	Factor Density=0.2
0.750822	Power	clustering	Count scenario	Factor Density=0.2
0.326212	Power	clustering	Count scenario	Factor Density=0.2
0.703859	Power	clustering	Count scenario	Factor Density=0.2
0.994037	Power	clustering	Count scenario	Factor Density=0.2
0.811272	Power	clustering	Count scenario	Factor Density=0.2
0.65529	Power	clustering	Count scenario	Factor Density=0.2
0.703163	Power	clustering	Count scenario	Factor Density=0.2
0.819257	Power	clustering	Count scenario	Factor Density=0.2
0.722222	Power	clustering	Count scenario	Factor Density=0.2
0.757396	Power	clustering	Count scenario	Factor Density=0.2
0.686877	Power	clustering	Count scenario	Factor Density=0.2
0.675453	Power	clustering	Count scenario	Factor Density=0.2
0.96088	Power	clustering	Count scenario	Factor Density=0.2
0.858009	Power	clustering	Count scenario	Factor Density=0.2
0.687993	Power	clustering	Count scenario	Factor Density=0.2
0.478112	Power	clustering	Count scenario	Factor Density=0.2
0.69967	Power	clustering	Count scenario	Factor Density=0.2
0.774707	Power	clustering	Count scenario	Factor Density=0.2
0.619706	Power	clustering	Count scenario	Factor Density=0.2
0.745749	Power	clustering	Count scenario	Factor Density=0.2
0.698664	Power	clustering	Count scenario	Factor Density=0.2
0.8232	Power	clustering	Count scenario	Factor Density=0.2
0.737719	Power	clustering	Count scenario	Factor Density=0.2
0.756275	Power	clustering	Count scenario	Factor Density=0.2
0.864575	Power	clustering	Count scenario	Factor Density=0.2
0.97561	Power	clustering	Count scenario	Factor Density=0.2
0.686189	Power	clustering	Count scenario	Factor Density=0.2
0.968103	Power	clustering	Count scenario	Factor Density=0.2
0.789088	Power	clustering	Count scenario	Factor Density=0.2
0.985726	Power	clustering	Count scenario	Factor Density=0.2
0.712829	Power	clustering	Count scenario	Factor Density=0.2
0.670377	Power	clustering	Count scenario	Factor Density=0.2
0.950554	Power	clustering	Count scenario	Factor Density=0.2
0.94332	Observed FDP	GSFA	Count scenario	Factor Density=0.05
0	Observed FDP	GSFA	Count scenario	Factor Density=0.05
0	Observed FDP	GSFA	Count scenario	Factor Density=0.05
0.00727273	Observed FDP	GSFA	Count scenario	Factor Density=0.05
0	Observed FDP	GSFA	Count scenario	Factor Density=0.05
0	Observed FDP	GSFA	Count scenario	Factor Density=0.05
0	Observed FDP	GSFA	Count scenario	Factor Density=0.05
0	Observed FDP	GSFA	Count scenario	Factor Density=0.05
0	Observed FDP	GSFA	Count scenario	Factor Density=0.05
0	Observed FDP	GSFA	Count scenario	Factor Density=0.05
0	Observed FDP	GSFA	Count scenario	Factor Density=0.05
0	Observed FDP	GSFA	Count scenario	Factor Density=0.05
0	Observed FDP	GSFA	Count scenario	Factor Density=0.05
0	Observed FDP	GSFA	Count scenario	Factor Density=0.05
0	Observed FDP	GSFA	Count scenario	Factor Density=0.05
0	Observed FDP	GSFA	Count scenario	Factor Density=0.05
0	Observed FDP	GSFA	Count scenario	Factor Density=0.05
0	Observed FDP	GSFA	Count scenario	Factor Density=0.05
0	Observed FDP	GSFA	Count scenario	Factor Density=0.05
0	Observed FDP	GSFA	Count scenario	Factor Density=0.05
0	Observed FDP	GSFA	Count scenario	Factor Density=0.05
0	Observed FDP	GSFA	Count scenario	Factor Density=0.05
0	Observed FDP	GSFA	Count scenario	Factor Density=0.05
0	Observed FDP	GSFA	Count scenario	Factor Density=0.05
0	Observed FDP	GSFA	Count scenario	Factor Density=0.05
0	Observed FDP	GSFA	Count scenario	Factor Density=0.05
0	Observed FDP	GSFA	Count scenario	Factor Density=0.05
0	Observed FDP	GSFA	Count scenario	Factor Density=0.05
0	Observed FDP	GSFA	Count scenario	Factor Density=0.05
0	Observed FDP	GSFA	Count scenario	Factor Density=0.05
0	Observed FDP	GSFA	Count scenario	Factor Density=0.05
0	Observed FDP	GSFA	Count scenario	Factor Density=0.05
0	Observed FDP	GSFA	Count scenario	Factor Density=0.05
0	Observed FDP	GSFA	Count scenario	Factor Density=0.05
0.00790514	Observed FDP	GSFA	Count scenario	Factor Density=0.05
0	Observed FDP	GSFA	Count scenario	Factor Density=0.05
0	Observed FDP	GSFA	Count scenario	Factor Density=0.05
0	Observed FDP	GSFA	Count scenario	Factor Density=0.05
0	Observed FDP	GSFA	Count scenario	Factor Density=0.05
0	Observed FDP	GSFA	Count scenario	Factor Density=0.05
0	Observed FDP	GSFA	Count scenario	Factor Density=0.05
0	Observed FDP	GSFA	Count scenario	Factor Density=0.05
0	Observed FDP	GSFA	Count scenario	Factor Density=0.05
0	Observed FDP	GSFA	Count scenario	Factor Density=0.05
0	Observed FDP	GSFA	Count scenario	Factor Density=0.05
0.00393701	Observed FDP	GSFA	Count scenario	Factor Density=0.05
0	Observed FDP	GSFA	Count scenario	Factor Density=0.05
0.0077821	Observed FDP	GSFA	Count scenario	Factor Density=0.05
0	Observed FDP	GSFA	Count scenario	Factor Density=0.05
0	Observed FDP	GSFA	Count scenario	Factor Density=0.05
0	Observed FDP	GSFA	Count scenario	Factor Density=0.05
0	Observed FDP	GSFA	Count scenario	Factor Density=0.05
0	Observed FDP	GSFA	Count scenario	Factor Density=0.05
0	Observed FDP	GSFA	Count scenario	Factor Density=0.05
0.00374532	Observed FDP	GSFA	Count scenario	Factor Density=0.05
0.00934579	Observed FDP	GSFA	Count scenario	Factor Density=0.05
0	Observed FDP	GSFA	Count scenario	Factor Density=0.05
0	Observed FDP	GSFA	Count scenario	Factor Density=0.05
0	Observed FDP	GSFA	Count scenario	Factor Density=0.05
0.00355872	Observed FDP	GSFA	Count scenario	Factor Density=0.05
0	Observed FDP	GSFA	Count scenario	Factor Density=0.05
0	Observed FDP	GSFA	Count scenario	Factor Density=0.05
0	Observed FDP	GSFA	Count scenario	Factor Density=0.05
0	Observed FDP	GSFA	Count scenario	Factor Density=0.05
0	Observed FDP	GSFA	Count scenario	Factor Density=0.05
0	Observed FDP	GSFA	Count scenario	Factor Density=0.05
0	Observed FDP	GSFA	Count scenario	Factor Density=0.05
1	Observed FDP	GSFA	Count scenario	Factor Density=0.05
0	Observed FDP	GSFA	Count scenario	Factor Density=0.05
0	Observed FDP	GSFA	Count scenario	Factor Density=0.05
0	Observed FDP	GSFA	Count scenario	Factor Density=0.05
0	Observed FDP	GSFA	Count scenario	Factor Density=0.05
0	Observed FDP	GSFA	Count scenario	Factor Density=0.05
0	Observed FDP	GSFA	Count scenario	Factor Density=0.05
0	Observed FDP	GSFA	Count scenario	Factor Density=0.05
0	Observed FDP	GSFA	Count scenario	Factor Density=0.05
0	Observed FDP	GSFA	Count scenario	Factor Density=0.05
0	Observed FDP	GSFA	Count scenario	Factor Density=0.05
0	Observed FDP	GSFA	Count scenario	Factor Density=0.05
0	Observed FDP	GSFA	Count scenario	Factor Density=0.05
0	Observed FDP	GSFA	Count scenario	Factor Density=0.05
0	Observed FDP	GSFA	Count scenario	Factor Density=0.05
0	Observed FDP	GSFA	Count scenario	Factor Density=0.05
0	Observed FDP	GSFA	Count scenario	Factor Density=0.05
0	Observed FDP	GSFA	Count scenario	Factor Density=0.05
0	Observed FDP	GSFA	Count scenario	Factor Density=0.05
0	Observed FDP	GSFA	Count scenario	Factor Density=0.05
0	Observed FDP	GSFA	Count scenario	Factor Density=0.05
0	Observed FDP	GSFA	Count scenario	Factor Density=0.05
0	Observed FDP	GSFA	Count scenario	Factor Density=0.05
0	Observed FDP	GSFA	Count scenario	Factor Density=0.05
0	Observed FDP	GSFA	Count scenario	Factor Density=0.05
0	Observed FDP	GSFA	Count scenario	Factor Density=0.05
0	Observed FDP	GSFA	Count scenario	Factor Density=0.05
0	Observed FDP	GSFA	Count scenario	Factor Density=0.05
0	Observed FDP	GSFA	Count scenario	Factor Density=0.05
0	Observed FDP	GSFA	Count scenario	Factor Density=0.05
0	Observed FDP	GSFA	Count scenario	Factor Density=0.05
0	Observed FDP	GSFA	Count scenario	Factor Density=0.05
0	Observed FDP	GSFA	Count scenario	Factor Density=0.05
0	Observed FDP	GSFA	Count scenario	Factor Density=0.05
0	Observed FDP	GSFA	Count scenario	Factor Density=0.05
0	Observed FDP	GSFA	Count scenario	Factor Density=0.05
0	Observed FDP	GSFA	Count scenario	Factor Density=0.05
0	Observed FDP	GSFA	Count scenario	Factor Density=0.05
0.00352113	Observed FDP	GSFA	Count scenario	Factor Density=0.05
0	Observed FDP	GSFA	Count scenario	Factor Density=0.05
0	Observed FDP	GSFA	Count scenario	Factor Density=0.05
0	Observed FDP	GSFA	Count scenario	Factor Density=0.05
0	Observed FDP	GSFA	Count scenario	Factor Density=0.05
0	Observed FDP	GSFA	Count scenario	Factor Density=0.05
0	Observed FDP	GSFA	Count scenario	Factor Density=0.05
0	Observed FDP	GSFA	Count scenario	Factor Density=0.05
0	Observed FDP	GSFA	Count scenario	Factor Density=0.05
0	Observed FDP	GSFA	Count scenario	Factor Density=0.05
0	Observed FDP	GSFA	Count scenario	Factor Density=0.05
0	Observed FDP	GSFA	Count scenario	Factor Density=0.05
0	Observed FDP	GSFA	Count scenario	Factor Density=0.05
0	Observed FDP	GSFA	Count scenario	Factor Density=0.05
0	Observed FDP	GSFA	Count scenario	Factor Density=0.05
0.00373134	Observed FDP	GSFA	Count scenario	Factor Density=0.05
0	Observed FDP	GSFA	Count scenario	Factor Density=0.05
0	Observed FDP	GSFA	Count scenario	Factor Density=0.05
0	Observed FDP	GSFA	Count scenario	Factor Density=0.05
0	Observed FDP	GSFA	Count scenario	Factor Density=0.05
0.0106383	Observed FDP	GSFA	Count scenario	Factor Density=0.05
0	Observed FDP	GSFA	Count scenario	Factor Density=0.05
0	Observed FDP	GSFA	Count scenario	Factor Density=0.05
0	Observed FDP	GSFA	Count scenario	Factor Density=0.05
0	Observed FDP	GSFA	Count scenario	Factor Density=0.05
0	Observed FDP	GSFA	Count scenario	Factor Density=0.05
0	Observed FDP	GSFA	Count scenario	Factor Density=0.05
0	Observed FDP	GSFA	Count scenario	Factor Density=0.05
0	Observed FDP	GSFA	Count scenario	Factor Density=0.05
0	Observed FDP	GSFA	Count scenario	Factor Density=0.05
0	Observed FDP	GSFA	Count scenario	Factor Density=0.05
0	Observed FDP	GSFA	Count scenario	Factor Density=0.05
0	Observed FDP	GSFA	Count scenario	Factor Density=0.05
0	Observed FDP	GSFA	Count scenario	Factor Density=0.05
0	Observed FDP	GSFA	Count scenario	Factor Density=0.05
0	Observed FDP	GSFA	Count scenario	Factor Density=0.05
0	Observed FDP	GSFA	Count scenario	Factor Density=0.05
0.00359712	Observed FDP	GSFA	Count scenario	Factor Density=0.05
0	Observed FDP	GSFA	Count scenario	Factor Density=0.05
0	Observed FDP	GSFA	Count scenario	Factor Density=0.05
0	Observed FDP	GSFA	Count scenario	Factor Density=0.05
0	Observed FDP	GSFA	Count scenario	Factor Density=0.05
0.00389105	Observed FDP	GSFA	Count scenario	Factor Density=0.05
0	Observed FDP	GSFA	Count scenario	Factor Density=0.05
0	Observed FDP	GSFA	Count scenario	Factor Density=0.05
0	Observed FDP	GSFA	Count scenario	Factor Density=0.05
0	Observed FDP	GSFA	Count scenario	Factor Density=0.05
0	Observed FDP	GSFA	Count scenario	Factor Density=0.05
0.00378788	Observed FDP	GSFA	Count scenario	Factor Density=0.05
0	Observed FDP	GSFA	Count scenario	Factor Density=0.05
0	Observed FDP	GSFA	Count scenario	Factor Density=0.05
0.0114504	Observed FDP	GSFA	Count scenario	Factor Density=0.05
0	Observed FDP	GSFA	Count scenario	Factor Density=0.05
0	Observed FDP	GSFA	Count scenario	Factor Density=0.05
0	Observed FDP	GSFA	Count scenario	Factor Density=0.05
0	Observed FDP	GSFA	Count scenario	Factor Density=0.05
0.00413223	Observed FDP	GSFA	Count scenario	Factor Density=0.05
0	Observed FDP	GSFA	Count scenario	Factor Density=0.05
0	Observed FDP	GSFA	Count scenario	Factor Density=0.05
0	Observed FDP	GSFA	Count scenario	Factor Density=0.05
0	Observed FDP	GSFA	Count scenario	Factor Density=0.05
0.00392157	Observed FDP	GSFA	Count scenario	Factor Density=0.05
0	Observed FDP	GSFA	Count scenario	Factor Density=0.05
0	Observed FDP	GSFA	Count scenario	Factor Density=0.05
0	Observed FDP	GSFA	Count scenario	Factor Density=0.05
0	Observed FDP	GSFA	Count scenario	Factor Density=0.05
0	Observed FDP	GSFA	Count scenario	Factor Density=0.05
0	Observed FDP	GSFA	Count scenario	Factor Density=0.05
0	Observed FDP	GSFA	Count scenario	Factor Density=0.05
0	Observed FDP	GSFA	Count scenario	Factor Density=0.05
0	Observed FDP	GSFA	Count scenario	Factor Density=0.05
0	Observed FDP	GSFA	Count scenario	Factor Density=0.05
0.00421941	Observed FDP	GSFA	Count scenario	Factor Density=0.05
0	Observed FDP	GSFA	Count scenario	Factor Density=0.05
0	Observed FDP	GSFA	Count scenario	Factor Density=0.05
0.0112782	Observed FDP	GSFA	Count scenario	Factor Density=0.05
0	Observed FDP	GSFA	Count scenario	Factor Density=0.05
0	Observed FDP	GSFA	Count scenario	Factor Density=0.05
0.00403226	Observed FDP	GSFA	Count scenario	Factor Density=0.05
0	Observed FDP	GSFA	Count scenario	Factor Density=0.05
0	Observed FDP	GSFA	Count scenario	Factor Density=0.05
0	Observed FDP	GSFA	Count scenario	Factor Density=0.05
0	Observed FDP	GSFA	Count scenario	Factor Density=0.05
0	Observed FDP	GSFA	Count scenario	Factor Density=0.05
0	Observed FDP	GSFA	Count scenario	Factor Density=0.05
0.00403226	Observed FDP	GSFA	Count scenario	Factor Density=0.05
0	Observed FDP	GSFA	Count scenario	Factor Density=0.05
0	Observed FDP	GSFA	Count scenario	Factor Density=0.05
0	Observed FDP	GSFA	Count scenario	Factor Density=0.05
0	Observed FDP	GSFA	Count scenario	Factor Density=0.05
0	Observed FDP	GSFA	Count scenario	Factor Density=0.05
0	Observed FDP	GSFA	Count scenario	Factor Density=0.05
0.00353357	Observed FDP	GSFA	Count scenario	Factor Density=0.05
0	Observed FDP	GSFA	Count scenario	Factor Density=0.05
0	Observed FDP	GSFA	Count scenario	Factor Density=0.05
0	Observed FDP	GSFA	Count scenario	Factor Density=0.05
0	Observed FDP	GSFA	Count scenario	Factor Density=0.05
0.00398406	Observed FDP	GSFA	Count scenario	Factor Density=0.05
0	Observed FDP	GSFA	Count scenario	Factor Density=0.05
0	Observed FDP	GSFA	Count scenario	Factor Density=0.05
0	Observed FDP	GSFA	Count scenario	Factor Density=0.05
0	Observed FDP	GSFA	Count scenario	Factor Density=0.05
0	Observed FDP	GSFA	Count scenario	Factor Density=0.05
0	Observed FDP	GSFA	Count scenario	Factor Density=0.05
0	Observed FDP	GSFA	Count scenario	Factor Density=0.05
0	Observed FDP	GSFA	Count scenario	Factor Density=0.05
0	Observed FDP	GSFA	Count scenario	Factor Density=0.05
0	Observed FDP	GSFA	Count scenario	Factor Density=0.05
0	Observed FDP	GSFA	Count scenario	Factor Density=0.05
0	Observed FDP	GSFA	Count scenario	Factor Density=0.05
0	Observed FDP	GSFA	Count scenario	Factor Density=0.05
0.0161943	Observed FDP	GSFA	Count scenario	Factor Density=0.05
0	Observed FDP	GSFA	Count scenario	Factor Density=0.05
0	Observed FDP	GSFA	Count scenario	Factor Density=0.05
0	Observed FDP	GSFA	Count scenario	Factor Density=0.05
0	Observed FDP	GSFA	Count scenario	Factor Density=0.05
0	Observed FDP	GSFA	Count scenario	Factor Density=0.05
0	Observed FDP	GSFA	Count scenario	Factor Density=0.05
0	Observed FDP	GSFA	Count scenario	Factor Density=0.05
0	Observed FDP	GSFA	Count scenario	Factor Density=0.05
0	Observed FDP	GSFA	Count scenario	Factor Density=0.05
0	Observed FDP	GSFA	Count scenario	Factor Density=0.05
0	Observed FDP	GSFA	Count scenario	Factor Density=0.05
0.0077821	Observed FDP	GSFA	Count scenario	Factor Density=0.05
0	Observed FDP	GSFA	Count scenario	Factor Density=0.05
0	Observed FDP	GSFA	Count scenario	Factor Density=0.05
0.00425532	Observed FDP	GSFA	Count scenario	Factor Density=0.05
0	Observed FDP	GSFA	Count scenario	Factor Density=0.05
0	Observed FDP	GSFA	Count scenario	Factor Density=0.05
0	Observed FDP	GSFA	Count scenario	Factor Density=0.05
0	Observed FDP	GSFA	Count scenario	Factor Density=0.05
0.666667	Observed FDP	GSFA	Count scenario	Factor Density=0.05
0	Observed FDP	GSFA	Count scenario	Factor Density=0.05
0	Observed FDP	GSFA	Count scenario	Factor Density=0.05
0	Observed FDP	GSFA	Count scenario	Factor Density=0.05
0	Observed FDP	GSFA	Count scenario	Factor Density=0.05
0	Observed FDP	GSFA	Count scenario	Factor Density=0.05
0.0124481	Observed FDP	GSFA	Count scenario	Factor Density=0.05
0	Observed FDP	GSFA	Count scenario	Factor Density=0.05
0	Observed FDP	GSFA	Count scenario	Factor Density=0.05
0	Observed FDP	GSFA	Count scenario	Factor Density=0.05
0	Observed FDP	GSFA	Count scenario	Factor Density=0.05
0	Observed FDP	GSFA	Count scenario	Factor Density=0.05
0	Observed FDP	GSFA	Count scenario	Factor Density=0.05
0	Observed FDP	GSFA	Count scenario	Factor Density=0.05
0	Observed FDP	GSFA	Count scenario	Factor Density=0.05
0	Observed FDP	GSFA	Count scenario	Factor Density=0.05
0	Observed FDP	GSFA	Count scenario	Factor Density=0.05
0.00377358	Observed FDP	GSFA	Count scenario	Factor Density=0.05
0	Observed FDP	GSFA	Count scenario	Factor Density=0.05
0.00384615	Observed FDP	GSFA	Count scenario	Factor Density=0.05
0	Observed FDP	GSFA	Count scenario	Factor Density=0.05
0	Observed FDP	GSFA	Count scenario	Factor Density=0.05
0	Observed FDP	GSFA	Count scenario	Factor Density=0.05
0	Observed FDP	GSFA	Count scenario	Factor Density=0.05
0	Observed FDP	GSFA	Count scenario	Factor Density=0.05
0	Observed FDP	GSFA	Count scenario	Factor Density=0.05
0.00816327	Observed FDP	GSFA	Count scenario	Factor Density=0.05
0.00377358	Observed FDP	GSFA	Count scenario	Factor Density=0.05
0	Observed FDP	GSFA	Count scenario	Factor Density=0.05
0	Observed FDP	GSFA	Count scenario	Factor Density=0.05
0	Observed FDP	GSFA	Count scenario	Factor Density=0.05
0	Observed FDP	GSFA	Count scenario	Factor Density=0.05
0	Observed FDP	GSFA	Count scenario	Factor Density=0.05
0	Observed FDP	GSFA	Count scenario	Factor Density=0.05
0	Observed FDP	GSFA	Count scenario	Factor Density=0.05
0	Observed FDP	GSFA	Count scenario	Factor Density=0.05
0	Observed FDP	GSFA	Count scenario	Factor Density=0.05
0	Observed FDP	GSFA	Count scenario	Factor Density=0.05
0	Observed FDP	GSFA	Count scenario	Factor Density=0.05
0	Observed FDP	GSFA	Count scenario	Factor Density=0.05
0	Observed FDP	GSFA	Count scenario	Factor Density=0.05
0	Observed FDP	GSFA	Count scenario	Factor Density=0.05
0.00404858	Observed FDP	GSFA	Count scenario	Factor Density=0.05
0	Observed FDP	GSFA	Count scenario	Factor Density=0.05
0	Observed FDP	GSFA	Count scenario	Factor Density=0.05
0	Observed FDP	GSFA	Count scenario	Factor Density=0.05
0	Observed FDP	GSFA	Count scenario	Factor Density=0.05
0	Observed FDP	GSFA	Count scenario	Factor Density=0.05
0	Observed FDP	GSFA	Count scenario	Factor Density=0.05
0	Observed FDP	GSFA	Count scenario	Factor Density=0.05
0	Observed FDP	GSFA	Count scenario	Factor Density=0.05
0.00416667	Observed FDP	GSFA	Count scenario	Factor Density=0.05
0	Observed FDP	GSFA	Count scenario	Factor Density=0.05
0	Observed FDP	GSFA	Count scenario	Factor Density=0.05
0	Observed FDP	GSFA	Count scenario	Factor Density=0.05
0	Observed FDP	GSFA	Count scenario	Factor Density=0.05
0	Observed FDP	GSFA	Count scenario	Factor Density=0.05
0	Observed FDP	GSFA	Count scenario	Factor Density=0.05
0	Observed FDP	GSFA	Count scenario	Factor Density=0.05
0	Observed FDP	GSFA	Count scenario	Factor Density=0.05
0	Observed FDP	GSFA	Count scenario	Factor Density=0.05
0	Observed FDP	GSFA	Count scenario	Factor Density=0.05
0.00395257	Observed FDP	GSFA	Count scenario	Factor Density=0.05
0	Observed FDP	GSFA	Count scenario	Factor Density=0.05
0	Observed FDP	GSFA	Count scenario	Factor Density=0.05
0	Observed FDP	GSFA	Count scenario	Factor Density=0.05
0	Observed FDP	GSFA	Count scenario	Factor Density=0.05
0	Observed FDP	GSFA	Count scenario	Factor Density=0.05
0	Observed FDP	GSFA	Count scenario	Factor Density=0.05
0	Observed FDP	GSFA	Count scenario	Factor Density=0.05
0	Observed FDP	GSFA	Count scenario	Factor Density=0.05
0.00395257	Observed FDP	GSFA	Count scenario	Factor Density=0.05
0	Observed FDP	GSFA	Count scenario	Factor Density=0.05
0	Observed FDP	GSFA	Count scenario	Factor Density=0.05
0	Observed FDP	GSFA	Count scenario	Factor Density=0.05
0	Observed FDP	GSFA	Count scenario	Factor Density=0.05
0	Observed FDP	GSFA	Count scenario	Factor Density=0.05
0	Observed FDP	GSFA	Count scenario	Factor Density=0.05
0	Observed FDP	GSFA	Count scenario	Factor Density=0.05
0	Observed FDP	GSFA	Count scenario	Factor Density=0.05
0	Observed FDP	GSFA	Count scenario	Factor Density=0.05
0	Observed FDP	GSFA	Count scenario	Factor Density=0.05
0.00380228	Observed FDP	GSFA	Count scenario	Factor Density=0.05
0	Observed FDP	GSFA	Count scenario	Factor Density=0.05
0	Observed FDP	GSFA	Count scenario	Factor Density=0.05
0.012605	Observed FDP	GSFA	Count scenario	Factor Density=0.05
0	Observed FDP	GSFA	Count scenario	Factor Density=0.05
0	Observed FDP	GSFA	Count scenario	Factor Density=0.05
0	Observed FDP	GSFA	Count scenario	Factor Density=0.05
0	Observed FDP	GSFA	Count scenario	Factor Density=0.05
0	Observed FDP	GSFA	Count scenario	Factor Density=0.05
0	Observed FDP	GSFA	Count scenario	Factor Density=0.05
0	Observed FDP	GSFA	Count scenario	Factor Density=0.05
0	Observed FDP	GSFA	Count scenario	Factor Density=0.05
0	Observed FDP	GSFA	Count scenario	Factor Density=0.05
0	Observed FDP	GSFA	Count scenario	Factor Density=0.05
0	Observed FDP	GSFA	Count scenario	Factor Density=0.05
0.00383142	Observed FDP	GSFA	Count scenario	Factor Density=0.05
0.475	Observed FDP	GSFA	Count scenario	Factor Density=0.05
0	Observed FDP	GSFA	Count scenario	Factor Density=0.05
0	Observed FDP	GSFA	Count scenario	Factor Density=0.05
0	Observed FDP	GSFA	Count scenario	Factor Density=0.05
0	Observed FDP	GSFA	Count scenario	Factor Density=0.05
0.015625	Observed FDP	GSFA	Count scenario	Factor Density=0.05
0.333333	Observed FDP	GSFA	Count scenario	Factor Density=0.05
0	Observed FDP	GSFA	Count scenario	Factor Density=0.05
0	Observed FDP	GSFA	Count scenario	Factor Density=0.05
0	Observed FDP	GSFA	Count scenario	Factor Density=0.05
0.00401606	Observed FDP	GSFA	Count scenario	Factor Density=0.05
0	Observed FDP	GSFA	Count scenario	Factor Density=0.05
0	Observed FDP	GSFA	Count scenario	Factor Density=0.05
0	Observed FDP	GSFA	Count scenario	Factor Density=0.05
0	Observed FDP	GSFA	Count scenario	Factor Density=0.05
0	Observed FDP	GSFA	Count scenario	Factor Density=0.05
0	Observed FDP	GSFA	Count scenario	Factor Density=0.05
0	Observed FDP	GSFA	Count scenario	Factor Density=0.05
0	Observed FDP	GSFA	Count scenario	Factor Density=0.05
0	Observed FDP	GSFA	Count scenario	Factor Density=0.05
0	Observed FDP	GSFA	Count scenario	Factor Density=0.05
0	Observed FDP	GSFA	Count scenario	Factor Density=0.05
0	Observed FDP	GSFA	Count scenario	Factor Density=0.05
0	Observed FDP	GSFA	Count scenario	Factor Density=0.05
0.0387597	Observed FDP	GSFA	Count scenario	Factor Density=0.05
0	Observed FDP	GSFA	Count scenario	Factor Density=0.05
0	Observed FDP	GSFA	Count scenario	Factor Density=0.05
0.00358423	Observed FDP	GSFA	Count scenario	Factor Density=0.05
0.004	Observed FDP	GSFA	Count scenario	Factor Density=0.05
0	Observed FDP	GSFA	Count scenario	Factor Density=0.05
0.00338983	Observed FDP	GSFA	Count scenario	Factor Density=0.05
0	Observed FDP	GSFA	Count scenario	Factor Density=0.05
0	Observed FDP	GSFA	Count scenario	Factor Density=0.05
0	Observed FDP	GSFA	Count scenario	Factor Density=0.05
0	Observed FDP	GSFA	Count scenario	Factor Density=0.05
0	Observed FDP	GSFA	Count scenario	Factor Density=0.05
0	Observed FDP	GSFA	Count scenario	Factor Density=0.05
0	Observed FDP	GSFA	Count scenario	Factor Density=0.05
0	Observed FDP	GSFA	Count scenario	Factor Density=0.05
0	Observed FDP	GSFA	Count scenario	Factor Density=0.05
0	Observed FDP	GSFA	Count scenario	Factor Density=0.05
0.016129	Observed FDP	GSFA	Count scenario	Factor Density=0.05
0	Observed FDP	GSFA	Count scenario	Factor Density=0.05
0	Observed FDP	GSFA	Count scenario	Factor Density=0.05
0	Observed FDP	GSFA	Count scenario	Factor Density=0.05
0	Observed FDP	GSFA	Count scenario	Factor Density=0.05
0	Observed FDP	GSFA	Count scenario	Factor Density=0.05
0	Observed FDP	GSFA	Count scenario	Factor Density=0.05
0.00735294	Observed FDP	GSFA	Count scenario	Factor Density=0.05
0	Observed FDP	GSFA	Count scenario	Factor Density=0.05
0	Observed FDP	GSFA	Count scenario	Factor Density=0.05
0	Observed FDP	GSFA	Count scenario	Factor Density=0.05
0	Observed FDP	GSFA	Count scenario	Factor Density=0.05
0	Observed FDP	GSFA	Count scenario	Factor Density=0.05
0	Observed FDP	GSFA	Count scenario	Factor Density=0.05
0	Observed FDP	GSFA	Count scenario	Factor Density=0.05
0.00387597	Observed FDP	GSFA	Count scenario	Factor Density=0.05
0	Observed FDP	GSFA	Count scenario	Factor Density=0.05
0	Observed FDP	GSFA	Count scenario	Factor Density=0.05
0	Observed FDP	GSFA	Count scenario	Factor Density=0.05
0.00355872	Observed FDP	GSFA	Count scenario	Factor Density=0.05
0.310345	Observed FDP	GSFA	Count scenario	Factor Density=0.05
0	Observed FDP	GSFA	Count scenario	Factor Density=0.05
0	Observed FDP	GSFA	Count scenario	Factor Density=0.05
0	Observed FDP	GSFA	Count scenario	Factor Density=0.05
0	Observed FDP	GSFA	Count scenario	Factor Density=0.05
0	Observed FDP	GSFA	Count scenario	Factor Density=0.05
0	Observed FDP	GSFA	Count scenario	Factor Density=0.05
0	Observed FDP	GSFA	Count scenario	Factor Density=0.05
0	Observed FDP	GSFA	Count scenario	Factor Density=0.05
0	Observed FDP	GSFA	Count scenario	Factor Density=0.05
0	Observed FDP	GSFA	Count scenario	Factor Density=0.05
0	Observed FDP	GSFA	Count scenario	Factor Density=0.05
0	Observed FDP	GSFA	Count scenario	Factor Density=0.05
0	Observed FDP	GSFA	Count scenario	Factor Density=0.05
0.00392157	Observed FDP	GSFA	Count scenario	Factor Density=0.05
0	Observed FDP	GSFA	Count scenario	Factor Density=0.05
0	Observed FDP	GSFA	Count scenario	Factor Density=0.05
0	Observed FDP	GSFA	Count scenario	Factor Density=0.05
0	Observed FDP	GSFA	Count scenario	Factor Density=0.05
0	Observed FDP	GSFA	Count scenario	Factor Density=0.05
0	Observed FDP	GSFA	Count scenario	Factor Density=0.05
0	Observed FDP	GSFA	Count scenario	Factor Density=0.05
0	Observed FDP	GSFA	Count scenario	Factor Density=0.05
0.285714	Observed FDP	GSFA	Count scenario	Factor Density=0.05
0	Observed FDP	GSFA	Count scenario	Factor Density=0.05
0	Observed FDP	GSFA	Count scenario	Factor Density=0.05
0	Observed FDP	GSFA	Count scenario	Factor Density=0.05
0	Observed FDP	GSFA	Count scenario	Factor Density=0.05
0	Observed FDP	GSFA	Count scenario	Factor Density=0.05
0	Observed FDP	GSFA	Count scenario	Factor Density=0.05
0	Observed FDP	GSFA	Count scenario	Factor Density=0.05
0	Observed FDP	GSFA	Count scenario	Factor Density=0.05
0	Observed FDP	GSFA	Count scenario	Factor Density=0.05
0	Observed FDP	GSFA	Count scenario	Factor Density=0.05
0.00393701	Observed FDP	GSFA	Count scenario	Factor Density=0.05
0	Observed FDP	GSFA	Count scenario	Factor Density=0.05
0	Observed FDP	GSFA	Count scenario	Factor Density=0.05
0	Observed FDP	GSFA	Count scenario	Factor Density=0.05
0	Observed FDP	GSFA	Count scenario	Factor Density=0.05
0	Observed FDP	GSFA	Count scenario	Factor Density=0.05
0	Observed FDP	GSFA	Count scenario	Factor Density=0.05
0	Observed FDP	GSFA	Count scenario	Factor Density=0.05
0	Observed FDP	GSFA	Count scenario	Factor Density=0.05
0	Observed FDP	GSFA	Count scenario	Factor Density=0.05
0	Observed FDP	GSFA	Count scenario	Factor Density=0.05
0.00909091	Observed FDP	GSFA	Count scenario	Factor Density=0.05
0	Observed FDP	GSFA	Count scenario	Factor Density=0.05
0	Observed FDP	GSFA	Count scenario	Factor Density=0.05
0.00740741	Observed FDP	GSFA	Count scenario	Factor Density=0.05
0.00438596	Observed FDP	GSFA	Count scenario	Factor Density=0.05
0	Observed FDP	GSFA	Count scenario	Factor Density=0.05
0	Observed FDP	GSFA	Count scenario	Factor Density=0.05
0	Observed FDP	GSFA	Count scenario	Factor Density=0.05
0.0123967	Observed FDP	GSFA	Count scenario	Factor Density=0.05
0	Observed FDP	GSFA	Count scenario	Factor Density=0.05
0.0156863	Observed FDP	GSFA	Count scenario	Factor Density=0.05
0	Observed FDP	GSFA	Count scenario	Factor Density=0.05
0	Observed FDP	GSFA	Count scenario	Factor Density=0.05
0	Observed FDP	GSFA	Count scenario	Factor Density=0.05
0	Observed FDP	GSFA	Count scenario	Factor Density=0.05
0	Observed FDP	GSFA	Count scenario	Factor Density=0.05
0	Observed FDP	GSFA	Count scenario	Factor Density=0.05
0	Observed FDP	GSFA	Count scenario	Factor Density=0.05
0.0245902	Observed FDP	GSFA	Count scenario	Factor Density=0.05
0	Observed FDP	GSFA	Count scenario	Factor Density=0.05
0	Observed FDP	GSFA	Count scenario	Factor Density=0.05
0	Observed FDP	GSFA	Count scenario	Factor Density=0.05
0	Observed FDP	GSFA	Count scenario	Factor Density=0.05
0	Observed FDP	GSFA	Count scenario	Factor Density=0.05
0	Observed FDP	GSFA	Count scenario	Factor Density=0.05
0	Observed FDP	GSFA	Count scenario	Factor Density=0.05
0	Observed FDP	GSFA	Count scenario	Factor Density=0.05
0	Observed FDP	GSFA	Count scenario	Factor Density=0.05
0	Observed FDP	GSFA	Count scenario	Factor Density=0.05
0	Observed FDP	GSFA	Count scenario	Factor Density=0.05
0	Observed FDP	GSFA	Count scenario	Factor Density=0.05
0.483645	Observed FDP	GSFA	Count scenario	Factor Density=0.05
0	Observed FDP	GSFA	Count scenario	Factor Density=0.05
0	Observed FDP	GSFA	Count scenario	Factor Density=0.05
0	Observed FDP	GSFA	Count scenario	Factor Density=0.05
0	Observed FDP	GSFA	Count scenario	Factor Density=0.05
0	Observed FDP	GSFA	Count scenario	Factor Density=0.05
0	Observed FDP	GSFA	Count scenario	Factor Density=0.05
0	Observed FDP	GSFA	Count scenario	Factor Density=0.05
0	Observed FDP	GSFA	Count scenario	Factor Density=0.05
0	Observed FDP	GSFA	Count scenario	Factor Density=0.05
0.0110294	Observed FDP	GSFA	Count scenario	Factor Density=0.05
0.00429185	Observed FDP	GSFA	Count scenario	Factor Density=0.05
0	Observed FDP	GSFA	Count scenario	Factor Density=0.05
0	Observed FDP	GSFA	Count scenario	Factor Density=0.05
0	Observed FDP	GSFA	Count scenario	Factor Density=0.05
0	Observed FDP	GSFA	Count scenario	Factor Density=0.05
0.00420168	Observed FDP	GSFA	Count scenario	Factor Density=0.05
0.00711744	Observed FDP	GSFA	Count scenario	Factor Density=0.05
0	Observed FDP	GSFA	Count scenario	Factor Density=0.05
0	Observed FDP	GSFA	Count scenario	Factor Density=0.05
0	Observed FDP	GSFA	Count scenario	Factor Density=0.05
0	Observed FDP	GSFA	Count scenario	Factor Density=0.05
0	Observed FDP	GSFA	Count scenario	Factor Density=0.05
0	Observed FDP	GSFA	Count scenario	Factor Density=0.05
0	Observed FDP	GSFA	Count scenario	Factor Density=0.05
0	Observed FDP	GSFA	Count scenario	Factor Density=0.05
0	Observed FDP	GSFA	Count scenario	Factor Density=0.05
0.00784314	Observed FDP	GSFA	Count scenario	Factor Density=0.05
0	Observed FDP	GSFA	Count scenario	Factor Density=0.05
0.0220588	Observed FDP	GSFA	Count scenario	Factor Density=0.05
0	Observed FDP	GSFA	Count scenario	Factor Density=0.05
0.00340136	Observed FDP	GSFA	Count scenario	Factor Density=0.05
0.008	Observed FDP	GSFA	Count scenario	Factor Density=0.05
0	Observed FDP	GSFA	Count scenario	Factor Density=0.05
0	Observed FDP	GSFA	Count scenario	Factor Density=0.05
0	Observed FDP	GSFA	Count scenario	Factor Density=0.05
0	Observed FDP	GSFA	Count scenario	Factor Density=0.05
0	Observed FDP	GSFA	Count scenario	Factor Density=0.05
0.00383142	Observed FDP	GSFA	Count scenario	Factor Density=0.05
0	Observed FDP	GSFA	Count scenario	Factor Density=0.05
0	Observed FDP	GSFA	Count scenario	Factor Density=0.05
0	Observed FDP	GSFA	Count scenario	Factor Density=0.05
0	Observed FDP	GSFA	Count scenario	Factor Density=0.05
0	Observed FDP	GSFA	Count scenario	Factor Density=0.05
0	Observed FDP	GSFA	Count scenario	Factor Density=0.05
0	Observed FDP	GSFA	Count scenario	Factor Density=0.05
0	Observed FDP	GSFA	Count scenario	Factor Density=0.05
0	Observed FDP	GSFA	Count scenario	Factor Density=0.05
0	Observed FDP	GSFA	Count scenario	Factor Density=0.05
0	Observed FDP	GSFA	Count scenario	Factor Density=0.05
0	Observed FDP	GSFA	Count scenario	Factor Density=0.05
0	Observed FDP	GSFA	Count scenario	Factor Density=0.05
0	Observed FDP	GSFA	Count scenario	Factor Density=0.05
0	Observed FDP	GSFA	Count scenario	Factor Density=0.05
0.00358423	Observed FDP	GSFA	Count scenario	Factor Density=0.05
0.0222222	Observed FDP	GSFA	Count scenario	Factor Density=0.05
0	Observed FDP	GSFA	Count scenario	Factor Density=0.05
0	Observed FDP	GSFA	Count scenario	Factor Density=0.05
0	Observed FDP	GSFA	Count scenario	Factor Density=0.05
0	Observed FDP	GSFA	Count scenario	Factor Density=0.05
0	Observed FDP	GSFA	Count scenario	Factor Density=0.05
0	Observed FDP	GSFA	Count scenario	Factor Density=0.05
0	Observed FDP	GSFA	Count scenario	Factor Density=0.05
0.0148699	Observed FDP	GSFA	Count scenario	Factor Density=0.05
0	Observed FDP	GSFA	Count scenario	Factor Density=0.05
0.00754717	Observed FDP	GSFA	Count scenario	Factor Density=0.05
0	Observed FDP	GSFA	Count scenario	Factor Density=0.05
0	Observed FDP	GSFA	Count scenario	Factor Density=0.05
0	Observed FDP	GSFA	Count scenario	Factor Density=0.05
0	Observed FDP	GSFA	Count scenario	Factor Density=0.05
0	Observed FDP	GSFA	Count scenario	Factor Density=0.05
0.00381679	Observed FDP	GSFA	Count scenario	Factor Density=0.05
0	Observed FDP	GSFA	Count scenario	Factor Density=0.05
0	Observed FDP	GSFA	Count scenario	Factor Density=0.05
0	Observed FDP	GSFA	Count scenario	Factor Density=0.05
0	Observed FDP	GSFA	Count scenario	Factor Density=0.05
0	Observed FDP	GSFA	Count scenario	Factor Density=0.05
0	Observed FDP	GSFA	Count scenario	Factor Density=0.05
0	Observed FDP	GSFA	Count scenario	Factor Density=0.05
0	Observed FDP	GSFA	Count scenario	Factor Density=0.05
0	Observed FDP	GSFA	Count scenario	Factor Density=0.05
0.00395257	Observed FDP	GSFA	Count scenario	Factor Density=0.05
0	Observed FDP	GSFA	Count scenario	Factor Density=0.05
0	Observed FDP	GSFA	Count scenario	Factor Density=0.05
0.0041841	Observed FDP	GSFA	Count scenario	Factor Density=0.05
0	Observed FDP	GSFA	Count scenario	Factor Density=0.05
0	Observed FDP	GSFA	Count scenario	Factor Density=0.05
0	Observed FDP	GSFA	Count scenario	Factor Density=0.05
0.0113208	Observed FDP	GSFA	Count scenario	Factor Density=0.05
0	Observed FDP	GSFA	Count scenario	Factor Density=0.05
0	Observed FDP	GSFA	Count scenario	Factor Density=0.05
0	Observed FDP	GSFA	Count scenario	Factor Density=0.05
0	Observed FDP	GSFA	Count scenario	Factor Density=0.05
0	Observed FDP	GSFA	Count scenario	Factor Density=0.05
0	Observed FDP	GSFA	Count scenario	Factor Density=0.05
0	Observed FDP	GSFA	Count scenario	Factor Density=0.05
0	Observed FDP	GSFA	Count scenario	Factor Density=0.05
0	Observed FDP	GSFA	Count scenario	Factor Density=0.05
0.0035461	Observed FDP	GSFA	Count scenario	Factor Density=0.05
0	Observed FDP	GSFA	Count scenario	Factor Density=0.05
0	Observed FDP	GSFA	Count scenario	Factor Density=0.05
0	Observed FDP	GSFA	Count scenario	Factor Density=0.05
0	Observed FDP	GSFA	Count scenario	Factor Density=0.05
0	Observed FDP	GSFA	Count scenario	Factor Density=0.05
0	Observed FDP	GSFA	Count scenario	Factor Density=0.05
0.0169492	Observed FDP	GSFA	Count scenario	Factor Density=0.05
0.00403226	Observed FDP	GSFA	Count scenario	Factor Density=0.05
0	Observed FDP	GSFA	Count scenario	Factor Density=0.05
0.0169492	Observed FDP	GSFA	Count scenario	Factor Density=0.05
0	Observed FDP	GSFA	Count scenario	Factor Density=0.05
0	Observed FDP	GSFA	Count scenario	Factor Density=0.05
0	Observed FDP	GSFA	Count scenario	Factor Density=0.05
[truncated: 5,019 more rows]
