# Supplementary material for: A new Bayesian factor analysis method improves detection of genes and biological processes affected by perturbations in single-cell CRISPR screening
Source: Nat Methods. 2023 Sep 28;20(11):1693–703. doi: 10.1038/s41592-023-02017-4 (PMC10630124; doi:10.1038/s41592-023-02017-4)
Supplement: Supplementary file 10 — Statistical source data. [file 41592_2023_2017_MOESM10_ESM.xlsx]

## Sheet: Extended Data Fig. 3a
Perturbation	Linear regression estimate of effect size	Posterior mean estimate of effect size
M1	0.0251963	0.000354768
M2	0.118523	0.00401637
M3	0.137981	0.01111
M4	0.0673781	0.00146659
M5	0.538518	0.537475
M6	0.0542185	0.00204249
M7	-0.00389382	0
M1	-0.021038	-0.00095717
M2	0.18714	0.0396897
M3	0.117828	0.00425812
M4	-0.087035	-0.00288319
M5	0.579895	0.575787
M6	0.116953	0.00790689
M7	0.0407216	0
M1	0.0750907	-0.0215049
M2	0.0558454	-0.0208721
M3	0.21408	0.0628264
M4	0.11152	-0.0173433
M5	0.599223	0.571561
M6	0.0901077	-0.0187929
M7	0.106796	0
M1	-0.0697565	-0.00113837
M2	-0.129349	-0.00518735
M3	0.0484844	-0.000809257
M4	-0.0196281	-0.00124802
M5	0.607968	0.605813
M6	0.0369928	-0.000744148
M7	0.0625544	0
M1	0.102154	-0.00196723
M2	0.132836	0.00297646
M3	0.0242613	-0.00226694
M4	0.145984	0.0671144
M5	0.686275	0.684026
M6	0.148819	0.00931815
M7	0.0543251	0
M1	0.0864188	-0.00507981
M2	-0.0703013	-0.00683629
M3	0.155796	0.0143726
M4	0.0474401	-0.00561108
M5	0.635648	0.625587
M6	0.078006	-0.00469316
M7	0.0812356	0
M1	0.155234	-0.0145156
M2	0.0803086	-0.0179465
M3	-0.0178222	-0.0201791
M4	0.0806281	-0.0186319
M5	0.714788	0.690856
M6	0.129311	-0.012142
M7	0.101403	0
M1	0.15696	0.00511289
M2	0.119844	0.00425155
M3	0.0484199	0.00159008
M4	0.15322	0.031054
M5	0.588548	0.584808
M6	0.094688	0.00380365
M7	0.0158855	0
M1	0.0339822	-0.000437286
M2	0.192488	0.0518962
M3	0.222427	0.169419
M4	0.0425261	-0.000423889
M5	0.641792	0.641265
M6	-0.0205678	-0.00138213
M7	0.00506571	0
M1	0.125079	-0.000299691
M2	0.148146	0.00167981
M3	0.0832866	0.00034945
M4	0.00215133	-0.00290167
M5	0.527739	0.523608
M6	0.165471	0.0256739
M7	0.0778528	0
M1	0.0682613	-0.00226533
M2	0.0263585	-0.00273435
M3	0.0261829	-0.00206283
M4	0.103881	7.9357e-05
M5	0.706429	0.698795
M6	-0.0108976	-0.00305474
M7	0.0613833	0
M1	0.00188554	-0.00589319
M2	0.113666	-0.00473828
M3	0.0642139	-0.00499071
M4	0.131376	0.00399953
M5	0.641719	0.630632
M6	0.104808	-0.00150021
M7	0.0812421	0
M1	0.0808185	0.00118359
M2	0.11646	0.00211994
M3	0.0748503	0.00230042
M4	0.0621782	0.00137452
M5	0.497103	0.490231
M6	0.235086	0.136959
M7	0.0259908	0
M1	0.146986	0.0065168
M2	0.0537646	0.00106223
M3	0.201379	0.0793129
M4	0.0601922	0.000936228
M5	0.638995	0.63186
M6	0.0314511	0.000423107
M7	-0.0395796	0
M1	0.0359965	-0.0323109
M2	0.133425	-0.0224353
M3	0.00936203	-0.0321238
M4	0.0932547	-0.0280341
M5	0.583245	0.551389
M6	-0.0809552	-0.0360602
M7	0.120224	0
M1	0.079923	0.000129262
M2	0.088919	0.000818845
M3	0.181614	0.034766
M4	0.0796996	0.0005406
M5	0.60371	0.598604
M6	0.13241	0.0223904
M7	0.00346063	0
M1	0.0801479	0.00108018
M2	0.0248619	-4.20289e-05
M3	0.108952	0.00408125
M4	-0.00631273	-0.00018909
M5	0.659842	0.657972
M6	0.0662268	0.00112938
M7	-0.00108954	0
M1	0.0733639	-0.00126765
M2	0.0941505	-0.000664739
M3	0.131053	0.00688391
M4	0.254015	0.261465
M5	0.620657	0.6218
M6	0.0435501	-0.00207038
M7	0.0493081	0
M1	0.119026	-0.00104363
M2	0.0729634	-0.00265802
M3	0.128545	0.00345751
M4	0.127583	0.00303681
M5	0.503747	0.501769
M6	0.187715	0.0726368
M7	0.0709587	0
M1	0.0119707	-6.40117e-05
M2	0.0391854	-0.000328403
M3	0.0892411	0.00251124
M4	0.102934	0.00606248
M5	0.778692	0.775138
M6	0.115144	0.0105221
M7	0.00636756	0
M1	0.0200602	-0.00174041
M2	0.137391	0.00651884
M3	0.189753	0.0288687
M4	0.00192258	-0.00182158
M5	0.628755	0.62398
M6	0.118011	0.00523666
M7	0.0696697	0
M1	0.0636656	-0.231096
M2	0.0619023	-0.230912
M3	-0.0394341	-0.233079
M4	0.157342	-0.18626
M5	0.652899	0.442576
M6	-0.021917	-0.232445
M7	0.196313	0
M1	0.0822476	0.000805789
M2	-0.00932275	-1.55974e-08
M3	0.00778368	0.000344286
M4	0.112733	0.00529047
M5	0.579719	0.573245
M6	0.179919	0.0373702
M7	-0.0268617	0
M1	0.0499393	-0.00526296
M2	0.172289	0.0365132
M3	0.0682461	-0.00457838
M4	0.126283	0.0029142
M5	0.512419	0.504892
M6	0.162818	0.0301215
M7	0.0814628	0
M1	-0.0886312	-0.000938999
M2	0.0121986	-7.29768e-05
M3	0.0336215	0.000491671
M4	0.0938717	0.00304795
M5	0.504236	0.49958
M6	0.0650271	0.0015167
M7	0.00899145	0
M1	0.036571	-0.0833025
M2	0.0711107	-0.0830412
M3	0.0201945	-0.0834673
M4	0.0463123	-0.0820496
M5	0.560211	0.484738
M6	0.137835	-0.0735351
M7	0.138393	0
M1	0.0641645	-0.000132455
M2	0.0668738	0.000789905
M3	0.0904936	0.00149851
M4	-0.0278651	-0.000387648
M5	0.527644	0.52373
M6	0.0188466	-0.000142053
M7	0.0209247	0
M1	0.193022	0.0282286
M2	0.160262	0.0350424
M3	0.0724391	-0.00046878
M4	0.202827	0.105063
M5	0.573981	0.572962
M6	0.0685139	0.000240175
M7	0.049247	0
M1	0.279695	0.208093
M2	0.174511	-0.00540701
M3	-0.0221573	-0.0150741
M4	0.0268795	-0.0124761
M5	0.659036	0.640174
M6	0.0112884	-0.0126313
M7	0.0885366	0
M1	0.19231	0.0325312
M2	0.0603954	-7.38246e-05
M3	0.204779	0.112699
M4	-0.0107006	0.000154972
M5	0.481182	0.478108
M6	-0.0915095	-0.00145077
M7	-0.0166595	0
M1	0.0470948	-0.00856818
M2	0.156244	0.00458237
M3	0.0330286	-0.00743825
M4	-0.0274039	-0.00963394
M5	0.714217	0.703317
M6	0.114281	-0.00445753
M7	0.0867389	0
M1	0.0620383	-0.00109844
M2	0.00441718	-0.00129153
M3	0.0415225	-0.0010774
M4	0.0739004	-0.000577808
M5	0.618498	0.615476
M6	0.0746193	0.00138907
M7	0.0594634	0
M1	0.173831	0.0174642
M2	0.0104686	-0.00364042
M3	0.0859008	-0.00192325
M4	0.211994	0.0988267
M5	0.553309	0.548616
M6	0.0128478	-0.00466817
M7	0.0710063	0
M1	0.0795108	-0.00139016
M2	0.128433	0.00207608
M3	0.159269	0.0148212
M4	0.289553	0.285009
M5	0.658392	0.652049
M6	0.0550835	-0.00120602
M7	0.0399795	0
M1	0.103769	0.00133909
M2	0.195002	0.0242794
M3	0.183006	0.0298234
M4	0.155939	0.0294234
M5	0.543777	0.537766
M6	0.0816569	0.00246698
M7	-0.0127134	0
M1	0.0969196	0.000978284
M2	0.0518929	0.0013223
M3	0.0325028	0.00065378
M4	0.0481035	0.0013249
M5	0.479242	0.473565
M6	0.214598	0.080499
M7	-0.0192162	0
M1	0.0554677	-0.00415371
M2	0.115948	-0.0028298
M3	0.0636993	-0.00279573
M4	0.120164	-0.000180982
M5	0.551072	0.546664
M6	0.0647301	-0.00203163
M7	0.0784039	0
M1	0.0845581	0.000171209
M2	0.0992351	0.00263057
M3	0.0515588	0.00133395
M4	0.220555	0.0655324
M5	0.609539	0.603409
M6	0.0773746	0.00240437
M7	-0.0274832	0
M1	0.0530207	-0.00246634
M2	0.141688	0.0063646
M3	0.178621	0.0502438
M4	0.0270268	-0.00220144
M5	0.404271	0.399042
M6	0.0420907	-0.00170168
M7	0.0755569	0
M1	0.110937	0.00325898
M2	-0.0236846	-0.00395635
M3	0.146418	0.00738104
M4	0.212267	0.109676
M5	0.510759	0.499937
M6	0.0201907	-0.00305186
M7	0.0739533	0
M1	0.0330678	-0.00122277
M2	-0.0047938	-0.00202738
M3	0.185161	0.04559
M4	0.195903	0.0602635
M5	0.447691	0.443933
M6	0.179949	0.0419568
M7	0.0566139	0
M1	0.0710001	0.000588531
M2	0.217233	0.111791
M3	-0.0646815	-0.00239996
M4	0.093953	0.00458492
M5	0.746663	0.743236
M6	0.12847	0.00914315
M7	-0.00286887	0
M1	0.0392428	-0.0228475
M2	0.19043	0.0308103
M3	0.278002	0.247483
M4	0.118516	-0.0169456
M5	0.572404	0.550025
M6	0.0903063	-0.0215003
M7	0.0928514	0
M1	0.0468367	0.000842276
M2	0.13746	0.012711
M3	0.126023	0.00665216
M4	0.0882003	0.00193099
M5	0.694287	0.684385
M6	0.178146	0.0585536
M7	-0.00224466	0
M1	0.147296	0.00825139
M2	0.143728	0.00752878
M3	0.126585	0.00369287
M4	0.140733	0.0115842
M5	0.483155	0.47464
M6	0.0721657	0.00129948
M7	0.0438733	0
M1	0.149126	0.00797253
M2	0.122817	0.00221726
M3	0.169759	0.0255068
M4	0.249319	0.201842
M5	0.717888	0.715169
M6	0.0442563	0.00315047
M7	-0.0312696	0
M1	0.0666357	-0.164649
M2	0.197936	-0.0638858
M3	-0.0210035	-0.165528
M4	-0.00386443	-0.16581
M5	0.571634	0.42249
M6	0.197552	-0.00937541
M7	0.153933	0
M1	0.201171	0.010713
M2	0.18794	0.0137645
M3	0.0337694	-0.0505113
M4	0.195386	0.02175
M5	0.498509	0.443904
M6	0.0665585	-0.0496123
M7	0.104826	0
M1	0.102512	-0.000179451
M2	-0.0118588	-0.00205576
M3	0.0661605	0.000564843
M4	0.173912	0.0312149
M5	0.483877	0.479678
M6	0.0239036	-0.00167184
M7	0.0620777	0
M1	0.0682158	-0.0269283
M2	0.111255	-0.0207443
M3	0.0787437	-0.0232195
M4	0.118122	-0.0203489
M5	0.698514	0.673489
M6	0.128742	-0.014232
M7	0.110547	0
M1	0.122801	0.00205951
M2	0.0657757	-0.000240038
M3	0.157623	0.0320845
M4	0.0936497	0.00409232
M5	0.605936	0.602752
M6	0.101198	0.00233475
M7	0.0190005	0
M1	0.137631	-0.00544823
M2	0.140366	-0.00693915
M3	-0.0468397	-0.0134131
M4	0.0975095	-0.00780076
M5	0.634716	0.614865
M6	0.0550109	-0.00914713
M7	0.100935	0
M1	0.153047	0.00684496
M2	0.175276	0.00949336
M3	0.089631	0.00202396
M4	0.0988131	0.00376244
M5	0.504225	0.502536
M6	0.0852698	0.00190835
M7	0.0138196	0
M1	0.0675605	0.000518042
M2	0.084954	0.0017881
M3	0.188921	0.050317
M4	0.125177	0.00926782
M5	0.547906	0.545716
M6	0.222916	0.190032
M7	0.00596643	0
M1	0.0697206	-0.000383919
M2	0.0678015	7.65557e-05
M3	0.0536646	0.00111725
M4	0.0668779	0.00150327
M5	0.593827	0.596863
M6	0.0695803	0.00495809
M7	0.0287933	0
M1	0.140466	0.00417712
M2	0.141347	0.0081243
M3	0.0300553	0.000345394
M4	0.119566	0.00615033
M5	0.513055	0.509356
M6	0.0391806	0.000223619
M7	0.0250659	0
M1	0.0879328	-0.00467414
M2	0.0370319	-0.00533565
M3	0.123299	0.00317939
M4	0.104329	-0.0021647
M5	0.659043	0.652855
M6	-0.0682313	-0.0059903
M7	0.083672	0
M1	0.0782108	-0.000703153
M2	0.0976384	0.000350842
M3	0.0203116	-0.00112664
M4	-0.000720971	-0.000937861
M5	0.553531	0.548426
M6	0.141679	0.0133089
M7	0.0641058	0
M1	0.106314	0.00262987
M2	0.0380567	0.00058448
M3	0.0783371	0.000830311
M4	0.219579	0.145035
M5	0.554356	0.550835
M6	0.114331	0.0082973
M7	0.00270377	0
M1	0.118496	0.00210469
M2	0.137529	0.00365492
M3	0.0697324	0.00137917
M4	0.345036	0.345788
M5	0.365277	0.365658
M6	-0.0467955	-0.000884237
M7	-0.0395042	0
M1	0.0341491	-0.101428
M2	-0.0143691	-0.101532
M3	0.0892976	-0.098074
M4	0.136982	-0.0904843
M5	0.56019	0.464319
M6	0.174134	-0.0586747
M7	0.146878	0
M1	0.0488283	-0.00480498
M2	0.132624	-0.000769586
M3	0.117256	0.000169564
M4	0.360754	0.351115
M5	0.645734	0.642823
M6	0.0644144	-0.00186683
M7	0.0671498	0
M1	0.126612	0.00434542
M2	0.129942	0.00661057
M3	0.110143	0.00500911
M4	-0.0435279	-0.00131026
M5	0.576195	0.570488
M6	0.187315	0.0553213
M7	0.000460948	0
M1	0.186489	0.0328428
M2	0.091097	-0.0131072
M3	0.041965	-0.0139532
M4	0.103506	-0.00957963
M5	0.632254	0.616936
M6	0.278655	0.26538
M7	0.0705119	0
M1	0.0071988	-0.0399758
M2	0.0165403	-0.0400125
M3	0.0221018	-0.0393509
M4	0.177988	-0.00188656
M5	0.575158	0.530433
M6	0.0337541	-0.0389043
M7	0.119485	0
M1	0.133916	0.00396846
M2	-0.0372016	-0.0004986
M3	-0.00338255	-4.8177e-05
M4	0.0425968	0.000869225
M5	0.705877	0.705676
M6	0.013892	1.98933e-05
M7	-0.025025	0
M1	0.0636367	-0.000923899
M2	-0.0460429	-0.00279837
M3	0.0369593	-0.00139188
M4	-0.00884516	-0.00281302
M5	0.658034	0.653199
M6	0.201581	0.0764006
M7	0.0582965	0
M1	0.0306602	0.000160889
M2	0.00374455	-2.85808e-06
M3	-0.00709912	-0.000453113
M4	0.125301	0.0108249
M5	0.569921	0.56498
M6	0.107112	0.00328022
M7	-0.0271391	0
M1	0.00516757	-0.0636848
M2	0.114863	-0.0603887
M3	0.0995242	-0.0592136
M4	0.0113009	-0.0636985
M5	0.600445	0.540615
M6	0.0341254	-0.0631772
M7	0.133206	0
M1	0.100129	0.00181923
M2	0.0670201	0.000159937
M3	0.0790905	0.00237005
M4	0.13306	0.0129244
M5	0.588606	0.588413
M6	0.173405	0.0550165
M7	0.0335223	0
M1	0.0870514	0.00139226
M2	0.0082274	-0.00028033
M3	0.0432581	-0.000117569
M4	0.198342	0.0981247
M5	0.704453	0.700964
M6	-0.0085732	-0.000497482
M7	-0.024096	0
M1	0.120155	0.00301662
M2	0.093365	0.00042459
M3	0.206173	0.154366
M4	0.149996	0.0213244
M5	0.549753	0.552493
M6	0.151686	0.0549208
M7	0.00505785	0
M1	-0.0376312	-0.0132639
M2	0.0578529	-0.0117456
M3	0.13182	-0.00496728
M4	0.0161807	-0.0130086
M5	0.612798	0.598997
M6	0.192153	0.038633
M7	0.0925977	0
M1	0.102252	0.00401743
M2	0.194419	0.0298715
M3	0.184941	0.0348641
M4	0.181129	0.020409
M5	0.52466	0.52094
M6	0.115496	0.00550816
M7	-0.0401295	0
M1	0.066223	-0.00287488
M2	0.154777	0.00556018
M3	0.0902035	-0.00218797
M4	0.128759	0.00657454
M5	0.597062	0.587957
M6	-0.05871	-0.00482188
M7	0.0817286	0
M1	0.0633145	0.000644132
M2	0.114913	0.00249821
M3	-0.0579718	-0.00255934
M4	0.0894463	0.0020102
M5	0.452857	0.449683
M6	0.143333	0.0216384
M7	-0.0173717	0
M1	0.0713946	-7.89093e-06
M2	0.113989	0.00206762
M3	0.214484	0.122501
M4	0.124887	0.00992757
M5	0.550237	0.545002
M6	0.0726539	3.15352e-05
M7	0.0265835	0
M1	0.0477372	-0.0312773
M2	0.0980058	-0.02539
M3	0.224998	0.0759212
M4	0.0538543	-0.0301043
M5	0.598514	0.565338
M6	-0.0111525	-0.045673
M7	0.111745	0
M1	0.146805	0.00419236
M2	0.109476	0.00122699
M3	0.0897777	0.00260199
M4	0.0960107	0.00192439
M5	0.681447	0.678173
M6	0.0632225	0.00112833
M7	0.0125911	0
M1	0.137936	0.00531274
M2	0.209755	0.0937408
M3	0.196221	0.0824166
M4	0.0423147	0.00117296
M5	0.526526	0.525999
M6	0.092911	0.0018825
M7	-0.022527	0
M1	0.0332878	0.000268042
M2	0.218658	0.0758202
M3	0.126125	0.00958664
M4	0.0499437	0.000505228
M5	0.521497	0.518346
M6	0.062749	0.00207533
M7	-0.0251684	0
M1	0.147368	0.0076705
M2	0.130277	0.00265886
M3	0.168432	0.0298257
M4	0.0892494	0.00282504
M5	0.662999	0.658634
M6	-0.00690898	-0.000152727
M7	-0.0744738	0
M1	0.0829723	0.00134537
M2	0.0427306	-0.000454076
M3	0.16896	0.0342073
M4	0.0739309	0.00100894
M5	0.61582	0.612043
M6	0.131887	0.00774016
M7	6.81919e-05	0
M1	0.223723	0.0315237
M2	0.0204675	-0.00127081
M3	0.0644982	3.27214e-05
M4	0.0453705	-0.000371364
M5	0.720424	0.716002
M6	0.039697	-0.000110043
M7	0.0462597	0
M1	0.125943	0.0026888
M2	-0.0480586	-0.000617491
M3	0.0557042	-0.000579592
M4	0.0831061	0.00241068
M5	0.494068	0.485995
M6	-0.00352809	-0.00050615
M7	0.0521031	0
M1	0.12368	0.00495081
M2	0.105681	0.000904658
M3	0.119589	0.00623851
M4	0.104571	0.000384879
M5	0.642836	0.6359
M6	-0.0237052	-0.00122461
M7	0.0567624	0
M1	0.126493	0.00409743
M2	0.0774747	0.000525149
M3	0.0115854	-0.000385316
M4	0.0913016	0.00650123
M5	0.475183	0.469854
M6	0.0472902	0.00127047
M7	0.0167836	0
M1	0.132197	0.000871818
M2	0.103707	-0.000744745
M3	0.124895	0.00216578
M4	0.00320715	-0.00291144
M5	0.580888	0.576695
M6	0.0650208	-0.00139837
M7	0.0636192	0
M1	0.159596	0.022377
M2	0.181361	0.0288927
M3	0.16984	0.0391318
M4	0.000907993	-0.000574866
M5	0.573249	0.567466
M6	-0.0360302	-0.00111395
M7	0.00478604	0
M1	0.159734	0.0133527
M2	0.108002	0.00154445
M3	0.0945	0.00463555
M4	-0.200213	-0.0891244
M5	0.358071	0.352826
M6	0.0409287	0.000485796
M7	0.0274741	0
M1	0.102158	0.00760784
M2	0.149605	0.00863304
M3	-0.0259536	-0.0014534
M4	0.0188768	-0.000580921
M5	0.603077	0.599297
M6	0.0668885	0.00154617
M7	0.0127049	0
M1	0.156879	0.0112084
M2	-0.0436083	-0.00280746
M3	0.126894	0.00570373
M4	-0.0726669	-0.0033706
M5	0.469914	0.463771
M6	0.18089	0.0639514
M7	0.0498352	0
M1	0.028557	-0.000601005
M2	0.0471277	-0.000626431
M3	0.075965	0.00223422
M4	0.17543	0.0300503
M5	0.540093	0.539812
M6	0.221905	0.122393
M7	0.0290482	0
M1	0.220238	0.113133
M2	-0.023754	-0.00102642
M3	-0.000338318	-0.000949306
M4	0.195295	0.0567832
M5	0.552808	0.547749
M6	0.0447777	-6.8842e-05
M7	0.0332048	0
M1	0.186739	0.00871959
M2	0.137627	0.00435957
M3	-0.0556733	-0.00214355
M4	0.101059	0.00323119
M5	0.608856	0.598947
M6	0.11346	0.00263486
M7	0.0506806	0
M1	0.116061	0.00296559
M2	0.14348	0.00776165
M3	0.0729698	-0.000614375
M4	0.104666	0.00189768
M5	0.554128	0.545671
M6	-0.0164741	-0.0140987
M7	0.0515849	0
M1	0.021039	-0.00617573
M2	0.0270905	-0.00618552
M3	0.0882167	-0.000399626
M4	-0.139116	-0.0173254
M5	0.668561	0.660179
M6	0.0973159	-0.0023578
M7	0.0798567	0
M1	0.0909828	0.00023207
M2	0.248281	0.194328
M3	0.0618677	-0.00105572
M4	0.238147	0.203308
M5	0.554967	0.5472
M6	0.148789	0.0215458
M7	0.0354238	0
M1	0.110102	-0.177522
M2	0.0352694	-0.184418
M3	0.188408	-0.123674
M4	0.0653559	-0.18057
M5	0.577061	0.408466
M6	0.128383	-0.172909
M7	0.171557	0
M1	0.117124	0.00190185
M2	0.13814	0.00297553
M3	0.0028459	-0.000204876
M4	-0.00843279	-0.000249079
M5	0.429577	0.424993
M6	0.0840564	0.00384857
M7	0.0346306	0
M1	0.107578	-0.00884827
M2	0.119085	-0.00824254
M3	-0.0632495	-0.0118694
M4	0.168301	0.0265203
M5	0.562681	0.5527
M6	0.0163542	-0.0103037
M7	0.0952765	0
M1	0.140296	0.00628839
M2	-0.0237056	-0.000148511
M3	0.0892105	0.0020337
M4	-0.00207885	-0.000476167
M5	0.640497	0.637511
M6	0.122796	0.00696963
M7	-0.0569005	0
M1	-0.0209853	-0.000388883
M2	-0.0713993	-0.000445748
M3	0.190734	0.0442869
M4	0.131558	0.0103248
M5	0.488614	0.481888
M6	0.115134	0.00467685
M7	0.018964	0
M1	0.162715	0.0178271
M2	0.0721795	0.00262075
M3	0.0422036	0.000465438
M4	0.107007	0.00366675
M5	0.641539	0.639471
M6	0.0459231	0.0004977
M7	-0.0280974	0
M1	0.0805499	-0.00256418
M2	-0.0206991	-0.00285646
M3	0.0709912	-0.00087741
M4	0.114397	0.0029237
M5	0.64241	0.639536
M6	0.108034	0.0101669
M7	0.0653246	0
M1	0.111821	-0.0155811
M2	-0.0122268	-0.0174281
M3	0.210462	0.0398738
M4	-0.0747155	-0.019275
M5	0.546987	0.52569
M6	-0.0127183	-0.0174148
M7	0.107079	0
M1	0.0823656	-0.0196647
M2	0.0316759	-0.0200606
M3	-0.0664403	-0.0217113
M4	0.0374934	-0.0203438
M5	0.55115	0.527717
M6	0.002298	-0.02003
M7	0.115007	0
M1	0.0499667	-0.0107494
M2	0.086766	-0.00978879
M3	0.0971336	-0.00795522
M4	0.0224392	-0.0109082
M5	0.598467	0.584992
M6	-0.0244863	-0.0113116
M7	0.106716	0
M1	0.175245	0.0232073
M2	0.0953021	0.000583926
M3	0.122469	0.00448471
M4	-0.0658553	-0.00156481
M5	0.367928	0.364364
M6	0.0368822	0.00104036
M7	-0.060558	0
M1	0.225148	0.06257
M2	0.0962848	-0.00350356
M3	0.104178	-0.00162959
M4	0.219941	0.13522
M5	0.58062	0.571257
M6	0.237373	0.147324
M7	0.0647016	0
M1	0.0442038	-0.000193812
M2	0.0154504	-0.000331002
M3	0.269743	0.208819
M4	0.0505928	0.000637979
M5	0.456655	0.453876
M6	0.124918	0.0140622
M7	0.0209011	0
M1	-0.016449	-0.00144215
M2	-0.0428878	-0.00133311
M3	0.0911892	0.00269065
M4	0.106411	0.00487776
M5	0.679004	0.673745
M6	0.00290419	-0.000905504
M7	0.0252267	0
M1	0.0811167	-0.00236946
M2	0.000408404	-0.00282205
M3	0.11212	2.21899e-05
M4	0.185362	0.0643394
M5	0.594684	0.587502
M6	-0.00820616	-0.00264379
M7	0.0703669	0
M1	0.0719405	-0.00231504
M2	0.132046	-0.000753731
M3	0.0395782	-0.00210141
M4	0.00412361	-0.0023972
M5	0.636806	0.626054
M6	0.130796	0.00592148
M7	0.0670219	0
M1	0.0440848	0.000345699
M2	0.140955	0.00320884
M3	0.0597016	0.00178542
M4	0.156635	0.0247459
M5	0.541036	0.534488
M6	0.0900799	0.00162568
M7	-0.0197371	0
M1	0.0681292	0.00074822
M2	-0.0867299	-0.00104436
M3	0.101654	0.00414769
M4	0.0315587	0.000225315
M5	0.567539	0.562614
M6	0.048157	0.00227738
M7	0.0135684	0
M1	0.00319894	-0.0778419
M2	0.0785263	-0.0764016
M3	0.0937713	-0.0736623
M4	0.0302792	-0.0772329
M5	0.551883	0.473293
M6	0.0783731	-0.0743807
M7	0.137241	0
M1	0.0290907	-0.00425575
M2	0.18933	0.0391413
M3	0.195519	0.0573336
M4	0.0799966	-0.000638729
M5	0.553424	0.545759
M6	0.128425	0.00992584
M7	0.0709981	0
M1	0.0796073	0.00117675
M2	0.164213	0.0227829
M3	0.111171	0.00824842
M4	-0.053616	-0.00196824
M5	0.521301	0.518761
M6	0.138995	0.0105182
M7	-0.0471349	0
M1	0.0368385	-0.000694278
M2	0.0605414	-9.78477e-05
M3	0.122455	0.0056523
M4	0.122882	0.00500363
M5	0.623976	0.618612
M6	0.0168212	-0.00125414
M7	0.050043	0
M1	0.0208214	-0.0354524
M2	0.0362997	-0.0343024
M3	0.0222169	-0.0354559
M4	0.124506	-0.0324152
M5	0.575861	0.543444
M6	0.12273	-0.0270995
M7	0.120783	0
M1	0.0470901	-0.00336272
M2	0.174412	0.0159006
M3	0.0395018	-0.00274461
M4	-0.00912025	-0.00513998
M5	0.526417	0.522088
M6	0.182743	0.0808252
M7	0.0785136	0
M1	0.076926	0.000324619
M2	0.0736473	0.00034335
M3	0.0282163	-0.000546018
M4	0.100273	0.00776529
M5	0.505541	0.498289
M6	0.102875	0.00305362
M7	0.0446387	0
M1	0.0115233	-0.0401508
M2	0.0235306	-0.0399248
M3	0.0599395	-0.0395219
M4	0.117337	-0.0349688
M5	0.592245	0.555509
M6	0.061793	-0.0396871
M7	0.121386	0
M1	0.0439555	-4.93253e-05
M2	-0.00350939	-0.00041197
M3	0.11661	0.00815986
M4	0.0277504	0.000339505
M5	0.62964	0.624739
M6	0.0901363	0.00228019
M7	0.0170683	0
M1	0.172763	0.00896289
M2	0.13734	0.00271525
M3	-0.036424	-0.00126519
M4	0.142471	0.0154261
M5	0.560548	0.551522
M6	0.0856954	0.00127477
M7	0.0559339	0
M1	0.0124113	-0.000873002
M2	0.00404401	-0.00081987
M3	0.0929547	0.00309278
M4	0.167921	0.0331163
M5	0.702271	0.699955
M6	0.166871	0.0210912
M7	0.013002	0
M1	0.123702	-0.0077875
M2	0.0653333	-0.00946386
M3	-0.00124896	-0.0100164
M4	0.161703	0.026959
M5	0.575793	0.560198
M6	0.142276	0.0128976
M7	0.0972899	0
M1	0.0628313	-0.00490479
M2	0.0181795	-0.00457969
M3	0.0370391	-0.00464936
M4	0.00849931	-0.0048943
M5	0.586369	0.579077
M6	0.00733675	-0.00533658
M7	0.0894771	0
M1	0.0773055	-0.0838205
M2	0.141748	-0.0738306
M3	0.0729197	-0.0821728
M4	-0.0256507	-0.0850199
M5	0.647304	0.56611
M6	0.26717	0.155173
M7	0.119131	0
M1	0.0676514	0.000511172
M2	0.0557722	0.000235724
M3	-0.00672671	-0.000139976
M4	0.0947516	0.00584474
M5	0.627145	0.622415
M6	-0.00538863	-0.000120302
M7	-0.0330414	0
M1	-0.0313587	-1.60955e-05
M2	0.145341	0.00504896
M3	0.108039	0.00566196
M4	0.355766	0.370102
M5	0.609113	0.613926
M6	0.050243	0.00127749
M7	-0.0764343	0
M1	-0.0443141	-0.00146747
M2	0.0865996	0.000670754
M3	0.112802	0.00232337
M4	0.144917	0.0141599
M5	0.664397	0.658563
M6	-0.0532788	-0.00283335
M7	0.0411625	0
M1	0.156632	0.00896038
M2	0.223938	0.110719
M3	0.0312501	0.000259091
M4	0.0941156	0.00389009
M5	0.443982	0.439201
M6	0.106234	0.0047155
M7	0.00323235	0
M1	0.121523	0.000729462
M2	-0.025243	-0.000569878
M3	-0.0753225	-0.00257081
M4	0.0119932	-0.000795335
M5	0.735968	0.7289
M6	0.128418	0.00940421
M7	0.0382609	0
M1	0.125212	-0.00622946
M2	0.162943	0.00117948
M3	0.058881	-0.00867265
M4	0.121059	-0.00451697
M5	0.497597	0.483423
M6	0.135643	0.00624484
M7	0.0973565	0
M1	0.0764573	6.44814e-05
M2	0.0751314	0.000590658
M3	0.00371541	0.000897704
M4	0.19417	0.0814535
M5	0.550505	0.547028
M6	0.107886	0.00453742
M7	-0.0248399	0
M1	0.0804448	6.34752e-05
M2	0.0147007	-0.000908317
M3	0.0603378	0.000743882
M4	0.056354	-0.000505297
M5	0.744736	0.74327
M6	0.0563039	0.000302484
M7	0.0259172	0
M1	0.0247763	0.000160422
M2	0.0502051	0.000644665
M3	0.148848	0.0114091
M4	-0.0704697	-0.00186496
M5	0.489805	0.488338
M6	0.0728261	0.000631395
M7	0.00841778	0
M1	0.0633894	-0.005658
M2	0.114682	-0.00043957
M3	0.0252051	-0.00520847
M4	0.165776	0.0181504
M5	0.473744	0.468424
M6	0.111865	-0.0015583
M7	0.0837482	0
M1	0.0384233	0.000817547
M2	0.114768	0.00132425
M3	0.0965967	0.00588904
M4	0.169688	0.0368422
M5	0.487772	0.485678
M6	0.0128272	0.000365491
M7	0.041995	0
M1	-0.0108122	-0.000339915
M2	0.0409835	9.66059e-05
M3	0.211316	0.0999788
M4	0.0645812	0.000705599
M5	0.588415	0.582091
M6	0.0915279	0.0014198
M7	-0.00144252	0
M1	0.0616453	0.000545346
M2	0.0559552	0.000572286
M3	-0.00864845	-5.39389e-05
M4	-0.011382	-0.000168029
M5	0.597727	0.593244
M6	0.135157	0.00884813
M7	-0.0427217	0
M1	0.0550078	0.00151882
M2	0.050381	0.00123413
M3	0.0438158	0.0014734
M4	0.0169276	0.000741736
M5	0.615184	0.613618
M6	0.00595506	-7.37575e-05
M7	-0.0207956	0
M1	0.21842	0.0752888
M2	0.158525	0.00553314
M3	0.13501	0.00907887
M4	0.0138129	-0.00166366
M5	0.556053	0.549626
M6	0.0540835	-0.000693712
M7	0.0420748	0
M1	0.0349268	-0.00124215
M2	0.253074	0.186224
M3	0.0638847	9.13113e-05
M4	0.0794149	0.00162969
M5	0.58277	0.572256
M6	0.0755565	0.0014553
M7	0.0454356	0
M1	0.151512	0.00918231
M2	0.0730931	0.000241904
M3	0.15377	0.0232209
M4	0.0397485	-0.000138728
M5	0.503452	0.497847
M6	0.252403	0.229366
M7	0.0521357	0
M1	0.0327249	-0.00411981
M2	0.0690962	-0.00435324
M3	0.0377514	-0.00395225
M4	0.0796038	-0.00243945
M5	0.70726	0.698372
M6	0.00872293	-0.00460641
M7	0.0735617	0
M1	0.118605	-0.0255059
M2	0.1044	-0.0250044
M3	0.00988147	-0.0275336
M4	0.177651	0.0101187
M5	0.688881	0.660542
M6	0.0999349	-0.0222475
M7	0.102758	0
M1	0.0950929	0.00012616
M2	0.0977439	0.00211527
M3	0.122726	0.00451238
M4	0.188966	0.117695
M5	0.620346	0.617047
M6	0.0366011	0.000189907
M7	0.0224487	0
M1	0.21277	0.0816734
M2	0.0768487	-0.00507232
M3	-0.0271481	-0.00728188
M4	0.108477	-0.000852964
M5	0.611251	0.60235
M6	0.0713865	-0.00428364
M7	0.0725377	0
M1	0.0531386	0.000890889
M2	0.216023	0.0998584
M3	0.103571	0.00560582
M4	0.136048	0.00707423
M5	0.625144	0.62167
M6	0.157925	0.0296754
M7	-0.00526519	0
M1	0.11997	-0.000441816
M2	0.129303	0.00519079
M3	0.0939548	0.00309205
M4	0.12717	0.00660959
M5	0.503726	0.497623
M6	-0.0416172	-0.00229997
M7	0.0629233	0
M1	0.110017	-0.142575
M2	0.0884819	-0.14036
M3	0.137141	-0.112367
M4	0.219684	-0.0355418
M5	0.702171	0.566474
M6	0.115664	-0.136783
M7	0.147039	0
M1	0.126941	0.00691302
M2	0.105195	0.00271141
M3	0.131177	0.00396267
M4	0.0914352	0.00376906
M5	0.661191	0.657266
M6	0.0856604	0.00068117
M7	0.0345928	0
M1	0.0801242	0.000288008
M2	0.0829566	0.00256844
M3	0.192753	0.0552144
M4	0.0370848	0.000178804
M5	0.612528	0.608792
M6	0.0320707	-2.53121e-05
M7	-0.0135786	0
M1	-0.0503263	-0.00890482
M2	0.115967	-0.00462522
M3	0.0679618	-0.00557579
M4	0.0464201	-0.0077147
M5	0.546252	0.53802
M6	-0.00555337	-0.00926597
M7	0.089811	0
M1	0.103301	-0.00182718
M2	0.154164	0.0103678
M3	0.0980027	-0.00107455
M4	0.0257748	-0.00287726
M5	0.531286	0.525094
M6	0.0933479	-0.00113303
M7	0.0617011	0
M1	0.0199433	-0.00103224
M2	0.0125164	-0.000789614
M3	0.0757367	0.00132162
M4	0.0295909	0.000218742
M5	0.56097	0.5567
M6	0.0440642	0.000824605
M7	0.0522577	0
M1	-0.0532689	-0.00542324
M2	0.0403243	-0.00459542
M3	0.113236	0.0031411
M4	0.136126	0.00793088
M5	0.58451	0.578374
M6	0.189807	0.084019
M7	0.0803821	0
M1	0.271798	0.196627
M2	0.10875	0.00399574
M3	0.0218595	0.000778228
M4	0.194163	0.086543
M5	0.567926	0.567742
M6	0.0865366	0.00236489
M7	0.010762	0
M1	-0.0351641	-0.00192035
M2	0.0818627	-0.000446226
M3	0.05707	0.00155103
M4	0.138869	0.00741492
M5	0.63307	0.623622
M6	0.165282	0.0203389
M7	0.0396111	0
M1	0.0454067	0.000999486
M2	0.0406092	0.000640153
M3	0.0121919	0.00096735
M4	-0.0803625	-0.000591337
M5	0.530054	0.534392
M6	0.408341	0.419465
M7	-0.0770611	0
M1	-0.0317082	-0.00700703
M2	0.0683707	-0.00580681
M3	0.0918589	-0.00387648
M4	0.161182	0.0355808
M5	0.599592	0.58621
M6	0.0898707	-0.00286337
M7	0.0802958	0
M1	0.165445	0.010883
M2	0.174887	0.0223053
M3	0.0441405	-0.0041409
M4	0.0325327	-0.00443278
M5	0.545942	0.53804
M6	0.204017	0.118612
M7	0.0718754	0
M1	0.169974	0.0184647
M2	0.169454	0.0225143
M3	0.095793	0.000563554
M4	0.0906577	0.00346125
M5	0.540642	0.53317
M6	0.116965	0.00334206
M7	0.0385155	0
M1	0.0620631	-0.186353
M2	-0.0479284	-0.187654
M3	0.0457918	-0.185794
M4	0.124778	-0.172033
M5	0.696659	0.523547
M6	0.0856566	-0.183099
M7	0.172569	0
M1	-0.0148635	-0.000118321
M2	-0.0383447	-0.00146062
M3	0.0904499	0.0026442
M4	0.121151	0.00903852
M5	0.547374	0.546055
M6	0.111262	0.00732424
M7	0.0185876	0
M1	0.0123488	0.000402275
M2	0.0590142	0.000654076
M3	0.0943975	0.00412934
M4	0.170819	0.0340549
M5	0.644367	0.638905
M6	0.0508343	0.000893289
M7	0.00853493	0
M1	0.059418	-0.000428004
M2	0.174325	0.0275447
M3	0.210804	0.119182
M4	-0.0308088	-0.00184899
M5	0.575327	0.567109
M6	0.0112522	-0.0012712
M7	0.0478819	0
M1	0.00168028	-0.000219821
M2	0.12392	0.00374027
M3	0.208117	0.0581882
M4	0.139238	0.0150309
M5	0.602062	0.598717
M6	0.153578	0.0184058
M7	-0.0196145	0
M1	0.0936388	0.000555586
M2	0.114877	0.0039052
M3	0.050644	0.00191037
M4	0.025115	-0.000242573
M5	0.550518	0.54966
M6	0.0593017	0.000381197
M7	0.0326862	0
M1	-0.011436	-0.00052836
M2	-0.0398886	-0.00123997
M3	0.0605093	0.000625474
M4	0.0515713	0.00181614
M5	0.41126	0.422902
M6	-0.464514	-0.446815
M7	0.0244502	0
M1	0.0772427	-0.1045
M2	0.132924	-0.0975657
M3	0.166899	-0.0837842
M4	0.141329	-0.0712891
M5	0.559828	0.461954
M6	-0.0768783	-0.107876
M7	0.143825	0
M1	0.0498991	-0.00055827
M2	0.0347985	-0.00103027
M3	0.101714	0.000856482
M4	0.042601	-0.000205842
M5	0.738565	0.730466
M6	0.11333	0.00556307
M7	0.0443292	0
M1	0.0460224	-0.00270336
M2	0.0176444	-0.00277395
M3	0.082182	-0.000725306
M4	0.0292629	-0.00212776
M5	0.528854	0.520597
M6	0.136405	0.00633634
M7	0.0709795	0
M1	0.139021	0.00469028
M2	0.154727	0.00578024
M3	0.0792048	0.00274209
M4	0.0852246	0.000780302
M5	0.639234	0.631988
M6	0.108037	0.00481827
M7	0.0269394	0
M1	-0.0188601	-0.224262
M2	0.118992	-0.2195
M3	0.0626026	-0.219343
M4	0.0186662	-0.223275
M5	0.588947	0.380129
M6	0.145194	-0.162511
M7	0.19403	0
M1	0.0163585	0.000178139
M2	0.123649	0.00902821
M3	0.186414	0.0893557
M4	-0.012408	-0.000201087
M5	0.632522	0.634461
M6	0.108155	0.00357326
M7	-0.0493303	0
M1	0.148977	0.00779643
M2	0.0799939	-4.14324e-05
M3	0.155406	0.017113
M4	0.167025	0.0431426
M5	0.548785	0.541767
M6	0.0643933	0.000867823
M7	0.0461446	0
M1	-0.048466	-0.000496384
M2	-0.0741902	-0.000979258
M3	0.0985635	0.00388209
M4	0.0849327	0.00359798
M5	0.56547	0.561581
M6	-0.0499118	-0.0013549
M7	-0.00865919	0
M1	0.0966587	0.00122552
M2	0.142438	0.00677201
M3	0.0764444	0.00103344
M4	0.0609362	0.00136206
M5	0.461021	0.460045
M6	0.0283158	-0.000117986
M7	0.012395	0
M1	0.0202687	-0.00394596
M2	0.118466	0.000703305
M3	0.0645408	-0.00267328
M4	0.114683	-0.000155556
M5	0.616471	0.610209
M6	0.0496219	-0.0021588
M7	0.0677999	0
M1	0.174561	0.0268336
M2	0.239955	0.0782738
M3	-0.0104497	0.000111315
M4	0.0752647	0.0023605
M5	0.557252	0.552632
M6	0.150785	0.0166029
M7	-0.0310225	0
M1	0.0969566	0.00148165
M2	0.132167	0.0121555
M3	0.0841106	0.00317166
M4	0.0232185	0.000201283
M5	0.640189	0.640134
M6	0.122027	0.00990822
M7	-0.078699	0
M1	0.169132	0.0113578
M2	0.125486	0.00226394
M3	0.160101	0.00438066
M4	0.161281	0.0387108
M5	0.443537	0.436196
M6	0.0648628	-0.000847446
M7	0.0648022	0
M1	0.168831	0.0135801
M2	0.0614674	-0.000340588
M3	0.183921	0.0415463
M4	0.0218472	-0.000507176
M5	0.623787	0.620677
M6	0.133488	0.0246945
M7	0.0251087	0
M1	-0.0134372	-0.0759922
M2	0.143919	-0.0701633
M3	0.0898477	-0.0751329
M4	-0.0362449	-0.0768403
M5	0.726838	0.65321
M6	0.119316	-0.0625062
M7	0.131033	0
M1	0.0943731	0.00119027
M2	-0.0734198	-0.00193393
M3	0.034802	0.000349866
M4	0.0639735	0.00108638
M5	0.5528	0.549697
M6	0.0213738	0.000231457
M7	0.00775683	0
M1	0.180644	0.0198341
M2	0.0800377	-0.00491512
M3	0.0899785	-0.0033027
M4	0.244569	0.168173
M5	0.619767	0.613332
M6	0.0139949	-0.00593606
M7	0.0725791	0
M1	0.155727	0.0027789
M2	0.132961	-0.00271311
M3	0.0289577	-0.00617756
M4	0.129631	0.000906021
M5	0.648766	0.640033
M6	0.0354399	-0.00585816
M7	0.0831182	0
M1	0.0851836	0.00160736
M2	0.16774	0.0199471
M3	0.152043	0.0274221
M4	-0.017965	-0.000234658
M5	0.593609	0.588288
M6	0.085224	0.00170323
M7	0.00186682	0
M1	0.174098	0.00874227
M2	0.102256	0.00561343
M3	0.040313	0.000633784
M4	0.135569	0.0249328
M5	0.618858	0.616494
M6	0.0621312	0.00117667
M7	-0.0540776	0
M1	0.013331	-0.00208549
M2	-0.0491802	-0.00298288
M3	-0.0433218	-0.00238465
M4	0.0671814	0.000918761
M5	0.659896	0.653153
M6	0.146729	0.0144343
M7	0.0652229	0
M1	0.00506287	0.000285103
M2	0.0771907	0.00113887
M3	0.122105	0.00638761
M4	0.162244	0.0167942
M5	0.441074	0.433636
M6	0.187991	0.0560276
M7	0.0126908	0
M1	0.0189862	-0.0120047
M2	0.106929	-0.0113024
M3	0.059816	-0.010491
M4	0.0459731	-0.0109283
M5	0.507817	0.493236
M6	0.0880372	-0.00835928
M7	0.0997042	0
M1	0.183565	0.0362021
M2	0.0825156	0.00312228
M3	0.0473563	0.000657602
M4	0.00920322	3.27882e-05
M5	0.456177	0.454575
M6	0.00377936	0.000321194
M7	-0.0361623	0
M1	0.100137	0.00209305
M2	0.130185	0.000674582
M3	0.128035	0.00631531
M4	0.107484	0.00579987
M5	0.515821	0.508498
M6	0.153174	0.0265756
M7	0.0707992	0
M1	0.124775	-0.1238
M2	-0.0812253	-0.128725
M3	-0.0621841	-0.128422
M4	0.100387	-0.122546
M5	0.628926	0.50843
M6	0.000702341	-0.128067
M7	0.157809	0
M1	0.145597	-0.00455374
M2	0.0652972	-0.00976104
M3	0.0706558	-0.00844373
M4	0.0915509	-0.00794675
M5	0.534817	0.520218
M6	0.17841	0.0503682
M7	0.0908362	0
M1	0.00113626	-0.00107404
M2	0.125714	0.00104906
M3	0.0943177	0.00167438
M4	0.182869	0.0374558
M5	0.525524	0.523146
M6	0.152228	0.0120654
M7	0.0347214	0
M1	0.159844	0.0181412
M2	0.0430956	0.00116418
M3	-0.0585891	-0.00136854
M4	0.121465	0.00936028
M5	0.598682	0.593504
M6	0.0508503	0.000343435
M7	0.0322379	0
M1	0.0576282	-0.00322904
M2	0.118593	0.000670583
M3	0.152888	0.0187416
M4	0.00392505	-0.00301664
M5	0.52624	0.511559
M6	0.20596	0.0859104
M7	0.0620582	0
M1	-0.0482742	-0.000601429
M2	0.230917	0.153067
M3	0.0975326	0.00731512
M4	0.185488	0.041313
M5	0.565335	0.560305
M6	0.12741	0.00495907
M7	-0.0402805	0
M1	0.0590068	-0.00325969
M2	0.15189	0.0131968
M3	0.184419	0.0490288
M4	-0.00594079	-0.00406387
M5	0.62885	0.6214
M6	0.0908186	-0.00232841
M7	0.0732507	0
M1	-0.0271993	-0.000321922
M2	0.0383891	0.000694156
M3	0.0723335	0.00179185
M4	0.0224247	4.09305e-05
M5	0.475786	0.476132
M6	0.0756813	0.00182829
M7	0.0100924	0
M1	0.0761385	6.27253e-05
M2	0.155978	0.0245117
M3	0.198779	0.075794
M4	0.118158	0.00878988
M5	0.576249	0.569827
M6	0.100258	0.00754947
M7	-0.00567172	0
M1	0.0654733	0.000198601
M2	0.039659	0.000575695
M3	0.146916	0.0267534
M4	0.00391704	-0.000552433
M5	0.33937	0.335106
M6	0.139753	0.0105877
M7	0.0193454	0
M1	0.166117	0.0101243
M2	0.096016	0.00115976
M3	0.00220715	-0.000576259
M4	0.0494761	0.000664908
M5	0.60316	0.599869
M6	0.0873799	0.00258382
M7	-0.022468	0
M1	0.148399	0.00174694
M2	0.011132	-0.00760963
M3	0.0982699	-0.0060485
M4	0.095073	-0.00284155
M5	0.629136	0.619813
M6	0.136967	0.00304021
M7	0.0832038	0
M1	0.0288464	-0.019661
M2	-0.0285782	-0.0200712
M3	-0.0124645	-0.0199714
M4	0.172903	0.00878059
M5	0.544589	0.52483
M6	0.240886	0.168606
M7	0.0969454	0
M1	-0.0434299	-0.0310231
M2	0.23709	0.157005
M3	0.171541	0.0206747
M4	0.028506	-0.029397
M5	0.697122	0.664499
M6	0.0646095	-0.0285693
M7	0.0964132	0
M1	0.0673955	0.000332159
M2	0.0881011	0.000841897
M3	0.0898537	0.00207714
M4	0.0790233	0.00238234
M5	0.515349	0.511011
M6	0.162065	0.0269111
M7	-0.035326	0
M1	0.209266	0.0777415
M2	0.174679	0.0261979
M3	0.0106154	-0.000142348
M4	0.125857	0.00594724
M5	0.80634	0.801237
M6	0.073548	0.00189673
M7	-0.00162964	0
M1	0.0890415	0.00088775
M2	0.149206	0.0082249
M3	0.21048	0.0628669
M4	0.0895583	0.0032304
M5	0.63391	0.628453
M6	-0.0275644	-0.00121615
M7	-0.00588696	0
M1	0.0486829	-0.0805672
M2	0.093015	-0.0782943
M3	0.0535868	-0.0795757
M4	0.00579674	-0.0806388
M5	0.487435	0.410549
M6	0.130035	-0.0714897
M7	0.134964	0
M1	0.185223	0.0307097
M2	0.0836846	0.00142957
M3	0.100611	0.003181
M4	0.0452243	0.000294712
M5	0.388951	0.386446
M6	-0.134123	-0.0112325
M7	0.018185	0
M1	-0.0338727	-0.00277365
M2	0.0915763	-0.00166278
M3	0.12595	0.00352471
M4	0.157465	0.0226232
M5	0.582685	0.573249
M6	-0.0665654	-0.00324148
M7	0.0558255	0
M1	0.106313	0.00186476
M2	-0.0223964	-0.000152975
M3	0.198858	0.0943456
M4	0.0211966	0.000271197
M5	0.670932	0.664811
M6	0.181409	0.0634592
M7	-0.0179764	0
M1	0.214216	0.0319982
M2	0.126617	-0.0456252
M3	0.100247	-0.0391217
M4	-0.0300068	-0.0491373
M5	0.672055	0.625007
M6	0.0386196	-0.0476898
M7	0.115762	0
M1	0.102712	0.0023177
M2	0.0201256	-0.000436988
M3	0.0281061	-1.50364e-07
M4	0.015013	-0.000628056
M5	0.643176	0.643737
M6	-0.0383376	-0.00103554
M7	0.0206455	0
M1	0.0074062	0.000164867
M2	0.153638	0.00950348
M3	0.0774634	0.00126176
M4	0.137157	0.0204351
M5	0.553373	0.551042
M6	0.202273	0.0873341
M7	-0.0240556	0
M1	0.204052	0.0190066
M2	0.0881383	0.00054275
M3	0.0406729	-0.00224217
M4	0.120674	0.00717496
M5	0.682547	0.679355
M6	0.0960349	0.000439424
M7	0.0719069	0
M1	0.135342	-0.136503
M2	0.193725	-0.0735375
M3	0.05623	-0.140508
M4	0.0916005	-0.141031
M5	0.619824	0.4848
M6	-0.0534738	-0.146716
M7	0.153001	0
M1	0.111516	0.000898564
M2	0.131267	0.00296227
M3	-0.0226961	-0.00152652
M4	0.0469856	0.000335412
M5	0.636815	0.631898
M6	0.123058	0.00977566
M7	0.00966388	0
M1	0.00827312	0.00010787
M2	-0.0340674	-0.00068108
M3	0.0863615	0.00442372
M4	0.156581	0.0554654
M5	0.576196	0.577445
M6	0.163888	0.0566242
M7	-0.0156469	0
M1	0.118827	0.00112541
M2	0.0244693	-0.000578495
M3	0.111629	0.00927309
M4	0.039172	-6.65262e-05
M5	0.581604	0.571262
M6	0.109218	0.00133323
M7	0.0502958	0
M1	0.120035	-0.130369
M2	0.0141842	-0.133644
M3	0.185043	-0.0526264
M4	0.108714	-0.129088
M5	0.53253	0.411916
M6	0.0262546	-0.133406
M7	0.154374	0
M1	0.135788	-0.0228242
M2	0.075179	-0.0273027
M3	-0.0143201	-0.0284441
M4	0.120283	-0.0227325
M5	0.646791	0.621346
M6	0.0601122	-0.0265982
M7	0.102751	0
M1	0.110385	0.00287244
M2	0.130056	0.0045129
M3	0.0779723	0.00144622
M4	-0.00792598	0.000370124
M5	0.67765	0.671234
M6	0.164469	0.0223191
M7	-0.0183999	0
M1	0.142362	-0.00108926
M2	-0.000186349	-0.00432929
M3	0.00366765	-0.00398524
M4	0.175668	0.0293108
M5	0.514139	0.507591
M6	0.101356	-0.000568009
M7	0.0785107	0
M1	0.00126578	0.000441881
M2	0.0536296	0.00122825
M3	0.140399	0.0106221
M4	0.10384	0.00711553
M5	0.74195	0.733507
M6	0.0852734	0.00442843
M7	-0.0387568	0
M1	0.207575	0.0344529
M2	0.0445321	-0.00304608
M3	-0.0675174	-0.00392842
M4	0.137919	0.012835
M5	0.678723	0.671671
M6	0.193829	0.048667
M7	0.0689268	0
M1	0.0864787	-0.00487322
M2	0.142169	-0.000146703
M3	-0.00586039	-0.00510193
M4	0.144081	0.00795792
M5	0.651129	0.638299
M6	0.0309352	-0.00491674
M7	0.0753917	0
M1	0.116927	0.00190499
M2	0.0940255	0.00129712
M3	0.134215	0.00911385
M4	-0.00686191	-0.00101703
M5	0.632688	0.628489
M6	0.126949	0.0107744
M7	0.0378155	0
M1	0.0478371	-0.0231746
M2	0.0619194	-0.0234427
M3	0.0599012	-0.0211623
M4	-0.178083	-0.0720615
M5	0.371716	0.35022
M6	0.0721532	-0.0225635
M7	0.122161	0
M1	0.0931834	0.00083481
M2	0.0934185	0.002017
M3	0.166466	0.0182887
M4	0.113687	0.00508847
M5	0.679159	0.674089
M6	0.0769389	0.00247144
M7	0.0208142	0
M1	0.115483	-0.167638
M2	0.137402	-0.158958
M3	-0.0047206	-0.173709
M4	0.196491	-0.0949789
M5	0.557237	0.393539
M6	0.117856	-0.158865
M7	0.162176	0
M1	0.0301505	0.000144438
M2	0.116401	0.0050412
M3	0.111039	0.00567688
M4	0.0903195	0.00231477
M5	0.588214	0.585084
M6	0.134471	0.0567992
M7	0.0184862	0
M1	0.0117132	5.18775e-05
M2	0.0044014	-5.49706e-05
M3	0.187856	0.0585302
M4	0.0919901	0.00112281
M5	0.639406	0.636962
M6	0.0207867	0.000354358
M7	-0.0113896	0
M1	0.0474703	-0.000813605
M2	0.0597812	-0.00103323
M3	0.0716469	0.00143663
M4	0.0620936	0.000203484
M5	0.68257	0.677045
M6	-0.0142748	-0.000683811
M7	0.0472974	0
M1	0.0861553	-0.143721
M2	0.22754	0.0474832
M3	0.115437	-0.143078
M4	0.146404	-0.127548
M5	0.651866	0.515067
M6	0.10662	-0.141651
M7	0.143902	0
M1	0.179614	-0.0365118
M2	0.0717654	-0.0772141
M3	0.00780607	-0.0770461
M4	0.044756	-0.0769256
M5	0.658205	0.582197
M6	0.165082	-0.0476712
M7	0.12989	0
M1	0.13291	-0.0360714
M2	0.104776	-0.0346466
M3	-0.109591	-0.0412293
M4	0.0551139	-0.0346507
M5	0.67179	0.634955
M6	0.101946	-0.0349219
M7	0.116313	0
M1	0.0995256	0.00240313
M2	0.108726	0.00290406
M3	0.122186	0.00464116
M4	0.0859346	0.00269416
M5	0.537998	0.534123
M6	0.118768	0.00859048
M7	0.0179195	0
M1	-0.00226987	-0.0034336
M2	0.0867453	-0.00240609
M3	0.179945	0.0439407
M4	0.0527554	-0.00193581
M5	0.484941	0.480167
M6	0.086986	-0.000488559
M7	0.0816313	0
M1	-0.0135118	-0.00353601
M2	0.0444443	-0.00318341
M3	0.140026	0.00879683
M4	0.0987623	0.000722636
M5	0.509442	0.499808
M6	-0.0143137	-0.00421555
M7	0.0900759	0
M1	0.140718	0.00519213
M2	0.186387	0.0717766
M3	0.117158	0.0098663
M4	-0.0586513	-0.00224365
M5	0.537959	0.534324
M6	0.0978947	0.00214947
M7	0.022286	0
M1	0.158723	0.00498448
M2	0.00712306	3.0717e-05
M3	0.00393895	-0.000151031
M4	-0.0410315	-0.00126756
M5	0.594314	0.588586
M6	0.0314928	0.000147519
M7	0.0139908	0
M1	0.0876657	-0.00786641
M2	0.121197	-0.00994202
M3	0.0860085	-0.0108155
M4	-0.0557568	-0.0141638
M5	0.604365	0.59019
M6	0.121469	-0.00573571
M7	0.093573	0
M1	0.156184	-0.0826304
M2	0.074341	-0.101058
M3	0.125342	-0.0905165
M4	0.160469	-0.0487512
M5	0.602942	0.510359
M6	0.201811	-0.00627219
M7	0.128021	0
M1	0.0968425	0.000950047
M2	0.163896	0.0141247
M3	0.135189	0.00946291
M4	-0.0160024	-0.000164246
M5	0.661543	0.658025
M6	0.044554	0.00139141
M7	0.0159293	0
M1	0.166306	0.00968276
M2	0.072013	0.00263103
M3	0.0428326	0.000908494
M4	-0.0781246	-0.00333995
M5	0.480528	0.477749
M6	0.101757	0.00598405
M7	0.0149915	0
M1	0.037786	-7.05312e-05
M2	0.0924577	0.00184228
M3	0.199954	0.0534018
M4	0.131916	0.0127191
M5	0.538101	0.530128
M6	0.0553563	0.00074025
M7	-0.0246512	0
M1	0.166483	0.0112228
M2	0.0411613	0.000222664
M3	0.0721591	0.00128853
M4	0.0254573	0.00016313
M5	0.534864	0.525745
M6	0.103449	0.00535453
M7	-0.00753387	0
M1	-0.00520591	-0.00466763
M2	0.132031	-0.00102675
M3	0.160501	0.00975298
M4	0.0625173	-0.00284095
M5	0.566966	0.559118
M6	0.169476	0.0288229
M7	0.0787931	0
M1	0.107336	0.00710994
M2	0.00143465	-4.21736e-05
M3	0.0222829	0.000310333
M4	0.131541	0.0182262
M5	0.586357	0.584642
M6	0.089033	0.00263024
M7	-0.00364433	0
M1	0.0618968	-0.00511748
M2	0.0976531	-0.00354028
M3	0.141105	-8.53014e-05
M4	0.0621097	-0.00328137
M5	0.57605	0.577086
M6	0.24121	0.219488
M7	0.0538763	0
M1	0.266715	0.230048
M2	0.038555	2.9595e-05
M3	0.102923	0.00268095
M4	0.125095	0.0150653
M5	0.647784	0.63463
M6	0.0301761	-0.00162087
M7	0.040722	0
M1	0.0407118	0.000244037
M2	0.105724	0.00278573
M3	0.135018	0.00332773
M4	0.123718	0.0103566
M5	0.617795	0.612072
M6	-0.0276125	-0.0010077
M7	0.0372146	0
M1	0.11952	-0.0151351
M2	0.103117	-0.0124297
M3	-0.064905	-0.0185191
M4	0.0381727	-0.0174234
M5	0.6963	0.676191
M6	0.080228	-0.0140384
M7	0.0958998	0
M1	0.0902047	-0.00159284
M2	0.194049	0.028784
M3	0.0963507	0.00157051
M4	0.0863438	0.000833009
M5	0.595691	0.588856
M6	0.185332	0.0825933
M7	0.0695341	0
M1	0.0787823	-0.000786075
M2	0.0917772	-0.000505948
M3	0.10751	0.00195865
M4	0.228415	0.165875
M5	0.69524	0.690518
M6	0.078934	0.00129217
M7	0.040773	0
M1	0.0545617	-0.000590852
M2	-0.105761	-0.00248618
M3	0.211895	0.0924348
M4	0.160855	0.0202719
M5	0.555808	0.552765
M6	0.118587	0.00680782
M7	0.0185396	0
M1	0.239686	0.157909
M2	0.124428	0.00359082
M3	0.176681	0.0415145
M4	0.0765602	0.00227033
M5	0.577297	0.572711
M6	0.11003	0.00337119
M7	0.0150504	0
M1	0.0291354	0.000235122
M2	-0.0482326	-0.000424545
M3	0.0161331	6.87793e-05
M4	0.165396	0.0424001
M5	0.492766	0.496092
M6	0.1806	0.0570459
M7	0.0153964	0
M1	0.0985562	0.000195236
M2	0.0129894	-0.000210758
M3	0.047158	0.000674208
M4	0.153287	0.0247692
M5	0.589179	0.588336
M6	0.0337779	0.000367527
M7	0.0203899	0
M1	0.0712473	-0.0529719
M2	0.116786	-0.0500757
M3	0.0742965	-0.0527589
M4	-0.0321938	-0.0538144
M5	0.419228	0.366676
M6	0.0691394	-0.0524922
M7	0.13591	0
M1	0.0392753	-0.000693618
M2	-0.0560579	-0.00138009
M3	-0.0434322	-0.00122801
M4	0.217812	0.145645
M5	0.404405	0.403477
M6	0.0978388	0.00511223
M7	0.0421173	0
M1	0.0671621	-0.0136673
M2	0.037859	-0.0130079
M3	0.0693619	-0.0116448
M4	0.0374809	-0.0129025
M5	0.327177	0.308076
M6	-0.0238603	-0.0138537
M7	0.112421	0
M1	0.0584002	-9.42488e-05
M2	0.28859	0.217706
M3	0.136712	0.00863079
M4	0.136848	0.0131096
M5	0.636792	0.62758
M6	0.0889614	0.00071515
M7	-0.0409531	0
M1	0.0315202	-0.000593795
M2	0.144468	0.00639445
M3	0.131441	0.00803683
M4	0.0836505	0.00062669
M5	0.470951	0.468263
M6	0.100233	0.00383459
M7	0.031831	0
M1	0.217994	0.0819051
M2	0.0656328	-0.000852018
M3	0.0418748	-0.0020253
M4	0.138585	0.0182516
M5	0.443897	0.443665
M6	0.168986	0.0635063
M7	0.0587296	0
M1	0.224706	0.061379
M2	0.107209	0.00291623
M3	0.113927	0.00446899
M4	0.125073	0.00774378
M5	0.598145	0.594127
M6	0.139483	0.0123799
M7	0.0366395	0
M1	0.139697	0.00942542
M2	0.0313306	4.31602e-05
M3	0.210489	0.0976263
M4	0.138727	0.0058703
M5	0.542244	0.534809
M6	0.012356	6.79317e-06
M7	0.0021907	0
M1	0.0921955	-0.00109645
M2	0.188341	0.0502894
M3	0.163102	0.0114021
M4	0.114527	0.00683196
M5	0.650369	0.646013
M6	0.169579	0.0273312
M7	0.0611445	0
M1	0.166123	0.0156944
M2	0.0271222	-0.000120013
M3	-0.00542649	-8.50703e-05
M4	0.194486	0.0455041
M5	0.472182	0.465646
M6	0.131895	0.00883287
M7	0.0104099	0
M1	0.0553759	-0.000732173
M2	0.179889	0.0200631
M3	0.0505851	0.000370918
M4	0.133637	0.042893
M5	0.490493	0.496031
M6	0.344027	0.328067
M7	0.0122244	0
M1	0.0659541	-0.003154
M2	0.0409615	-0.00253085
M3	0.0306922	-0.00365718
M4	0.034633	-0.00189904
M5	0.456774	0.447725
M6	0.0438354	-0.00297075
M7	0.0848148	0
M1	0.155137	0.0103281
M2	-0.0349464	-0.0011487
M3	0.125576	0.0079876
M4	0.200355	0.134554
M5	0.551499	0.547692
M6	0.0323425	-0.000880754
M7	0.0332719	0
M1	0.162916	0.00789379
M2	0.175034	0.0600938
M3	0.143478	0.0336636
M4	-0.0229851	-0.000876324
M5	0.542615	0.546193
M6	0.102245	0.0056947
M7	-0.0604577	0
M1	0.0256215	-0.000181178
M2	0.08198	0.003001
M3	0.23349	0.119458
M4	0.186155	0.0965411
M5	0.552133	0.544155
M6	0.0681443	0.00160806
M7	-0.0220387	0
M1	0.0526854	1.27848e-05
M2	0.0786536	0.000543735
M3	0.024089	-0.000136689
M4	0.111531	0.00547583
M5	0.522486	0.520381
M6	0.0037261	8.13733e-06
M7	0.0253829	0
M1	0.0500638	0.00124593
M2	0.0254959	0.000148338
M3	0.140964	0.0131554
M4	-0.14164	-0.0106344
M5	0.43649	0.431678
M6	0.134348	0.0137352
M7	-0.0544552	0
M1	0.176482	0.011881
M2	0.185533	0.012605
M3	0.12818	0.00474526
M4	0.285396	0.224483
M5	0.59658	0.571102
M6	0.123389	0.0159719
M7	0.032729	0
M1	0.184229	0.0355752
M2	0.241616	0.137942
M3	0.00291346	-0.0233394
M4	0.047404	-0.0222116
[truncated: 101 more rows]

## Sheet: Extended Data Fig. 3b
Perturbation	Linear regression estimate of effect size	Posterior mean estimate of effect size
M1	-0.00750551	8.24405e-05
M2	0.0998902	0.00129356
M3	0.130584	0.00742576
M4	0.0358565	0.00047035
M5	0.516644	0.508648
M6	0.0173116	0.000379148
M7	-0.00148123	0
M1	0.00070527	-0.00120211
M2	0.181186	0.0110846
M3	0.110314	0.00294326
M4	-0.118053	-0.00655541
M5	0.593414	0.584288
M6	0.0839587	0.00395391
M7	0.0405881	0
M1	0.0370611	-0.0301731
M2	0.0441509	-0.0293378
M3	0.222464	0.0765734
M4	0.109037	-0.0241592
M5	0.660326	0.626325
M6	0.111686	-0.0222144
M7	0.10384	0
M1	-0.0833551	-0.00505076
M2	-0.120992	-0.00648576
M3	0.0463465	-0.00288273
M4	-0.0650768	-0.00622865
M5	0.599565	0.593185
M6	0.0195031	-0.00295425
M7	0.0789818	0
M1	0.07155	0.00114195
M2	0.0938679	0.00252136
M3	0.024483	-0.000349087
M4	0.140979	0.0569384
M5	0.733453	0.728578
M6	0.124262	0.00572354
M7	0.0100457	0
M1	0.106075	-0.00159816
M2	-0.0734967	-0.00496486
M3	0.130882	0.00379932
M4	0.0736418	-0.00155907
M5	0.608236	0.597849
M6	0.0471685	-0.0031492
M7	0.0745252	0
M1	0.136872	-0.000760638
M2	0.0720274	-0.00406256
M3	-0.0275267	-0.00531923
M4	0.060924	-0.00403523
M5	0.678545	0.668449
M6	0.0848099	-0.00180002
M7	0.0730622	0
M1	0.156442	0.00718148
M2	0.102358	0.00183117
M3	0.0589164	0.00154085
M4	0.133314	0.0179048
M5	0.621728	0.613931
M6	0.0502815	0.00183774
M7	0.0200118	0
M1	0.0549965	-9.90005e-05
M2	0.155685	0.0211451
M3	0.167416	0.0369967
M4	-0.00655945	-0.000578995
M5	0.651385	0.640676
M6	-0.0156233	-0.000861388
M7	0.0156425	0
M1	0.078721	-0.0124586
M2	0.111042	-0.0106704
M3	0.0746271	-0.0119896
M4	-0.00212746	-0.0129413
M5	0.516506	0.503733
M6	0.122004	-0.00189737
M7	0.0978533	0
M1	0.087709	-0.00305631
M2	0.0494264	-0.00247466
M3	0.0459345	-0.00264343
M4	0.0910414	-0.00109841
M5	0.693941	0.680328
M6	-0.0350524	-0.00328205
M7	0.0684493	0
M1	0.0238093	-0.0045137
M2	0.0978067	-0.00309854
M3	0.0568915	-0.00432693
M4	0.138305	0.00935285
M5	0.625115	0.615093
M6	0.0790141	0.000106913
M7	0.0768643	0
M1	0.0728266	-7.92131e-05
M2	0.0999872	-0.000140373
M3	0.0542182	0.000170557
M4	0.0521936	-0.000108703
M5	0.508189	0.49994
M6	0.189491	0.0535777
M7	0.0357992	0
M1	0.136866	0.00417068
M2	0.0359197	0.00031265
M3	0.190568	0.0612395
M4	0.0726358	0.00191517
M5	0.641463	0.63768
M6	0.00800055	2.91434e-05
M7	-0.0310295	0
M1	0.0483126	-0.0270079
M2	0.138673	-0.0175631
M3	-0.0389192	-0.0282975
M4	0.0680459	-0.0252983
M5	0.542823	0.515863
M6	-0.0999166	-0.0311694
M7	0.120185	0
M1	0.0711231	0.001009
M2	0.123335	0.00254603
M3	0.153678	0.0130458
M4	0.0306687	6.27895e-05
M5	0.557155	0.550349
M6	0.118	0.0131859
M7	0.00602225	0
M1	0.0887294	0.00156974
M2	0.00590161	-0.000339967
M3	0.114416	0.00532592
M4	-0.0167405	-0.000526339
M5	0.654887	0.648184
M6	0.00981811	-5.65495e-05
M7	-0.00252516	0
M1	0.0401652	-0.00325145
M2	0.097534	-0.00173833
M3	0.155285	0.0118979
M4	0.242954	0.234071
M5	0.608728	0.608017
M6	0.0306099	-0.00425869
M7	0.0573857	0
M1	0.0681656	-0.00875313
M2	0.0560838	-0.00896966
M3	0.110421	-0.00420019
M4	0.0992407	-0.00565086
M5	0.460401	0.446738
M6	0.158706	0.0182894
M7	0.0904651	0
M1	0.00514516	1.17878e-05
M2	0.0462158	-0.000209389
M3	0.063625	0.00212303
M4	0.0886417	0.000756771
M5	0.798613	0.792681
M6	0.105003	0.00860757
M7	0.00419057	0
M1	0.0257086	-0.00244239
M2	0.132539	0.00111037
M3	0.188091	0.0266404
M4	-0.00361831	-0.00263398
M5	0.580947	0.574001
M6	0.103113	0.00304116
M7	0.0654538	0
M1	0.047254	-0.186197
M2	0.0679292	-0.184974
M3	-0.0463568	-0.187157
M4	0.136083	-0.160908
M5	0.620171	0.447682
M6	-0.0669394	-0.189144
M7	0.170928	0
M1	0.0863896	0.00106151
M2	-0.0168106	-0.000246329
M3	-0.00589135	0.000268417
M4	0.100077	0.00312183
M5	0.60187	0.593099
M6	0.127259	0.0131576
M7	-0.0475411	0
M1	0.0741398	-0.00642208
M2	0.17744	0.0317017
M3	0.0506212	-0.00732057
M4	0.0724968	-0.00421436
M5	0.472973	0.464429
M6	0.143806	0.0130564
M7	0.087859	0
M1	-0.0979169	-0.000738043
M2	-0.00540893	-3.682e-05
M3	0.00799528	8.27278e-05
M4	0.0697357	0.00235802
M5	0.503795	0.498585
M6	0.0450288	0.000993936
M7	0.00147363	0
M1	0.045457	-0.083378
M2	0.0527978	-0.0834879
M3	0.0108529	-0.084385
M4	0.0360702	-0.0828546
M5	0.533151	0.454597
M6	0.0933193	-0.0818215
M7	0.140654	0
M1	0.0544548	0.000130414
M2	0.0628319	0.000854174
M3	0.0653318	0.00108863
M4	-0.0253207	-0.000231037
M5	0.497627	0.489481
M6	0.0283447	0.000652471
M7	0.0198089	0
M1	0.186563	0.0264096
M2	0.183266	0.0638458
M3	0.0711082	9.59129e-05
M4	0.171227	0.0748275
M5	0.565879	0.561632
M6	0.022108	-0.00125587
M7	0.0466384	0
M1	0.249298	0.108309
M2	0.120308	-0.00626006
M3	-0.0262296	-0.00890577
M4	0.00876992	-0.00708254
M5	0.613357	0.59935
M6	-0.00536759	-0.00780288
M7	0.0808794	0
M1	0.180424	0.0210206
M2	0.0424572	2.07402e-05
M3	0.209288	0.0702656
M4	-0.0227668	-0.000373745
M5	0.479144	0.479175
M6	-0.101949	-0.00283879
M7	-0.0326731	0
M1	0.0605715	-0.0064495
M2	0.105458	-0.00186501
M3	0.0588946	-0.0045944
M4	-0.0301032	-0.00703813
M5	0.699952	0.689465
M6	0.0848128	-0.00399935
M7	0.0870589	0
M1	0.064239	-0.00218152
M2	0.00885647	-0.00271783
M3	0.0334902	-0.00167079
M4	0.0679661	-0.0018426
M5	0.6245	0.62096
M6	0.0484285	-0.00162447
M7	0.0658502	0
M1	0.157409	0.00165641
M2	-0.0102398	-0.0100289
M3	0.106026	-0.00686809
M4	0.180564	0.0459119
M5	0.58668	0.574841
M6	-0.0131803	-0.0104506
M7	0.0939253	0
M1	0.0797834	-0.000128361
M2	0.112736	0.00203035
M3	0.151625	0.00870826
M4	0.247567	0.22328
M5	0.622202	0.615913
M6	0.0519338	9.66353e-05
M7	0.0312254	0
M1	0.116811	0.00230254
M2	0.194794	0.0301429
M3	0.160809	0.0120946
M4	0.130549	0.0143678
M5	0.527389	0.52557
M6	0.0445828	0.00133553
M7	0.0040692	0
M1	0.0713786	0.00110305
M2	0.0464034	0.00105302
M3	0.0109163	0.000325696
M4	0.00485515	0.000254225
M5	0.449321	0.442794
M6	0.191997	0.0406446
M7	-0.00855696	0
M1	0.0565596	-0.00146446
M2	0.119373	0.00164367
M3	0.0503698	-0.00134862
M4	0.124898	0.00244808
M5	0.546848	0.538856
M6	0.0608051	-0.000445572
M7	0.0704015	0
M1	0.077965	0.000834732
M2	0.102992	0.00468961
M3	0.0138779	0.000430946
M4	0.186413	0.0209537
M5	0.568198	0.556872
M6	0.0565364	0.0020518
M7	-0.0231061	0
M1	0.0192162	-0.00206025
M2	0.146713	0.0056985
M3	0.161364	0.0219317
M4	0.0229104	-0.00167036
M5	0.393691	0.385241
M6	0.0286704	-0.00177006
M7	0.0613951	0
M1	0.0090009	-0.000525887
M2	0.117349	0.00384622
M3	0.0439718	-0.000744753
M4	0.208843	0.114847
M5	-0.026816	-0.000701535
M6	0.0988115	0.00285964
M7	0.0531884	0
M1	0.0100393	-0.00183151
M2	0.00652879	-0.00145404
M3	0.168696	0.030904
M4	0.156274	0.0189275
M5	0.415423	0.4074
M6	0.177108	0.0426005
M7	0.0605955	0
M1	0.0439591	-0.000306819
M2	0.200142	0.0367576
M3	-0.0919879	-0.00913908
M4	0.0513546	0.000597284
M5	0.71712	0.715529
M6	0.142067	0.016854
M7	-0.00316738	0
M1	-0.00549627	-0.0511628
M2	0.185652	-0.00314811
M3	0.253681	0.173762
M4	0.120582	-0.047064
M5	0.577056	0.526683
M6	0.0498352	-0.0501754
M7	0.113771	0
M1	0.108121	0.0019024
M2	0.00264209	0.000611439
M3	0.223458	0.138176
M4	0.217995	0.137074
M5	0.0572348	0.000484234
M6	0.0986713	0.00410818
M7	0.0329388	0
M1	0.141632	0.00613136
M2	0.130599	0.00407257
M3	0.0847713	0.00133304
M4	0.126754	0.00970265
M5	0.473945	0.47096
M6	0.0582737	0.00254792
M7	0.037094	0
M1	0.149928	0.010766
M2	0.0763595	0.00206586
M3	0.151513	0.0170484
M4	0.220804	0.0755412
M5	0.720128	0.713413
M6	-0.000471839	0.00053972
M7	-0.0563023	0
M1	0.0761217	-0.0815812
M2	0.227642	0.0779135
M3	0.00541357	-0.0820807
M4	0.0153633	-0.0823407
M5	0.54008	0.462214
M6	0.198579	0.0302478
M7	0.127426	0
M1	0.18894	-0.0154429
M2	0.163293	-0.00183726
M3	0.0501386	-0.0481906
M4	0.169828	-0.00816704
M5	0.476508	0.428283
M6	0.022732	-0.0480502
M7	0.11999	0
M1	0.0882712	-9.73221e-05
M2	0.0170187	-0.000959882
M3	0.0526302	-0.000929425
M4	0.130145	0.0105502
M5	0.477492	0.447124
M6	0.0123038	-0.00114325
M7	0.0829459	0
M1	0.0712223	-0.0177434
M2	0.10128	-0.0173563
M3	0.069135	-0.0158638
M4	0.0921718	-0.0170925
M5	0.641612	0.617958
M6	0.101814	-0.0119129
M7	0.107494	0
M1	0.0991989	0.00136486
M2	0.0486578	-0.00108955
M3	0.129824	0.00673478
M4	0.0801946	0.00206164
M5	0.627562	0.626142
M6	0.067262	0.00196713
M7	0.0131677	0
M1	0.122344	-0.031113
M2	0.141962	-0.027765
M3	-0.0114796	-0.0358597
M4	0.0879711	-0.0308447
M5	0.626764	0.589494
M6	-3.39467e-05	-0.0349107
M7	0.116892	0
M1	0.126882	0.00226849
M2	0.143025	0.00405554
M3	0.077734	0.00169526
M4	0.101391	0.000437216
M5	0.470379	0.463777
M6	0.0476449	0.00101002
M7	0.00321293	0
M1	-0.00192098	-0.0017929
M2	0.146787	0.00704384
M3	0.251552	0.177565
M4	0.0893033	0.00358464
M5	0.581966	0.57904
M6	0.329802	0.334863
M7	0.0185208	0
M1	0.044745	-0.000404476
M2	0.0615153	-0.000125303
M3	0.012394	-0.000578015
M4	0.0395792	-0.000109492
M5	0.628825	0.625713
M6	0.0253904	0.000448069
M7	0.013113	0
M1	0.111336	0.00249171
M2	0.156843	0.00793197
M3	0.0710853	0.000134583
M4	0.0878456	0.00291922
M5	0.51006	0.506376
M6	0.0535601	0.00110499
M7	0.0236169	0
M1	0.106748	-0.000203358
M2	0.0675714	-0.000978441
M3	0.131913	0.00695404
M4	0.117418	-0.000350387
M5	0.60054	0.590112
M6	-0.0559195	-0.0022698
M7	0.0641859	0
M1	0.086076	-0.00162282
M2	0.0755624	-0.00143877
M3	-0.0143002	-0.00199867
M4	0.00146671	-0.0019479
M5	0.470701	0.470035
M6	0.0749963	0.000463202
M7	0.0666546	0
M1	0.115642	0.00372987
M2	0.0237995	9.45149e-05
M3	0.0791772	0.00114028
M4	0.19657	0.089877
M5	0.549679	0.546277
M6	0.0773909	0.00870943
M7	0.0163764	0
M1	0.159833	0.00859076
M2	0.173723	0.011848
M3	0.198566	0.030512
M4	0.240078	0.160041
M5	0.580694	0.579186
M6	-0.01389	-0.000482502
M7	-0.0397688	0
M1	0.0308007	-0.159546
M2	-0.0159184	-0.159949
M3	0.0535487	-0.157635
M4	0.120376	-0.15028
M5	0.575362	0.423517
M6	0.207189	-0.0316717
M7	0.160127	0
M1	0.0547911	-0.00782308
M2	0.0842471	-0.00697716
M3	0.109905	-0.00380756
M4	0.352736	0.342052
M5	0.643328	0.629869
M6	0.0493975	-0.00406184
M7	0.0740552	0
M1	0.0957198	0.00256437
M2	0.119434	0.00888575
M3	0.0592292	0.00348704
M4	-0.0542196	-0.00118127
M5	0.550605	0.548605
M6	0.18637	0.0571285
M7	0.00121936	0
M1	0.172207	0.0171537
M2	0.0401459	-0.00561643
M3	0.0493594	-0.00552875
M4	0.0732229	-0.00619657
M5	0.629232	0.615782
M6	0.188469	0.106707
M7	0.0676584	0
M1	-0.0102689	-0.0816682
M2	0.00444235	-0.0813455
M3	-0.000430786	-0.0812846
M4	0.164184	-0.0461197
M5	0.539626	0.460438
M6	-0.0177536	-0.081924
M7	0.137781	0
M1	0.134393	0.00464127
M2	-0.0620185	-0.00159039
M3	-0.021664	-0.000697104
M4	0.0239643	8.77895e-05
M5	0.666707	0.662344
M6	-0.0115727	0.000386301
M7	-0.020911	0
M1	0.0114703	-0.000717042
M2	0.0498283	-0.000484216
M3	0.0659295	0.000109134
M4	0.0727502	0.000785642
M5	0.177704	0.0171462
M6	0.237354	0.162576
M7	0.0399236	0
M1	0.00276877	0.000178602
M2	0.0139519	0.000319607
M3	-0.00316322	-0.000102368
M4	0.0915069	0.00287562
M5	0.54406	0.5404
M6	0.119975	0.00627697
M7	-0.0356202	0
M1	0.0294231	-0.0481365
M2	0.0784591	-0.0481081
M3	0.0892861	-0.0438922
M4	0.021951	-0.0483934
M5	0.62923	0.582007
M6	0.0508097	-0.0476436
M7	0.124	0
M1	0.0437522	0.000102517
M2	0.0860824	0.000920171
M3	0.0901333	0.000251002
M4	0.093669	0.00319445
M5	0.642879	0.635049
M6	0.059137	0.00541084
M7	0.0409598	0
M1	0.0665013	0.00179798
M2	0.0233969	-0.000114088
M3	0.0348197	0.000593478
M4	0.178203	0.0769914
M5	0.714871	0.714376
M6	-0.0460526	-0.00152066
M7	-0.0136439	0
M1	0.141091	0.00454969
M2	0.062614	7.37131e-05
M3	0.162349	0.0502473
M4	0.149467	0.0147646
M5	0.535496	0.530359
M6	0.116814	0.00929527
M7	0.0231989	0
M1	-0.0420975	-0.00758363
M2	0.107411	-0.00647737
M3	0.131749	0.00554764
M4	0.0202159	-0.00697297
M5	0.612452	0.599702
M6	0.164687	0.0158111
M7	0.0794342	0
M1	0.0914298	0.0028205
M2	0.132532	0.00515248
M3	0.162648	0.0114429
M4	0.171601	0.0155488
M5	0.542706	0.538301
M6	0.0965311	0.00215963
M7	-0.0112126	0
M1	0.0894993	0.000550944
M2	0.145736	0.00496552
M3	0.095102	0.00271535
M4	0.174722	0.0459589
M5	0.639716	0.630249
M6	-0.113826	-0.0185416
M7	0.0327501	0
M1	0.0429162	0.000152654
M2	0.100566	0.00210016
M3	0.0838569	0.0024412
M4	0.0859987	0.00366523
M5	0.550269	0.549718
M6	0.119753	0.0147622
M7	0.00616646	0
M1	0.0804122	0.000625718
M2	0.0822188	0.00176126
M3	0.191441	0.0670072
M4	0.120016	0.00854053
M5	0.549105	0.543849
M6	0.107928	0.00363172
M7	0.0355521	0
M1	0.0522272	-0.0395537
M2	0.0490932	-0.0391036
M3	0.218698	0.0441554
M4	0.0689207	-0.0396161
M5	0.601729	0.562556
M6	0.0251114	-0.0400497
M7	0.118913	0
M1	0.132702	0.00174664
M2	0.088195	0.000230744
M3	0.0818463	0.0019951
M4	0.0373533	0.000224452
M5	0.609911	0.604526
M6	0.0492661	0.0012145
M7	0.033438	0
M1	0.140857	0.00416791
M2	0.194814	0.0570663
M3	0.184327	0.0545369
M4	0.0364248	0.000457279
M5	0.520751	0.511775
M6	0.100753	0.00188719
M7	-0.037967	0
M1	0.0438229	0.00018273
M2	0.207669	0.0247883
M3	0.12882	0.00467403
M4	0.0350011	0.000212903
M5	0.543024	0.512783
M6	0.044356	0.000311171
M7	-0.0281462	0
M1	0.0373075	-0.000487983
M2	-0.0373238	-0.000988177
M3	0.029758	-0.000286305
M4	0.0235371	-0.000166353
M5	0.103571	0.000852189
M6	0.0497882	0.000845998
M7	0.0587479	0
M1	0.0557065	0.000230013
M2	0.0414651	0.00024588
M3	0.153879	0.0253896
M4	0.0559157	0.000700005
M5	0.590577	0.585905
M6	0.0817259	0.00197356
M7	-0.00557145	0
M1	0.227248	0.0125115
M2	0.0141572	-0.000303447
M3	0.0601959	0.000134727
M4	0.0458248	-0.000376362
M5	0.787203	0.751526
M6	0.0400801	-6.55339e-05
M7	0.0582981	0
M1	0.0924393	0.00160007
M2	0.0905091	0.000175504
M3	0.106695	0.000288756
M4	0.101811	0.00249967
M5	0.647101	0.642432
M6	0.028811	-0.000336574
M7	0.0275541	0
M1	0.0837516	-0.00497496
M2	0.106891	-0.00275326
M3	0.122462	0.00448472
M4	0.12291	-0.0030695
M5	0.618241	0.607727
M6	-0.0336298	-0.00639626
M7	0.0723061	0
M1	0.151132	0.0118573
M2	0.0686829	-0.000500582
M3	0.0148412	-0.000709389
M4	0.0650704	0.0016462
M5	0.487469	0.481966
M6	0.0473846	-7.78612e-05
M7	0.026901	0
M1	0.157791	0.00430305
M2	0.0865916	-0.00459546
M3	0.0869649	-0.004038
M4	-0.0545362	-0.00822312
M5	0.608068	0.593749
M6	0.0411784	-0.00606691
M7	0.0848806	0
M1	0.147113	0.0132231
M2	0.144514	0.00993759
M3	0.139988	0.0156206
M4	-0.032359	-0.000687153
M5	0.556364	0.554696
M6	-0.0270737	-0.000480458
M7	0.00449734	0
M1	0.187152	0.0386928
M2	0.100418	9.40726e-05
M3	0.0294384	0.000697198
M4	0.04469	0.000191235
M5	0.511173	0.506781
M6	0.110665	0.00523818
M7	0.0120982	0
M1	-0.0635735	-0.000154145
M2	0.101812	0.00228301
M3	0.0579829	0.00122103
M4	0.0113816	0.00015843
M5	0.0435578	0.000324957
M6	0.0967502	0.00514258
M7	-0.0438628	0
M1	0.206008	0.0911954
M2	0.0851316	2.27162e-05
M3	0.108141	0.00401986
M4	-0.0994712	-0.00444527
M5	0.469613	0.469753
M6	0.25335	0.194286
M7	0.00914074	0
M1	-0.0201579	-0.000382054
M2	-0.0375451	-0.000570216
M3	0.104788	0.00511094
M4	0.0702733	0.00204955
M5	0.14049	0.00440927
M6	0.14829	0.0188426
M7	0.00791846	0
M1	0.205725	0.0737077
M2	-0.0156118	-0.000630254
M3	-0.0189048	-0.00173586
M4	0.137581	0.00657411
M5	0.505844	0.500533
M6	0.0023853	-0.000720287
M7	0.033672	0
M1	0.189438	0.0138434
M2	0.137939	0.00480577
M3	-0.0512861	-0.00107596
M4	0.0848602	0.00265836
M5	0.632273	0.630398
M6	0.0934197	0.00243972
M7	0.0243678	0
M1	0.0760705	-2.09824e-05
M2	0.126185	0.00192181
M3	0.0482925	-0.0010604
M4	0.0701389	0.00142481
M5	0.50777	0.505035
M6	0.0025835	-0.00124694
M7	0.0285709	0
M1	-0.00323238	-0.00704685
M2	0.0256424	-0.00691717
M3	0.0791816	-0.00436076
M4	-0.115254	-0.00816213
M5	0.696814	0.683946
M6	0.114293	-0.00370849
M7	0.086999	0
M1	0.0655149	0.000692741
M2	0.259711	0.219433
M3	0.0167858	-0.000532438
M4	0.268695	0.259155
M5	0.573407	0.563419
M6	0.0942291	0.00889291
M7	0.0237642	0
M1	0.0820259	-0.110788
M2	0.0642772	-0.111449
M3	0.16703	-0.0795556
M4	0.0336842	-0.11067
M5	0.511468	0.406008
M6	0.113712	-0.105627
M7	0.153293	0
M1	0.0133728	-0.000175214
M2	0.0678054	0.00061328
M3	0.0332098	0.00113839
M4	0.123788	0.00844678
M5	0.0831539	0.0011557
M6	0.140481	0.0139736
M7	0.00295098	0
M1	0.106774	-0.00958946
M2	0.116628	-0.0102221
M3	-0.0926701	-0.015478
M4	0.156951	0.0252757
M5	0.541245	0.525454
M6	-0.0520367	-0.0154886
M7	0.0984348	0
M1	0.152634	0.015893
M2	-0.0356374	-0.000105827
M3	0.112772	0.00516466
M4	-0.0122294	0.000342424
M5	0.634933	0.627854
M6	0.0845235	0.00137939
M7	-0.0609802	0
M1	-0.0358958	-0.000358498
M2	-0.041973	-0.000781687
M3	0.190206	0.049867
M4	0.114955	0.00556801
M5	0.48344	0.480856
M6	0.0907834	0.00307995
M7	0.00520308	0
M1	0.14283	0.00950659
M2	0.0496099	0.00287375
M3	0.0359507	0.000259505
M4	0.0963792	0.00341503
M5	0.604635	0.599125
M6	-0.0439164	-0.00223661
M7	-0.00487109	0
M1	0.0316993	-0.00027719
M2	-0.0124024	-0.000837254
M3	0.0482948	0.000729181
M4	0.128025	0.0108733
M5	0.654316	0.651948
M6	0.0436645	0.00074669
M7	0.0421213	0
M1	0.0895879	-0.019822
M2	0.0106842	-0.0214876
M3	0.20106	0.0174104
M4	-0.0945229	-0.0238752
M5	0.55543	0.531351
M6	0.00845786	-0.0213604
M7	0.113006	0
M1	0.0957137	-0.0087664
M2	0.0181047	-0.00985699
M3	-0.0577997	-0.0113542
M4	0.0524439	-0.00875562
M5	0.547939	0.513188
M6	-0.0182657	-0.0098454
M7	0.109637	0
M1	0.0599708	-0.00727702
M2	0.0924567	-0.00683293
M3	0.0850464	-0.00587782
M4	0.0499813	-0.00739183
M5	0.594204	0.583226
M6	-0.0551221	-0.0079013
M7	0.100802	0
M1	0.214467	0.0640899
M2	0.0207354	7.65503e-05
M3	0.146171	0.00996511
M4	-0.0346751	-0.000296357
M5	0.533405	0.528786
M6	0.00830784	0.000165091
M7	-0.0231457	0
M1	0.243121	0.111621
M2	0.0545938	-0.00342131
M3	0.10188	-9.54562e-05
M4	0.228239	0.116961
M5	0.567428	0.558267
M6	0.193585	0.054772
M7	0.0545943	0
M1	0.0480339	-0.000752926
M2	0.0580174	-0.00056543
M3	0.167243	0.022393
M4	-0.0257035	-0.0012354
M5	0.551126	0.54702
M6	0.144038	0.0291391
M7	0.042244	0
M1	0.00259871	-0.00113436
M2	-0.0363014	-0.00128039
M3	0.0565766	-0.000809372
M4	0.0911984	0.00235026
M5	0.710351	0.707643
M6	-0.0119319	-0.00126336
M7	0.0447841	0
M1	0.0529456	-0.0055667
M2	-0.0162708	-0.00584708
M3	0.120212	-0.00241899
M4	0.17771	0.0311046
M5	0.551372	0.536696
M6	-0.0191906	-0.00597321
M7	0.0890565	0
M1	0.0651862	-9.12097e-05
M2	0.133125	0.000218726
M3	0.0558812	0.000298273
M4	0.0036005	-0.000223907
M5	0.523267	0.482762
M6	0.0955745	0.00145586
M7	0.0670636	0
M1	-0.0727068	-0.000412421
M2	-0.0777595	-0.00112687
M3	-0.0749503	-0.00299265
M4	0.178415	0.0405749
M5	0.0973533	0.00162087
M6	-0.00322377	0.000233914
M7	0.00932594	0
M1	0.0573977	0.000200532
M2	-0.0536191	-9.28358e-05
M3	0.077962	0.00313799
M4	0.0233066	0.000103294
M5	0.611656	0.607966
M6	0.0485431	0.000337253
M7	-0.0116084	0
M1	-0.0067361	-0.0901754
M2	0.0840083	-0.0891224
M3	0.0800888	-0.0875571
M4	0.0338078	-0.0896711
M5	0.549907	0.465413
M6	0.0765196	-0.0871664
M7	0.141409	0
M1	0.0544273	-0.00446607
M2	0.184333	0.0162249
M3	0.190993	0.0461085
M4	0.106278	-0.00151367
M5	0.616647	0.611696
M6	0.120139	-0.00171366
M7	0.074242	0
M1	0.0465848	0.0006605
M2	0.125211	0.00505012
M3	0.105458	0.00855641
M4	-0.0717031	-0.00232973
M5	0.544302	0.54049
M6	0.102204	0.00725219
M7	-0.0590002	0
M1	0.0458639	-0.000197077
M2	0.0599716	0.000363079
M3	0.0992302	0.00199876
M4	0.102016	0.00448384
M5	0.610415	0.60946
M6	0.00311268	0.000355125
M7	0.0315109	0
M1	0.0232385	-0.0524437
M2	0.042951	-0.0512937
M3	-0.0372812	-0.0533282
M4	0.11577	-0.0489236
M5	0.564459	0.508722
M6	0.112535	-0.0457142
M7	0.131321	0
M1	0.0469453	-0.00599866
M2	0.17208	0.00684853
M3	0.0189176	-0.00630958
M4	-0.0225436	-0.00713707
M5	0.548004	0.535506
M6	0.13974	0.0140123
M7	0.08989	0
M1	0.062954	-1.84647e-05
M2	0.0630875	-0.000524269
M3	-0.000305769	-0.00153638
M4	0.0847253	0.00451315
M5	0.541702	0.539292
M6	0.0814948	0.00346061
M7	0.0569482	0
M1	0.0250037	-0.0391474
M2	0.0376239	-0.0385075
M3	0.0821089	-0.0372175
M4	0.0906881	-0.0378912
M5	0.579376	0.539998
M6	0.0438027	-0.0382803
M7	0.12443	0
M1	0.0569756	-0.000253678
M2	-0.00249023	-0.000710503
M3	0.0705599	0.00150399
M4	-0.0249452	-0.00155965
M5	0.610139	0.606243
M6	0.0613252	-0.000170715
M7	0.0208432	0
M1	0.141433	0.00230076
M2	0.107323	0.000187715
M3	-0.0220909	-0.00241864
M4	0.128946	0.00885318
M5	0.557826	0.545007
M6	0.0797787	2.12457e-06
M7	0.0657407	0
M1	0.0162594	-0.000501177
M2	0.00332845	-0.000258984
M3	0.0845255	0.00232998
M4	0.167997	0.013509
M5	0.728645	0.723497
M6	0.128399	0.00722459
M7	0.0250443	0
M1	0.139283	-0.000552644
M2	0.0651848	-0.00528096
M3	0.0176923	-0.00552858
M4	0.141009	0.0162093
M5	0.561313	0.550709
M6	0.106247	0.00505737
M7	0.0862058	0
M1	0.124224	0.00150591
M2	-0.0387616	-0.000824428
M3	-0.00507935	-0.00108049
M4	0.0661614	0.000609666
M5	0.627125	0.612703
M6	0.042831	0.000499886
M7	0.0448937	0
M1	0.055641	-0.197823
M2	0.144772	-0.186268
M3	0.0571015	-0.196693
M4	-0.0493077	-0.199186
M5	0.662792	0.47525
M6	0.261925	0.0679361
M7	0.161377	0
M1	0.0608466	0.000226518
M2	0.0672858	0.000305879
M3	-0.00664413	-0.00087062
M4	0.118783	0.00547439
M5	0.602876	0.599655
M6	-0.0185263	-0.000938469
M7	-0.0400706	0
M1	-0.0123756	0.00071243
M2	0.116076	0.00204345
M3	0.0878878	0.0016267
M4	0.164241	0.046746
M5	0.786828	0.78389
M6	0.0789535	0.00232604
M7	-0.114351	0
M1	-0.041526	-0.00117807
M2	0.0951325	0.0031444
M3	0.0797489	0.000640994
M4	0.123149	0.00485121
M5	0.653973	0.647916
M6	-0.0827937	-0.00328649
M7	0.0211313	0
M1	0.147001	0.00811083
M2	0.204616	0.0626929
M3	0.0149156	-0.000195845
M4	0.0647966	0.00132113
M5	0.421613	0.416776
M6	0.0824754	0.00211502
M7	-0.0103109	0
M1	0.0666418	-0.00068607
M2	0.00203452	-0.000515728
M3	-0.0752886	-0.00174403
M4	0.000868401	-0.000984914
M5	0.756241	0.717708
M6	0.105084	0.000791158
M7	0.0546224	0
M1	0.155989	0.00614543
M2	0.153799	0.00306614
M3	0.0480367	-0.00114293
M4	0.105714	0.00261977
M5	0.436605	0.420258
M6	0.112257	0.00474231
M7	0.0806884	0
M1	0.10117	0.00103623
M2	0.0653759	0.000697339
M3	0.00887044	0.000435431
M4	0.185234	0.0545522
M5	0.546386	0.54428
M6	0.068595	0.00139359
M7	-0.0247235	0
M1	0.0771608	0.00029371
M2	0.0601463	-4.17429e-05
M3	0.0245691	-0.00019175
M4	0.0492754	0.000597144
M5	0.777443	0.772817
M6	0.0248602	-0.000131313
M7	0.01009	0
M1	0.0085577	1.02212e-06
M2	0.0681842	0.00109299
M3	0.166915	0.0222264
M4	-0.0736596	-0.00160527
M5	0.506567	0.500814
M6	0.0626918	0.000232784
M7	0.00254817	0
M1	0.0647004	-0.00309309
M2	0.097362	-0.000264422
M3	-0.00787648	-0.00393654
M4	0.119932	0.0101831
M5	0.474046	0.463666
M6	0.0634519	-0.000109944
M7	0.0812701	0
M1	0.0148929	-0.000768959
M2	0.125865	0.00172589
M3	0.0714469	0.00165694
M4	0.180673	0.0612747
M5	0.514301	0.506627
M6	0.00315231	-0.0002488
M7	0.0331743	0
M1	0.00224986	-0.000642351
M2	-0.0270911	-0.000807233
M3	0.197704	0.0746527
M4	0.072559	0.000328844
M5	0.570452	0.563872
M6	0.0212968	0.000301966
M7	0.0311358	0
M1	0.031902	-0.000256473
M2	0.0390937	0.000134396
M3	0.0030508	-0.000135736
M4	-0.0341804	-0.000665579
M5	0.558558	0.558011
M6	0.130206	0.00721664
M7	-0.0501711	0
M1	0.0396711	4.06778e-05
M2	0.0829151	0.00172195
M3	0.0274138	0.000651867
M4	-0.0193336	-0.000246598
M5	0.593256	0.585658
M6	-0.00325447	-5.14261e-05
M7	-0.0225264	0
M1	0.183709	0.0238435
M2	0.13062	-0.000296716
M3	0.0851348	0.000658184
M4	-0.0217835	-0.00391611
M5	0.523115	0.51483
M6	0.00870828	-0.00268045
M7	0.061884	0
M1	0.0666745	0.000852226
M2	0.195806	0.0490127
M3	0.0558444	0.000582689
M4	0.0737363	0.00110363
M5	0.5584	0.552634
M6	0.102586	0.00243855
M7	0.0368048	0
M1	0.129503	0.00151858
M2	0.0642146	-0.000214741
M3	0.115693	0.0055102
M4	0.0199792	-0.00189887
M5	0.512042	0.507345
M6	0.217298	0.134433
M7	0.0512821	0
M1	0.0137275	-0.00363769
M2	0.0403838	-0.0033891
M3	0.0164336	-0.00386522
M4	0.0297516	-0.00312503
M5	0.721724	0.712639
M6	-0.0202878	-0.0045323
M7	0.0731628	0
M1	0.0870767	-0.018492
M2	0.0833612	-0.0176804
M3	0.0148395	-0.0179407
M4	0.173479	0.0264455
M5	0.683336	0.663688
M6	0.0797494	-0.017909
M7	0.100676	0
M1	-0.0721699	0.00043901
M2	0.0471599	0.000700595
M3	0.053331	0.0023008
M4	0.0372851	0.00100964
M5	0.182416	0.026377
M6	0.110579	0.00378119
M7	-0.0687236	0
M1	0.193045	0.0362745
M2	0.052686	-0.0115332
M3	-0.0444838	-0.0124639
M4	0.0799926	-0.00920191
M5	0.568015	0.555728
M6	0.0385558	-0.0100737
M7	0.0860115	0
M1	0.0515155	0.000514046
M2	0.212946	0.0855276
M3	0.0849718	0.00290746
M4	0.15476	0.011197
M5	0.634263	0.630343
M6	0.124206	0.0102336
M7	0.000315226	0
M1	0.0828231	-0.00155872
M2	0.105115	0.00185456
M3	0.0509768	-0.00103818
M4	0.102877	0.00209011
M5	0.518092	0.512948
M6	-0.0834007	-0.00687035
M7	0.0681793	0
M1	0.104204	-0.0454795
M2	0.095551	-0.0431706
M3	0.132171	-0.0248452
M4	0.194163	-0.00850493
M5	0.696703	0.64672
M6	0.127115	-0.0387676
M7	0.119384	0
M1	0.142159	0.00934443
M2	0.101385	0.00283791
M3	0.112676	0.000612595
M4	0.0508121	0.00159177
M5	0.641576	0.636078
M6	0.0660961	0.000219225
M7	0.0270773	0
M1	0.0601604	-0.000306134
M2	0.105796	0.00206217
M3	0.183513	0.0473971
M4	-0.00122911	-0.000681337
M5	0.64462	0.641552
M6	0.0205723	0.000921618
M7	-0.00691852	0
M1	-0.0891293	-0.0127725
M2	0.0944242	-0.00992278
M3	0.0448072	-0.0104583
M4	0.0177224	-0.0113166
M5	0.540078	0.523231
M6	-0.0434215	-0.0126918
M7	0.0975782	0
M1	0.0528076	-0.00109947
M2	0.119008	0.00174624
M3	0.0916946	0.00153178
M4	-0.00186997	-0.000717678
M5	0.524454	0.521772
M6	0.0844889	-0.00068674
M7	0.0593729	0
M1	0.0261711	-0.00223825
M2	-0.00465568	-0.00234999
M3	0.0419963	-0.000620128
M4	-0.0295285	-0.00217582
M5	0.575189	0.567778
M6	-0.0131205	-0.00265849
M7	0.0549239	0
M1	-0.0508027	-0.00894224
M2	0.0196037	-0.00835637
M3	0.101869	-0.00486829
M4	0.142079	0.00919763
M5	0.583369	0.573543
M6	0.17683	0.0489156
M7	0.0877969	0
M1	0.271383	0.20218
M2	0.117497	0.00200799
M3	0.0229322	-0.00021559
M4	0.191503	0.101712
M5	0.562751	0.560471
M6	0.0893224	0.0020261
M7	0.022973	0
M1	-0.0345417	-0.00148012
M2	0.077407	7.1322e-05
M3	0.0530957	-4.67488e-05
M4	0.146462	0.0128319
M5	0.600954	0.594738
M6	0.137705	0.00991537
M7	0.0371909	0
M1	0.152575	0.00603324
M2	0.0786267	0.00110496
M3	0.0376705	0.00245302
M4	-0.0104886	0.00031369
M5	0.685099	0.678645
M6	0.0889522	0.00526535
M7	-0.0432629	0
M1	-0.0202603	-0.0137342
M2	0.050805	-0.0133899
M3	0.104811	-0.00687475
M4	0.110854	-0.00800871
M5	0.58608	0.56464
M6	0.0401839	-0.0129463
M7	0.102351	0
M1	0.175764	0.0275305
M2	0.170298	0.0216941
M3	0.00767811	-0.000777682
M4	0.0137987	-0.000846733
M5	0.516661	0.508042
M6	0.150249	0.0304075
M7	0.0436681	0
M1	0.174847	0.0297677
M2	0.190531	0.0335254
M3	0.0812991	0.001046
M4	0.0762694	0.000825945
M5	0.516941	0.511785
M6	0.0683366	0.00186645
M7	0.0310488	0
M1	0.106279	-0.079965
M2	-0.0291961	-0.0828239
M3	0.00941351	-0.0821715
M4	0.0845597	-0.0818066
M5	0.71562	0.633323
M6	0.0497223	-0.081775
M7	0.136388	0
M1	-0.0340458	-0.000408747
M2	-0.0303422	-0.00103411
M3	0.0537012	0.000351031
M4	0.110852	0.00608203
M5	0.479931	0.47462
M6	0.103044	0.00719843
M7	0.0133222	0
M1	-0.00279809	-0.000166862
M2	0.0691508	0.000474655
M3	0.0797595	0.00376787
M4	0.179854	0.0379043
M5	0.666545	0.657503
M6	0.0408687	7.88371e-05
M7	-0.00210406	0
M1	0.0339918	-0.000145495
M2	0.208959	0.0668893
M3	0.180642	0.0717605
M4	-0.0614813	-0.00194074
M5	0.556033	0.546788
M6	-0.0288576	-0.00135334
M7	0.0295969	0
M1	0.00681495	0.000137235
M2	0.126135	0.00392918
M3	0.205413	0.0638322
M4	0.142685	0.0131609
M5	0.582324	0.577607
M6	0.116744	0.0070982
M7	-0.0184359	0
M1	0.0649622	0.000343524
M2	0.0770208	0.00118443
M3	0.0244796	-0.000139403
M4	0.00955551	0.000136261
M5	0.52891	0.521694
M6	0.0508385	0.000687271
M7	0.0281996	0
M1	0.0122673	-3.81698e-05
M2	-0.0214006	7.98103e-05
M3	0.0278183	0.00103246
M4	0.0896768	0.00287273
M5	0.532949	0.528166
M6	-0.08059	-0.00418882
M7	-0.0177087	0
M1	0.0709331	-0.0261597
M2	0.100746	-0.0247678
M3	0.159818	-0.0140528
M4	0.127314	-0.0100297
M5	0.569816	0.54544
M6	-0.120977	-0.0301513
M7	0.116387	0
M1	0.0610926	9.36254e-05
M2	0.0525572	2.2233e-05
M3	0.0870788	0.000585021
M4	0.026671	-0.000513173
M5	0.72863	0.717214
M6	0.0883673	0.00412153
M7	0.0444255	0
M1	0.0665168	0.000399845
M2	-0.0059932	-0.000668442
M3	0.0485789	-0.000326882
M4	0.041377	0.00062964
M5	0.556369	0.551966
M6	0.132983	0.0075169
M7	0.0402545	0
M1	0.129443	0.00278253
M2	0.111139	0.00157573
M3	0.0525979	0.00170889
M4	0.000309076	-0.000470786
M5	0.635749	0.629861
M6	0.070458	0.00127844
M7	0.0165029	0
M1	0.00171792	-0.219509
M2	0.107675	-0.215216
M3	0.060328	-0.215713
M4	0.0409731	-0.218605
M5	0.618748	0.413417
M6	0.153289	-0.18686
M7	0.194235	0
M1	-0.00123015	0.000673592
M2	0.126307	0.0094262
M3	0.161824	0.0271712
M4	0.00969674	0.000575373
M5	0.609459	0.607787
M6	0.074879	0.00198946
M7	-0.0443099	0
M1	0.151175	0.00411355
M2	0.0643387	-0.000928987
M3	0.132509	0.0092685
M4	0.134719	0.0133994
M5	0.545532	0.533539
M6	0.0557997	-0.000994892
M7	0.060904	0
M1	0.000486077	-0.000269494
M2	-0.104013	-0.0052256
M3	-0.0718332	-0.00171731
M4	0.140571	0.0153511
M5	0.0595836	0.000581306
M6	0.00742792	0.000277315
M7	0.0428223	0
M1	0.10438	0.00151709
M2	0.125933	0.00400563
M3	0.0605569	0.00093072
M4	0.0741629	0.00118615
M5	0.461672	0.458126
M6	-0.00158181	2.99956e-05
M7	0.0222188	0
M1	0.0613418	-0.000399863
M2	0.0724605	-0.000919316
M3	0.129177	0.00766694
M4	0.0792517	0.000422567
M5	0.648259	0.641237
M6	0.028742	0.00057865
M7	0.0430642	0
M1	0.207841	0.0620725
M2	0.158078	0.0154668
M3	0.00945173	0.000446933
M4	0.0584933	0.00148952
M5	0.557697	0.551838
M6	0.129432	0.00965892
M7	-0.0370738	0
M1	0.112748	0.00191961
M2	0.145565	0.0173052
M3	0.077726	0.00250512
M4	0.0410998	0.00106876
M5	0.612523	0.60063
M6	0.101481	0.00128041
M7	-0.0724045	0
M1	0.092709	-0.0459437
M2	0.122273	-0.0429509
M3	0.0956748	-0.0455079
M4	0.0558225	-0.0456983
M5	0.519457	0.471194
M6	0.0351436	-0.0461375
M7	0.130515	0
M1	0.164827	0.00970767
M2	0.0588705	1.22233e-05
M3	0.175707	0.0303865
M4	-0.00806047	-0.00216814
M5	0.562874	0.557123
M6	0.121661	0.0172659
M7	0.03346	0
M1	0.0120597	-0.0451447
M2	0.133004	-0.0407859
M3	0.077853	-0.0444954
M4	-0.0673215	-0.0471728
M5	0.736302	0.695668
M6	0.0939042	-0.0407252
M7	0.120771	0
M1	0.0328392	0.000980562
M2	-0.0063083	0.00123473
M3	-0.0396837	0.000348484
M4	0.0799454	0.00425981
M5	0.083104	0.00172248
M6	0.202765	0.0823731
M7	-0.0634648	0
M1	0.197979	0.0443869
M2	0.0730772	-0.00364617
M3	0.121038	-0.000450047
M4	0.204154	0.102242
M5	0.599631	0.59214
M6	7.8438e-05	-0.0043381
M7	0.0742723	0
M1	0.13544	0.00140932
M2	0.128896	-0.00061751
M3	0.026793	-0.0035386
M4	0.100122	-0.000396036
M5	0.670062	0.66174
M6	0.0107393	-0.0026724
M7	0.0686476	0
M1	0.0985932	0.000937092
M2	0.136365	0.0107622
M3	0.046406	0.00139845
M4	0.13008	0.0109403
M5	0.0348865	0.000265833
M6	0.0266993	8.53691e-05
M7	-0.0480473	0
M1	0.162861	0.0106351
M2	0.103543	0.00506342
M3	-0.00462124	0.000377778
M4	0.0858963	0.00916861
M5	0.60684	0.60269
M6	0.0531549	0.00190212
M7	-0.0368817	0
M1	0.0136857	-0.00130019
M2	-0.0498605	-0.00299129
M3	-0.0339366	-0.00201914
M4	0.0574764	0.000128426
M5	0.6339	0.629784
M6	0.118873	5.94417e-06
M7	0.067312	0
M1	-0.000209832	-0.000176578
M2	0.0824221	0.000817606
M3	0.140659	0.0143742
M4	0.171426	0.0180226
M5	0.473325	0.469004
M6	0.15257	0.0217706
M7	-0.00514332	0
M1	-0.00732346	-0.00724232
M2	0.0952758	-0.00632346
M3	0.0650178	-0.00629704
M4	0.028395	-0.00582999
M5	0.508504	0.500175
M6	0.0462405	-0.00609969
M7	0.0896647	0
M1	0.166577	0.0191581
M2	0.0706536	0.00106715
M3	0.0567245	0.000863557
M4	-0.00548477	0.000208604
M5	0.450844	0.442154
M6	-0.0370615	-0.00045986
M7	-0.0345128	0
M1	0.106542	0.00346116
M2	0.103607	0.00165697
M3	0.108208	0.000748052
M4	0.0510526	-0.000158594
M5	0.47754	0.475365
M6	0.161962	0.0523049
M7	0.0477754	0
M1	0.130026	-0.0341811
M2	-0.0678772	-0.0386346
M3	-0.0436025	-0.0375857
M4	0.120725	-0.0309326
M5	0.586931	0.545162
M6	-0.0285856	-0.0381885
M7	0.126244	0
M1	0.140193	0.00576106
M2	0.0698558	1.72798e-05
M3	0.0648637	-0.000293026
M4	0.091829	0.0010221
M5	0.515776	0.51241
M6	0.195449	0.0929271
M7	0.0345871	0
M1	0.0183997	-0.00103872
M2	0.137746	0.00847962
M3	0.0868433	0.000224202
M4	0.151007	0.049189
M5	0.514236	0.529725
M6	0.129017	0.0109394
M7	0.0418278	0
M1	0.139187	0.00877576
M2	0.0327106	7.20639e-05
M3	-0.0834337	-0.00212237
M4	0.126687	0.0101704
M5	0.594638	0.591445
M6	0.0207223	0.00115278
M7	0.0277109	0
M1	0.0690247	-0.00121992
M2	0.12453	0.00180235
M3	0.0858622	0.000103352
M4	0.00545686	-0.00148529
M5	0.567987	0.559137
M6	0.252781	0.128766
M7	0.044433	0
M1	-0.0693173	-0.000803188
M2	0.260108	0.227608
M3	0.0634271	0.0021562
M4	0.177024	0.0323974
M5	0.567418	0.565705
M6	0.125636	0.00288528
M7	-0.0417555	0
M1	0.0788449	-0.000241562
M2	0.147203	0.0139455
M3	0.142912	0.0108329
M4	-0.00514776	-0.00102729
M5	0.591756	0.58734
M6	0.0555329	3.89107e-05
M7	0.0492829	0
M1	-0.0290796	-0.00113466
M2	0.0471773	-0.000362339
M3	0.046512	0.000374222
M4	-0.02453	-0.00131598
M5	0.449288	0.445834
M6	0.0512917	1.15046e-06
M7	0.0278439	0
M1	0.0254203	0.000332736
M2	0.164435	0.0293261
M3	0.207677	0.0954959
M4	0.0905272	0.00574935
M5	0.56206	0.555581
M6	0.0719565	0.00139388
M7	-0.0203781	0
M1	0.0393833	1.61483e-05
M2	0.0481354	-1.11522e-05
M3	0.120691	0.0131514
M4	0.146078	0.0233575
M5	0.552468	0.550962
M6	0.124619	0.00858365
M7	0.0325709	0
M1	0.153962	0.00549252
M2	0.0873369	0.000942116
M3	-0.0236425	-0.000374933
M4	0.037304	9.51799e-05
M5	0.600557	0.595503
M6	0.0337142	0.000998722
M7	-0.0142411	0
M1	0.154824	0.0099498
M2	-0.00112315	-0.00140982
M3	0.12411	0.000817901
M4	0.116837	0.00598125
M5	0.641508	0.636166
M6	0.0700786	0.00122689
M7	0.0518954	0
M1	0.0640546	-0.0100395
M2	-0.00679688	-0.00980498
M3	-0.00542343	-0.0094325
M4	0.109575	-0.00455607
M5	0.576933	0.562479
M6	0.209764	0.109782
M7	0.0797014	0
M1	-0.0161024	7.19426e-07
M2	0.060763	0.00157722
M3	0.115651	0.00672126
M4	0.0797885	0.00398511
M5	0.432337	0.427956
M6	0.110811	0.00602697
M7	-0.0235225	0
M1	0.0497354	0.00061187
M2	0.0784373	0.000655066
M3	0.0463891	0.000937352
M4	0.0420565	0.000539569
M5	0.474241	0.471787
M6	0.125828	0.0105661
M7	-0.0491609	0
M1	0.204769	0.0687743
M2	0.173838	0.029811
M3	-0.00850054	-0.000335266
M4	0.115101	0.00510704
M5	0.744182	0.737461
M6	0.0543598	0.000698752
M7	0.00105202	0
M1	0.0821913	0.000462901
M2	0.175937	0.015757
M3	0.156876	0.0121396
M4	0.0676243	0.00149757
M5	0.572025	0.571061
M6	-0.0329446	-0.00115395
M7	0.012358	0
M1	0.041446	-0.0384999
M2	0.0878837	-0.0372591
M3	0.0323354	-0.0379816
M4	0.0142556	-0.0385558
M5	0.479139	0.439449
M6	0.0842457	-0.036181
M7	0.11791	0
M1	0.172312	0.0225236
M2	0.0970452	0.000545181
M3	0.0981092	0.00417606
M4	0.0968689	0.00123158
M5	0.467253	0.462023
M6	-0.0143685	-0.00062651
M7	0.0449945	0
M1	-0.000239359	-0.00230328
M2	-0.0262883	-0.00220266
M3	0.077615	-0.00119866
M4	0.176632	0.0381434
M5	0.625358	0.615337
M6	-0.0255816	-0.00281862
M7	0.0541117	0
M1	0.103954	0.00086581
M2	-0.0271085	0.00016449
M3	0.194389	0.0770605
M4	-0.0328479	-0.00135092
M5	0.63718	0.634628
M6	0.13211	0.0187878
M7	-0.0361049	0
M1	0.221641	0.0732224
M2	0.105788	-0.0316149
M3	0.0866568	-0.0294575
M4	-0.0608708	-0.0348296
M5	0.6838	0.648151
M6	0.018842	-0.033195
M7	0.104696	0
M1	0.0505886	0.000412231
M2	0.0522134	0.000172021
M3	-0.0404417	-0.000365117
M4	0.170877	0.044375
M5	0.206664	0.0608993
M6	0.0476933	0.00115836
M7	0.0131258	0
M1	0.0257789	0.000760389
M2	0.154292	0.0100544
M3	0.0795051	0.00198088
M4	0.121122	0.0124648
M5	0.583856	0.579706
M6	0.186484	0.0709195
M7	-0.0506804	0
M1	0.201972	0.0219283
M2	0.091758	0.000875576
M3	0.0257091	-0.00240524
M4	0.116908	0.00139918
M5	0.688269	0.684054
M6	0.0582907	-0.00166269
M7	0.0644434	0
M1	0.151521	-0.149261
M2	0.153666	-0.139701
M3	0.0138544	-0.165051
M4	0.0973679	-0.163601
M5	0.601569	0.449413
M6	-0.0686709	-0.167368
M7	0.163174	0
M1	0.0565303	0.000571691
M2	0.145197	0.00439873
M3	-0.0284415	-0.000341534
M4	0.0425068	0.000595857
M5	0.588967	0.585468
M6	0.0867409	0.00333494
M7	-0.00130126	0
M1	0.0206262	-7.18257e-05
M2	0.0718706	0.00192137
M3	0.0262956	0.00136784
M4	0.222792	0.150275
M5	0.642584	0.638253
M6	0.173572	0.0310837
M7	-0.00436774	0
M1	0.112665	0.00138751
M2	0.018347	0.000320188
M3	0.126664	0.00845336
M4	0.0469986	4.59851e-05
M5	0.540412	0.531735
M6	0.0675521	0.00115252
M7	0.046593	0
M1	0.104596	-0.0943622
M2	0.0216983	-0.0961008
M3	0.195772	0.0102746
M4	0.072743	-0.0946036
M5	0.548674	0.460576
M6	-0.0113925	-0.0965839
M7	0.140388	0
M1	0.121273	-0.0430898
M2	0.0781748	-0.0451009
M3	-0.0157007	-0.0459762
M4	0.10498	-0.0425411
M5	0.659281	0.618721
M6	0.0143535	-0.045733
M7	0.114032	0
M1	0.145618	0.0123728
M2	0.12993	0.00482925
M3	0.0876916	0.0021766
M4	-0.0178978	-0.000663475
M5	0.67352	0.666418
M6	0.106649	0.00523665
M7	-0.0105623	0
M1	0.127315	-0.00176682
M2	-0.0134508	-0.00368225
M3	-0.00536634	-0.00358401
M4	0.130616	0.00591226
M5	0.48579	0.474875
M6	0.0738378	-0.00129804
M7	0.0738606	0
M1	0.0152349	0.000366602
M2	0.0447559	0.00113097
M3	0.0912132	0.00715796
M4	0.0848695	0.00326441
M5	0.604491	0.62143
M6	0.0921165	0.00765601
M7	-0.0292405	0
M1	0.232422	0.0759545
M2	0.0254931	-0.00241941
M3	-0.0700357	-0.00310203
M4	0.120038	0.0025955
M5	0.712516	0.706575
M6	0.201119	0.0645579
M7	0.0601753	0
M1	0.065268	-0.00993885
M2	0.141919	-0.00086708
M3	-0.00445932	-0.0108917
M4	0.106772	-0.00393133
M5	0.653981	0.642368
M6	0.0127535	-0.00947666
M7	0.0953012	0
M1	0.108495	0.00262192
M2	0.0904301	0.00188487
M3	0.121526	0.0060439
M4	-0.0140733	-0.000157984
M5	0.64184	0.639834
M6	0.135923	0.0138092
M7	-0.00310498	0
M1	0.179043	0.00812531
M2	0.0671454	-0.0062327
M3	-0.00532676	-0.00657167
M4	0.0719656	-0.0060033
M5	0.460499	0.447886
M6	0.036464	-0.00627558
M7	0.0937058	0
M1	0.0801307	-0.000264707
M2	0.0925575	0.00223451
M3	0.133211	0.00556444
M4	0.0630758	0.000584264
M5	0.659396	0.654926
M6	0.0505181	0.000226979
M7	0.0475198	0
M1	0.102476	-0.15924
M2	0.12307	-0.155064
M3	0.0243636	-0.162219
M4	0.199454	-0.0681275
M5	0.558601	0.407848
M6	0.0995671	-0.155305
M7	0.158879	0
M1	0.0662553	0.000217714
M2	0.102191	0.00233876
M3	0.0923229	0.00319577
M4	0.0740673	0.00161294
M5	0.648007	0.643492
M6	0.0223745	0.000517144
M7	0.0283647	0
M1	0.0166285	-0.000503394
M2	0.0421308	-0.000142421
M3	0.184581	0.0472777
M4	0.0476891	0.000770291
M5	0.621089	0.617253
M6	0.00434777	-0.000344132
M7	-0.00114374	0
M1	0.0590768	-0.000819475
M2	0.0372568	-0.00135
M3	0.0512444	-2.11231e-05
M4	0.0585947	0.0001299
M5	0.577557	0.57279
M6	-0.0380771	-0.00175458
M7	0.0426002	0
M1	0.0958963	-0.169792
M2	0.205308	-0.0280682
M3	0.128572	-0.166777
M4	0.135864	-0.158494
M5	0.640841	0.48146
M6	0.064207	-0.172032
M7	0.161616	0
M1	0.161975	-0.0736134
M2	0.0900367	-0.0971458
M3	-0.00859488	-0.0998039
M4	0.0160983	-0.100203
M5	0.666916	0.572137
M6	0.129487	-0.0866654
M7	0.139465	0
M1	0.0200049	0.000140399
M2	0.0584292	0.000274587
M3	0.0210335	0.000152751
M4	0.337077	0.339762
M5	0.0614367	0.000670671
M6	0.149744	0.0246432
M7	-0.0146487	0
M1	0.0531747	-5.7149e-05
M2	0.0869083	0.000640024
M3	0.111407	-4.39179e-05
M4	0.0539769	0.000929139
M5	0.500941	0.498519
M6	0.120664	0.00691011
M7	0.0198667	0
M1	-0.0080209	-0.00436519
M2	0.0917936	-0.00222584
M3	0.160962	0.027974
M4	0.03546	-0.00245183
M5	0.486669	0.485668
M6	0.0630429	-0.00153276
M7	0.0800965	0
M1	-0.00639245	-0.00224184
M2	0.0613913	-0.00174084
M3	0.12544	0.00697849
M4	0.0879968	0.00127015
M5	0.46827	0.459816
M6	-0.00374227	-0.00259438
M7	0.0774092	0
M1	0.124819	0.00556723
M2	0.208136	0.105422
M3	0.0728445	0.00330314
M4	-0.0913268	-0.00252027
M5	0.459399	0.454655
M6	0.0761929	-0.000249577
M7	0.0471213	0
M1	0.141136	0.00196043
M2	0.0195831	-0.000371329
M3	-0.0201423	-0.000622797
M4	-0.032457	-0.000764191
M5	0.584962	0.578727
M6	0.00157287	-0.00176559
M7	0.0259283	0
M1	0.0751762	-0.00453853
M2	0.120383	-6.31326e-05
M3	0.134154	0.00115697
M4	-0.0249734	-0.00606446
M5	0.603588	0.596083
M6	0.106374	-0.00177271
M7	0.0829663	0
M1	0.152137	-0.0195357
M2	0.0584073	-0.0313457
M3	0.107929	-0.0282767
M4	0.140701	-0.0130649
M5	0.574768	0.541851
M6	0.20997	0.0695895
M7	0.104866	0
M1	0.0866219	0.00124353
M2	0.19313	0.0367079
M3	0.14956	0.0193282
M4	-0.0502776	-0.00136175
M5	0.654854	0.648694
M6	0.0187249	0.000144642
M7	0.0221218	0
M1	0.139007	0.0055496
M2	0.0965282	0.00411958
M3	0.0274364	-0.000361619
M4	-0.105926	-0.00561213
M5	0.580451	0.573904
M6	0.0695228	0.00468801
M7	0.0405041	0
M1	0.00532425	-0.000872098
M2	0.140514	0.0100154
M3	0.0834482	0.00125284
M4	0.0871554	0.00107891
M5	0.628284	0.618911
M6	0.0398947	-0.000357826
M7	0.048458	0
M1	0.159235	0.00734062
M2	0.0257415	-2.63328e-05
M3	0.0791671	0.00141086
M4	-0.00925977	-0.000296251
M5	0.512337	0.507824
M6	0.05155	0.00235063
M7	-0.000759225	0
M1	0.00186445	-0.00156183
M2	0.103242	-0.000303022
M3	0.162015	0.00423731
M4	0.0596969	-0.000618734
M5	0.571794	0.55593
M6	0.165047	0.0197574
M7	0.0843421	0
M1	0.0555487	0.00155641
M2	-0.0155975	0.000136439
M3	-0.0307646	-0.000481927
M4	0.0156695	0.000525219
M5	0.13247	0.00434618
M6	0.327451	0.32176
M7	-0.0348739	0
M1	0.0722647	-0.000214337
M2	0.130615	0.0028957
M3	0.138651	0.00721983
M4	0.056081	0.000443551
M5	0.505767	0.506809
M6	0.239552	0.220568
M7	0.0341663	0
M1	0.230007	0.0904725
M2	0.0876464	0.00195932
M3	0.129524	0.0040332
M4	0.0502053	0.000582654
M5	0.697941	0.690958
M6	-0.0165494	-0.00206521
M7	0.0215985	0
M1	0.0227503	0.000593144
M2	-0.0441746	-0.000101723
M3	0.157995	0.0176055
M4	0.157146	0.0288213
M5	0.0596107	0.000781216
M6	0.184181	0.0521671
M7	-0.0454406	0
M1	0.140866	-0.0288021
M2	0.0772551	-0.0335332
M3	-0.0810219	-0.0382156
M4	-0.00612245	-0.0361159
M5	0.713332	0.672253
M6	-0.0307306	-0.0363481
M7	0.113731	0
M1	0.0718487	-0.00175749
M2	0.178966	0.00846622
M3	0.087883	-0.00164913
M4	0.0901913	0.000441962
M5	0.560874	0.540337
M6	0.199928	0.0498759
M7	0.080921	0
M1	0.0922804	-0.000350415
M2	0.0810949	-0.000130255
M3	0.0944789	0.00200312
M4	0.208236	0.0701225
M5	0.687544	0.663254
M6	0.0788215	-0.000334994
M7	0.0419219	0
M1	0.0596109	-0.000134156
M2	-0.0852059	-0.00108208
M3	0.221321	0.113932
M4	0.165999	0.0147562
M5	0.529048	0.51904
M6	0.0910595	0.00375987
M7	0.0243523	0
M1	0.265616	0.232405
M2	0.0902585	0.00120347
M3	0.141209	0.0134388
M4	0.0830213	0.00271473
M5	0.586768	0.581908
M6	0.115894	0.00668112
M7	0.00823778	0
M1	0.0346969	-0.000386855
M2	-0.0539091	-0.00139843
M3	-0.000748609	-0.000892202
M4	0.16369	0.0421287
M5	0.478995	0.477466
M6	0.156145	0.0282067
M7	0.0268107	0
M1	0.105085	0.00028577
M2	-0.0077593	-0.000347697
M3	0.0157566	-7.83948e-05
M4	0.136759	0.0163693
M5	0.617103	0.613542
M6	0.019629	-0.000303446
M7	0.0237093	0
M1	0.0828255	-0.0133257
M2	0.114533	-0.0113054
M3	0.0712329	-0.0124528
M4	-0.0453097	-0.0142708
M5	0.409439	0.392745
M6	0.0468956	-0.0127673
M7	0.113487	0
M1	0.0734221	0.000565411
M2	-0.0168124	-0.00126653
M3	-0.00228865	-0.000486869
M4	0.265204	0.259899
M5	0.487725	0.489734
M6	0.144749	0.0280267
M7	-0.0152228	0
M1	0.126386	-0.0358913
M2	0.0463224	-0.0368277
M3	0.0927715	-0.0350957
M4	0.0683543	-0.0360793
M5	0.480309	0.447732
M6	0.00806412	-0.037733
M7	0.1278	0
M1	0.0999831	0.00145947
M2	0.241918	0.125806
M3	0.118455	0.00570016
M4	0.148675	0.0200516
M5	0.65136	0.638839
M6	0.0728358	0.000485562
M7	-0.0457786	0
M1	0.0472022	0.00015573
M2	0.155643	0.00835989
M3	0.1302	0.0061687
M4	0.0903817	0.00297298
M5	0.450535	0.444208
M6	-0.0166663	-0.000564108
M7	0.0351397	0
M1	0.233997	0.124223
M2	0.0835066	0.000888923
M3	0.0474922	-0.000611628
M4	0.134969	0.0164061
M5	0.435707	0.432015
M6	0.113069	0.00510237
M7	0.0438449	0
M1	0.211071	0.0766428
M2	0.0931456	0.00268398
M3	0.0686654	0.00093907
M4	0.111145	0.00574145
M5	0.594733	0.590299
M6	0.0959914	0.00623143
M7	-0.0212009	0
M1	0.111226	0.00323863
M2	0.0356406	-0.00012877
M3	0.156755	0.0267728
M4	0.094684	0.00283801
M5	0.553078	0.551337
M6	0.0278187	-0.00040169
M7	-0.00121414	0
M1	0.0933554	0.00111653
M2	0.175854	0.0328834
M3	0.180589	0.0320924
M4	0.0711625	0.00251784
M5	0.64627	0.639518
M6	0.104544	0.00713755
M7	0.0471044	0
M1	0.172157	0.0121849
M2	0.042295	0.000969564
M3	-0.0266825	-0.000199211
M4	0.190665	0.0493363
M5	0.419716	0.412649
M6	0.108597	0.00669091
M7	0.0216637	0
M1	0.0648764	-0.000498915
M2	0.164934	0.0178424
M3	0.00401386	-0.000498082
M4	0.142889	0.00812424
M5	0.524797	0.519507
M6	0.118597	0.0178632
M7	0.0449355	0
M1	0.0148689	0.000622289
M2	-0.112282	-0.00259549
M3	-0.102566	-0.00106107
M4	-0.479489	-0.475831
M5	0.0400876	0.000165635
M6	-0.0119154	-7.58357e-06
M7	-0.00487345	0
M1	0.155706	0.0117869
M2	-0.0380267	-0.000803253
M3	0.0930352	0.00512305
M4	0.155363	0.0428018
M5	0.543068	0.539492
M6	-0.00691276	-0.000500093
M7	0.021648	0
M1	0.154155	0.00748016
M2	0.172129	0.051173
M3	0.136276	0.0215848
M4	-0.0523531	-0.00212789
M5	0.544244	0.538567
M6	0.103712	0.00657716
M7	-0.0517861	0
M1	-0.00973645	-0.00025487
M2	0.0988921	0.00233148
M3	0.219025	0.0787508
M4	0.169334	0.0547328
M5	0.520353	0.516879
M6	0.0482021	0.000616029
M7	0.000690766	0
M1	-0.130222	-0.0024766
M2	-0.00610662	0.0026418
M3	0.0709055	0.00482166
M4	0.222439	0.14493
M5	0.137798	0.00644937
M6	0.206504	0.0966996
M7	-0.114642	0
M1	0.162506	0.0155864
M2	0.0340124	0.000433008
M3	0.148323	0.0227851
M4	0.17182	0.0498355
M5	0.496704	0.496417
M6	0.116663	0.0130169
M7	-0.0487615	0
M1	0.164559	0.00938156
M2	0.188826	0.00803083
M3	0.143865	0.00435767
M4	0.273665	0.179543
M5	0.619041	0.597825
M6	0.117056	0.00825205
M7	0.0235281	0
M1	-0.0521168	-0.000635261
M2	0.0578945	0.000427305
M3	0.0386489	-0.000420693
M4	-0.0763084	-0.0032642
[truncated: 101 more rows]

## Sheet: Extended Data Fig. 3c
Scenario	Method	Observed FDP
Normal scenario	GSFA	0
Normal scenario	GSFA	0
Normal scenario	GSFA	0
Normal scenario	GSFA	0
Normal scenario	GSFA	0
Normal scenario	GSFA	0
Normal scenario	GSFA	0
Normal scenario	GSFA	0
Normal scenario	GSFA	0
Normal scenario	GSFA	0
Normal scenario	GSFA	0
Normal scenario	GSFA	0
Normal scenario	GSFA	0
Normal scenario	GSFA	0
Normal scenario	GSFA	0
Normal scenario	GSFA	0
Normal scenario	GSFA	0
Normal scenario	GSFA	0
Normal scenario	GSFA	0
Normal scenario	GSFA	0
Normal scenario	GSFA	0
Normal scenario	GSFA	0.936455
Normal scenario	GSFA	0
Normal scenario	GSFA	0
Normal scenario	GSFA	0
Normal scenario	GSFA	0
Normal scenario	GSFA	0
Normal scenario	GSFA	0
Normal scenario	GSFA	0
Normal scenario	GSFA	0
Normal scenario	GSFA	0
Normal scenario	GSFA	0
Normal scenario	GSFA	0
Normal scenario	GSFA	0
Normal scenario	GSFA	0
Normal scenario	GSFA	0
Normal scenario	GSFA	0
Normal scenario	GSFA	0
Normal scenario	GSFA	0
Normal scenario	GSFA	0
Normal scenario	GSFA	0
Normal scenario	GSFA	0
Normal scenario	GSFA	0
Normal scenario	GSFA	0
Normal scenario	GSFA	0
Normal scenario	GSFA	0
Normal scenario	GSFA	0
Normal scenario	GSFA	0
Normal scenario	GSFA	0
Normal scenario	GSFA	0
Normal scenario	GSFA	0
Normal scenario	GSFA	0
Normal scenario	GSFA	0
Normal scenario	GSFA	0
Normal scenario	GSFA	0
Normal scenario	GSFA	0
Normal scenario	GSFA	0
Normal scenario	GSFA	0
Normal scenario	GSFA	0
Normal scenario	GSFA	0
Normal scenario	GSFA	0
Normal scenario	GSFA	0
Normal scenario	GSFA	0
Normal scenario	GSFA	0
Normal scenario	GSFA	0
Normal scenario	GSFA	0
Normal scenario	GSFA	0
Normal scenario	GSFA	0
Normal scenario	GSFA	0
Normal scenario	GSFA	0
Normal scenario	GSFA	0
Normal scenario	GSFA	0
Normal scenario	GSFA	0
Normal scenario	GSFA	0
Normal scenario	GSFA	0
Normal scenario	GSFA	0
Normal scenario	GSFA	0
Normal scenario	GSFA	0
Normal scenario	GSFA	0
Normal scenario	GSFA	0
Normal scenario	GSFA	0
Normal scenario	GSFA	0
Normal scenario	GSFA	0
Normal scenario	GSFA	0
Normal scenario	GSFA	0
Normal scenario	GSFA	0
Normal scenario	GSFA	0
Normal scenario	GSFA	0
Normal scenario	GSFA	0
Normal scenario	GSFA	0
Normal scenario	GSFA	0
Normal scenario	GSFA	0
Normal scenario	GSFA	0
Normal scenario	GSFA	0
Normal scenario	GSFA	0
Normal scenario	GSFA	0
Normal scenario	GSFA	0
Normal scenario	GSFA	0
Normal scenario	GSFA	0
Normal scenario	GSFA	0
Normal scenario	GSFA	0
Normal scenario	GSFA	0
Normal scenario	GSFA	0
Normal scenario	GSFA	0
Normal scenario	GSFA	0
Normal scenario	GSFA	0
Normal scenario	GSFA	0
Normal scenario	GSFA	0
Normal scenario	GSFA	0
Normal scenario	GSFA	0
Normal scenario	GSFA	0
Normal scenario	GSFA	0
Normal scenario	GSFA	0
Normal scenario	GSFA	0
Normal scenario	GSFA	0
Normal scenario	GSFA	0
Normal scenario	GSFA	0
Normal scenario	GSFA	0
Normal scenario	GSFA	0
Normal scenario	GSFA	0
Normal scenario	GSFA	0
Normal scenario	GSFA	0
Normal scenario	GSFA	0
Normal scenario	GSFA	0
Normal scenario	GSFA	0
Normal scenario	GSFA	0
Normal scenario	GSFA	0
Normal scenario	GSFA	0
Normal scenario	GSFA	0
Normal scenario	GSFA	0
Normal scenario	GSFA	0
Normal scenario	GSFA	0
Normal scenario	GSFA	0
Normal scenario	GSFA	0
Normal scenario	GSFA	0
Normal scenario	GSFA	0
Normal scenario	GSFA	0
Normal scenario	GSFA	0
Normal scenario	GSFA	0
Normal scenario	GSFA	0
Normal scenario	GSFA	0
Normal scenario	GSFA	0
Normal scenario	GSFA	0
Normal scenario	GSFA	0
Normal scenario	GSFA	0
Normal scenario	GSFA	0
Normal scenario	GSFA	0
Normal scenario	GSFA	0
Normal scenario	GSFA	0
Normal scenario	GSFA	0
Normal scenario	GSFA	0
Normal scenario	GSFA	0
Normal scenario	GSFA	0
Normal scenario	GSFA	0
Normal scenario	GSFA	0
Normal scenario	GSFA	0
Normal scenario	GSFA	0
Normal scenario	GSFA	0
Normal scenario	GSFA	0
Normal scenario	GSFA	0
Normal scenario	GSFA	0
Normal scenario	GSFA	0
Normal scenario	GSFA	0
Normal scenario	GSFA	0
Normal scenario	GSFA	0
Normal scenario	GSFA	0
Normal scenario	GSFA	0
Normal scenario	GSFA	0
Normal scenario	GSFA	0
Normal scenario	GSFA	0
Normal scenario	GSFA	0
Normal scenario	GSFA	0
Normal scenario	GSFA	0
Normal scenario	GSFA	0
Normal scenario	GSFA	0
Normal scenario	GSFA	0
Normal scenario	GSFA	0
Normal scenario	GSFA	0.94863
Normal scenario	GSFA	0
Normal scenario	GSFA	0
Normal scenario	GSFA	0
Normal scenario	GSFA	0
Normal scenario	GSFA	0
Normal scenario	GSFA	0
Normal scenario	GSFA	0
Normal scenario	GSFA	0
Normal scenario	GSFA	0
Normal scenario	GSFA	0
Normal scenario	GSFA	0
Normal scenario	GSFA	0
Normal scenario	GSFA	0
Normal scenario	GSFA	0
Normal scenario	GSFA	0
Normal scenario	GSFA	0
Normal scenario	GSFA	0
Normal scenario	GSFA	0
Normal scenario	GSFA	0
Normal scenario	GSFA	0
Normal scenario	GSFA	0
Normal scenario	GSFA	0
Normal scenario	GSFA	0
Normal scenario	GSFA	0
Normal scenario	GSFA	0
Normal scenario	GSFA	0
Normal scenario	GSFA	0
Normal scenario	GSFA	0
Normal scenario	GSFA	0
Normal scenario	GSFA	0
Normal scenario	GSFA	0
Normal scenario	GSFA	0
Normal scenario	GSFA	0
Normal scenario	GSFA	0
Normal scenario	GSFA	0
Normal scenario	GSFA	0
Normal scenario	GSFA	0
Normal scenario	GSFA	0
Normal scenario	GSFA	0
Normal scenario	GSFA	0
Normal scenario	GSFA	0
Normal scenario	GSFA	0
Normal scenario	GSFA	0
Normal scenario	GSFA	0
Normal scenario	GSFA	0
Normal scenario	GSFA	0
Normal scenario	GSFA	0
Normal scenario	GSFA	0
Normal scenario	GSFA	0
Normal scenario	GSFA	0
Normal scenario	GSFA	0
Normal scenario	GSFA	0
Normal scenario	GSFA	0
Normal scenario	GSFA	0
Normal scenario	GSFA	0
Normal scenario	GSFA	0
Normal scenario	GSFA	0
Normal scenario	GSFA	0
Normal scenario	GSFA	0
Normal scenario	GSFA	0
Normal scenario	GSFA	0
Normal scenario	GSFA	0
Normal scenario	GSFA	0
Normal scenario	GSFA	0
Normal scenario	GSFA	0
Normal scenario	GSFA	0
Normal scenario	GSFA	0
Normal scenario	GSFA	0
Normal scenario	GSFA	0
Normal scenario	GSFA	0
Normal scenario	GSFA	0
Normal scenario	GSFA	0
Normal scenario	GSFA	0
Normal scenario	GSFA	0
Normal scenario	GSFA	0
Normal scenario	GSFA	0
Normal scenario	GSFA	0
Normal scenario	GSFA	0
Normal scenario	GSFA	0
Normal scenario	GSFA	0
Normal scenario	GSFA	0
Normal scenario	GSFA	0
Normal scenario	GSFA	0
Normal scenario	GSFA	0
Normal scenario	GSFA	0
Normal scenario	GSFA	0
Normal scenario	GSFA	0
Normal scenario	GSFA	0
Normal scenario	GSFA	0
Normal scenario	GSFA	0
Normal scenario	GSFA	0
Normal scenario	GSFA	0
Normal scenario	GSFA	0
Normal scenario	GSFA	0
Normal scenario	GSFA	0
Normal scenario	GSFA	0
Normal scenario	GSFA	0
Normal scenario	GSFA	0
Normal scenario	GSFA	0
Normal scenario	GSFA	0
Normal scenario	GSFA	0
Normal scenario	GSFA	0
Normal scenario	GSFA	0
Normal scenario	GSFA	0
Normal scenario	GSFA	0
Normal scenario	GSFA	0
Normal scenario	GSFA	0
Normal scenario	GSFA	0
Normal scenario	GSFA	0
Normal scenario	GSFA	0
Normal scenario	GSFA	0
Normal scenario	GSFA	0
Normal scenario	GSFA	0
Normal scenario	GSFA	0
Normal scenario	GSFA	0
Normal scenario	GSFA	0
Normal scenario	GSFA	0
Normal scenario	GSFA	0
Normal scenario	GSFA	0
Normal scenario	GSFA	0
Normal scenario	GSFA	0
Normal scenario	GSFA	0
Normal scenario	GSFA	0
Normal scenario	GSFA	0
Normal scenario	GSFA	0
Normal scenario	GSFA	0
Normal scenario	GSFA	0
Normal scenario	GSFA	0
Normal scenario	GSFA	0
Normal scenario	GSFA	0
Normal scenario	GSFA	0
Normal scenario	GSFA	0
Normal scenario	GSFA	0
Normal scenario	GSFA	0
Normal scenario	GSFA	0
Normal scenario	GSFA	0
Normal scenario	GSFA	0
Normal scenario	GSFA	0
Normal scenario	GSFA	0
Normal scenario	GSFA	0
Normal scenario	GSFA	0
Normal scenario	GSFA	0
Normal scenario	GSFA	0
Normal scenario	GSFA	0.95
Normal scenario	GSFA	0
Normal scenario	GSFA	0
Normal scenario	GSFA	0
Normal scenario	GSFA	0
Normal scenario	GSFA	0
Normal scenario	GSFA	0
Normal scenario	GSFA	0
Normal scenario	GSFA	0
Normal scenario	GSFA	0
Normal scenario	GSFA	0
Normal scenario	GSFA	0
Normal scenario	GSFA	0
Normal scenario	GSFA	0
Normal scenario	GSFA	0
Normal scenario	GSFA	0
Normal scenario	GSFA	0
Normal scenario	GSFA	0
Normal scenario	GSFA	0
Normal scenario	GSFA	0
Normal scenario	GSFA	0
Normal scenario	GSFA	0
Normal scenario	GSFA	0
Normal scenario	GSFA	0
Normal scenario	GSFA	0
Normal scenario	GSFA	0
Normal scenario	GSFA	0.25
Normal scenario	GSFA	0
Normal scenario	GSFA	0
Normal scenario	GSFA	0
Normal scenario	GSFA	0
Normal scenario	GSFA	0
Normal scenario	GSFA	0
Normal scenario	GSFA	0
Normal scenario	GSFA	0
Normal scenario	GSFA	0
Normal scenario	GSFA	0
Normal scenario	GSFA	0
Normal scenario	GSFA	0
Normal scenario	GSFA	0
Normal scenario	GSFA	0
Normal scenario	GSFA	0
Normal scenario	GSFA	0
Normal scenario	GSFA	0
Normal scenario	GSFA	0
Normal scenario	GSFA	0
Normal scenario	GSFA	0
Normal scenario	GSFA	0
Normal scenario	GSFA	0
Normal scenario	GSFA	0
Normal scenario	GSFA	0
Normal scenario	GSFA	0
Normal scenario	GSFA	0
Normal scenario	GSFA	0
Normal scenario	GSFA	0
Normal scenario	GSFA	0
Normal scenario	GSFA	0
Normal scenario	GSFA	0
Normal scenario	GSFA	0
Normal scenario	GSFA	0
Normal scenario	GSFA	0
Normal scenario	GSFA	0
Normal scenario	GSFA	0
Normal scenario	GSFA	0
Normal scenario	GSFA	0
Normal scenario	GSFA	0
Normal scenario	GSFA	0
Normal scenario	GSFA	0
Normal scenario	GSFA	0
Normal scenario	GSFA	0
Normal scenario	GSFA	0
Normal scenario	GSFA	0
Normal scenario	GSFA	0
Normal scenario	GSFA	0
Normal scenario	GSFA	0
Normal scenario	GSFA	0
Normal scenario	GSFA	0
Normal scenario	GSFA	0
Normal scenario	GSFA	0
Normal scenario	GSFA	0
Normal scenario	GSFA	0
Normal scenario	GSFA	0
Normal scenario	GSFA	0
Normal scenario	GSFA	0
Normal scenario	GSFA	0
Normal scenario	GSFA	0
Normal scenario	GSFA	0
Normal scenario	GSFA	0
Normal scenario	GSFA	0
Normal scenario	GSFA	0
Normal scenario	GSFA	0
Normal scenario	GSFA	0
Normal scenario	GSFA	0
Normal scenario	GSFA	0
Normal scenario	GSFA	0
Normal scenario	GSFA	0
Normal scenario	GSFA	0
Normal scenario	GSFA	0
Normal scenario	GSFA	0
Normal scenario	GSFA	0
Normal scenario	GSFA	0
Normal scenario	GSFA	0
Normal scenario	GSFA	0
Normal scenario	GSFA	0
Normal scenario	GSFA	0
Normal scenario	GSFA	0
Normal scenario	GSFA	0
Normal scenario	GSFA	0
Normal scenario	GSFA	0
Normal scenario	GSFA	0
Normal scenario	GSFA	0
Normal scenario	GSFA	0
Normal scenario	GSFA	0
Normal scenario	GSFA	0
Normal scenario	GSFA	0
Normal scenario	GSFA	0
Normal scenario	GSFA	0
Normal scenario	GSFA	0
Normal scenario	GSFA	0
Normal scenario	GSFA	0
Normal scenario	GSFA	0
Normal scenario	GSFA	0
Normal scenario	GSFA	0
Normal scenario	GSFA	0
Normal scenario	GSFA	0
Normal scenario	GSFA	0
Normal scenario	GSFA	0
Normal scenario	GSFA	0
Normal scenario	GSFA	0
Normal scenario	GSFA	0
Normal scenario	GSFA	0
Normal scenario	GSFA	0
Normal scenario	GSFA	0
Normal scenario	GSFA	0
Normal scenario	GSFA	0
Normal scenario	GSFA	0
Normal scenario	GSFA	0
Normal scenario	GSFA	0
Normal scenario	GSFA	0
Normal scenario	GSFA	0
Normal scenario	GSFA	0
Normal scenario	GSFA	0
Normal scenario	GSFA	0
Normal scenario	GSFA	0
Normal scenario	GSFA	0
Normal scenario	GSFA	0
Normal scenario	GSFA	0
Normal scenario	GSFA	0
Normal scenario	GSFA	0
Normal scenario	GSFA	0
Normal scenario	GSFA	0
Normal scenario	GSFA	0
Normal scenario	GSFA	0
Normal scenario	GSFA	0
Normal scenario	GSFA	0
Normal scenario	GSFA	0
Normal scenario	GSFA	0.969388
Normal scenario	GSFA	0
Normal scenario	GSFA	0
Normal scenario	GSFA	0
Normal scenario	GSFA	0
Normal scenario	GSFA	0
Normal scenario	GSFA	0
Normal scenario	GSFA	0
Normal scenario	GSFA	0
Normal scenario	GSFA	0
Normal scenario	GSFA	0
Normal scenario	GSFA	0
Normal scenario	GSFA	0
Normal scenario	GSFA	0
Normal scenario	GSFA	0
Normal scenario	GSFA	0
Normal scenario	GSFA	0
Normal scenario	GSFA	0
Normal scenario	GSFA	0
Normal scenario	GSFA	0
Normal scenario	GSFA	0
Normal scenario	GSFA	0
Normal scenario	GSFA	0
Normal scenario	GSFA	0
Normal scenario	GSFA	0
Normal scenario	GSFA	0
Normal scenario	GSFA	0
Normal scenario	GSFA	0
Normal scenario	GSFA	0
Normal scenario	GSFA	0
Normal scenario	GSFA	0
Normal scenario	GSFA	0
Normal scenario	GSFA	0
Normal scenario	GSFA	0
Normal scenario	GSFA	0
Normal scenario	GSFA	0
Normal scenario	GSFA	0
Normal scenario	GSFA	0
Normal scenario	GSFA	0
Normal scenario	GSFA	0
Normal scenario	GSFA	0
Normal scenario	GSFA	0.414683
Normal scenario	GSFA	0
Normal scenario	GSFA	0
Normal scenario	GSFA	0
Normal scenario	GSFA	0
Normal scenario	GSFA	0
Normal scenario	GSFA	0
Normal scenario	GSFA	0
Normal scenario	GSFA	0
Normal scenario	GSFA	0
Normal scenario	GSFA	0
Normal scenario	GSFA	0
Normal scenario	GSFA	0
Normal scenario	GSFA	0
Normal scenario	GSFA	0
Normal scenario	GSFA	0
Normal scenario	GSFA	0
Normal scenario	GSFA	0
Normal scenario	GSFA	0
Normal scenario	GSFA	0
Normal scenario	GSFA	0
Normal scenario	GSFA	0
Normal scenario	GSFA	0
Normal scenario	GSFA	0.947154
Normal scenario	GSFA	0
Normal scenario	GSFA	0
Normal scenario	GSFA	0
Normal scenario	GSFA	0
Normal scenario	GSFA	0
Normal scenario	GSFA	0
Normal scenario	GSFA	0
Normal scenario	GSFA	0
Normal scenario	GSFA	0
Normal scenario	GSFA	0
Normal scenario	GSFA	0
Normal scenario	GSFA	0
Normal scenario	GSFA	0
Normal scenario	GSFA	0
Normal scenario	GSFA	0
Normal scenario	GSFA	0
Normal scenario	GSFA	0
Normal scenario	GSFA	0
Normal scenario	GSFA	0
Normal scenario	GSFA	0
Normal scenario	GSFA	0
Normal scenario	GSFA	0
Normal scenario	GSFA	0
Normal scenario	GSFA	0
Normal scenario	GSFA	0
Normal scenario	GSFA	0
Normal scenario	GSFA	0
Normal scenario	GSFA	0
Normal scenario	GSFA	0
Normal scenario	GSFA	0
Normal scenario	GSFA	0
Normal scenario	GSFA	0
Normal scenario	GSFA	0
Normal scenario	GSFA	0
Normal scenario	GSFA	0
Normal scenario	GSFA	0
Normal scenario	GSFA	0
Normal scenario	GSFA	0
Normal scenario	GSFA	0
Normal scenario	GSFA	0
Normal scenario	GSFA	0
Normal scenario	GSFA	0
Normal scenario	GSFA	0
Normal scenario	GSFA	0
Normal scenario	GSFA	0
Normal scenario	GSFA	0
Normal scenario	GSFA	0
Normal scenario	GSFA	0
Normal scenario	GSFA	0
Normal scenario	GSFA	0
Normal scenario	GSFA	0
Normal scenario	GSFA	0
Normal scenario	GSFA	0
Normal scenario	GSFA	0
Normal scenario	GSFA	0
Normal scenario	GSFA	0
Normal scenario	GSFA	0
Normal scenario	GSFA	0
Normal scenario	GSFA	0
Normal scenario	GSFA	0
Normal scenario	GSFA	0
Normal scenario	GSFA	0
Normal scenario	GSFA	0
Normal scenario	GSFA	0
Normal scenario	GSFA	0
Normal scenario	GSFA	0
Normal scenario	GSFA	0
Normal scenario	GSFA	0
Normal scenario	GSFA	0
Normal scenario	GSFA	0
Normal scenario	GSFA	0
Normal scenario	GSFA	0
Normal scenario	GSFA	0
Normal scenario	GSFA	0
Normal scenario	GSFA	0
Normal scenario	GSFA	0
Normal scenario	GSFA	0
Normal scenario	GSFA	0
Normal scenario	GSFA	0
Normal scenario	GSFA	0.975945
Normal scenario	GSFA	0
Normal scenario	GSFA	0
Normal scenario	GSFA	0
Normal scenario	GSFA	0
Normal scenario	GSFA	0
Normal scenario	GSFA	0
Normal scenario	GSFA	0
Normal scenario	GSFA	0
Normal scenario	GSFA	0
Normal scenario	GSFA	0
Normal scenario	GSFA	0
Normal scenario	GSFA	0
Normal scenario	GSFA	0
Normal scenario	GSFA	0
Normal scenario	GSFA	0
Normal scenario	GSFA	0
Normal scenario	GSFA	0
Normal scenario	GSFA	0
Normal scenario	GSFA	0
Normal scenario	GSFA	0
Normal scenario	GSFA	0.979339
Normal scenario	GSFA	0
Normal scenario	GSFA	0
Normal scenario	GSFA	0
Normal scenario	GSFA	0
Normal scenario	GSFA	0.409091
Normal scenario	GSFA	0
Normal scenario	GSFA	0
Normal scenario	GSFA	0
Normal scenario	GSFA	0
Normal scenario	GSFA	0
Normal scenario	GSFA	0
Normal scenario	GSFA	0
Normal scenario	GSFA	0
Normal scenario	GSFA	0
Normal scenario	GSFA	0
Normal scenario	GSFA	0
Normal scenario	GSFA	0
Normal scenario	GSFA	0
Normal scenario	GSFA	0
Normal scenario	GSFA	0
Normal scenario	GSFA	0
Normal scenario	GSFA	0
Normal scenario	GSFA	0
Normal scenario	GSFA	0
Normal scenario	GSFA	0
Normal scenario	GSFA	0
Normal scenario	GSFA	0
Normal scenario	GSFA	0
Normal scenario	GSFA	0
Normal scenario	GSFA	0
Normal scenario	GSFA	0
Normal scenario	GSFA	0
Normal scenario	GSFA	0
Normal scenario	GSFA	0
Normal scenario	GSFA	0
Normal scenario	GSFA	0
Normal scenario	GSFA	0
Normal scenario	GSFA	0
Normal scenario	GSFA	0
Normal scenario	GSFA	0
Normal scenario	GSFA	0
Normal scenario	GSFA	0
Normal scenario	GSFA	0
Normal scenario	GSFA	0
Normal scenario	GSFA	0
Normal scenario	GSFA	0
Normal scenario	GSFA	0
Normal scenario	GSFA	0
Normal scenario	GSFA	0
Normal scenario	GSFA	0
Normal scenario	GSFA	0
Normal scenario	GSFA	0
Normal scenario	GSFA	0
Normal scenario	GSFA	0
Normal scenario	GSFA	0
Normal scenario	GSFA	0
Normal scenario	GSFA	0
Normal scenario	GSFA	0
Normal scenario	GSFA	0
Normal scenario	GSFA	0
Normal scenario	GSFA	0
Normal scenario	GSFA	0
Normal scenario	GSFA	0
Normal scenario	GSFA	0
Normal scenario	GSFA	0
Normal scenario	GSFA	0
Normal scenario	GSFA	0
Normal scenario	GSFA	0
Normal scenario	GSFA	0
Normal scenario	GSFA	0
Normal scenario	GSFA	0
Normal scenario	GSFA	0
Normal scenario	GSFA	0
Normal scenario	GSFA	0
Normal scenario	GSFA	0
Normal scenario	GSFA	0
Normal scenario	GSFA	0
Normal scenario	GSFA	0
Normal scenario	GSFA	0
Normal scenario	GSFA	0
Normal scenario	GSFA	0
Normal scenario	GSFA	0
Normal scenario	GSFA	0
Normal scenario	GSFA	0
Normal scenario	GSFA	0
Normal scenario	GSFA	0
Normal scenario	GSFA	0
Normal scenario	GSFA	0
Normal scenario	GSFA	0
Normal scenario	GSFA	0
Normal scenario	GSFA	0
Normal scenario	GSFA	0
Normal scenario	GSFA	0
Normal scenario	GSFA	0
Normal scenario	GSFA	0
Normal scenario	GSFA	0
Normal scenario	GSFA	0
Normal scenario	GSFA	0
Normal scenario	GSFA	0
Normal scenario	GSFA	0
Normal scenario	GSFA	0
Normal scenario	GSFA	0
Normal scenario	GSFA	0
Normal scenario	GSFA	0
Normal scenario	GSFA	0
Normal scenario	GSFA	0
Normal scenario	GSFA	0
Normal scenario	GSFA	0
Normal scenario	GSFA	0
Normal scenario	GSFA	0
Normal scenario	GSFA	0
Normal scenario	GSFA	0
Normal scenario	GSFA	0
Normal scenario	GSFA	0
Normal scenario	GSFA	0
Normal scenario	GSFA	0
Normal scenario	GSFA	0.487379
Normal scenario	GSFA	0.462343
Normal scenario	GSFA	0
Normal scenario	GSFA	0
Normal scenario	GSFA	0
Normal scenario	GSFA	0
Normal scenario	GSFA	0.166667
Normal scenario	GSFA	0
Normal scenario	GSFA	0
Normal scenario	GSFA	0
Normal scenario	GSFA	0
Normal scenario	GSFA	0
Normal scenario	GSFA	0
Normal scenario	GSFA	0
Normal scenario	GSFA	0
Normal scenario	GSFA	0
Normal scenario	GSFA	0
Normal scenario	GSFA	0
Normal scenario	GSFA	0.499058
Normal scenario	GSFA	0
Normal scenario	GSFA	0
Normal scenario	GSFA	0
Normal scenario	GSFA	0
Normal scenario	GSFA	0
Normal scenario	GSFA	0
Normal scenario	GSFA	0
Normal scenario	GSFA	0
Normal scenario	GSFA	0
Normal scenario	GSFA	0
Normal scenario	GSFA	0
Normal scenario	GSFA	0
Normal scenario	GSFA	0
Normal scenario	GSFA	0
Normal scenario	GSFA	0
Normal scenario	GSFA	0
Normal scenario	GSFA	0
Normal scenario	GSFA	0
Normal scenario	GSFA	0
Normal scenario	GSFA	0
Normal scenario	GSFA	0
Normal scenario	GSFA	0
Normal scenario	GSFA	0
Normal scenario	GSFA	0
Normal scenario	GSFA	0
Normal scenario	GSFA	0
Normal scenario	GSFA	0
Normal scenario	GSFA	0
Normal scenario	GSFA	0
Normal scenario	GSFA	0
Normal scenario	GSFA	0
Normal scenario	GSFA	0
Normal scenario	GSFA	0
Normal scenario	GSFA	0
Normal scenario	GSFA	0
Normal scenario	GSFA	0
Normal scenario	GSFA	0
Normal scenario	GSFA	0
Normal scenario	GSFA	0
Normal scenario	GSFA	0
Normal scenario	GSFA	0
Normal scenario	GSFA	0
Normal scenario	GSFA	0
Normal scenario	GSFA	0
Normal scenario	GSFA	0.00389105
Normal scenario	GSFA	0.0136986
Normal scenario	GSFA	0
Normal scenario	GSFA	0
Normal scenario	GSFA	0
Normal scenario	GSFA	0
Normal scenario	GSFA	0
Normal scenario	GSFA	0
Normal scenario	GSFA	0
Normal scenario	GSFA	0
Normal scenario	GSFA	0
Normal scenario	GSFA	0
Normal scenario	GSFA	0
Normal scenario	GSFA	0
Normal scenario	GSFA	0
Normal scenario	GSFA	0
Normal scenario	GSFA	0
Normal scenario	GSFA	0.109215
Normal scenario	GSFA	0
Normal scenario	GSFA	0
Normal scenario	GSFA	0.00803213
Normal scenario	GSFA	0
Normal scenario	GSFA	0
Normal scenario	GSFA	0
Normal scenario	GSFA	0
Normal scenario	GSFA	0
Normal scenario	GSFA	0
Normal scenario	GSFA	0.486137
Normal scenario	GSFA	0
Normal scenario	GSFA	0
Normal scenario	GSFA	0
Normal scenario	GSFA	0
Normal scenario	GSFA	0
Normal scenario	GSFA	0
Normal scenario	GSFA	0
Normal scenario	GSFA	0
Normal scenario	GSFA	0
Normal scenario	GSFA	0
Normal scenario	GSFA	0
Normal scenario	GSFA	0
Normal scenario	GSFA	0
Normal scenario	GSFA	0
Normal scenario	GSFA	0
Normal scenario	GSFA	0
Normal scenario	GSFA	0
Normal scenario	GSFA	0
Normal scenario	GSFA	0
Normal scenario	GSFA	0
Normal scenario	GSFA	0
Normal scenario	GSFA	0
Normal scenario	GSFA	0
Normal scenario	GSFA	0
Normal scenario	GSFA	0
Normal scenario	GSFA	0
Normal scenario	GSFA	0
Normal scenario	GSFA	0
Normal scenario	GSFA	0
Normal scenario	GSFA	0
Normal scenario	GSFA	0
Normal scenario	GSFA	0
Normal scenario	GSFA	0
Normal scenario	GSFA	0
Normal scenario	GSFA	0
Normal scenario	GSFA	0
Normal scenario	GSFA	0
Normal scenario	GSFA	0
Normal scenario	GSFA	0
Normal scenario	GSFA	0
Normal scenario	GSFA	0
Normal scenario	GSFA	0
Normal scenario	GSFA	0
Normal scenario	GSFA	0
Normal scenario	GSFA	0
Normal scenario	GSFA	0
Normal scenario	GSFA	0
Normal scenario	GSFA	0
Normal scenario	GSFA	0
Normal scenario	GSFA	0
Normal scenario	GSFA	0
Normal scenario	GSFA	0
Normal scenario	GSFA	0
Normal scenario	GSFA	0
Normal scenario	GSFA	0.00809717
Normal scenario	GSFA	0
Normal scenario	GSFA	0
Normal scenario	GSFA	0
Normal scenario	GSFA	0
Normal scenario	GSFA	0
Normal scenario	GSFA	0
Normal scenario	GSFA	0
Normal scenario	GSFA	0.00952381
Normal scenario	GSFA	0
Normal scenario	GSFA	0
Normal scenario	GSFA	0
Normal scenario	GSFA	0
Normal scenario	GSFA	0.480519
Normal scenario	GSFA	0
Normal scenario	GSFA	0
Normal scenario	GSFA	0
Normal scenario	GSFA	0
Normal scenario	GSFA	0
Normal scenario	GSFA	0.38427
Normal scenario	GSFA	0
Normal scenario	GSFA	0
Normal scenario	GSFA	0.00790514
Normal scenario	GSFA	0
Normal scenario	GSFA	0
Normal scenario	GSFA	0
Normal scenario	GSFA	0
Normal scenario	GSFA	0
Normal scenario	GSFA	0
Normal scenario	GSFA	0.477459
Normal scenario	GSFA	0
Normal scenario	GSFA	0
Normal scenario	GSFA	0
Normal scenario	GSFA	0
Normal scenario	GSFA	0
Normal scenario	GSFA	0
Normal scenario	GSFA	0
Normal scenario	GSFA	0
Normal scenario	GSFA	0
Normal scenario	GSFA	0
Normal scenario	GSFA	0
Normal scenario	GSFA	0
Normal scenario	GSFA	0
Normal scenario	GSFA	0.0507246
Normal scenario	GSFA	0
Normal scenario	GSFA	0
Normal scenario	GSFA	0
Normal scenario	GSFA	0
Normal scenario	GSFA	0
Normal scenario	GSFA	0
Normal scenario	GSFA	0
Normal scenario	GSFA	0
Normal scenario	GSFA	0
Normal scenario	GSFA	0
Normal scenario	GSFA	0
Normal scenario	GSFA	0.485822
Normal scenario	GSFA	0
Normal scenario	GSFA	0.464762
Normal scenario	GSFA	0
Normal scenario	GSFA	0
Normal scenario	GSFA	0
Normal scenario	GSFA	0
Normal scenario	GSFA	0
Normal scenario	GSFA	0
Normal scenario	GSFA	0
Normal scenario	GSFA	0
Normal scenario	GSFA	0
Normal scenario	GSFA	0.003861
Normal scenario	GSFA	0
Normal scenario	GSFA	0
Normal scenario	GSFA	0
Normal scenario	GSFA	0
Normal scenario	GSFA	0
Normal scenario	GSFA	0
Normal scenario	GSFA	0
Normal scenario	GSFA	0
Normal scenario	GSFA	0
Normal scenario	GSFA	0
Normal scenario	GSFA	0
Normal scenario	GSFA	0
Normal scenario	GSFA	0
Normal scenario	GSFA	0
Normal scenario	GSFA	0
Normal scenario	GSFA	0
Normal scenario	GSFA	0
Normal scenario	GSFA	0.035461
Normal scenario	GSFA	0
Normal scenario	GSFA	0
Normal scenario	GSFA	0
Normal scenario	GSFA	0
Normal scenario	GSFA	0
Normal scenario	GSFA	0
Normal scenario	GSFA	0
Normal scenario	GSFA	0.480493
Normal scenario	GSFA	0
Normal scenario	GSFA	0
Normal scenario	GSFA	0
Normal scenario	GSFA	0
Normal scenario	GSFA	0
Normal scenario	GSFA	0
Normal scenario	GSFA	0
Normal scenario	GSFA	0
Normal scenario	GSFA	0
Normal scenario	GSFA	0
Normal scenario	GSFA	0
Normal scenario	GSFA	0
Normal scenario	GSFA	0.011194
Normal scenario	GSFA	0
Normal scenario	GSFA	0
Normal scenario	GSFA	0
Normal scenario	GSFA	0
Normal scenario	GSFA	0
Normal scenario	GSFA	0
Normal scenario	GSFA	0
Normal scenario	GSFA	0
Normal scenario	GSFA	0
Normal scenario	GSFA	0
Normal scenario	GSFA	0
Normal scenario	GSFA	0
Normal scenario	GSFA	0
Normal scenario	GSFA	0
Normal scenario	GSFA	0
Normal scenario	GSFA	0
Normal scenario	GSFA	0
Normal scenario	GSFA	0
Normal scenario	GSFA	0
Normal scenario	GSFA	0
Normal scenario	GSFA	0.497934
Normal scenario	GSFA	0
Normal scenario	GSFA	0
Normal scenario	GSFA	0
Normal scenario	GSFA	0
Normal scenario	GSFA	0
Normal scenario	GSFA	0
Normal scenario	GSFA	0
Normal scenario	GSFA	0
Normal scenario	GSFA	0
Normal scenario	GSFA	0
Normal scenario	GSFA	0.00392157
Normal scenario	GSFA	0
Normal scenario	GSFA	0.0485075
Normal scenario	GSFA	0
Normal scenario	GSFA	0
Normal scenario	GSFA	0
Normal scenario	GSFA	0
Normal scenario	GSFA	0
Normal scenario	GSFA	0
Normal scenario	GSFA	0
Normal scenario	GSFA	0
Normal scenario	GSFA	0
Normal scenario	GSFA	0
Normal scenario	GSFA	0
Normal scenario	GSFA	0
Normal scenario	GSFA	0
Normal scenario	GSFA	0
Normal scenario	GSFA	0
Normal scenario	GSFA	0
Normal scenario	GSFA	0.220588
Normal scenario	GSFA	0
Normal scenario	GSFA	0
Normal scenario	GSFA	0
Normal scenario	GSFA	0.0037594
Normal scenario	GSFA	0
Normal scenario	GSFA	0
Normal scenario	GSFA	0
Normal scenario	GSFA	0
Normal scenario	GSFA	0
Normal scenario	GSFA	0
Normal scenario	GSFA	0
Normal scenario	GSFA	0
Normal scenario	GSFA	0
Normal scenario	GSFA	0
Normal scenario	GSFA	0
Normal scenario	GSFA	0.503623
Normal scenario	GSFA	0
Normal scenario	GSFA	0
Normal scenario	GSFA	0
Normal scenario	GSFA	0
Normal scenario	GSFA	0
Normal scenario	GSFA	0
Normal scenario	GSFA	0
Normal scenario	GSFA	0.00772201
Normal scenario	GSFA	0
Normal scenario	GSFA	0
Normal scenario	GSFA	0
Normal scenario	GSFA	0
Normal scenario	GSFA	0
Normal scenario	GSFA	0
Normal scenario	GSFA	0
Normal scenario	GSFA	0
Normal scenario	GSFA	0
Normal scenario	GSFA	0
Normal scenario	GSFA	0
Normal scenario	GSFA	0
Normal scenario	GSFA	0
Normal scenario	GSFA	0
Normal scenario	GSFA	0
Normal scenario	GSFA	0
Normal scenario	GSFA	0
Normal scenario	GSFA	0
Normal scenario	GSFA	0
Normal scenario	GSFA	0.00784314
Normal scenario	GSFA	0
Normal scenario	GSFA	0.0166667
Normal scenario	GSFA	0
Normal scenario	GSFA	0
Normal scenario	GSFA	0
Normal scenario	GSFA	0
Normal scenario	GSFA	0
Normal scenario	GSFA	0
Normal scenario	GSFA	0
Normal scenario	GSFA	0
Normal scenario	GSFA	0
Normal scenario	GSFA	0
Normal scenario	GSFA	0
Normal scenario	GSFA	0.350835
Normal scenario	GSFA	0
Normal scenario	GSFA	0
Normal scenario	GSFA	0
Normal scenario	GSFA	0
Normal scenario	GSFA	0
Normal scenario	GSFA	0
Normal scenario	GSFA	0
Normal scenario	GSFA	0
Normal scenario	GSFA	0
Normal scenario	GSFA	0
Normal scenario	GSFA	0
Normal scenario	GSFA	0
Normal scenario	GSFA	0
Normal scenario	GSFA	0
Normal scenario	GSFA	0
Normal scenario	GSFA	0.134969
Normal scenario	GSFA	0
Normal scenario	GSFA	0
Normal scenario	GSFA	0
Normal scenario	GSFA	0
Normal scenario	GSFA	0
Normal scenario	GSFA	0
Normal scenario	GSFA	0
Normal scenario	GSFA	0.028777
Normal scenario	GSFA	0
Normal scenario	GSFA	0
Normal scenario	GSFA	0
Normal scenario	GSFA	0
Normal scenario	GSFA	0
Normal scenario	GSFA	0
Normal scenario	GSFA	0
Normal scenario	GSFA	0
Normal scenario	GSFA	0
Normal scenario	GSFA	0
Normal scenario	GSFA	0
Normal scenario	GSFA	0.476578
Normal scenario	GSFA	0.0152672
Normal scenario	GSFA	0.359551
Normal scenario	GSFA	0
Normal scenario	GSFA	0
Normal scenario	GSFA	0
Normal scenario	GSFA	0
Normal scenario	GSFA	0
Normal scenario	GSFA	0
Normal scenario	GSFA	0
Normal scenario	GSFA	0
Normal scenario	GSFA	0
Normal scenario	GSFA	0
Normal scenario	GSFA	0
Normal scenario	GSFA	0
Normal scenario	GSFA	0
Normal scenario	GSFA	0
Normal scenario	GSFA	0
Normal scenario	GSFA	0
Normal scenario	GSFA	0
Normal scenario	GSFA	0
Normal scenario	GSFA	0
Normal scenario	GSFA	0.00416667
Normal scenario	GSFA	0
Normal scenario	GSFA	0
Normal scenario	GSFA	0
Normal scenario	GSFA	0
Normal scenario	GSFA	0
Normal scenario	GSFA	0.449505
Normal scenario	GSFA	0.011583
Normal scenario	GSFA	0
Normal scenario	GSFA	0
Normal scenario	GSFA	0
Normal scenario	GSFA	0
Normal scenario	GSFA	0
Normal scenario	GSFA	0.0179856
Normal scenario	GSFA	0
Normal scenario	GSFA	0
Normal scenario	GSFA	0
Normal scenario	GSFA	0
Normal scenario	GSFA	0.00692042
Normal scenario	GSFA	0
Normal scenario	GSFA	0
Normal scenario	GSFA	0
Normal scenario	GSFA	0
Normal scenario	GSFA	0
Normal scenario	GSFA	0
Normal scenario	GSFA	0
Normal scenario	GSFA	0
Normal scenario	GSFA	0
Normal scenario	GSFA	0
Normal scenario	GSFA	0
Normal scenario	GSFA	0
Normal scenario	GSFA	0
Normal scenario	GSFA	0
Normal scenario	GSFA	0
Normal scenario	GSFA	0
Normal scenario	GSFA	0
Normal scenario	GSFA	0
Normal scenario	GSFA	0
Normal scenario	GSFA	0
Normal scenario	GSFA	0
Normal scenario	GSFA	0
Normal scenario	GSFA	0
Normal scenario	GSFA	0
Normal scenario	GSFA	0
Normal scenario	GSFA	0
Normal scenario	GSFA	0
Normal scenario	GSFA	0
Normal scenario	GSFA	0
Normal scenario	GSFA	0
Normal scenario	GSFA	0
Normal scenario	GSFA	0
Normal scenario	GSFA	0
Normal scenario	GSFA	0
Normal scenario	GSFA	0
Normal scenario	GSFA	0
Normal scenario	GSFA	0
Normal scenario	GSFA	0
Normal scenario	GSFA	0
Normal scenario	GSFA	0
Normal scenario	GSFA	0
Normal scenario	GSFA	0
Normal scenario	GSFA	0
Normal scenario	GSFA	0
Normal scenario	GSFA	0
Normal scenario	GSFA	0
Normal scenario	GSFA	0
Normal scenario	GSFA	0
Normal scenario	GSFA	0
Normal scenario	GSFA	0
Normal scenario	GSFA	0
Normal scenario	GSFA	0
Normal scenario	GSFA	0
Normal scenario	GSFA	0
Normal scenario	GSFA	0
Normal scenario	GSFA	0
Normal scenario	GSFA	0
Normal scenario	GSFA	0.450526
Normal scenario	GSFA	0
Normal scenario	GSFA	0
Normal scenario	GSFA	0
Normal scenario	GSFA	0
Normal scenario	GSFA	0
Normal scenario	GSFA	0.00363636
Normal scenario	GSFA	0
Normal scenario	GSFA	0
Normal scenario	GSFA	0
Normal scenario	GSFA	0
Normal scenario	GSFA	0
Normal scenario	GSFA	0
Normal scenario	GSFA	0
Normal scenario	GSFA	0
Normal scenario	GSFA	0
Normal scenario	GSFA	0
Normal scenario	GSFA	0
Normal scenario	GSFA	0
Normal scenario	GSFA	0
Normal scenario	GSFA	0
Normal scenario	GSFA	0.0381944
Normal scenario	GSFA	0
Normal scenario	GSFA	0
Normal scenario	GSFA	0
Normal scenario	GSFA	0
Normal scenario	GSFA	0
Normal scenario	GSFA	0
Normal scenario	GSFA	0
Normal scenario	GSFA	0
Normal scenario	GSFA	0
Normal scenario	GSFA	0.0436242
Normal scenario	GSFA	0
Normal scenario	GSFA	0
Normal scenario	GSFA	0
Normal scenario	GSFA	0
Normal scenario	GSFA	0.0282686
Normal scenario	GSFA	0
Normal scenario	GSFA	0.0808081
Normal scenario	GSFA	0
Normal scenario	GSFA	0
Normal scenario	GSFA	0
Normal scenario	GSFA	0
Normal scenario	GSFA	0
Normal scenario	GSFA	0
Normal scenario	GSFA	0
Normal scenario	GSFA	0.0113208
Normal scenario	GSFA	0
Normal scenario	GSFA	0
Normal scenario	GSFA	0
Normal scenario	GSFA	0
Normal scenario	GSFA	0
Normal scenario	GSFA	0
Normal scenario	GSFA	0
Normal scenario	GSFA	0
Normal scenario	GSFA	0.0116279
Normal scenario	GSFA	0
Normal scenario	GSFA	0.00362319
Normal scenario	GSFA	0
Normal scenario	GSFA	0
Normal scenario	GSFA	0
Normal scenario	GSFA	0
Normal scenario	GSFA	0
Normal scenario	GSFA	0
Normal scenario	GSFA	0
Normal scenario	GSFA	0
Normal scenario	GSFA	0
Normal scenario	GSFA	0
Normal scenario	GSFA	0
Normal scenario	GSFA	0
Normal scenario	GSFA	0
Normal scenario	GSFA	0
Normal scenario	GSFA	0
Normal scenario	GSFA	0
Normal scenario	GSFA	0
Normal scenario	GSFA	0.00738007
Normal scenario	GSFA	0
Normal scenario	GSFA	0
Normal scenario	GSFA	0.0184502
Normal scenario	GSFA	0
Normal scenario	GSFA	0
Normal scenario	GSFA	0
Normal scenario	GSFA	0
Normal scenario	GSFA	0
Normal scenario	GSFA	0
Normal scenario	GSFA	0
Normal scenario	GSFA	0
Normal scenario	GSFA	0
Normal scenario	GSFA	0
Normal scenario	GSFA	0
Normal scenario	GSFA	0
Normal scenario	GSFA	0
Normal scenario	GSFA	0
Normal scenario	GSFA	0
Normal scenario	GSFA	0
Normal scenario	GSFA	0
Normal scenario	GSFA	0
Normal scenario	GSFA	0
Normal scenario	GSFA	0
Normal scenario	GSFA	0
Normal scenario	GSFA	0
Normal scenario	GSFA	0
Normal scenario	GSFA	0
Normal scenario	GSFA	0
Normal scenario	GSFA	0
Normal scenario	GSFA	0
Normal scenario	GSFA	0
Normal scenario	GSFA	0
Normal scenario	GSFA	0
Normal scenario	GSFA	0.0181818
Normal scenario	GSFA	0
Normal scenario	GSFA	0
Normal scenario	GSFA	0
Normal scenario	GSFA	0
Normal scenario	GSFA	0
Normal scenario	GSFA	0
Normal scenario	GSFA	0.448065
Normal scenario	GSFA	0
Normal scenario	GSFA	0
Normal scenario	GSFA	0.00803213
Normal scenario	GSFA	0
Normal scenario	GSFA	0
Normal scenario	GSFA	0
Normal scenario	GSFA	0
Normal scenario	GSFA	0
Normal scenario	GSFA	0
Normal scenario	GSFA	0
Normal scenario	GSFA	0
Normal scenario	GSFA	0
Normal scenario	GSFA	0.46473
Normal scenario	GSFA	0
Normal scenario	GSFA	0
Normal scenario	GSFA	0.003663
Normal scenario	GSFA	0
Normal scenario	GSFA	0
Normal scenario	GSFA	0
Normal scenario	GSFA	0
Normal scenario	GSFA	0
Normal scenario	GSFA	0
Normal scenario	GSFA	0
Normal scenario	GSFA	0
Normal scenario	GSFA	0
Normal scenario	GSFA	0
Normal scenario	GSFA	0
Normal scenario	GSFA	0
Normal scenario	GSFA	0
Normal scenario	GSFA	0
Normal scenario	GSFA	0
Normal scenario	GSFA	0
Normal scenario	GSFA	0
Normal scenario	GSFA	0
Normal scenario	GSFA	0
Normal scenario	GSFA	0
Normal scenario	GSFA	0
Normal scenario	GSFA	0.032491
Normal scenario	GSFA	0
Normal scenario	GSFA	0
Normal scenario	GSFA	0
Normal scenario	GSFA	0
Normal scenario	GSFA	0
Normal scenario	GSFA	0
Normal scenario	GSFA	0
Normal scenario	GSFA	0
Normal scenario	GSFA	0.0173611
Normal scenario	GSFA	0.103679
Normal scenario	GSFA	0
Normal scenario	GSFA	0
Normal scenario	GSFA	0
Normal scenario	GSFA	0
Normal scenario	GSFA	0
Normal scenario	GSFA	0
Normal scenario	GSFA	0
Normal scenario	GSFA	0
Normal scenario	GSFA	0
Normal scenario	GSFA	0
Normal scenario	GSFA	0
Normal scenario	GSFA	0
Normal scenario	GSFA	0
Normal scenario	GSFA	0
Normal scenario	GSFA	0
Normal scenario	GSFA	0
Normal scenario	GSFA	0
Normal scenario	GSFA	0
Normal scenario	GSFA	0
Normal scenario	GSFA	0
Normal scenario	GSFA	0
Normal scenario	GSFA	0
Normal scenario	GSFA	0
Normal scenario	GSFA	0
Normal scenario	GSFA	0
Normal scenario	GSFA	0
Normal scenario	GSFA	0
Normal scenario	GSFA	0
Normal scenario	GSFA	0
Normal scenario	GSFA	0
Normal scenario	GSFA	0
Normal scenario	GSFA	0
Normal scenario	GSFA	0
Normal scenario	GSFA	0
Normal scenario	GSFA	0.016129
Normal scenario	GSFA	0.0144928
Normal scenario	GSFA	0
Normal scenario	GSFA	0
Normal scenario	GSFA	0
Normal scenario	GSFA	0
Normal scenario	GSFA	0
Normal scenario	GSFA	0
Normal scenario	GSFA	0
Normal scenario	GSFA	0
Normal scenario	GSFA	0
Normal scenario	GSFA	0
Normal scenario	GSFA	0
Normal scenario	GSFA	0
Normal scenario	GSFA	0
Normal scenario	GSFA	0
Normal scenario	GSFA	0.0487805
Normal scenario	GSFA	0.0215827
Normal scenario	GSFA	0
Normal scenario	GSFA	0
Normal scenario	GSFA	0
Normal scenario	GSFA	0
Normal scenario	GSFA	0
Normal scenario	GSFA	0
Normal scenario	GSFA	0
Normal scenario	GSFA	0
Normal scenario	GSFA	0
Normal scenario	GSFA	0
Normal scenario	GSFA	0
Normal scenario	GSFA	0
Normal scenario	GSFA	0
Normal scenario	GSFA	0.024
Normal scenario	GSFA	0
Normal scenario	GSFA	0.00769231
Normal scenario	GSFA	0
Normal scenario	GSFA	0
Normal scenario	GSFA	0
Normal scenario	GSFA	0
Normal scenario	GSFA	0.011811
Normal scenario	GSFA	0.00766284
Normal scenario	GSFA	0
Normal scenario	GSFA	0
Normal scenario	GSFA	0
Normal scenario	GSFA	0
Normal scenario	GSFA	0
Normal scenario	GSFA	0.00358423
Normal scenario	GSFA	0
Normal scenario	GSFA	0
Normal scenario	GSFA	0
Normal scenario	GSFA	0
Normal scenario	GSFA	0
Normal scenario	GSFA	0
Normal scenario	GSFA	0
Normal scenario	GSFA	0
Normal scenario	GSFA	0
Normal scenario	GSFA	0
Normal scenario	GSFA	0
Normal scenario	GSFA	0
Normal scenario	GSFA	0
Normal scenario	GSFA	0
Normal scenario	GSFA	0
Normal scenario	GSFA	0
Normal scenario	GSFA	0.00701754
Normal scenario	GSFA	0.0162602
Normal scenario	GSFA	0
Normal scenario	GSFA	0
Normal scenario	GSFA	0
Normal scenario	GSFA	0
Normal scenario	GSFA	0
Normal scenario	GSFA	0.491166
Normal scenario	GSFA	0
Normal scenario	GSFA	0
Normal scenario	GSFA	0
Normal scenario	GSFA	0
Normal scenario	GSFA	0
Normal scenario	GSFA	0
Normal scenario	GSFA	0.0385965
Normal scenario	GSFA	0
Normal scenario	GSFA	0
Normal scenario	GSFA	0
Normal scenario	GSFA	0
Normal scenario	GSFA	0
Normal scenario	GSFA	0
Normal scenario	GSFA	0
Normal scenario	GSFA	0
Normal scenario	GSFA	0
Normal scenario	GSFA	0
Normal scenario	GSFA	0
Normal scenario	GSFA	0
Normal scenario	GSFA	0
Normal scenario	GSFA	0
Normal scenario	GSFA	0
Normal scenario	GSFA	0
Normal scenario	GSFA	0
Normal scenario	GSFA	0.379902
Normal scenario	GSFA	0
Normal scenario	GSFA	0
Normal scenario	GSFA	0.486922
Normal scenario	GSFA	0
Normal scenario	GSFA	0
Normal scenario	GSFA	0
Normal scenario	GSFA	0.436893
Normal scenario	GSFA	0
Normal scenario	GSFA	0
Normal scenario	GSFA	0
Normal scenario	GSFA	0
Normal scenario	GSFA	0
Normal scenario	GSFA	0
Normal scenario	GSFA	0
Normal scenario	GSFA	0.0268456
Normal scenario	GSFA	0
Normal scenario	GSFA	0.513919
Normal scenario	GSFA	0
Normal scenario	GSFA	0
Normal scenario	GSFA	0
Normal scenario	GSFA	0
Normal scenario	GSFA	0
Normal scenario	GSFA	0
Normal scenario	GSFA	0
Normal scenario	GSFA	0
Normal scenario	GSFA	0
Normal scenario	GSFA	0
Normal scenario	GSFA	0
Normal scenario	GSFA	0
Normal scenario	GSFA	0
Normal scenario	GSFA	0
Normal scenario	GSFA	0
Normal scenario	GSFA	0
Normal scenario	GSFA	0
Normal scenario	GSFA	0
Normal scenario	GSFA	0
Normal scenario	GSFA	0.0212014
Normal scenario	GSFA	0
Normal scenario	GSFA	0
Normal scenario	GSFA	0
Normal scenario	GSFA	0
Normal scenario	GSFA	0
Normal scenario	GSFA	0
Normal scenario	GSFA	0
Normal scenario	GSFA	0
Normal scenario	GSFA	0
Normal scenario	GSFA	0
Normal scenario	GSFA	0
Normal scenario	GSFA	0
Normal scenario	GSFA	0
Normal scenario	GSFA	0
Normal scenario	GSFA	0
Normal scenario	GSFA	0
Normal scenario	GSFA	0
Normal scenario	GSFA	0
Normal scenario	GSFA	0
Normal scenario	GSFA	0
Normal scenario	GSFA	0.00350877
Normal scenario	GSFA	0
Normal scenario	GSFA	0
Normal scenario	GSFA	0
Normal scenario	GSFA	0
Normal scenario	GSFA	0
Normal scenario	GSFA	0
Normal scenario	GSFA	0
Normal scenario	GSFA	0
Normal scenario	GSFA	0
Normal scenario	GSFA	0
Normal scenario	GSFA	0.117647
Normal scenario	GSFA	0
Normal scenario	GSFA	0
Normal scenario	GSFA	0
Normal scenario	GSFA	0
Normal scenario	GSFA	0
Normal scenario	GSFA	0.00729927
Normal scenario	GSFA	0
Normal scenario	GSFA	0
Normal scenario	GSFA	0
Normal scenario	GSFA	0
Normal scenario	GSFA	0
Normal scenario	GSFA	0
Normal scenario	GSFA	0
Normal scenario	GSFA	0
Normal scenario	GSFA	0
Normal scenario	GSFA	0
Normal scenario	GSFA	0
Normal scenario	GSFA	0
Normal scenario	GSFA	0
Normal scenario	GSFA	0
Normal scenario	GSFA	0
Normal scenario	GSFA	0
Normal scenario	GSFA	0
Normal scenario	GSFA	0
Normal scenario	GSFA	0
Normal scenario	GSFA	0
Normal scenario	GSFA	0
Normal scenario	GSFA	0
Normal scenario	GSFA	0
Normal scenario	GSFA	0
Normal scenario	GSFA	0
Normal scenario	GSFA	0
Normal scenario	GSFA	0
Normal scenario	GSFA	0
Normal scenario	GSFA	0
Normal scenario	GSFA	0
Normal scenario	GSFA	0
Normal scenario	GSFA	0
Normal scenario	GSFA	0
Normal scenario	GSFA	0
Normal scenario	GSFA	0.00775194
Normal scenario	GSFA	0
Normal scenario	GSFA	0
Normal scenario	GSFA	0
Normal scenario	GSFA	0
Normal scenario	GSFA	0
Normal scenario	GSFA	0.187135
Normal scenario	GSFA	0
Normal scenario	GSFA	0.458947
Normal scenario	GSFA	0
Normal scenario	GSFA	0
Normal scenario	GSFA	0
Normal scenario	GSFA	0
Normal scenario	GSFA	0
Normal scenario	GSFA	0
Normal scenario	GSFA	0
Normal scenario	GSFA	0.0204778
Normal scenario	GSFA	0.0108303
Normal scenario	GSFA	0
Normal scenario	GSFA	0
Normal scenario	GSFA	0
Normal scenario	GSFA	0
Normal scenario	GSFA	0
Normal scenario	GSFA	0
Normal scenario	GSFA	0
Normal scenario	GSFA	0
Normal scenario	GSFA	0
Normal scenario	GSFA	0
Normal scenario	GSFA	0
Normal scenario	GSFA	0
Normal scenario	GSFA	0.00383142
Normal scenario	GSFA	0
Normal scenario	GSFA	0
Normal scenario	GSFA	0
Normal scenario	GSFA	0
Normal scenario	GSFA	0
Normal scenario	GSFA	0
Normal scenario	GSFA	0
Normal scenario	GSFA	0
Normal scenario	GSFA	0
Normal scenario	GSFA	0
Normal scenario	GSFA	0
Normal scenario	GSFA	0
Normal scenario	GSFA	0
Normal scenario	GSFA	0
Normal scenario	GSFA	0
Normal scenario	GSFA	0
Normal scenario	GSFA	0
Normal scenario	GSFA	0
Normal scenario	GSFA	0.427617
Normal scenario	GSFA	0.00338983
Normal scenario	GSFA	0
Normal scenario	GSFA	0
Normal scenario	GSFA	0
Normal scenario	GSFA	0
Normal scenario	GSFA	0
Normal scenario	GSFA	0
Normal scenario	GSFA	0
Normal scenario	GSFA	0
Normal scenario	GSFA	0
Normal scenario	GSFA	0
Normal scenario	GSFA	0
Normal scenario	GSFA	0.453975
Normal scenario	GSFA	0
Normal scenario	GSFA	0
Normal scenario	GSFA	0
Normal scenario	GSFA	0
Normal scenario	GSFA	0
Normal scenario	GSFA	0
Normal scenario	GSFA	0
Normal scenario	GSFA	0
Normal scenario	GSFA	0
Normal scenario	GSFA	0
Normal scenario	GSFA	0
Normal scenario	GSFA	0
Normal scenario	GSFA	0.270718
Normal scenario	GSFA	0
Normal scenario	GSFA	0
Normal scenario	GSFA	0
Normal scenario	GSFA	0
Normal scenario	GSFA	0
Normal scenario	GSFA	0
Normal scenario	GSFA	0
Normal scenario	GSFA	0.0107527
Normal scenario	GSFA	0
Normal scenario	GSFA	0
Normal scenario	GSFA	0
Normal scenario	GSFA	0
Normal scenario	GSFA	0
Normal scenario	GSFA	0
Normal scenario	GSFA	0
Normal scenario	GSFA	0
Normal scenario	GSFA	0
Normal scenario	GSFA	0
Normal scenario	GSFA	0
Normal scenario	GSFA	0
Normal scenario	GSFA	0
Normal scenario	GSFA	0
Normal scenario	GSFA	0
Normal scenario	GSFA	0
Normal scenario	GSFA	0
Normal scenario	GSFA	0
Normal scenario	GSFA	0
Normal scenario	GSFA	0.381466
Normal scenario	GSFA	0
Normal scenario	GSFA	0.390361
Normal scenario	GSFA	0.0513834
Normal scenario	GSFA	0.00381679
Normal scenario	GSFA	0
Normal scenario	GSFA	0
Normal scenario	GSFA	0
Normal scenario	GSFA	0
Normal scenario	GSFA	0
Normal scenario	GSFA	0
Normal scenario	GSFA	0
Normal scenario	GSFA	0
Normal scenario	GSFA	0.0507937
Normal scenario	GSFA	0
Normal scenario	GSFA	0
Normal scenario	GSFA	0
Normal scenario	GSFA	0
Normal scenario	GSFA	0
Normal scenario	GSFA	0
Normal scenario	GSFA	0
Normal scenario	GSFA	0
Normal scenario	GSFA	0
Normal scenario	GSFA	0
Normal scenario	GSFA	0
Normal scenario	GSFA	0.00377358
Normal scenario	GSFA	0
Normal scenario	GSFA	0.0233333
Normal scenario	GSFA	0.445585
Normal scenario	GSFA	0
Normal scenario	GSFA	0.42236
Normal scenario	GSFA	0
Normal scenario	GSFA	0
Normal scenario	GSFA	0
Normal scenario	GSFA	0
Normal scenario	GSFA	0
Normal scenario	GSFA	0
Normal scenario	GSFA	0
Normal scenario	GSFA	0
Normal scenario	GSFA	0
Normal scenario	GSFA	0
Normal scenario	t-test	0
Normal scenario	t-test	0
Normal scenario	t-test	0
Normal scenario	t-test	0
Normal scenario	t-test	0
Normal scenario	t-test	0
Normal scenario	t-test	1
Normal scenario	t-test	0
Normal scenario	t-test	0
Normal scenario	t-test	0
Normal scenario	t-test	0
Normal scenario	t-test	0
Normal scenario	t-test	0
Normal scenario	t-test	0
Normal scenario	t-test	0
Normal scenario	t-test	0
Normal scenario	t-test	0
Normal scenario	t-test	0
Normal scenario	t-test	0
Normal scenario	t-test	0
Normal scenario	t-test	0
Normal scenario	t-test	0
Normal scenario	t-test	0
Normal scenario	t-test	0
Normal scenario	t-test	0
Normal scenario	t-test	0
Normal scenario	t-test	0
Normal scenario	t-test	0
Normal scenario	t-test	0
Normal scenario	t-test	0
Normal scenario	t-test	0
Normal scenario	t-test	0
Normal scenario	t-test	0
Normal scenario	t-test	0
Normal scenario	t-test	0
Normal scenario	t-test	0
Normal scenario	t-test	0
Normal scenario	t-test	0
Normal scenario	t-test	0
Normal scenario	t-test	0
Normal scenario	t-test	0
Normal scenario	t-test	0
Normal scenario	t-test	0
Normal scenario	t-test	0
Normal scenario	t-test	0
Normal scenario	t-test	0
Normal scenario	t-test	1
Normal scenario	t-test	0
Normal scenario	t-test	0
Normal scenario	t-test	0
Normal scenario	t-test	0
Normal scenario	t-test	0
Normal scenario	t-test	0
Normal scenario	t-test	0
Normal scenario	t-test	0
Normal scenario	t-test	0
Normal scenario	t-test	0
Normal scenario	t-test	0
Normal scenario	t-test	0
Normal scenario	t-test	0
Normal scenario	t-test	0
Normal scenario	t-test	0
Normal scenario	t-test	0
Normal scenario	t-test	0
Normal scenario	t-test	0
Normal scenario	t-test	0
Normal scenario	t-test	0
Normal scenario	t-test	0
Normal scenario	t-test	0
Normal scenario	t-test	0
Normal scenario	t-test	0
Normal scenario	t-test	0
Normal scenario	t-test	0
Normal scenario	t-test	0
Normal scenario	t-test	0
Normal scenario	t-test	0
Normal scenario	t-test	0
Normal scenario	t-test	0
Normal scenario	t-test	0
Normal scenario	t-test	0
Normal scenario	t-test	0
Normal scenario	t-test	1
Normal scenario	t-test	0
Normal scenario	t-test	0
Normal scenario	t-test	0
Normal scenario	t-test	1
Normal scenario	t-test	0
Normal scenario	t-test	0
Normal scenario	t-test	0
Normal scenario	t-test	0
Normal scenario	t-test	0
Normal scenario	t-test	1
Normal scenario	t-test	0
Normal scenario	t-test	0
Normal scenario	t-test	0
Normal scenario	t-test	0
Normal scenario	t-test	0
Normal scenario	t-test	0
Normal scenario	t-test	0
Normal scenario	t-test	0
Normal scenario	t-test	1
Normal scenario	t-test	0
Normal scenario	t-test	0
Normal scenario	t-test	0
Normal scenario	t-test	0
Normal scenario	t-test	0
Normal scenario	t-test	0
Normal scenario	t-test	0
Normal scenario	t-test	0
Normal scenario	t-test	0
Normal scenario	t-test	0
Normal scenario	t-test	0
Normal scenario	t-test	0
Normal scenario	t-test	0
Normal scenario	t-test	0
Normal scenario	t-test	0
Normal scenario	t-test	0
Normal scenario	t-test	0
Normal scenario	t-test	0
Normal scenario	t-test	0
Normal scenario	t-test	0
Normal scenario	t-test	0
Normal scenario	t-test	0
Normal scenario	t-test	0
Normal scenario	t-test	0
Normal scenario	t-test	0
Normal scenario	t-test	0
Normal scenario	t-test	0
Normal scenario	t-test	0
Normal scenario	t-test	0
Normal scenario	t-test	0
Normal scenario	t-test	0
Normal scenario	t-test	0
Normal scenario	t-test	0
Normal scenario	t-test	0
Normal scenario	t-test	0
Normal scenario	t-test	0
Normal scenario	t-test	0
Normal scenario	t-test	0
Normal scenario	t-test	1
Normal scenario	t-test	0
Normal scenario	t-test	0
Normal scenario	t-test	0
Normal scenario	t-test	0
Normal scenario	t-test	1
Normal scenario	t-test	0
Normal scenario	t-test	0
Normal scenario	t-test	0
Normal scenario	t-test	0
Normal scenario	t-test	0
Normal scenario	t-test	0
Normal scenario	t-test	0
Normal scenario	t-test	0
Normal scenario	t-test	0
Normal scenario	t-test	0
Normal scenario	t-test	0
Normal scenario	t-test	0
Normal scenario	t-test	0
Normal scenario	t-test	0
Normal scenario	t-test	0
Normal scenario	t-test	0
Normal scenario	t-test	0
Normal scenario	t-test	1
Normal scenario	t-test	0
Normal scenario	t-test	0
Normal scenario	t-test	0
Normal scenario	t-test	0
Normal scenario	t-test	0
Normal scenario	t-test	0
Normal scenario	t-test	1
Normal scenario	t-test	0
Normal scenario	t-test	0
Normal scenario	t-test	0
Normal scenario	t-test	0
Normal scenario	t-test	0
Normal scenario	t-test	0
Normal scenario	t-test	0
Normal scenario	t-test	0
Normal scenario	t-test	1
Normal scenario	t-test	0
Normal scenario	t-test	0
Normal scenario	t-test	0
Normal scenario	t-test	0
Normal scenario	t-test	0
Normal scenario	t-test	0
Normal scenario	t-test	0
Normal scenario	t-test	0
Normal scenario	t-test	0
Normal scenario	t-test	0
Normal scenario	t-test	0
Normal scenario	t-test	0
Normal scenario	t-test	1
Normal scenario	t-test	0
Normal scenario	t-test	0
Normal scenario	t-test	0
Normal scenario	t-test	0
Normal scenario	t-test	1
Normal scenario	t-test	0
Normal scenario	t-test	0
[truncated: 5,201 more rows]
