# Supplementary material for: A new Bayesian factor analysis method improves detection of genes and biological processes affected by perturbations in single-cell CRISPR screening
Source: Nat Methods. 2023 Sep 28;20(11):1693–703. doi: 10.1038/s41592-023-02017-4 (PMC10630124; doi:10.1038/s41592-023-02017-4)
Supplement: Supplementary file 11 — Statistical source data. [file 41592_2023_2017_MOESM11_ESM.xlsx]

## Sheet: Extended Data Fig. 4
scenario	method	density	fdp
Normal scenario	GSFA	0.05	0
Normal scenario	GSFA	0.05	0
Normal scenario	GSFA	0.05	0
Normal scenario	GSFA	0.05	0
Normal scenario	GSFA	0.05	0
Normal scenario	GSFA	0.05	0
Normal scenario	GSFA	0.05	0
Normal scenario	GSFA	0.05	0
Normal scenario	GSFA	0.05	0
Normal scenario	GSFA	0.05	0
Normal scenario	GSFA	0.05	0
Normal scenario	GSFA	0.05	0
Normal scenario	GSFA	0.05	0
Normal scenario	GSFA	0.05	0
Normal scenario	GSFA	0.05	0
Normal scenario	GSFA	0.05	0
Normal scenario	GSFA	0.05	0
Normal scenario	GSFA	0.05	0
Normal scenario	GSFA	0.05	0
Normal scenario	GSFA	0.05	0
Normal scenario	GSFA	0.05	0
Normal scenario	GSFA	0.05	0
Normal scenario	GSFA	0.05	0
Normal scenario	GSFA	0.05	0
Normal scenario	GSFA	0.05	0
Normal scenario	GSFA	0.05	0
Normal scenario	GSFA	0.05	0
Normal scenario	GSFA	0.05	0
Normal scenario	GSFA	0.05	0
Normal scenario	GSFA	0.05	0
Normal scenario	GSFA	0.05	0
Normal scenario	GSFA	0.05	0
Normal scenario	GSFA	0.05	0
Normal scenario	GSFA	0.05	0
Normal scenario	GSFA	0.05	0
Normal scenario	GSFA	0.05	0
Normal scenario	GSFA	0.05	0
Normal scenario	GSFA	0.05	0
Normal scenario	GSFA	0.05	0
Normal scenario	GSFA	0.05	0
Normal scenario	GSFA	0.05	0.00403226
Normal scenario	GSFA	0.05	0
Normal scenario	GSFA	0.05	0
Normal scenario	GSFA	0.05	0.00251256
Normal scenario	GSFA	0.05	0
Normal scenario	GSFA	0.05	0
Normal scenario	GSFA	0.05	0
Normal scenario	GSFA	0.05	0
Normal scenario	GSFA	0.05	0
Normal scenario	GSFA	0.05	0
Normal scenario	GSFA	0.05	0
Normal scenario	GSFA	0.05	0
Normal scenario	GSFA	0.05	0
Normal scenario	GSFA	0.05	0
Normal scenario	GSFA	0.05	0
Normal scenario	GSFA	0.05	0
Normal scenario	GSFA	0.05	0.0052356
Normal scenario	GSFA	0.05	0
Normal scenario	GSFA	0.05	0
Normal scenario	GSFA	0.05	0
Normal scenario	GSFA	0.05	0
Normal scenario	GSFA	0.05	0
Normal scenario	GSFA	0.05	0
Normal scenario	GSFA	0.05	0.00132802
Normal scenario	GSFA	0.05	0
Normal scenario	GSFA	0.05	0
Normal scenario	GSFA	0.05	0
Normal scenario	GSFA	0.05	0.224365
Normal scenario	GSFA	0.05	0
Normal scenario	GSFA	0.05	0
Normal scenario	GSFA	0.05	0
Normal scenario	GSFA	0.05	0
Normal scenario	GSFA	0.05	0
Normal scenario	GSFA	0.05	0
Normal scenario	GSFA	0.05	0
Normal scenario	GSFA	0.05	0
Normal scenario	GSFA	0.05	0
Normal scenario	GSFA	0.05	0
Normal scenario	GSFA	0.05	0
Normal scenario	GSFA	0.05	0
Normal scenario	GSFA	0.05	0
Normal scenario	GSFA	0.05	0
Normal scenario	GSFA	0.05	0
Normal scenario	GSFA	0.05	0
Normal scenario	GSFA	0.05	0
Normal scenario	GSFA	0.05	0
Normal scenario	GSFA	0.05	0
Normal scenario	GSFA	0.05	0
Normal scenario	GSFA	0.05	0
Normal scenario	GSFA	0.05	0
Normal scenario	GSFA	0.05	0
Normal scenario	GSFA	0.05	0
Normal scenario	GSFA	0.05	0
Normal scenario	GSFA	0.05	0
Normal scenario	GSFA	0.05	0.0312094
Normal scenario	GSFA	0.05	0
Normal scenario	GSFA	0.05	0
Normal scenario	GSFA	0.05	0
Normal scenario	GSFA	0.05	0
Normal scenario	GSFA	0.05	0
Normal scenario	GSFA	0.05	0.0789116
Normal scenario	GSFA	0.05	0
Normal scenario	GSFA	0.05	0.00257732
Normal scenario	GSFA	0.05	0
Normal scenario	GSFA	0.05	0
Normal scenario	GSFA	0.05	0
Normal scenario	GSFA	0.05	0
Normal scenario	GSFA	0.05	0
Normal scenario	GSFA	0.05	0
Normal scenario	GSFA	0.05	0
Normal scenario	GSFA	0.05	0
Normal scenario	GSFA	0.05	0
Normal scenario	GSFA	0.05	0.00273224
Normal scenario	GSFA	0.05	0
Normal scenario	GSFA	0.05	0
Normal scenario	GSFA	0.05	0
Normal scenario	GSFA	0.05	0
Normal scenario	GSFA	0.05	0
Normal scenario	GSFA	0.05	0
Normal scenario	GSFA	0.05	0.00135318
Normal scenario	GSFA	0.05	0
Normal scenario	GSFA	0.05	0
Normal scenario	GSFA	0.05	0
Normal scenario	GSFA	0.05	0
Normal scenario	GSFA	0.05	0
Normal scenario	GSFA	0.05	0
Normal scenario	GSFA	0.05	0
Normal scenario	GSFA	0.05	0
Normal scenario	GSFA	0.05	0
Normal scenario	GSFA	0.05	0
Normal scenario	GSFA	0.05	0
Normal scenario	GSFA	0.05	0
Normal scenario	GSFA	0.05	0
Normal scenario	GSFA	0.05	0
Normal scenario	GSFA	0.05	0
Normal scenario	GSFA	0.05	0
Normal scenario	GSFA	0.05	0
Normal scenario	GSFA	0.05	0
Normal scenario	GSFA	0.05	0
Normal scenario	GSFA	0.05	0
Normal scenario	GSFA	0.05	0.00671141
Normal scenario	GSFA	0.05	0
Normal scenario	GSFA	0.05	0
Normal scenario	GSFA	0.05	0
Normal scenario	GSFA	0.05	0
Normal scenario	GSFA	0.05	0
Normal scenario	GSFA	0.05	0
Normal scenario	GSFA	0.05	0
Normal scenario	GSFA	0.05	0
Normal scenario	GSFA	0.05	0
Normal scenario	GSFA	0.05	0
Normal scenario	GSFA	0.05	0.102138
Normal scenario	GSFA	0.05	0
Normal scenario	GSFA	0.05	0
Normal scenario	GSFA	0.05	0
Normal scenario	GSFA	0.05	0
Normal scenario	GSFA	0.05	0
Normal scenario	GSFA	0.05	0
Normal scenario	GSFA	0.05	0
Normal scenario	GSFA	0.05	0
Normal scenario	GSFA	0.05	0
Normal scenario	GSFA	0.05	0.00950119
Normal scenario	GSFA	0.05	0.00133156
Normal scenario	GSFA	0.05	0
Normal scenario	GSFA	0.05	0
Normal scenario	GSFA	0.05	0
Normal scenario	GSFA	0.05	0
Normal scenario	GSFA	0.05	0
Normal scenario	GSFA	0.05	0
Normal scenario	GSFA	0.05	0
Normal scenario	GSFA	0.05	0.00133333
Normal scenario	GSFA	0.05	0
Normal scenario	GSFA	0.05	0
Normal scenario	GSFA	0.05	0
Normal scenario	GSFA	0.05	0
Normal scenario	GSFA	0.05	0
Normal scenario	GSFA	0.05	0
Normal scenario	GSFA	0.05	0
Normal scenario	GSFA	0.05	0
Normal scenario	GSFA	0.05	0.00511509
Normal scenario	GSFA	0.05	0
Normal scenario	GSFA	0.05	0
Normal scenario	GSFA	0.05	0
Normal scenario	GSFA	0.05	0
Normal scenario	GSFA	0.05	0
Normal scenario	GSFA	0.05	0
Normal scenario	GSFA	0.05	0
Normal scenario	GSFA	0.05	0
Normal scenario	GSFA	0.05	0
Normal scenario	GSFA	0.05	0
Normal scenario	GSFA	0.05	0
Normal scenario	GSFA	0.05	0
Normal scenario	GSFA	0.05	0
Normal scenario	GSFA	0.05	0
Normal scenario	GSFA	0.05	0
Normal scenario	GSFA	0.05	0
Normal scenario	GSFA	0.05	0
Normal scenario	GSFA	0.05	0
Normal scenario	GSFA	0.05	0
Normal scenario	GSFA	0.05	0
Normal scenario	GSFA	0.05	0.10767
Normal scenario	GSFA	0.05	0
Normal scenario	GSFA	0.05	0
Normal scenario	GSFA	0.05	0
Normal scenario	GSFA	0.05	0
Normal scenario	GSFA	0.05	0
Normal scenario	GSFA	0.05	0.0221643
Normal scenario	GSFA	0.05	0
Normal scenario	GSFA	0.05	0
Normal scenario	GSFA	0.05	0
Normal scenario	GSFA	0.05	0
Normal scenario	GSFA	0.05	0
Normal scenario	GSFA	0.05	0
Normal scenario	GSFA	0.05	0
Normal scenario	GSFA	0.05	0
Normal scenario	GSFA	0.05	0
Normal scenario	GSFA	0.05	0.232558
Normal scenario	GSFA	0.05	0
Normal scenario	GSFA	0.05	0
Normal scenario	GSFA	0.05	0
Normal scenario	GSFA	0.05	0
Normal scenario	GSFA	0.05	0
Normal scenario	GSFA	0.05	0
Normal scenario	GSFA	0.05	0
Normal scenario	GSFA	0.05	0
Normal scenario	GSFA	0.05	0
Normal scenario	GSFA	0.05	0
Normal scenario	GSFA	0.05	0
Normal scenario	GSFA	0.05	0
Normal scenario	GSFA	0.05	0.221193
Normal scenario	GSFA	0.05	0
Normal scenario	GSFA	0.05	0
Normal scenario	GSFA	0.05	0
Normal scenario	GSFA	0.05	0
Normal scenario	GSFA	0.05	0
Normal scenario	GSFA	0.05	0
Normal scenario	GSFA	0.05	0
Normal scenario	GSFA	0.05	0
Normal scenario	GSFA	0.05	0
Normal scenario	GSFA	0.05	0
Normal scenario	GSFA	0.05	0
Normal scenario	GSFA	0.05	0
Normal scenario	GSFA	0.05	0
Normal scenario	GSFA	0.05	0
Normal scenario	GSFA	0.05	0
Normal scenario	GSFA	0.05	0
Normal scenario	GSFA	0.05	0
Normal scenario	GSFA	0.05	0
Normal scenario	GSFA	0.05	0
Normal scenario	GSFA	0.05	0
Normal scenario	GSFA	0.05	0
Normal scenario	GSFA	0.05	0
Normal scenario	GSFA	0.05	0
Normal scenario	GSFA	0.05	0
Normal scenario	GSFA	0.05	0.0402145
Normal scenario	GSFA	0.05	0.00376412
Normal scenario	GSFA	0.05	0
Normal scenario	GSFA	0.05	0
Normal scenario	GSFA	0.05	0
Normal scenario	GSFA	0.05	0
Normal scenario	GSFA	0.05	0
Normal scenario	GSFA	0.05	0
Normal scenario	GSFA	0.05	0
Normal scenario	GSFA	0.05	0
Normal scenario	GSFA	0.05	0
Normal scenario	GSFA	0.05	0
Normal scenario	GSFA	0.05	0
Normal scenario	GSFA	0.05	0
Normal scenario	GSFA	0.05	0
Normal scenario	GSFA	0.05	0
Normal scenario	GSFA	0.05	0
Normal scenario	GSFA	0.05	0
Normal scenario	GSFA	0.05	0
Normal scenario	GSFA	0.05	0
Normal scenario	GSFA	0.05	0.24364
Normal scenario	GSFA	0.05	0
Normal scenario	GSFA	0.05	0
Normal scenario	GSFA	0.05	0
Normal scenario	GSFA	0.05	0
Normal scenario	GSFA	0.05	0
Normal scenario	GSFA	0.05	0
Normal scenario	GSFA	0.05	0
Normal scenario	GSFA	0.05	0
Normal scenario	GSFA	0.05	0.197411
Normal scenario	GSFA	0.05	0.212789
Normal scenario	GSFA	0.05	0.154574
Normal scenario	GSFA	0.05	0
Normal scenario	GSFA	0.05	0
Normal scenario	GSFA	0.05	0.00619835
Normal scenario	GSFA	0.05	0
Normal scenario	GSFA	0.05	0
Normal scenario	GSFA	0.05	0
Normal scenario	GSFA	0.05	0.00375
Normal scenario	GSFA	0.05	0
Normal scenario	GSFA	0.05	0
Normal scenario	GSFA	0.05	0
Normal scenario	GSFA	0.05	0
Normal scenario	GSFA	0.05	0
Normal scenario	GSFA	0.05	0
Normal scenario	GSFA	0.05	0
Normal scenario	GSFA	0.05	0
Normal scenario	GSFA	0.05	0
Normal scenario	GSFA	0.05	0
Normal scenario	GSFA	0.05	0
Normal scenario	GSFA	0.05	0
Normal scenario	GSFA	0.05	0
Normal scenario	GSFA	0.05	0
Normal scenario	GSFA	0.05	0
Normal scenario	GSFA	0.05	0
Normal scenario	GSFA	0.05	0
Normal scenario	GSFA	0.05	0
Normal scenario	GSFA	0.05	0
Normal scenario	GSFA	0.05	0
Normal scenario	GSFA	0.05	0.177778
Normal scenario	GSFA	0.05	0.0143603
Normal scenario	GSFA	0.05	0
Normal scenario	GSFA	0.05	0
Normal scenario	GSFA	0.05	0
Normal scenario	GSFA	0.05	0
Normal scenario	GSFA	0.05	0
Normal scenario	GSFA	0.05	0.00255102
Normal scenario	GSFA	0.05	0
Normal scenario	GSFA	0.05	0
Normal scenario	GSFA	0.05	0
Normal scenario	GSFA	0.05	0
Normal scenario	GSFA	0.05	0
Normal scenario	GSFA	0.05	0
Normal scenario	GSFA	0.05	0
Normal scenario	GSFA	0.05	0.00130378
Normal scenario	GSFA	0.05	0
Normal scenario	GSFA	0.05	0
Normal scenario	GSFA	0.05	0
Normal scenario	GSFA	0.05	0.229016
Normal scenario	GSFA	0.05	0
Normal scenario	GSFA	0.05	0
Normal scenario	GSFA	0.05	0
Normal scenario	GSFA	0.05	0
Normal scenario	GSFA	0.05	0
Normal scenario	GSFA	0.05	0
Normal scenario	GSFA	0.05	0
Normal scenario	GSFA	0.05	0
Normal scenario	GSFA	0.05	0
Normal scenario	GSFA	0.05	0
Normal scenario	GSFA	0.05	0
Normal scenario	GSFA	0.05	0
Normal scenario	GSFA	0.05	0
Normal scenario	GSFA	0.05	0.00260078
Normal scenario	GSFA	0.05	0
Normal scenario	GSFA	0.05	0
Normal scenario	GSFA	0.05	0
Normal scenario	GSFA	0.05	0
Normal scenario	GSFA	0.05	0
Normal scenario	GSFA	0.05	0.0201511
Normal scenario	GSFA	0.05	0.122706
Normal scenario	GSFA	0.05	0
Normal scenario	GSFA	0.05	0
Normal scenario	GSFA	0.05	0
Normal scenario	GSFA	0.05	0
Normal scenario	GSFA	0.05	0
Normal scenario	GSFA	0.05	0
Normal scenario	GSFA	0.05	0
Normal scenario	GSFA	0.05	0
Normal scenario	GSFA	0.05	0
Normal scenario	GSFA	0.05	0.00262812
Normal scenario	GSFA	0.05	0
Normal scenario	GSFA	0.05	0
Normal scenario	GSFA	0.05	0
Normal scenario	GSFA	0.05	0.00133333
Normal scenario	GSFA	0.05	0
Normal scenario	GSFA	0.05	0
Normal scenario	GSFA	0.05	0
Normal scenario	GSFA	0.05	0
Normal scenario	GSFA	0.05	0
Normal scenario	GSFA	0.05	0
Normal scenario	GSFA	0.05	0
Normal scenario	GSFA	0.05	0
Normal scenario	GSFA	0.05	0
Normal scenario	GSFA	0.05	0
Normal scenario	GSFA	0.05	0
Normal scenario	GSFA	0.05	0
Normal scenario	GSFA	0.05	0
Normal scenario	GSFA	0.05	0
Normal scenario	GSFA	0.05	0
Normal scenario	GSFA	0.05	0
Normal scenario	GSFA	0.05	0
Normal scenario	GSFA	0.05	0
Normal scenario	GSFA	0.05	0
Normal scenario	GSFA	0.05	0
Normal scenario	GSFA	0.05	0
Normal scenario	GSFA	0.05	0
Normal scenario	GSFA	0.05	0
Normal scenario	GSFA	0.05	0
Normal scenario	GSFA	0.05	0
Normal scenario	GSFA	0.05	0
Normal scenario	GSFA	0.05	0.00519481
Normal scenario	GSFA	0.05	0
Normal scenario	GSFA	0.05	0
Normal scenario	GSFA	0.05	0
Normal scenario	GSFA	0.05	0.16992
Normal scenario	GSFA	0.05	0
Normal scenario	GSFA	0.05	0.176901
Normal scenario	GSFA	0.05	0
Normal scenario	GSFA	0.05	0
Normal scenario	GSFA	0.05	0
Normal scenario	GSFA	0.05	0
Normal scenario	GSFA	0.05	0
Normal scenario	GSFA	0.05	0
Normal scenario	GSFA	0.05	0
Normal scenario	GSFA	0.05	0
Normal scenario	GSFA	0.05	0
Normal scenario	GSFA	0.05	0
Normal scenario	GSFA	0.05	0
Normal scenario	GSFA	0.05	0.00664894
Normal scenario	GSFA	0.05	0
Normal scenario	GSFA	0.05	0
Normal scenario	GSFA	0.05	0
Normal scenario	GSFA	0.05	0
Normal scenario	GSFA	0.05	0
Normal scenario	GSFA	0.05	0
Normal scenario	GSFA	0.05	0
Normal scenario	GSFA	0.05	0
Normal scenario	GSFA	0.05	0
Normal scenario	GSFA	0.05	0
Normal scenario	GSFA	0.05	0
Normal scenario	GSFA	0.05	0
Normal scenario	GSFA	0.05	0.0080429
Normal scenario	GSFA	0.05	0
Normal scenario	GSFA	0.05	0
Normal scenario	GSFA	0.05	0.00504414
Normal scenario	GSFA	0.05	0
Normal scenario	GSFA	0.05	0
Normal scenario	GSFA	0.05	0
Normal scenario	GSFA	0.05	0
Normal scenario	GSFA	0.05	0
Normal scenario	GSFA	0.05	0
Normal scenario	GSFA	0.05	0
Normal scenario	GSFA	0.05	0
Normal scenario	GSFA	0.05	0
Normal scenario	GSFA	0.05	0
Normal scenario	GSFA	0.05	0
Normal scenario	GSFA	0.05	0.00138313
Normal scenario	GSFA	0.05	0
Normal scenario	GSFA	0.05	0
Normal scenario	GSFA	0.05	0.210305
Normal scenario	GSFA	0.05	0
Normal scenario	GSFA	0.05	0
Normal scenario	GSFA	0.05	0
Normal scenario	GSFA	0.05	0
Normal scenario	GSFA	0.05	0.00268097
Normal scenario	GSFA	0.05	0
Normal scenario	GSFA	0.05	0
Normal scenario	GSFA	0.05	0.0013089
Normal scenario	GSFA	0.05	0
Normal scenario	GSFA	0.05	0
Normal scenario	GSFA	0.05	0
Normal scenario	GSFA	0.05	0
Normal scenario	GSFA	0.05	0
Normal scenario	GSFA	0.05	0
Normal scenario	GSFA	0.05	0
Normal scenario	GSFA	0.05	0
Normal scenario	GSFA	0.05	0
Normal scenario	GSFA	0.05	0.0147601
Normal scenario	GSFA	0.05	0.242518
Normal scenario	GSFA	0.05	0
Normal scenario	GSFA	0.05	0
Normal scenario	GSFA	0.05	0
Normal scenario	GSFA	0.05	0.00671141
Normal scenario	GSFA	0.05	0
Normal scenario	GSFA	0.05	0
Normal scenario	GSFA	0.05	0
Normal scenario	GSFA	0.05	0
Normal scenario	GSFA	0.05	0
Normal scenario	GSFA	0.05	0
Normal scenario	GSFA	0.05	0
Normal scenario	GSFA	0.05	0
Normal scenario	GSFA	0.05	0
Normal scenario	GSFA	0.05	0
Normal scenario	GSFA	0.05	0
Normal scenario	GSFA	0.05	0
Normal scenario	GSFA	0.05	0
Normal scenario	GSFA	0.05	0
Normal scenario	GSFA	0.05	0
Normal scenario	GSFA	0.05	0
Normal scenario	GSFA	0.05	0
Normal scenario	GSFA	0.05	0
Normal scenario	GSFA	0.05	0
Normal scenario	GSFA	0.05	0
Normal scenario	GSFA	0.05	0
Normal scenario	GSFA	0.05	0
Normal scenario	GSFA	0.05	0
Normal scenario	GSFA	0.05	0
Normal scenario	GSFA	0.05	0
Normal scenario	GSFA	0.05	0
Normal scenario	GSFA	0.05	0
Normal scenario	GSFA	0.05	0
Normal scenario	GSFA	0.05	0
Normal scenario	GSFA	0.05	0
Normal scenario	GSFA	0.05	0
Normal scenario	GSFA	0.05	0
Normal scenario	GSFA	0.05	0
Normal scenario	GSFA	0.05	0.0118044
Normal scenario	GSFA	0.05	0
Normal scenario	GSFA	0.05	0
Normal scenario	GSFA	0.05	0
Normal scenario	GSFA	0.05	0
Normal scenario	GSFA	0.05	0
Normal scenario	GSFA	0.05	0
Normal scenario	GSFA	0.05	0
Normal scenario	GSFA	0.05	0
Normal scenario	GSFA	0.05	0
Normal scenario	GSFA	0.05	0
Normal scenario	GSFA	0.05	0
Normal scenario	GSFA	0.05	0
Normal scenario	GSFA	0.05	0
Normal scenario	GSFA	0.05	0
Normal scenario	GSFA	0.05	0
Normal scenario	GSFA	0.05	0
Normal scenario	GSFA	0.05	0
Normal scenario	GSFA	0.05	0
Normal scenario	GSFA	0.05	0
Normal scenario	GSFA	0.05	0
Normal scenario	GSFA	0.05	0
Normal scenario	GSFA	0.05	0
Normal scenario	GSFA	0.05	0
Normal scenario	GSFA	0.05	0.128959
Normal scenario	GSFA	0.05	0
Normal scenario	GSFA	0.05	0
Normal scenario	GSFA	0.05	0
Normal scenario	GSFA	0.05	0
Normal scenario	GSFA	0.05	0
Normal scenario	GSFA	0.05	0
Normal scenario	GSFA	0.05	0
Normal scenario	GSFA	0.05	0
Normal scenario	GSFA	0.05	0
Normal scenario	GSFA	0.05	0
Normal scenario	GSFA	0.05	0
Normal scenario	GSFA	0.05	0
Normal scenario	GSFA	0.05	0.00370828
Normal scenario	GSFA	0.05	0
Normal scenario	GSFA	0.05	0
Normal scenario	GSFA	0.05	0
Normal scenario	GSFA	0.05	0
Normal scenario	GSFA	0.05	0
Normal scenario	GSFA	0.05	0
Normal scenario	GSFA	0.05	0
Normal scenario	GSFA	0.05	0
Normal scenario	GSFA	0.05	0
Normal scenario	GSFA	0.05	0
Normal scenario	GSFA	0.05	0
Normal scenario	GSFA	0.05	0
Normal scenario	GSFA	0.05	0
Normal scenario	GSFA	0.05	0
Normal scenario	GSFA	0.05	0
Normal scenario	GSFA	0.05	0
Normal scenario	GSFA	0.05	0.00520156
Normal scenario	GSFA	0.05	0.00387097
Normal scenario	GSFA	0.05	0
Normal scenario	GSFA	0.05	0
Normal scenario	GSFA	0.05	0
Normal scenario	GSFA	0.05	0
Normal scenario	GSFA	0.05	0
Normal scenario	GSFA	0.05	0
Normal scenario	GSFA	0.05	0
Normal scenario	GSFA	0.05	0
Normal scenario	GSFA	0.05	0
Normal scenario	GSFA	0.05	0
Normal scenario	GSFA	0.05	0
Normal scenario	GSFA	0.05	0
Normal scenario	GSFA	0.05	0
Normal scenario	GSFA	0.05	0
Normal scenario	GSFA	0.05	0
Normal scenario	GSFA	0.05	0
Normal scenario	GSFA	0.05	0
Normal scenario	GSFA	0.05	0
Normal scenario	GSFA	0.05	0
Normal scenario	GSFA	0.05	0
Normal scenario	GSFA	0.05	0
Normal scenario	GSFA	0.05	0
Normal scenario	GSFA	0.05	0
Normal scenario	GSFA	0.05	0
Normal scenario	GSFA	0.05	0
Normal scenario	GSFA	0.05	0
Normal scenario	GSFA	0.05	0
Normal scenario	GSFA	0.05	0.0049505
Normal scenario	GSFA	0.05	0
Normal scenario	GSFA	0.05	0.00678426
Normal scenario	GSFA	0.05	0
Normal scenario	GSFA	0.05	0
Normal scenario	GSFA	0.05	0
Normal scenario	GSFA	0.05	0
Normal scenario	GSFA	0.05	0
Normal scenario	GSFA	0.05	0
Normal scenario	GSFA	0.05	0
Normal scenario	GSFA	0.05	0
Normal scenario	GSFA	0.05	0
Normal scenario	GSFA	0.05	0.00501882
Normal scenario	GSFA	0.05	0
Normal scenario	GSFA	0.05	0.222676
Normal scenario	GSFA	0.05	0
Normal scenario	GSFA	0.05	0
Normal scenario	GSFA	0.05	0
Normal scenario	GSFA	0.05	0
Normal scenario	GSFA	0.05	0
Normal scenario	GSFA	0.05	0
Normal scenario	GSFA	0.05	0
Normal scenario	GSFA	0.05	0
Normal scenario	GSFA	0.05	0
Normal scenario	GSFA	0.05	0
Normal scenario	GSFA	0.05	0
Normal scenario	GSFA	0.05	0
Normal scenario	GSFA	0.05	0
Normal scenario	GSFA	0.05	0
Normal scenario	GSFA	0.05	0
Normal scenario	GSFA	0.05	0.00125945
Normal scenario	GSFA	0.05	0
Normal scenario	GSFA	0.05	0.243615
Normal scenario	GSFA	0.05	0
Normal scenario	GSFA	0.05	0
Normal scenario	GSFA	0.05	0
Normal scenario	GSFA	0.05	0.00127389
Normal scenario	GSFA	0.05	0.00130719
Normal scenario	GSFA	0.05	0
Normal scenario	GSFA	0.05	0
Normal scenario	GSFA	0.05	0
Normal scenario	GSFA	0.05	0
Normal scenario	GSFA	0.05	0
Normal scenario	GSFA	0.05	0
Normal scenario	GSFA	0.05	0
Normal scenario	GSFA	0.05	0.00395778
Normal scenario	GSFA	0.05	0
Normal scenario	GSFA	0.05	0
Normal scenario	GSFA	0.05	0
Normal scenario	GSFA	0.05	0
Normal scenario	GSFA	0.05	0
Normal scenario	GSFA	0.05	0
Normal scenario	GSFA	0.05	0
Normal scenario	GSFA	0.05	0
Normal scenario	GSFA	0.05	0
Normal scenario	GSFA	0.05	0
Normal scenario	GSFA	0.05	0
Normal scenario	GSFA	0.05	0.00254777
Normal scenario	GSFA	0.05	0
Normal scenario	GSFA	0.05	0
Normal scenario	GSFA	0.05	0
Normal scenario	GSFA	0.05	0
Normal scenario	GSFA	0.05	0
Normal scenario	GSFA	0.05	0.00379747
Normal scenario	GSFA	0.05	0
Normal scenario	GSFA	0.05	0
Normal scenario	GSFA	0.05	0
Normal scenario	GSFA	0.05	0
Normal scenario	GSFA	0.05	0
Normal scenario	GSFA	0.05	0
Normal scenario	GSFA	0.05	0
Normal scenario	GSFA	0.05	0
Normal scenario	GSFA	0.05	0
Normal scenario	GSFA	0.05	0
Normal scenario	GSFA	0.05	0
Normal scenario	GSFA	0.05	0
Normal scenario	GSFA	0.05	0
Normal scenario	GSFA	0.05	0
Normal scenario	GSFA	0.05	0
Normal scenario	GSFA	0.05	0
Normal scenario	GSFA	0.05	0.00382653
Normal scenario	GSFA	0.05	0
Normal scenario	GSFA	0.05	0
Normal scenario	GSFA	0.05	0
Normal scenario	GSFA	0.05	0
Normal scenario	GSFA	0.05	0
Normal scenario	GSFA	0.05	0
Normal scenario	GSFA	0.05	0
Normal scenario	GSFA	0.05	0
Normal scenario	GSFA	0.05	0
Normal scenario	GSFA	0.05	0
Normal scenario	GSFA	0.05	0
Normal scenario	GSFA	0.05	0
Normal scenario	GSFA	0.05	0
Normal scenario	GSFA	0.05	0
Normal scenario	GSFA	0.05	0
Normal scenario	GSFA	0.05	0.208081
Normal scenario	GSFA	0.05	0
Normal scenario	GSFA	0.05	0
Normal scenario	GSFA	0.05	0
Normal scenario	GSFA	0.05	0
Normal scenario	GSFA	0.05	0
Normal scenario	GSFA	0.05	0
Normal scenario	GSFA	0.05	0
Normal scenario	GSFA	0.05	0
Normal scenario	GSFA	0.05	0
Normal scenario	GSFA	0.05	0
Normal scenario	GSFA	0.05	0
Normal scenario	GSFA	0.05	0
Normal scenario	GSFA	0.05	0
Normal scenario	GSFA	0.05	0
Normal scenario	GSFA	0.05	0.0026455
Normal scenario	GSFA	0.05	0
Normal scenario	GSFA	0.05	0
Normal scenario	GSFA	0.05	0
Normal scenario	GSFA	0.05	0
Normal scenario	GSFA	0.05	0
Normal scenario	GSFA	0.05	0.116901
Normal scenario	GSFA	0.05	0
Normal scenario	GSFA	0.05	0
Normal scenario	GSFA	0.05	0
Normal scenario	GSFA	0.05	0.216981
Normal scenario	GSFA	0.05	0
Normal scenario	GSFA	0.05	0
Normal scenario	GSFA	0.05	0
Normal scenario	GSFA	0.05	0.00525624
Normal scenario	GSFA	0.05	0
Normal scenario	GSFA	0.05	0.00400534
Normal scenario	GSFA	0.05	0
Normal scenario	GSFA	0.05	0
Normal scenario	GSFA	0.05	0
Normal scenario	GSFA	0.05	0
Normal scenario	GSFA	0.05	0
Normal scenario	GSFA	0.05	0
Normal scenario	GSFA	0.05	0
Normal scenario	GSFA	0.05	0
Normal scenario	GSFA	0.05	0
Normal scenario	GSFA	0.05	0
Normal scenario	GSFA	0.05	0
Normal scenario	GSFA	0.05	0
Normal scenario	GSFA	0.05	0
Normal scenario	GSFA	0.05	0
Normal scenario	GSFA	0.05	0
Normal scenario	GSFA	0.05	0
Normal scenario	GSFA	0.05	0
Normal scenario	GSFA	0.05	0
Normal scenario	GSFA	0.05	0
Normal scenario	GSFA	0.05	0.240326
Normal scenario	GSFA	0.05	0
Normal scenario	GSFA	0.05	0
Normal scenario	GSFA	0.05	0
Normal scenario	GSFA	0.05	0
Normal scenario	GSFA	0.05	0
Normal scenario	GSFA	0.05	0
Normal scenario	GSFA	0.05	0
Normal scenario	GSFA	0.05	0
Normal scenario	GSFA	0.05	0
Normal scenario	GSFA	0.05	0
Normal scenario	GSFA	0.05	0
Normal scenario	GSFA	0.05	0
Normal scenario	GSFA	0.05	0
Normal scenario	GSFA	0.05	0
Normal scenario	GSFA	0.05	0
Normal scenario	GSFA	0.05	0
Normal scenario	GSFA	0.05	0
Normal scenario	GSFA	0.05	0.00664011
Normal scenario	GSFA	0.05	0
Normal scenario	GSFA	0.05	0
Normal scenario	GSFA	0.05	0
Normal scenario	GSFA	0.05	0
Normal scenario	GSFA	0.05	0
Normal scenario	GSFA	0.05	0
Normal scenario	GSFA	0.05	0.0119048
Normal scenario	GSFA	0.05	0
Normal scenario	GSFA	0.05	0
Normal scenario	GSFA	0.05	0
Normal scenario	GSFA	0.05	0
Normal scenario	GSFA	0.05	0
Normal scenario	GSFA	0.05	0.0561661
Normal scenario	GSFA	0.05	0.172996
Normal scenario	GSFA	0.05	0.00129199
Normal scenario	GSFA	0.05	0
Normal scenario	GSFA	0.05	0
Normal scenario	GSFA	0.05	0
Normal scenario	GSFA	0.05	0
Normal scenario	GSFA	0.05	0
Normal scenario	GSFA	0.05	0
Normal scenario	GSFA	0.05	0.0927711
Normal scenario	GSFA	0.05	0
Normal scenario	GSFA	0.05	0
Normal scenario	GSFA	0.05	0
Normal scenario	GSFA	0.05	0
Normal scenario	GSFA	0.05	0
Normal scenario	GSFA	0.05	0
Normal scenario	GSFA	0.05	0
Normal scenario	GSFA	0.05	0
Normal scenario	GSFA	0.05	0
Normal scenario	GSFA	0.05	0
Normal scenario	GSFA	0.05	0
Normal scenario	GSFA	0.05	0
Normal scenario	GSFA	0.05	0
Normal scenario	GSFA	0.05	0.00405954
Normal scenario	GSFA	0.05	0.0540541
Normal scenario	GSFA	0.05	0.211828
Normal scenario	GSFA	0.05	0
Normal scenario	GSFA	0.05	0
Normal scenario	GSFA	0.05	0
Normal scenario	GSFA	0.05	0
Normal scenario	GSFA	0.05	0
Normal scenario	GSFA	0.05	0
Normal scenario	GSFA	0.05	0
Normal scenario	GSFA	0.05	0
Normal scenario	GSFA	0.05	0
Normal scenario	GSFA	0.05	0
Normal scenario	GSFA	0.05	0
Normal scenario	GSFA	0.05	0
Normal scenario	GSFA	0.05	0
Normal scenario	GSFA	0.05	0.00496689
Normal scenario	GSFA	0.05	0
Normal scenario	GSFA	0.05	0
Normal scenario	GSFA	0.05	0
Normal scenario	GSFA	0.05	0
Normal scenario	GSFA	0.05	0
Normal scenario	GSFA	0.05	0
Normal scenario	GSFA	0.05	0
Normal scenario	GSFA	0.05	0
Normal scenario	GSFA	0.05	0
Normal scenario	GSFA	0.05	0
Normal scenario	GSFA	0.05	0
Normal scenario	GSFA	0.05	0
Normal scenario	GSFA	0.05	0
Normal scenario	GSFA	0.05	0
Normal scenario	GSFA	0.05	0
Normal scenario	GSFA	0.05	0.00258065
Normal scenario	GSFA	0.05	0.00825309
Normal scenario	GSFA	0.05	0
Normal scenario	GSFA	0.05	0
Normal scenario	GSFA	0.05	0
Normal scenario	GSFA	0.05	0
Normal scenario	GSFA	0.05	0
Normal scenario	GSFA	0.05	0
Normal scenario	GSFA	0.05	0.00255754
Normal scenario	GSFA	0.05	0
Normal scenario	GSFA	0.05	0
Normal scenario	GSFA	0.05	0
Normal scenario	GSFA	0.05	0
Normal scenario	GSFA	0.05	0
Normal scenario	GSFA	0.05	0
Normal scenario	GSFA	0.05	0
Normal scenario	GSFA	0.05	0
Normal scenario	GSFA	0.05	0
Normal scenario	GSFA	0.05	0
Normal scenario	GSFA	0.05	0
Normal scenario	GSFA	0.05	0
Normal scenario	GSFA	0.05	0.00510204
Normal scenario	GSFA	0.05	0.11266
Normal scenario	GSFA	0.05	0
Normal scenario	GSFA	0.05	0
Normal scenario	GSFA	0.05	0
Normal scenario	GSFA	0.05	0
Normal scenario	GSFA	0.05	0
Normal scenario	GSFA	0.05	0
Normal scenario	GSFA	0.05	0
Normal scenario	GSFA	0.05	0
Normal scenario	GSFA	0.05	0
Normal scenario	GSFA	0.05	0
Normal scenario	GSFA	0.05	0
Normal scenario	GSFA	0.05	0
Normal scenario	GSFA	0.05	0
Normal scenario	GSFA	0.05	0
Normal scenario	GSFA	0.05	0
Normal scenario	GSFA	0.05	0
Normal scenario	GSFA	0.05	0.00684932
Normal scenario	GSFA	0.05	0
Normal scenario	GSFA	0.05	0
Normal scenario	GSFA	0.05	0
Normal scenario	GSFA	0.05	0
Normal scenario	GSFA	0.05	0
Normal scenario	GSFA	0.05	0
Normal scenario	GSFA	0.05	0
Normal scenario	GSFA	0.05	0
Normal scenario	GSFA	0.05	0
Normal scenario	GSFA	0.05	0
Normal scenario	GSFA	0.05	0
Normal scenario	GSFA	0.05	0
Normal scenario	GSFA	0.05	0
Normal scenario	GSFA	0.05	0
Normal scenario	GSFA	0.05	0
Normal scenario	GSFA	0.05	0
Normal scenario	GSFA	0.05	0
Normal scenario	GSFA	0.05	0
Normal scenario	GSFA	0.05	0
Normal scenario	GSFA	0.05	0
Normal scenario	GSFA	0.05	0
Normal scenario	GSFA	0.05	0
Normal scenario	GSFA	0.05	0
Normal scenario	GSFA	0.05	0.00260417
Normal scenario	GSFA	0.05	0
Normal scenario	GSFA	0.05	0
Normal scenario	GSFA	0.05	0
Normal scenario	GSFA	0.05	0.0025641
Normal scenario	GSFA	0.05	0.179429
Normal scenario	GSFA	0.05	0.22043
Normal scenario	GSFA	0.05	0
Normal scenario	GSFA	0.05	0
Normal scenario	GSFA	0.05	0
Normal scenario	GSFA	0.05	0
Normal scenario	GSFA	0.05	0
Normal scenario	GSFA	0.05	0
Normal scenario	GSFA	0.05	0.00136986
Normal scenario	GSFA	0.05	0
Normal scenario	GSFA	0.05	0
Normal scenario	GSFA	0.05	0
Normal scenario	GSFA	0.05	0
Normal scenario	GSFA	0.05	0
Normal scenario	GSFA	0.05	0
Normal scenario	GSFA	0.05	0
Normal scenario	GSFA	0.05	0
Normal scenario	GSFA	0.05	0
Normal scenario	GSFA	0.05	0
Normal scenario	GSFA	0.05	0
Normal scenario	GSFA	0.05	0
Normal scenario	GSFA	0.05	0
Normal scenario	GSFA	0.05	0
Normal scenario	GSFA	0.05	0
Normal scenario	GSFA	0.05	0
Normal scenario	GSFA	0.05	0
Normal scenario	GSFA	0.05	0.0928482
Normal scenario	GSFA	0.05	0
Normal scenario	GSFA	0.05	0
Normal scenario	GSFA	0.05	0
Normal scenario	GSFA	0.05	0.0400517
Normal scenario	GSFA	0.05	0
Normal scenario	GSFA	0.05	0
Normal scenario	GSFA	0.05	0
Normal scenario	GSFA	0.05	0
Normal scenario	GSFA	0.05	0.00253485
Normal scenario	GSFA	0.05	0
Normal scenario	GSFA	0.05	0
Normal scenario	GSFA	0.05	0
Normal scenario	GSFA	0.05	0
Normal scenario	GSFA	0.05	0
Normal scenario	GSFA	0.05	0
Normal scenario	GSFA	0.05	0
Normal scenario	GSFA	0.05	0
Normal scenario	GSFA	0.05	0
Normal scenario	GSFA	0.05	0
Normal scenario	GSFA	0.05	0
Normal scenario	GSFA	0.05	0
Normal scenario	GSFA	0.05	0
Normal scenario	GSFA	0.05	0
Normal scenario	GSFA	0.05	0
Normal scenario	GSFA	0.05	0
Normal scenario	GSFA	0.05	0
Normal scenario	GSFA	0.05	0
Normal scenario	GSFA	0.05	0
Normal scenario	GSFA	0.05	0
Normal scenario	GSFA	0.05	0.0107383
Normal scenario	GSFA	0.05	0
Normal scenario	GSFA	0.05	0
Normal scenario	GSFA	0.05	0
Normal scenario	GSFA	0.05	0
Normal scenario	GSFA	0.05	0
Normal scenario	GSFA	0.05	0
Normal scenario	GSFA	0.05	0
Normal scenario	GSFA	0.05	0
Normal scenario	GSFA	0.05	0
Normal scenario	GSFA	0.05	0
Normal scenario	GSFA	0.05	0
Normal scenario	GSFA	0.05	0
Normal scenario	GSFA	0.05	0
Normal scenario	GSFA	0.05	0
Normal scenario	GSFA	0.05	0
Normal scenario	GSFA	0.05	0
Normal scenario	GSFA	0.05	0
Normal scenario	GSFA	0.05	0
Normal scenario	GSFA	0.05	0
Normal scenario	GSFA	0.05	0
Normal scenario	GSFA	0.05	0
Normal scenario	GSFA	0.05	0
Normal scenario	GSFA	0.05	0
Normal scenario	GSFA	0.05	0
Normal scenario	GSFA	0.05	0
Normal scenario	GSFA	0.05	0
Normal scenario	GSFA	0.05	0
Normal scenario	GSFA	0.05	0
Normal scenario	GSFA	0.05	0
Normal scenario	GSFA	0.05	0
Normal scenario	GSFA	0.05	0
Normal scenario	GSFA	0.05	0
Normal scenario	GSFA	0.05	0
Normal scenario	GSFA	0.05	0
Normal scenario	GSFA	0.05	0
Normal scenario	GSFA	0.05	0
Normal scenario	GSFA	0.05	0
Normal scenario	GSFA	0.05	0
Normal scenario	GSFA	0.05	0.00398406
Normal scenario	GSFA	0.05	0
Normal scenario	GSFA	0.05	0
Normal scenario	GSFA	0.05	0
Normal scenario	GSFA	0.05	0
Normal scenario	GSFA	0.05	0
Normal scenario	GSFA	0.05	0
Normal scenario	GSFA	0.05	0
Normal scenario	GSFA	0.05	0
Normal scenario	GSFA	0.05	0
Normal scenario	GSFA	0.05	0
Normal scenario	GSFA	0.05	0
Normal scenario	GSFA	0.05	0
Normal scenario	GSFA	0.05	0
Normal scenario	GSFA	0.05	0
Normal scenario	GSFA	0.05	0
Normal scenario	GSFA	0.05	0
Normal scenario	GSFA	0.05	0
Normal scenario	GSFA	0.05	0
Normal scenario	GSFA	0.05	0
Normal scenario	GSFA	0.05	0
Normal scenario	GSFA	0.05	0.00594354
Normal scenario	GSFA	0.05	0
Normal scenario	GSFA	0.05	0.274711
Normal scenario	GSFA	0.05	0
Normal scenario	GSFA	0.05	0.00935829
Normal scenario	GSFA	0.05	0
Normal scenario	GSFA	0.05	0.00129032
Normal scenario	GSFA	0.05	0
Normal scenario	GSFA	0.05	0
Normal scenario	GSFA	0.05	0
Normal scenario	GSFA	0.05	0
Normal scenario	GSFA	0.05	0
Normal scenario	GSFA	0.05	0
Normal scenario	GSFA	0.05	0
Normal scenario	GSFA	0.05	0
Normal scenario	GSFA	0.05	0
Normal scenario	GSFA	0.05	0
Normal scenario	GSFA	0.05	0
Normal scenario	GSFA	0.05	0
Normal scenario	GSFA	0.05	0
Normal scenario	GSFA	0.05	0
Normal scenario	GSFA	0.05	0
Normal scenario	GSFA	0.05	0
Normal scenario	GSFA	0.05	0
Normal scenario	GSFA	0.05	0
Normal scenario	GSFA	0.05	0
Normal scenario	GSFA	0.05	0
Normal scenario	GSFA	0.05	0
Normal scenario	GSFA	0.05	0
Normal scenario	GSFA	0.05	0
Normal scenario	GSFA	0.05	0.00531915
Normal scenario	GSFA	0.05	0
Normal scenario	GSFA	0.05	0
Normal scenario	GSFA	0.05	0
Normal scenario	GSFA	0.05	0
Normal scenario	GSFA	0.05	0
Normal scenario	GSFA	0.05	0
Normal scenario	GSFA	0.05	0
Normal scenario	GSFA	0.05	0.00257732
Normal scenario	GSFA	0.05	0
Normal scenario	GSFA	0.05	0.209071
Normal scenario	GSFA	0.05	0
Normal scenario	GSFA	0.05	0
Normal scenario	GSFA	0.05	0
Normal scenario	GSFA	0.05	0
Normal scenario	GSFA	0.05	0
Normal scenario	GSFA	0.05	0
Normal scenario	GSFA	0.05	0
Normal scenario	GSFA	0.05	0.0629921
Normal scenario	GSFA	0.05	0
Normal scenario	GSFA	0.05	0
Normal scenario	GSFA	0.05	0
Normal scenario	GSFA	0.05	0
Normal scenario	GSFA	0.05	0
Normal scenario	GSFA	0.05	0
Normal scenario	GSFA	0.05	0.00707214
Normal scenario	GSFA	0.05	0
Normal scenario	GSFA	0.05	0
Normal scenario	GSFA	0.05	0
Normal scenario	GSFA	0.05	0
Normal scenario	GSFA	0.05	0
Normal scenario	GSFA	0.05	0.0165184
Normal scenario	GSFA	0.05	0.00260078
Normal scenario	GSFA	0.05	0
Normal scenario	GSFA	0.05	0
Normal scenario	GSFA	0.05	0
Normal scenario	GSFA	0.05	0
Normal scenario	GSFA	0.05	0
Normal scenario	GSFA	0.05	0
Normal scenario	GSFA	0.05	0
Normal scenario	GSFA	0.05	0
Normal scenario	GSFA	0.05	0
Normal scenario	GSFA	0.05	0.208288
Normal scenario	GSFA	0.05	0
Normal scenario	GSFA	0.05	0
Normal scenario	GSFA	0.05	0
Normal scenario	GSFA	0.05	0
Normal scenario	GSFA	0.05	0
Normal scenario	GSFA	0.05	0
Normal scenario	GSFA	0.05	0
Normal scenario	GSFA	0.05	0
Normal scenario	GSFA	0.05	0
Normal scenario	GSFA	0.05	0
Normal scenario	GSFA	0.05	0
Normal scenario	GSFA	0.05	0
Normal scenario	GSFA	0.05	0.00136799
Normal scenario	GSFA	0.05	0
Normal scenario	GSFA	0.05	0
Normal scenario	GSFA	0.05	0
Normal scenario	GSFA	0.05	0
Normal scenario	GSFA	0.05	0
Normal scenario	GSFA	0.05	0
Normal scenario	GSFA	0.05	0
Normal scenario	GSFA	0.05	0.0013369
Normal scenario	GSFA	0.05	0
Normal scenario	GSFA	0.05	0
Normal scenario	GSFA	0.05	0.0111266
Normal scenario	GSFA	0.05	0
Normal scenario	GSFA	0.05	0
Normal scenario	GSFA	0.05	0
Normal scenario	GSFA	0.05	0.131086
Normal scenario	GSFA	0.05	0
Normal scenario	GSFA	0.05	0
Normal scenario	GSFA	0.05	0
Normal scenario	GSFA	0.05	0
Normal scenario	GSFA	0.05	0
Normal scenario	GSFA	0.05	0.0519952
Normal scenario	GSFA	0.05	0
Normal scenario	GSFA	0.05	0
Normal scenario	GSFA	0.05	0
Normal scenario	GSFA	0.05	0
Normal scenario	GSFA	0.05	0
Normal scenario	GSFA	0.05	0
Normal scenario	GSFA	0.05	0
Normal scenario	GSFA	0.05	0
Normal scenario	GSFA	0.05	0.227227
Normal scenario	GSFA	0.05	0
Normal scenario	GSFA	0.05	0
Normal scenario	GSFA	0.05	0
Normal scenario	GSFA	0.05	0
Normal scenario	GSFA	0.05	0
Normal scenario	GSFA	0.05	0
Normal scenario	GSFA	0.05	0
Normal scenario	GSFA	0.05	0
Normal scenario	GSFA	0.05	0.00768246
Normal scenario	GSFA	0.05	0
Normal scenario	GSFA	0.05	0
Normal scenario	GSFA	0.05	0
Normal scenario	GSFA	0.05	0
Normal scenario	GSFA	0.05	0
Normal scenario	GSFA	0.05	0
Normal scenario	GSFA	0.05	0
Normal scenario	GSFA	0.05	0
Normal scenario	GSFA	0.05	0
Normal scenario	GSFA	0.05	0
Normal scenario	GSFA	0.05	0
Normal scenario	GSFA	0.05	0.00522193
Normal scenario	GSFA	0.05	0
Normal scenario	GSFA	0.05	0
Normal scenario	GSFA	0.05	0
Normal scenario	GSFA	0.05	0
Normal scenario	GSFA	0.05	0
Normal scenario	GSFA	0.05	0
Normal scenario	GSFA	0.05	0
Normal scenario	GSFA	0.05	0
Normal scenario	GSFA	0.05	0
Normal scenario	GSFA	0.05	0
Normal scenario	GSFA	0.05	0
Normal scenario	GSFA	0.05	0
Normal scenario	GSFA	0.05	0
Normal scenario	GSFA	0.05	0
Normal scenario	GSFA	0.05	0
Normal scenario	GSFA	0.05	0
Normal scenario	GSFA	0.05	0
Normal scenario	GSFA	0.05	0
Normal scenario	GSFA	0.05	0.00134409
Normal scenario	GSFA	0.05	0
Normal scenario	GSFA	0.05	0
Normal scenario	GSFA	0.05	0
Normal scenario	GSFA	0.05	0
Normal scenario	GSFA	0.05	0.0179718
Normal scenario	GSFA	0.05	0
Normal scenario	GSFA	0.05	0
Normal scenario	GSFA	0.05	0
Normal scenario	GSFA	0.05	0
Normal scenario	GSFA	0.05	0
Normal scenario	GSFA	0.05	0
Normal scenario	GSFA	0.05	0
Normal scenario	GSFA	0.05	0
Normal scenario	GSFA	0.05	0
Normal scenario	GSFA	0.05	0
Normal scenario	GSFA	0.05	0
Normal scenario	GSFA	0.05	0
Normal scenario	GSFA	0.05	0
Normal scenario	GSFA	0.05	0
Normal scenario	GSFA	0.05	0
Normal scenario	GSFA	0.05	0
Normal scenario	GSFA	0.05	0
Normal scenario	GSFA	0.05	0
Normal scenario	GSFA	0.05	0
Normal scenario	GSFA	0.05	0.00280899
Normal scenario	GSFA	0.05	0
Normal scenario	GSFA	0.05	0
Normal scenario	GSFA	0.05	0
Normal scenario	GSFA	0.05	0.0122951
Normal scenario	GSFA	0.05	0
Normal scenario	GSFA	0.05	0
Normal scenario	GSFA	0.05	0
Normal scenario	GSFA	0.05	0.00131062
Normal scenario	GSFA	0.05	0
Normal scenario	GSFA	0.05	0
Normal scenario	GSFA	0.05	0
Normal scenario	GSFA	0.05	0
Normal scenario	GSFA	0.05	0
Normal scenario	GSFA	0.05	0
Normal scenario	GSFA	0.05	0
Normal scenario	GSFA	0.05	0
Normal scenario	GSFA	0.05	0
Normal scenario	GSFA	0.05	0
Normal scenario	GSFA	0.05	0
Normal scenario	GSFA	0.05	0
Normal scenario	GSFA	0.05	0
Normal scenario	GSFA	0.05	0
Normal scenario	GSFA	0.05	0
Normal scenario	GSFA	0.05	0
Normal scenario	GSFA	0.05	0
Normal scenario	GSFA	0.05	0
Normal scenario	GSFA	0.05	0
Normal scenario	GSFA	0.05	0
Normal scenario	GSFA	0.05	0
Normal scenario	GSFA	0.05	0
Normal scenario	GSFA	0.05	0
Normal scenario	GSFA	0.05	0
Normal scenario	GSFA	0.05	0
Normal scenario	GSFA	0.05	0
Normal scenario	GSFA	0.05	0
Normal scenario	GSFA	0.05	0
Normal scenario	GSFA	0.05	0
Normal scenario	GSFA	0.05	0
Normal scenario	GSFA	0.05	0.00762389
Normal scenario	GSFA	0.05	0
Normal scenario	GSFA	0.05	0
Normal scenario	GSFA	0.05	0
Normal scenario	GSFA	0.05	0
Normal scenario	GSFA	0.05	0
Normal scenario	GSFA	0.05	0
Normal scenario	GSFA	0.05	0
Normal scenario	GSFA	0.05	0
Normal scenario	GSFA	0.05	0
Normal scenario	GSFA	0.05	0
Normal scenario	GSFA	0.05	0
Normal scenario	GSFA	0.05	0
Normal scenario	GSFA	0.05	0
Normal scenario	GSFA	0.05	0
Normal scenario	GSFA	0.05	0
Normal scenario	GSFA	0.05	0
Normal scenario	GSFA	0.05	0
Normal scenario	GSFA	0.05	0
Normal scenario	GSFA	0.05	0
Normal scenario	GSFA	0.05	0
Normal scenario	GSFA	0.05	0
Normal scenario	GSFA	0.05	0
Normal scenario	GSFA	0.05	0
Normal scenario	GSFA	0.05	0
Normal scenario	GSFA	0.05	0
Normal scenario	GSFA	0.05	0
Normal scenario	GSFA	0.05	0
Normal scenario	GSFA	0.05	0
Normal scenario	GSFA	0.05	0
Normal scenario	GSFA	0.05	0
Normal scenario	GSFA	0.05	0
Normal scenario	GSFA	0.05	0
Normal scenario	GSFA	0.05	0.227273
Normal scenario	GSFA	0.05	0.00564972
Normal scenario	GSFA	0.05	0
Normal scenario	GSFA	0.05	0
Normal scenario	GSFA	0.05	0.0320988
Normal scenario	GSFA	0.05	0
Normal scenario	GSFA	0.05	0
Normal scenario	GSFA	0.05	0
Normal scenario	GSFA	0.05	0
Normal scenario	GSFA	0.05	0
Normal scenario	GSFA	0.05	0
Normal scenario	GSFA	0.05	0
Normal scenario	GSFA	0.05	0
Normal scenario	GSFA	0.05	0
Normal scenario	GSFA	0.05	0
Normal scenario	GSFA	0.05	0
Normal scenario	GSFA	0.05	0
Normal scenario	GSFA	0.05	0
Normal scenario	GSFA	0.05	0
Normal scenario	GSFA	0.05	0
Normal scenario	GSFA	0.05	0
Normal scenario	GSFA	0.05	0
Normal scenario	GSFA	0.05	0
Normal scenario	GSFA	0.05	0
Normal scenario	GSFA	0.05	0
Normal scenario	GSFA	0.05	0
Normal scenario	GSFA	0.05	0
Normal scenario	GSFA	0.05	0
Normal scenario	GSFA	0.05	0
Normal scenario	GSFA	0.05	0
Normal scenario	GSFA	0.05	0
Normal scenario	GSFA	0.05	0
Normal scenario	GSFA	0.05	0
Normal scenario	GSFA	0.05	0
Normal scenario	GSFA	0.05	0
Normal scenario	GSFA	0.05	0
Normal scenario	GSFA	0.05	0
Normal scenario	GSFA	0.05	0
Normal scenario	GSFA	0.05	0
Normal scenario	GSFA	0.05	0
Normal scenario	GSFA	0.05	0
Normal scenario	GSFA	0.05	0
Normal scenario	GSFA	0.05	0
Normal scenario	GSFA	0.05	0
Normal scenario	GSFA	0.05	0
Normal scenario	GSFA	0.05	0
Normal scenario	GSFA	0.05	0
Normal scenario	GSFA	0.05	0
Normal scenario	GSFA	0.05	0.15
Normal scenario	GSFA	0.05	0
Normal scenario	GSFA	0.05	0.00496278
Normal scenario	GSFA	0.05	0
Normal scenario	GSFA	0.05	0
Normal scenario	GSFA	0.05	0
Normal scenario	GSFA	0.05	0
Normal scenario	GSFA	0.05	0
Normal scenario	GSFA	0.05	0
Normal scenario	GSFA	0.05	0
Normal scenario	GSFA	0.05	0
Normal scenario	GSFA	0.05	0
Normal scenario	GSFA	0.05	0
Normal scenario	GSFA	0.05	0.0254011
Normal scenario	GSFA	0.05	0
Normal scenario	GSFA	0.05	0
Normal scenario	GSFA	0.05	0
Normal scenario	GSFA	0.05	0
Normal scenario	GSFA	0.05	0
Normal scenario	GSFA	0.05	0
Normal scenario	GSFA	0.05	0
Normal scenario	GSFA	0.05	0.00133333
Normal scenario	GSFA	0.05	0
Normal scenario	GSFA	0.05	0
Normal scenario	GSFA	0.05	0
Normal scenario	GSFA	0.05	0
Normal scenario	GSFA	0.05	0.00136799
Normal scenario	GSFA	0.05	0
Normal scenario	GSFA	0.05	0.00128866
Normal scenario	GSFA	0.05	0.00257069
Normal scenario	GSFA	0.05	0
Normal scenario	GSFA	0.05	0
Normal scenario	GSFA	0.05	0
Normal scenario	GSFA	0.05	0
Normal scenario	GSFA	0.05	0
Normal scenario	GSFA	0.05	0
Normal scenario	GSFA	0.05	0
Normal scenario	GSFA	0.05	0
Normal scenario	GSFA	0.05	0.216298
Normal scenario	GSFA	0.05	0
Normal scenario	GSFA	0.05	0.226514
Normal scenario	GSFA	0.05	0
Normal scenario	GSFA	0.05	0
Normal scenario	GSFA	0.05	0.0107383
Normal scenario	GSFA	0.05	0
Normal scenario	GSFA	0.05	0
Normal scenario	GSFA	0.05	0
Normal scenario	GSFA	0.05	0
Normal scenario	GSFA	0.05	0
Normal scenario	GSFA	0.05	0
Normal scenario	GSFA	0.05	0
Normal scenario	GSFA	0.05	0
Normal scenario	GSFA	0.05	0
Normal scenario	GSFA	0.05	0
Normal scenario	GSFA	0.05	0
Normal scenario	GSFA	0.05	0.00136799
Normal scenario	GSFA	0.05	0
Normal scenario	GSFA	0.05	0
Normal scenario	GSFA	0.05	0
Normal scenario	GSFA	0.05	0
Normal scenario	GSFA	0.05	0
Normal scenario	GSFA	0.05	0.0186104
Normal scenario	GSFA	0.05	0
Normal scenario	GSFA	0.05	0
Normal scenario	GSFA	0.05	0
Normal scenario	GSFA	0.05	0
Normal scenario	GSFA	0.05	0.210309
Normal scenario	GSFA	0.05	0.221655
Normal scenario	GSFA	0.05	0
Normal scenario	GSFA	0.05	0
Normal scenario	GSFA	0.05	0
Normal scenario	GSFA	0.05	0
Normal scenario	GSFA	0.05	0.00259403
Normal scenario	GSFA	0.05	0
Normal scenario	GSFA	0.05	0
Normal scenario	GSFA	0.05	0
Normal scenario	GSFA	0.05	0
Normal scenario	GSFA	0.05	0
Normal scenario	GSFA	0.05	0.0025641
Normal scenario	GSFA	0.05	0
Normal scenario	GSFA	0.05	0
Normal scenario	GSFA	0.05	0
Normal scenario	GSFA	0.05	0
Normal scenario	GSFA	0.05	0
Normal scenario	GSFA	0.05	0
Normal scenario	GSFA	0.05	0.210472
Normal scenario	GSFA	0.05	0.0723514
Normal scenario	GSFA	0.05	0
Normal scenario	GSFA	0.05	0
Normal scenario	GSFA	0.05	0
Normal scenario	GSFA	0.05	0
Normal scenario	GSFA	0.05	0
Normal scenario	GSFA	0.05	0
Normal scenario	GSFA	0.05	0
Normal scenario	GSFA	0.05	0
Normal scenario	GSFA	0.05	0.00543478
Normal scenario	GSFA	0.05	0.00417827
Normal scenario	GSFA	0.05	0
Normal scenario	GSFA	0.05	0
Normal scenario	GSFA	0.05	0
Normal scenario	GSFA	0.05	0.0434109
Normal scenario	GSFA	0.05	0
Normal scenario	GSFA	0.05	0
Normal scenario	GSFA	0.05	0
Normal scenario	GSFA	0.05	0
Normal scenario	GSFA	0.05	0
Normal scenario	GSFA	0.05	0
Normal scenario	GSFA	0.05	0
Normal scenario	GSFA	0.05	0
Normal scenario	GSFA	0.05	0
Normal scenario	GSFA	0.05	0
Normal scenario	GSFA	0.05	0
Normal scenario	GSFA	0.05	0
Normal scenario	GSFA	0.05	0
Normal scenario	GSFA	0.05	0
Normal scenario	GSFA	0.05	0
Normal scenario	GSFA	0.05	0
Normal scenario	GSFA	0.05	0
Normal scenario	GSFA	0.05	0
Normal scenario	GSFA	0.05	0
Normal scenario	GSFA	0.05	0
Normal scenario	GSFA	0.05	0
Normal scenario	GSFA	0.05	0
Normal scenario	GSFA	0.05	0
Normal scenario	GSFA	0.05	0
Normal scenario	GSFA	0.05	0
Normal scenario	GSFA	0.05	0
Normal scenario	GSFA	0.05	0
Normal scenario	GSFA	0.05	0
Normal scenario	GSFA	0.05	0
Normal scenario	GSFA	0.05	0
Normal scenario	GSFA	0.05	0
Normal scenario	GSFA	0.05	0
Normal scenario	GSFA	0.05	0
Normal scenario	GSFA	0.05	0
Normal scenario	GSFA	0.05	0
Normal scenario	GSFA	0.05	0.00185185
Normal scenario	GSFA	0.05	0
Normal scenario	GSFA	0.05	0
Normal scenario	GSFA	0.05	0
Normal scenario	GSFA	0.05	0
Normal scenario	GSFA	0.05	0
Normal scenario	GSFA	0.05	0
Normal scenario	GSFA	0.05	0
Normal scenario	GSFA	0.05	0
Normal scenario	GSFA	0.05	0
Normal scenario	GSFA	0.05	0
Normal scenario	GSFA	0.05	0
Normal scenario	GSFA	0.05	0
Normal scenario	GSFA	0.05	0
Normal scenario	GSFA	0.05	0
Normal scenario	GSFA	0.05	0
Normal scenario	GSFA	0.05	0
Normal scenario	GSFA	0.05	0
Normal scenario	GSFA	0.05	0.00544218
Normal scenario	GSFA	0.05	0.00390117
Normal scenario	GSFA	0.05	0
Normal scenario	GSFA	0.05	0
Normal scenario	GSFA	0.05	0
Normal scenario	GSFA	0.05	0
Normal scenario	GSFA	0.05	0.00518807
Normal scenario	GSFA	0.05	0
Normal scenario	GSFA	0.05	0
Normal scenario	GSFA	0.05	0
Normal scenario	GSFA	0.05	0
Normal scenario	GSFA	0.05	0
Normal scenario	GSFA	0.05	0
Normal scenario	GSFA	0.05	0
Normal scenario	GSFA	0.05	0
Normal scenario	GSFA	0.05	0
Normal scenario	GSFA	0.05	0
Normal scenario	GSFA	0.05	0
Normal scenario	GSFA	0.05	0
Normal scenario	GSFA	0.05	0
Normal scenario	GSFA	0.05	0
Normal scenario	GSFA	0.05	0
Normal scenario	GSFA	0.05	0
Normal scenario	GSFA	0.05	0
Normal scenario	GSFA	0.05	0
Normal scenario	GSFA	0.05	0
Normal scenario	GSFA	0.05	0
Normal scenario	GSFA	0.05	0
Normal scenario	GSFA	0.05	0
Normal scenario	GSFA	0.05	0.292717
Normal scenario	GSFA	0.05	0.196013
Normal scenario	GSFA	0.05	0
Normal scenario	GSFA	0.05	0
Normal scenario	GSFA	0.05	0
Normal scenario	GSFA	0.05	0
Normal scenario	GSFA	0.05	0
Normal scenario	GSFA	0.05	0
Normal scenario	GSFA	0.05	0
Normal scenario	GSFA	0.05	0
Normal scenario	GSFA	0.05	0
Normal scenario	GSFA	0.05	0
Normal scenario	GSFA	0.05	0
Normal scenario	GSFA	0.05	0
Normal scenario	GSFA	0.05	0
Normal scenario	GSFA	0.05	0
Normal scenario	GSFA	0.05	0
Normal scenario	GSFA	0.05	0
Normal scenario	GSFA	0.05	0
Normal scenario	GSFA	0.05	0
Normal scenario	GSFA	0.05	0
Normal scenario	GSFA	0.05	0
Normal scenario	GSFA	0.05	0
Normal scenario	GSFA	0.05	0
Normal scenario	GSFA	0.05	0
Normal scenario	GSFA	0.05	0
Normal scenario	GSFA	0.05	0
Normal scenario	GSFA	0.05	0
Normal scenario	GSFA	0.05	0
Normal scenario	GSFA	0.05	0
Normal scenario	GSFA	0.05	0
Normal scenario	GSFA	0.05	0
Normal scenario	GSFA	0.05	0
Normal scenario	GSFA	0.05	0
Normal scenario	GSFA	0.05	0
Normal scenario	GSFA	0.05	0
Normal scenario	GSFA	0.05	0.00252525
Normal scenario	GSFA	0.05	0
Normal scenario	GSFA	0.05	0
Normal scenario	GSFA	0.05	0
Normal scenario	GSFA	0.05	0
Normal scenario	GSFA	0.05	0
Normal scenario	GSFA	0.05	0
Normal scenario	GSFA	0.05	0
Normal scenario	GSFA	0.05	0
Normal scenario	GSFA	0.05	0.0107239
Normal scenario	GSFA	0.05	0
Normal scenario	GSFA	0.05	0
Normal scenario	GSFA	0.05	0
Normal scenario	GSFA	0.05	0
Normal scenario	GSFA	0.05	0
Normal scenario	GSFA	0.05	0
Normal scenario	GSFA	0.05	0
Normal scenario	GSFA	0.05	0
Normal scenario	GSFA	0.05	0
Normal scenario	GSFA	0.05	0
Normal scenario	GSFA	0.05	0
Normal scenario	GSFA	0.05	0.0122616
Normal scenario	GSFA	0.05	0
Normal scenario	GSFA	0.05	0
Normal scenario	GSFA	0.05	0
Normal scenario	GSFA	0.05	0
Normal scenario	GSFA	0.05	0
Normal scenario	GSFA	0.05	0
Normal scenario	GSFA	0.05	0
Normal scenario	GSFA	0.05	0
Normal scenario	GSFA	0.05	0
Normal scenario	GSFA	0.05	0
Normal scenario	GSFA	0.05	0
Normal scenario	GSFA	0.05	0
Normal scenario	GSFA	0.05	0
Normal scenario	GSFA	0.05	0
Normal scenario	GSFA	0.05	0
Normal scenario	GSFA	0.05	0.00509554
Normal scenario	GSFA	0.05	0
Normal scenario	GSFA	0.05	0
Normal scenario	GSFA	0.05	0
Normal scenario	GSFA	0.05	0
Normal scenario	GSFA	0.05	0
Normal scenario	GSFA	0.05	0
Normal scenario	GSFA	0.05	0
Normal scenario	GSFA	0.05	0
Normal scenario	GSFA	0.05	0
Normal scenario	GSFA	0.05	0
Normal scenario	GSFA	0.05	0
Normal scenario	GSFA	0.05	0
Normal scenario	GSFA	0.05	0
Normal scenario	GSFA	0.05	0
Normal scenario	GSFA	0.05	0
Normal scenario	GSFA	0.05	0
Normal scenario	GSFA	0.05	0
Normal scenario	GSFA	0.05	0
Normal scenario	GSFA	0.05	0
Normal scenario	GSFA	0.05	0
Normal scenario	GSFA	0.05	0
Normal scenario	GSFA	0.05	0
Normal scenario	GSFA	0.05	0.205157
Normal scenario	GSFA	0.05	0
Normal scenario	GSFA	0.05	0
Normal scenario	GSFA	0.05	0
Normal scenario	GSFA	0.05	0
Normal scenario	GSFA	0.05	0
Normal scenario	GSFA	0.05	0
Normal scenario	GSFA	0.05	0
Normal scenario	GSFA	0.05	0
Normal scenario	GSFA	0.05	0
Normal scenario	GSFA	0.05	0
Normal scenario	GSFA	0.05	0
Normal scenario	GSFA	0.05	0
Normal scenario	GSFA	0.05	0
Normal scenario	GSFA	0.05	0
Normal scenario	GSFA	0.05	0.0217949
Normal scenario	GSFA	0.05	0
Normal scenario	GSFA	0.05	0
Normal scenario	GSFA	0.05	0
Normal scenario	GSFA	0.05	0.232271
Normal scenario	GSFA	0.05	0
Normal scenario	GSFA	0.05	0
Normal scenario	GSFA	0.05	0
Normal scenario	GSFA	0.05	0.00256739
Normal scenario	GSFA	0.05	0
Normal scenario	GSFA	0.05	0
Normal scenario	GSFA	0.05	0
Normal scenario	GSFA	0.05	0.136161
Normal scenario	GSFA	0.05	0
Normal scenario	GSFA	0.05	0.00140449
Normal scenario	GSFA	0.05	0
Normal scenario	GSFA	0.05	0.00137931
Normal scenario	GSFA	0.05	0
Normal scenario	GSFA	0.05	0.0065189
Normal scenario	GSFA	0.05	0.00945946
Normal scenario	GSFA	0.05	0
Normal scenario	GSFA	0.05	0
Normal scenario	GSFA	0.05	0
Normal scenario	GSFA	0.05	0.00706215
Normal scenario	GSFA	0.05	0
Normal scenario	GSFA	0.05	0
Normal scenario	GSFA	0.05	0
Normal scenario	GSFA	0.05	0
Normal scenario	GSFA	0.05	0
Normal scenario	GSFA	0.05	0
Normal scenario	GSFA	0.05	0
Normal scenario	GSFA	0.05	0
Normal scenario	GSFA	0.05	0.220905
Normal scenario	GSFA	0.05	0
Normal scenario	GSFA	0.05	0
Normal scenario	GSFA	0.05	0
Normal scenario	GSFA	0.05	0
Normal scenario	GSFA	0.05	0
Normal scenario	GSFA	0.05	0
Normal scenario	GSFA	0.05	0
Normal scenario	GSFA	0.05	0
Normal scenario	GSFA	0.05	0
Normal scenario	GSFA	0.05	0
Normal scenario	GSFA	0.05	0
Normal scenario	GSFA	0.05	0.113341
Normal scenario	GSFA	0.05	0
Normal scenario	GSFA	0.05	0.00130039
Normal scenario	GSFA	0.05	0
Normal scenario	GSFA	0.05	0
Normal scenario	GSFA	0.05	0
Normal scenario	GSFA	0.05	0
Normal scenario	GSFA	0.05	0
Normal scenario	GSFA	0.05	0
Normal scenario	GSFA	0.05	0
Normal scenario	GSFA	0.05	0
Normal scenario	GSFA	0.05	0
Normal scenario	GSFA	0.05	0
Normal scenario	GSFA	0.05	0.00130208
Normal scenario	GSFA	0.05	0
Normal scenario	GSFA	0.05	0
Normal scenario	GSFA	0.05	0
Normal scenario	GSFA	0.05	0
Normal scenario	GSFA	0.05	0
Normal scenario	GSFA	0.05	0
Normal scenario	GSFA	0.05	0
Normal scenario	GSFA	0.05	0
Normal scenario	GSFA	0.05	0
Normal scenario	GSFA	0.05	0.00248139
Normal scenario	GSFA	0.05	0.00136054
Normal scenario	GSFA	0.05	0
Normal scenario	GSFA	0.05	0
Normal scenario	GSFA	0.05	0
Normal scenario	GSFA	0.05	0
Normal scenario	GSFA	0.05	0
Normal scenario	GSFA	0.05	0
Normal scenario	GSFA	0.05	0
Normal scenario	GSFA	0.05	0.183438
Normal scenario	GSFA	0.05	0
Normal scenario	GSFA	0.05	0
Normal scenario	GSFA	0.05	0
Normal scenario	GSFA	0.05	0.0110159
Normal scenario	GSFA	0.05	0
Normal scenario	GSFA	0.05	0
Normal scenario	GSFA	0.05	0
Normal scenario	GSFA	0.05	0
Normal scenario	GSFA	0.05	0.00387097
Normal scenario	GSFA	0.05	0
Normal scenario	GSFA	0.05	0
Normal scenario	GSFA	0.05	0
Normal scenario	GSFA	0.05	0
Normal scenario	GSFA	0.05	0
Normal scenario	GSFA	0.05	0.0823799
Normal scenario	GSFA	0.05	0
Normal scenario	GSFA	0.05	0
Normal scenario	GSFA	0.05	0
Normal scenario	GSFA	0.05	0
Normal scenario	GSFA	0.05	0
Normal scenario	GSFA	0.05	0
Normal scenario	GSFA	0.05	0
Normal scenario	GSFA	0.05	0
Normal scenario	GSFA	0.05	0
Normal scenario	GSFA	0.05	0.341918
Normal scenario	GSFA	0.05	0.192175
Normal scenario	GSFA	0.05	0.167186
Normal scenario	GSFA	0.05	0
Normal scenario	GSFA	0.05	0
Normal scenario	GSFA	0.05	0.00361011
Normal scenario	GSFA	0.05	0
Normal scenario	GSFA	0.05	0
Normal scenario	GSFA	0.05	0
Normal scenario	GSFA	0.05	0
Normal scenario	GSFA	0.05	0
Normal scenario	GSFA	0.05	0
Normal scenario	GSFA	0.05	0
Normal scenario	GSFA	0.05	0
Normal scenario	GSFA	0.05	0
Normal scenario	GSFA	0.05	0
Normal scenario	GSFA	0.05	0
Normal scenario	GSFA	0.05	0
Normal scenario	GSFA	0.05	0
Normal scenario	GSFA	0.05	0
Normal scenario	GSFA	0.05	0
Normal scenario	GSFA	0.05	0.0262123
Normal scenario	GSFA	0.05	0.210689
Normal scenario	GSFA	0.05	0
Normal scenario	GSFA	0.05	0
Normal scenario	GSFA	0.05	0
Normal scenario	GSFA	0.05	0
Normal scenario	GSFA	0.05	0
Normal scenario	GSFA	0.05	0
Normal scenario	GSFA	0.05	0
Normal scenario	GSFA	0.05	0
Normal scenario	GSFA	0.05	0
Normal scenario	GSFA	0.05	0
Normal scenario	GSFA	0.05	0
Normal scenario	GSFA	0.05	0
Normal scenario	GSFA	0.05	0
Normal scenario	GSFA	0.05	0
Normal scenario	GSFA	0.05	0
Normal scenario	GSFA	0.05	0
Normal scenario	GSFA	0.05	0
Normal scenario	GSFA	0.05	0
Normal scenario	GSFA	0.05	0.00131926
Normal scenario	GSFA	0.05	0
Normal scenario	GSFA	0.05	0
Normal scenario	GSFA	0.05	0
Normal scenario	GSFA	0.05	0
Normal scenario	GSFA	0.05	0
Normal scenario	GSFA	0.05	0
Normal scenario	GSFA	0.05	0
Normal scenario	GSFA	0.05	0
Normal scenario	GSFA	0.05	0
Normal scenario	GSFA	0.05	0
Normal scenario	GSFA	0.05	0
Normal scenario	GSFA	0.05	0
Normal scenario	GSFA	0.05	0
Normal scenario	GSFA	0.05	0
Normal scenario	GSFA	0.05	0
Normal scenario	GSFA	0.05	0
Normal scenario	GSFA	0.05	0
Normal scenario	GSFA	0.05	0.223834
Normal scenario	GSFA	0.05	0
Normal scenario	GSFA	0.05	0
Normal scenario	GSFA	0.05	0
Normal scenario	GSFA	0.05	0
Normal scenario	GSFA	0.05	0
Normal scenario	GSFA	0.05	0.00897436
Normal scenario	GSFA	0.05	0
Normal scenario	GSFA	0.05	0
Normal scenario	GSFA	0.05	0
Normal scenario	GSFA	0.05	0
Normal scenario	GSFA	0.05	0
Normal scenario	GSFA	0.05	0
Normal scenario	GSFA	0.05	0
Normal scenario	GSFA	0.05	0
Normal scenario	GSFA	0.05	0
Normal scenario	GSFA	0.05	0
Normal scenario	GSFA	0.05	0
Normal scenario	GSFA	0.05	0
Normal scenario	GSFA	0.05	0
Normal scenario	GSFA	0.05	0
Normal scenario	GSFA	0.05	0
Normal scenario	GSFA	0.05	0
Normal scenario	GSFA	0.05	0
Normal scenario	GSFA	0.05	0
Normal scenario	GSFA	0.05	0.0968921
Normal scenario	GSFA	0.05	0
Normal scenario	GSFA	0.05	0
Normal scenario	GSFA	0.05	0
Normal scenario	GSFA	0.05	0.207071
Normal scenario	GSFA	0.05	0.0409731
Normal scenario	GSFA	0.05	0
Normal scenario	GSFA	0.05	0
Normal scenario	GSFA	0.05	0
Normal scenario	GSFA	0.05	0
Normal scenario	GSFA	0.05	0
Normal scenario	GSFA	0.05	0
Normal scenario	GSFA	0.05	0
Normal scenario	GSFA	0.05	0
Normal scenario	GSFA	0.05	0
Normal scenario	GSFA	0.05	0
Normal scenario	GSFA	0.05	0
Normal scenario	GSFA	0.05	0
Normal scenario	GSFA	0.05	0.19979
Normal scenario	GSFA	0.05	0
Normal scenario	GSFA	0.05	0
Normal scenario	GSFA	0.1	0
Normal scenario	GSFA	0.1	0.0285103
Normal scenario	GSFA	0.1	0.00676133
Normal scenario	GSFA	0.1	0
Normal scenario	GSFA	0.1	0
Normal scenario	GSFA	0.1	0
Normal scenario	GSFA	0.1	0
Normal scenario	GSFA	0.1	0.0107219
Normal scenario	GSFA	0.1	0
Normal scenario	GSFA	0.1	0
Normal scenario	GSFA	0.1	0
Normal scenario	GSFA	0.1	0
Normal scenario	GSFA	0.1	0.00613915
Normal scenario	GSFA	0.1	0
Normal scenario	GSFA	0.1	0
Normal scenario	GSFA	0.1	0.00659824
Normal scenario	GSFA	0.1	0
Normal scenario	GSFA	0.1	0
Normal scenario	GSFA	0.1	0
Normal scenario	GSFA	0.1	0
Normal scenario	GSFA	0.1	0
Normal scenario	GSFA	0.1	0
Normal scenario	GSFA	0.1	0
Normal scenario	GSFA	0.1	0.184478
Normal scenario	GSFA	0.1	0.000734754
Normal scenario	GSFA	0.1	0
Normal scenario	GSFA	0.1	0
Normal scenario	GSFA	0.1	0
Normal scenario	GSFA	0.1	0
Normal scenario	GSFA	0.1	0
Normal scenario	GSFA	0.1	0
Normal scenario	GSFA	0.1	0.0276968
Normal scenario	GSFA	0.1	0.00212917
Normal scenario	GSFA	0.1	0
Normal scenario	GSFA	0.1	0
Normal scenario	GSFA	0.1	0
Normal scenario	GSFA	0.1	0
Normal scenario	GSFA	0.1	0.00210822
Normal scenario	GSFA	0.1	0
Normal scenario	GSFA	0.1	0
Normal scenario	GSFA	0.1	0
Normal scenario	GSFA	0.1	0
Normal scenario	GSFA	0.1	0.00218659
Normal scenario	GSFA	0.1	0.00277778
Normal scenario	GSFA	0.1	0
Normal scenario	GSFA	0.1	0
Normal scenario	GSFA	0.1	0
Normal scenario	GSFA	0.1	0
Normal scenario	GSFA	0.1	0.178491
Normal scenario	GSFA	0.1	0
Normal scenario	GSFA	0.1	0
Normal scenario	GSFA	0.1	0
Normal scenario	GSFA	0.1	0
Normal scenario	GSFA	0.1	0
Normal scenario	GSFA	0.1	0
Normal scenario	GSFA	0.1	0
Normal scenario	GSFA	0.1	0
Normal scenario	GSFA	0.1	0.00144613
Normal scenario	GSFA	0.1	0.201599
Normal scenario	GSFA	0.1	0
Normal scenario	GSFA	0.1	0
Normal scenario	GSFA	0.1	0
Normal scenario	GSFA	0.1	0
Normal scenario	GSFA	0.1	0
Normal scenario	GSFA	0.1	0.00282486
Normal scenario	GSFA	0.1	0
Normal scenario	GSFA	0.1	0
Normal scenario	GSFA	0.1	0
Normal scenario	GSFA	0.1	0.0251108
Normal scenario	GSFA	0.1	0
Normal scenario	GSFA	0.1	0
Normal scenario	GSFA	0.1	0
Normal scenario	GSFA	0.1	0
Normal scenario	GSFA	0.1	0
Normal scenario	GSFA	0.1	0.00764951
Normal scenario	GSFA	0.1	0
Normal scenario	GSFA	0.1	0
Normal scenario	GSFA	0.1	0
Normal scenario	GSFA	0.1	0
Normal scenario	GSFA	0.1	0
Normal scenario	GSFA	0.1	0
Normal scenario	GSFA	0.1	0
Normal scenario	GSFA	0.1	0.00149031
Normal scenario	GSFA	0.1	0
Normal scenario	GSFA	0.1	0
Normal scenario	GSFA	0.1	0
Normal scenario	GSFA	0.1	0
Normal scenario	GSFA	0.1	0
Normal scenario	GSFA	0.1	0
Normal scenario	GSFA	0.1	0
Normal scenario	GSFA	0.1	0
Normal scenario	GSFA	0.1	0
Normal scenario	GSFA	0.1	0
Normal scenario	GSFA	0.1	0
Normal scenario	GSFA	0.1	0
Normal scenario	GSFA	0.1	0
Normal scenario	GSFA	0.1	0
Normal scenario	GSFA	0.1	0
Normal scenario	GSFA	0.1	0
Normal scenario	GSFA	0.1	0
Normal scenario	GSFA	0.1	0
Normal scenario	GSFA	0.1	0
Normal scenario	GSFA	0.1	0.00745712
Normal scenario	GSFA	0.1	0.00286807
Normal scenario	GSFA	0.1	0
Normal scenario	GSFA	0.1	0
Normal scenario	GSFA	0.1	0
Normal scenario	GSFA	0.1	0
Normal scenario	GSFA	0.1	0
Normal scenario	GSFA	0.1	0
Normal scenario	GSFA	0.1	0
Normal scenario	GSFA	0.1	0
Normal scenario	GSFA	0.1	0
Normal scenario	GSFA	0.1	0
Normal scenario	GSFA	0.1	0
Normal scenario	GSFA	0.1	0
Normal scenario	GSFA	0.1	0
Normal scenario	GSFA	0.1	0
Normal scenario	GSFA	0.1	0
Normal scenario	GSFA	0.1	0.0143988
Normal scenario	GSFA	0.1	0
Normal scenario	GSFA	0.1	0
Normal scenario	GSFA	0.1	0
Normal scenario	GSFA	0.1	0
Normal scenario	GSFA	0.1	0
Normal scenario	GSFA	0.1	0
Normal scenario	GSFA	0.1	0
Normal scenario	GSFA	0.1	0
Normal scenario	GSFA	0.1	0.000687758
Normal scenario	GSFA	0.1	0.156495
Normal scenario	GSFA	0.1	0
Normal scenario	GSFA	0.1	0
Normal scenario	GSFA	0.1	0
Normal scenario	GSFA	0.1	0
Normal scenario	GSFA	0.1	0
Normal scenario	GSFA	0.1	0
Normal scenario	GSFA	0.1	0
Normal scenario	GSFA	0.1	0
Normal scenario	GSFA	0.1	0
Normal scenario	GSFA	0.1	0.194972
Normal scenario	GSFA	0.1	0
Normal scenario	GSFA	0.1	0
Normal scenario	GSFA	0.1	0
Normal scenario	GSFA	0.1	0
Normal scenario	GSFA	0.1	0
Normal scenario	GSFA	0.1	0
Normal scenario	GSFA	0.1	0
Normal scenario	GSFA	0.1	0
Normal scenario	GSFA	0.1	0
Normal scenario	GSFA	0.1	0
Normal scenario	GSFA	0.1	0.003465
Normal scenario	GSFA	0.1	0
Normal scenario	GSFA	0.1	0
Normal scenario	GSFA	0.1	0
Normal scenario	GSFA	0.1	0
Normal scenario	GSFA	0.1	0
Normal scenario	GSFA	0.1	0
Normal scenario	GSFA	0.1	0
Normal scenario	GSFA	0.1	0.00209351
Normal scenario	GSFA	0.1	0
Normal scenario	GSFA	0.1	0
Normal scenario	GSFA	0.1	0.0013468
Normal scenario	GSFA	0.1	0
Normal scenario	GSFA	0.1	0
Normal scenario	GSFA	0.1	0
Normal scenario	GSFA	0.1	0
Normal scenario	GSFA	0.1	0
Normal scenario	GSFA	0.1	0
Normal scenario	GSFA	0.1	0
Normal scenario	GSFA	0.1	0
Normal scenario	GSFA	0.1	0.000727273
Normal scenario	GSFA	0.1	0
Normal scenario	GSFA	0.1	0
Normal scenario	GSFA	0.1	0
Normal scenario	GSFA	0.1	0.00065703
Normal scenario	GSFA	0.1	0.0101626
Normal scenario	GSFA	0.1	0
Normal scenario	GSFA	0.1	0
Normal scenario	GSFA	0.1	0
Normal scenario	GSFA	0.1	0.139592
Normal scenario	GSFA	0.1	0.0287115
Normal scenario	GSFA	0.1	0
Normal scenario	GSFA	0.1	0
Normal scenario	GSFA	0.1	0
Normal scenario	GSFA	0.1	0
Normal scenario	GSFA	0.1	0
Normal scenario	GSFA	0.1	0
Normal scenario	GSFA	0.1	0
Normal scenario	GSFA	0.1	0
Normal scenario	GSFA	0.1	0
Normal scenario	GSFA	0.1	0
Normal scenario	GSFA	0.1	0
Normal scenario	GSFA	0.1	0
Normal scenario	GSFA	0.1	0
Normal scenario	GSFA	0.1	0
Normal scenario	GSFA	0.1	0
Normal scenario	GSFA	0.1	0
Normal scenario	GSFA	0.1	0
Normal scenario	GSFA	0.1	0
[truncated: 19,601 more rows]
