# Supplementary material for: A new Bayesian factor analysis method improves detection of genes and biological processes affected by perturbations in single-cell CRISPR screening
Source: Nat Methods. 2023 Sep 28;20(11):1693–703. doi: 10.1038/s41592-023-02017-4 (PMC10630124; doi:10.1038/s41592-023-02017-4)
Supplement: Supplementary file 12 — Statistical source data. [file 41592_2023_2017_MOESM12_ESM.xlsx]

## Sheet: Extended Data Fig. 5a
Dataset	GSFA:effect_size=0.3	GSFA:effect_size=0.4	GSFA:effect_size=0.5	MAST:effect_size=0.3	MAST:effect_size=0.4	MAST:effect_size=0.5	Wilcoxon:effect_size=0.3	Wilcoxon:effect_size=0.4	Wilcoxon:effect_size=0.5
1	0.452769	0.155556	0.00621118	0.194175	0.115385	0.0352941	0.156977	0.109091	0.0479042
2	0.394052	0.00645161	0	0.0934066	0.0239521	0.0361446	0.109195	0.0322581	0.0198675
3	0	0	0	0.0388889	0.0416667	0.0337079	0.0769231	0.0542169	0.0542169
4	0	0.0722222	0.00628931	0.0292398	0.0714286	0.0292398	0.0545455	0.106742	0.0613497
5	0.211009	0.219388	0.0934066	0.3125	0.20297	0.0591398	0.184466	0.21466	0.0852273
6	0	0.0159574	0	0.0388889	0.0981308	0.0867347	0.0595238	0.097561	0.0824176
7	0.078125	0.0867347	0.140097	0.031746	0.0466321	0.148837	0.0441989	0.0546448	0.140777
8	0.00555556	0.123223	0.495822	0.0104167	0.045	0.206897	0.0282486	0.0880829	0.180952
9	0.162562	0.137255	0.0117647	0.142157	0.150943	0.00571429	0.19802	0.188406	0.0558659
10	0.32	0.0601093	0.00662252	0.259414	0.0954774	0.0193548	0.24186	0.139896	0.0397351
11	0.0285714	0.00609756	0.140704	0.105263	0.0175439	0.0985222	0.115183	0.0191083	0.14433
12	0.173077	0.0483871	0	0.222222	0.108374	0.0717949	0.186603	0.153846	0.0543478
13	0.00617284	0.00588235	0.0116279	0.0295858	0.0748663	0.0552486	0.0484848	0.0681818	0.0939227
14	0.0220994	0.00598802	0.58216	0.0471204	0.0427807	0.289575	0.102564	0.0467836	0.262222
15	0.620172	0.00628931	0.170404	0.280335	0.0511364	0.0882353	0.210256	0.0559006	0.120192
16	0.00549451	0	0	0.0274725	0.139175	0.0443038	0.0388889	0.183246	0.0408163
17	0	0	0	0.0165746	0.0236686	0.00591716	0.0454545	0.0595238	0.0736196
18	0.0178571	0.00578035	0.0363636	0.0171429	0.0740741	0.0276243	0.0243902	0.0685714	0.0674847
19	0	0.0941176	0.136364	0.0238095	0.0621469	0.0641711	0.0392157	0.137931	0.108108
20	0.234783	0.00675676	0.0418848	0.323636	0.0194805	0.0882353	0.199005	0.0794702	0.144928
21	0.59417	0.0481928	0.27234	0.434286	0.0301205	0.407767	0.246575	0.077381	0.266055
22	0	0.00588235	0.0507614	0.0310881	0.00561798	0.049505	0.0346821	0.0174419	0.0677083
23	0	0.129187	0	0.0233918	0.162281	0.0232558	0.0126582	0.140704	0.0188679
24	0	0.322176	0.5	0.0416667	0.418831	0.134715	0.0405405	0.184466	0.163934
25	0	0.170854	0	0.017341	0.243478	0.0454545	0.0245399	0.2	0.0842105
26	0.0125	0.0180723	0.210762	0.0406977	0.0833333	0.325926	0.0930233	0.0487805	0.224215
27	0.200913	0.0177515	0.0121212	0.338182	0.0494505	0.0229885	0.237443	0.113514	0.054878
28	0.0167598	0.0175439	0.0179641	0.0829016	0.0829016	0.076087	0.0851064	0.117647	0.0909091
29	0.0184049	0.0481928	0.00561798	0.0714286	0.0409357	0.037037	0.0662651	0.0662651	0.0505618
30	0.16895	0	0.0179641	0.253788	0.0327869	0.149758	0.149038	0.0121212	0.0949721
31	0.219298	0.0837696	0.00552486	0.205128	0.085	0.0108696	0.170732	0.117949	0.0282486
32	0.0611111	0.0617978	0.00571429	0.0854271	0.0842105	0.0112994	0.0989011	0.100559	0.045977
33	0.111111	0.00584795	0.0674847	0.10396	0.0166667	0.0778443	0.0837989	0.0511364	0.083871
34	0.0125	0.0175439	0.00632911	0.0178571	0.0793651	0.0119048	0.04375	0.0898876	0.0320513
35	0.0107527	0.0178571	0.69688	0.0416667	0.0232558	0.172897	0.0478723	0.0532544	0.142105
36	0	0.0174419	0.00595238	0.026178	0.102151	0.0171429	0.0335196	0.0804598	0.04
37	0.0738916	0.0113636	0.0254777	0.110577	0.121951	0.0857143	0.0680628	0.0777778	0.0797546
38	0.00564972	0	0.151351	0.0163934	0.0324324	0.0795455	0.0340909	0.0462428	0.0787879
39	0	0.637931	0	0.0164835	0.467456	0.0114943	0.0502793	0.316239	0.0647059
40	0.846721	0.0182927	0.134615	0.373188	0.0113636	0.0956938	0.251163	0.0316456	0.0867347
41	0	0.1	0.453704	0.0418848	0.119171	0.0837989	0.0327869	0.146739	0.103448
42	0.602083	0	0.709957	0.184211	0.0518135	0.198198	0.216814	0.05	0.180905
43	0.142157	0.606481	0.045977	0.169811	0.360902	0.0444444	0.129534	0.288991	0.0813953
44	0.0123457	0	0.0604396	0.0517241	0.04	0.0597826	0.0310559	0.0710059	0.108696
45	0.150838	0.0655738	0.169725	0.150538	0.118227	0.15625	0.21134	0.198068	0.225225
46	0	0.0188679	0.120603	0.038674	0.0348837	0.152074	0.0314465	0.0727273	0.0810811
47	0.00609756	0.0117647	0.017341	0.0684211	0.145729	0.0597826	0.0467836	0.0994475	0.0742857
48	0.0487805	0.048913	0.0116279	0.0879121	0.0631579	0.0382514	0.118644	0.0947368	0.0819672
49	0.0060241	0.678832	0	0.0494505	0.281369	0.0491803	0.047619	0.237668	0.0304878
50	0	0	0.0467836	0.0222222	0.0186335	0.123711	0.0409357	0.0141844	0.141361

## Sheet: Extended Data Fig. 5b
Sensitivity: Effect size = 0.3			Sensitivity: Effect size = 0.4			Sensitivity: Effect size = 0.5			Specificity: Effect size = 0.3			Specificity: Effect size = 0.4			Specificity: Effect size = 0.5
GSFA	MAST	Wilcoxon	GSFA	MAST	Wilcoxon	GSFA	MAST	Wilcoxon	GSFA	MAST	Wilcoxon	GSFA	MAST	Wilcoxon	GSFA	MAST	Wilcoxon
1	1	1	1	1	1	1	1	1	0	0	0	0	0	0	0	0	0
1	1	1	0.996667	0.613333	0.97	1	1	1	0.0291548	0.00028509	9.50299e-05	0.045584	0.967766	0.0860512	0.0245964	9.50932e-05	0.000190186
0.986667	1	1	0.953333	0.613333	0.97	0.99	1	1	0.158879	0.000855269	0.00038012	0.209402	0.967957	0.0861462	0.135518	0.000190186	0.00028528
0.96	0.666667	1	0.9	0.613333	0.97	0.973333	1	0.996667	0.35584	0.944407	0.000855269	0.404179	0.968052	0.0862413	0.303704	0.00104603	0.00161658
0.91	0.666667	0.996667	0.836667	0.613333	0.97	0.94	1	0.996667	0.548053	0.944598	0.00209066	0.562868	0.968432	0.0863364	0.459924	0.00114112	0.00180677
0.89	0.666667	0.993333	0.806667	0.613333	0.97	0.916667	1	0.996667	0.694777	0.944978	0.00275587	0.679107	0.968527	0.0864315	0.584425	0.0013313	0.00247242
0.84	0.666667	0.993333	0.773333	0.613333	0.97	0.89	0.996667	0.996667	0.797721	0.945073	0.00313599	0.769421	0.968812	0.0866217	0.673789	0.00190186	0.00361354
0.79	0.666667	0.993333	0.75	0.613333	0.97	0.856667	0.996667	0.996667	0.864767	0.945358	0.00342108	0.833808	0.968907	0.0867167	0.748718	0.00218714	0.00370863
0.743333	0.666667	0.993333	0.723333	0.613333	0.97	0.833333	0.996667	0.996667	0.900855	0.945453	0.00351611	0.875878	0.969288	0.087002	0.802659	0.00228224	0.00437429
0.72	0.666667	0.993333	0.703333	0.613333	0.97	0.813333	0.663333	0.996667	0.924786	0.945928	0.00494156	0.907502	0.969383	0.0872872	0.845109	0.957493	0.00456447
0.69	0.666667	0.993333	0.686667	0.613333	0.97	0.806667	0.66	0.996667	0.941785	0.946023	0.00817257	0.928015	0.969573	0.0874774	0.876258	0.958064	0.00475466
0.68	0.663333	0.99	0.676667	0.613333	0.97	0.786667	0.66	0.996667	0.952042	0.950679	0.00988311	0.944729	0.969668	0.0877627	0.902659	0.958254	0.00484975
0.673333	0.663333	0.99	0.663333	0.613333	0.97	0.773333	0.66	0.996667	0.958974	0.950774	0.0101682	0.957265	0.969858	0.0878578	0.923552	0.958539	0.00494485
0.666667	0.663333	0.99	0.653333	0.613333	0.97	0.746667	0.66	0.996667	0.966192	0.95087	0.0102632	0.966762	0.969953	0.088143	0.939601	0.958634	0.00503994
0.66	0.663333	0.99	0.653333	0.613333	0.97	0.73	0.66	0.996667	0.97075	0.95106	0.0104533	0.972555	0.970144	0.0882381	0.952422	0.958825	0.00513503
0.66	0.663333	0.99	0.653333	0.61	0.97	0.72	0.653333	0.996667	0.974644	0.951155	0.0108334	0.976923	0.970904	0.0885233	0.958784	0.970806	0.00523013
0.66	0.663333	0.99	0.636667	0.61	0.97	0.71	0.653333	0.996667	0.977113	0.95125	0.0109284	0.979962	0.970999	0.0886184	0.964292	0.970901	0.00532522
0.66	0.663333	0.99	0.636667	0.61	0.97	0.7	0.65	0.996667	0.979392	0.951345	0.0115937	0.981861	0.971094	0.0888086	0.968661	0.971092	0.00542031
0.66	0.663333	0.99	0.636667	0.61	0.97	0.693333	0.65	0.996667	0.981481	0.95144	0.0119738	0.983761	0.97195	0.0889037	0.974549	0.971282	0.00570559
0.66	0.66	0.99	0.636667	0.61	0.97	0.686667	0.65	0.996667	0.982526	0.951535	0.0120688	0.985375	0.97214	0.0889988	0.977303	0.971662	0.00580068
0.656667	0.66	0.99	0.63	0.61	0.97	0.68	0.65	0.993333	0.983666	0.95163	0.0121638	0.98623	0.972996	0.0890938	0.979867	0.971852	0.00580068
0.656667	0.66	0.99	0.623333	0.606667	0.97	0.676667	0.65	0.993333	0.98452	0.951915	0.012544	0.98699	0.97737	0.0891889	0.982621	0.971948	0.00589578
0.653333	0.66	0.99	0.613333	0.606667	0.97	0.676667	0.65	0.993333	0.98547	0.95201	0.012639	0.988034	0.97756	0.0894742	0.984236	0.972043	0.00599087
0.65	0.66	0.99	0.61	0.606667	0.97	0.67	0.65	0.993333	0.98642	0.9522	0.012734	0.988604	0.977655	0.0896644	0.98528	0.972138	0.00608596
0.65	0.66	0.986667	0.606667	0.606667	0.97	0.666667	0.646667	0.993333	0.987085	0.952295	0.0131141	0.989459	0.97775	0.0898545	0.98604	0.972233	0.00618106
0.65	0.66	0.986667	0.606667	0.606667	0.97	0.663333	0.643333	0.993333	0.987939	0.95239	0.0136843	0.990028	0.977845	0.0899496	0.987369	0.972423	0.00637124
0.65	0.66	0.986667	0.606667	0.606667	0.97	0.663333	0.643333	0.993333	0.988509	0.95258	0.0138744	0.990218	0.97794	0.0900447	0.987844	0.972613	0.00646634
0.646667	0.66	0.986667	0.606667	0.606667	0.97	0.663333	0.643333	0.993333	0.989269	0.95277	0.0139694	0.990503	0.978036	0.0902349	0.988414	0.972708	0.00656143
0.646667	0.66	0.986667	0.606667	0.606667	0.97	0.656667	0.643333	0.993333	0.989934	0.952865	0.0140644	0.990978	0.978226	0.0903299	0.989174	0.972994	0.00808292
0.646667	0.66	0.986667	0.606667	0.606667	0.97	0.656667	0.643333	0.993333	0.990218	0.95296	0.0141595	0.991453	0.978321	0.0905201	0.989839	0.973089	0.00817801
0.646667	0.66	0.986667	0.606667	0.606667	0.97	0.656667	0.643333	0.993333	0.990598	0.95315	0.0143495	0.991643	0.978416	0.0906152	0.990123	0.973184	0.00846329
0.643333	0.66	0.986667	0.606667	0.606667	0.97	0.656667	0.643333	0.99	0.991073	0.953815	0.0144446	0.992118	0.978796	0.0909955	0.990408	0.973374	0.0100799
0.643333	0.66	0.986667	0.606667	0.606667	0.97	0.656667	0.643333	0.99	0.991168	0.955146	0.0145396	0.992308	0.978891	0.0910906	0.990788	0.973469	0.010175
0.643333	0.66	0.986667	0.606667	0.606667	0.97	0.656667	0.643333	0.99	0.991548	0.955241	0.0146346	0.992498	0.978986	0.0911857	0.991263	0.973564	0.0102701
0.643333	0.66	0.986667	0.606667	0.606667	0.97	0.656667	0.643333	0.99	0.992023	0.955336	0.0152998	0.992593	0.979177	0.0912808	0.991548	0.973659	0.0107455
0.643333	0.656667	0.986667	0.606667	0.606667	0.97	0.65	0.643333	0.99	0.992118	0.955906	0.0153948	0.992783	0.979272	0.091471	0.992023	0.973944	0.0120768
0.643333	0.656667	0.986667	0.606667	0.606667	0.966667	0.65	0.643333	0.99	0.992403	0.956001	0.0154899	0.992877	0.979367	0.0938481	0.992213	0.974515	0.0121719
0.64	0.656667	0.986667	0.606667	0.606667	0.966667	0.65	0.643333	0.99	0.992783	0.956096	0.01587	0.993067	0.979462	0.0939431	0.992403	0.9748	0.0128376
0.64	0.656667	0.986667	0.603333	0.606667	0.966667	0.65	0.643333	0.986667	0.993067	0.956286	0.015965	0.993542	0.979557	0.0940382	0.992593	0.974895	0.0128376
0.64	0.656667	0.986667	0.603333	0.606667	0.966667	0.65	0.643333	0.986667	0.993162	0.956476	0.0164402	0.993732	0.979652	0.0942284	0.992783	0.97499	0.0130278
0.64	0.656667	0.986667	0.6	0.606667	0.966667	0.65	0.643333	0.986667	0.993447	0.956571	0.0165352	0.993922	0.979747	0.0945136	0.992877	0.975181	0.0131229
0.636667	0.656667	0.986667	0.6	0.606667	0.966667	0.65	0.643333	0.986667	0.993637	0.956666	0.0166302	0.994017	0.980032	0.0949891	0.993067	0.975276	0.013218
0.636667	0.656667	0.986667	0.6	0.606667	0.963333	0.65	0.643333	0.986667	0.993732	0.956856	0.0169153	0.994207	0.980413	0.0952743	0.993162	0.975466	0.0134081
0.633333	0.656667	0.986667	0.6	0.606667	0.963333	0.646667	0.643333	0.986667	0.993922	0.956951	0.0172004	0.994397	0.980508	0.0953694	0.993637	0.975751	0.0135983
0.633333	0.646667	0.986667	0.6	0.606667	0.963333	0.643333	0.643333	0.986667	0.994112	0.96826	0.0175805	0.994492	0.980793	0.0955596	0.993732	0.975846	0.0171168
0.626667	0.646667	0.986667	0.593333	0.603333	0.963333	0.64	0.643333	0.983333	0.994302	0.968735	0.0176756	0.994492	0.980888	0.0964153	0.994017	0.975941	0.0194941
0.626667	0.646667	0.983333	0.593333	0.603333	0.963333	0.64	0.643333	0.983333	0.994492	0.96883	0.0205265	0.994587	0.981173	0.0965104	0.994207	0.976037	0.0195892
0.626667	0.646667	0.983333	0.593333	0.603333	0.963333	0.636667	0.64	0.983333	0.994682	0.9694	0.0363965	0.994967	0.981268	0.0966055	0.994397	0.980886	0.0197794
0.626667	0.646667	0.983333	0.593333	0.603333	0.963333	0.636667	0.64	0.983333	0.994777	0.96978	0.0364915	0.995157	0.981364	0.0967006	0.994682	0.980981	0.0198745
0.626667	0.646667	0.983333	0.593333	0.603333	0.963333	0.636667	0.64	0.983333	0.994872	0.969971	0.0365865	0.995442	0.981459	0.0969858	0.994872	0.981076	0.0199696
0.626667	0.646667	0.983333	0.593333	0.603333	0.963333	0.636667	0.64	0.983333	0.995062	0.970066	0.0366816	0.995537	0.981554	0.0985072	0.994967	0.981172	0.0200647
0.626667	0.646667	0.983333	0.593333	0.603333	0.963333	0.636667	0.64	0.983333	0.995252	0.970161	0.0367766	0.995726	0.981649	0.0986023	0.995157	0.981267	0.0210156
0.626667	0.646667	0.98	0.59	0.603333	0.963333	0.636667	0.64	0.983333	0.995347	0.970256	0.0369666	0.995821	0.981744	0.0993629	0.995347	0.981362	0.0211107
0.626667	0.646667	0.98	0.59	0.603333	0.963333	0.636667	0.64	0.983333	0.995442	0.970351	0.0370617	0.995916	0.981839	0.0997433	0.995442	0.981457	0.0213009
0.626667	0.646667	0.98	0.59	0.603333	0.963333	0.636667	0.64	0.983333	0.995632	0.970921	0.0371567	0.996011	0.981934	0.0998384	0.995537	0.981552	0.021396
0.626667	0.646667	0.98	0.59	0.603333	0.956667	0.636667	0.64	0.983333	0.995726	0.971016	0.0372517	0.996106	0.982029	0.103356	0.995726	0.982027	0.0214911
0.626667	0.646667	0.98	0.586667	0.603333	0.956667	0.636667	0.64	0.983333	0.995821	0.971111	0.0373468	0.996296	0.982124	0.103547	0.995821	0.982408	0.0215862
0.626667	0.646667	0.98	0.583333	0.596667	0.956667	0.636667	0.64	0.983333	0.996011	0.971206	0.0374418	0.996296	0.984406	0.103927	0.996011	0.982503	0.0217763
0.626667	0.646667	0.98	0.583333	0.596667	0.956667	0.636667	0.64	0.983333	0.996106	0.971301	0.0375368	0.996391	0.984501	0.104402	0.996201	0.982598	0.0218714
0.626667	0.646667	0.98	0.583333	0.596667	0.956667	0.636667	0.64	0.983333	0.996201	0.971396	0.0376319	0.996486	0.984596	0.104497	0.996296	0.982693	0.0221567
0.626667	0.646667	0.98	0.583333	0.596667	0.956667	0.636667	0.64	0.983333	0.996296	0.971491	0.0377269	0.996581	0.984787	0.104593	0.996391	0.982788	0.0222518
0.626667	0.646667	0.98	0.58	0.596667	0.956667	0.633333	0.64	0.983333	0.996486	0.971586	0.0378219	0.996581	0.984882	0.104688	0.996676	0.983169	0.022442
0.626667	0.643333	0.98	0.58	0.596667	0.953333	0.633333	0.64	0.983333	0.996581	0.971871	0.038012	0.996771	0.985072	0.107635	0.996771	0.983264	0.0225371
0.626667	0.643333	0.98	0.576667	0.596667	0.953333	0.63	0.64	0.983333	0.996676	0.972916	0.038202	0.996866	0.985167	0.107921	0.996961	0.983359	0.0226322
0.626667	0.643333	0.98	0.576667	0.596667	0.953333	0.63	0.633333	0.983333	0.996771	0.973107	0.0384871	0.996961	0.985262	0.108016	0.997056	0.983549	0.0227273
0.623333	0.643333	0.98	0.573333	0.596667	0.953333	0.63	0.633333	0.983333	0.996961	0.973202	0.0386772	0.996961	0.985452	0.108206	0.997246	0.983644	0.0228224
0.623333	0.643333	0.98	0.573333	0.593333	0.953333	0.626667	0.633333	0.983333	0.997151	0.973297	0.0387722	0.997151	0.985452	0.108586	0.997436	0.983739	0.0229175
0.623333	0.643333	0.98	0.573333	0.593333	0.953333	0.626667	0.633333	0.983333	0.997246	0.973392	0.0388672	0.997246	0.985737	0.108871	0.997531	0.983834	0.0242488
0.623333	0.643333	0.976667	0.573333	0.593333	0.953333	0.626667	0.633333	0.983333	0.997341	0.973487	0.0392474	0.997341	0.985832	0.108966	0.997626	0.984024	0.0243439
0.623333	0.643333	0.976667	0.57	0.593333	0.953333	0.626667	0.633333	0.983333	0.997436	0.973582	0.0393424	0.997341	0.985928	0.109442	0.997721	0.984215	0.024534
0.623333	0.643333	0.976667	0.57	0.59	0.953333	0.626667	0.633333	0.983333	0.997531	0.973677	0.0394374	0.997436	0.986023	0.111439	0.997816	0.98431	0.0246291
0.623333	0.643333	0.976667	0.57	0.59	0.953333	0.623333	0.633333	0.983333	0.997626	0.973772	0.0395325	0.997531	0.986118	0.111629	0.997816	0.984405	0.0249144
0.623333	0.643333	0.976667	0.57	0.59	0.953333	0.623333	0.633333	0.983333	0.997721	0.973867	0.0396275	0.997626	0.986308	0.112294	0.997911	0.984595	0.0251997
0.623333	0.643333	0.976667	0.57	0.59	0.953333	0.623333	0.633333	0.983333	0.997816	0.973962	0.0397225	0.997721	0.986498	0.112389	0.998006	0.98469	0.0252948
0.623333	0.643333	0.976667	0.57	0.59	0.953333	0.623333	0.633333	0.983333	0.997911	0.974152	0.0398175	0.997816	0.986593	0.112865	0.998101	0.984785	0.0255801
0.623333	0.643333	0.976667	0.57	0.59	0.953333	0.62	0.633333	0.983333	0.998006	0.974627	0.0404828	0.997911	0.986878	0.113245	0.998101	0.98488	0.0262457
0.623333	0.643333	0.976667	0.566667	0.59	0.95	0.616667	0.633333	0.983333	0.998101	0.974817	0.0406728	0.997911	0.987069	0.123514	0.998101	0.985165	0.026531
0.62	0.636667	0.976667	0.566667	0.59	0.95	0.613333	0.633333	0.983333	0.998196	0.979759	0.0409579	0.998101	0.987164	0.123609	0.998101	0.985261	0.0273868
0.62	0.636667	0.976667	0.566667	0.586667	0.95	0.61	0.633333	0.983333	0.998291	0.979854	0.0410529	0.998196	0.991728	0.1238	0.998101	0.985451	0.027577
0.616667	0.636667	0.976667	0.563333	0.586667	0.95	0.606667	0.633333	0.983333	0.998386	0.980044	0.041148	0.998291	0.991918	0.124275	0.998101	0.985641	0.0276721
0.616667	0.636667	0.976667	0.563333	0.586667	0.94	0.603333	0.623333	0.983333	0.99867	0.980139	0.0414331	0.998386	0.992108	0.141866	0.998101	0.989254	0.0277672
0.616667	0.636667	0.976667	0.563333	0.586667	0.94	0.603333	0.623333	0.983333	0.998765	0.980234	0.0416231	0.998481	0.992203	0.142056	0.998196	0.98935	0.0279574
0.616667	0.636667	0.976667	0.563333	0.586667	0.94	0.6	0.623333	0.983333	0.99886	0.980519	0.0417181	0.998575	0.992298	0.142151	0.998196	0.989445	0.0283378
0.616667	0.636667	0.976667	0.56	0.586667	0.94	0.6	0.623333	0.983333	0.998955	0.980709	0.0418132	0.998575	0.992488	0.142246	0.998291	0.98954	0.0286231
0.616667	0.636667	0.973333	0.56	0.586667	0.94	0.6	0.623333	0.983333	0.99905	0.980804	0.0423834	0.99867	0.992583	0.142341	0.998386	0.989635	0.0287181
0.613333	0.636667	0.973333	0.56	0.586667	0.94	0.6	0.623333	0.983333	0.99905	0.980899	0.0426684	0.998765	0.992679	0.142436	0.998481	0.98973	0.0289083
0.613333	0.636667	0.973333	0.56	0.586667	0.94	0.6	0.623333	0.983333	0.999145	0.981089	0.0427635	0.99886	0.992774	0.142721	0.998575	0.989825	0.0290034
0.613333	0.636667	0.973333	0.56	0.586667	0.936667	0.6	0.623333	0.983333	0.99924	0.981184	0.0428585	0.998955	0.992869	0.142721	0.99867	0.98992	0.0296691
0.613333	0.636667	0.97	0.556667	0.586667	0.936667	0.596667	0.623333	0.983333	0.999335	0.981469	0.0429535	0.998955	0.993154	0.142816	0.99867	0.990015	0.0301445
0.61	0.636667	0.97	0.556667	0.586667	0.936667	0.596667	0.62	0.983333	0.999335	0.981564	0.0430486	0.99905	0.99401	0.142911	0.998765	0.9903	0.0303347
0.606667	0.636667	0.966667	0.556667	0.586667	0.933333	0.593333	0.62	0.983333	0.999335	0.981659	0.0433337	0.999145	0.994105	0.143292	0.998765	0.990396	0.0304298
0.606667	0.636667	0.963333	0.556667	0.586667	0.933333	0.593333	0.62	0.983333	0.99943	0.981754	0.0433337	0.99924	0.9942	0.143387	0.99886	0.990491	0.0310004
0.606667	0.636667	0.963333	0.556667	0.586667	0.933333	0.593333	0.62	0.983333	0.999525	0.98261	0.0437138	0.999335	0.994295	0.143482	0.998955	0.990966	0.0313808
0.606667	0.636667	0.963333	0.556667	0.586667	0.933333	0.59	0.616667	0.983333	0.99962	0.9828	0.0438088	0.99943	0.994485	0.144052	0.998955	0.991061	0.0314758
0.603333	0.636667	0.963333	0.553333	0.586667	0.933333	0.586667	0.613333	0.92	0.99962	0.98299	0.0441889	0.99943	0.994675	0.145098	0.998955	0.991156	0.169551
0.603333	0.636667	0.963333	0.553333	0.583333	0.933333	0.586667	0.613333	0.92	0.999715	0.983085	0.0448541	0.999525	0.994675	0.145193	0.999145	0.991251	0.169646
0.6	0.636667	0.963333	0.553333	0.583333	0.933333	0.586667	0.613333	0.92	0.999715	0.983465	0.0457094	0.99962	0.99477	0.145479	0.99924	0.991347	0.169741
0.6	0.636667	0.963333	0.553333	0.58	0.933333	0.586667	0.61	0.92	0.99981	0.98356	0.0458044	0.999715	0.99477	0.145574	0.999335	0.991347	0.170122
0.596667	0.633333	0.963333	0.553333	0.58	0.933333	0.586667	0.61	0.92	0.99981	0.98356	0.0460895	0.99981	0.994865	0.145669	0.99943	0.991442	0.170217
0.593333	0.633333	0.963333	0.55	0.58	0.933333	0.583333	0.61	0.92	0.99981	0.98375	0.0461845	0.99981	0.994961	0.145859	0.99943	0.992297	0.170407
0.59	0.633333	0.963333	0.546667	0.58	0.933333	0.58	0.606667	0.92	0.99981	0.983845	0.0462796	0.99981	0.995056	0.145954	0.99943	0.992297	0.201788
0.59	0.633333	0.963333	0.543333	0.58	0.933333	0.58	0.606667	0.92	0.999905	0.98394	0.0467547	0.99981	0.995341	0.146049	0.999525	0.992488	0.201883
0.586667	0.633333	0.963333	0.543333	0.576667	0.933333	0.576667	0.606667	0.92	0.999905	0.984225	0.0468498	0.999905	0.995341	0.161168	0.999525	0.992678	0.201978
0.586667	0.633333	0.963333	0.543333	0.573333	0.933333	0.576667	0.606667	0.92	1	0.98432	0.0470398	1	0.995341	0.161263	0.99962	0.992773	0.202073
0.583333	0.633333	0.963333	0.54	0.573333	0.933333	0.576667	0.606667	0.92	1	0.986316	0.0471348	1	0.995436	0.161358	0.999715	0.992868	0.202168
0.58	0.63	0.963333	0.536667	0.573333	0.933333	0.576667	0.603333	0.92	1	0.988026	0.04761	1	0.995626	0.161928	0.99981	0.992963	0.202358
0.576667	0.63	0.963333	0.533333	0.57	0.933333	0.573333	0.603333	0.92	1	0.988216	0.0480851	1	0.995721	0.162023	0.99981	0.993058	0.202548
0.573333	0.63	0.96	0.526667	0.566667	0.933333	0.57	0.603333	0.92	1	0.988311	0.0480851	1	0.995721	0.162118	0.99981	0.993153	0.202739
0.57	0.63	0.96	0.523333	0.566667	0.933333	0.57	0.603333	0.92	1	0.988406	0.0482752	1	0.995816	0.162214	0.999905	0.993343	0.202834
0.566667	0.63	0.96	0.52	0.566667	0.933333	0.57	0.603333	0.92	1	0.988596	0.0483702	1	0.995911	0.162404	1	0.993439	0.203404
0.563333	0.63	0.96	0	0.566667	0.933333	0.563333	0.603333	0.92	1	0.988691	0.0487504	1	0.996006	0.162499	1	0.993534	0.203499
0	0.63	0.96	1	0.566667	0.933333	0.56	0.603333	0.92	1	0.988786	0.0488454	0	0.996102	0.162594	1	0.993629	0.203595
1	0.63	0.96	0.996667	0.566667	0.933333	0.556667	0.603333	0.92	0	0.988881	0.0497007	0.045584	0.996197	0.162689	1	0.993724	0.20369
1	0.63	0.96	0.953333	0.56	0.933333	0	0.603333	0.92	0.0291548	0.988977	0.0497957	0.209402	0.996482	0.162784	1	0.993819	0.203785
0.986667	0.63	0.96	0.9	0.56	0.933333	1	0.603333	0.92	0.158879	0.989072	0.0501758	0.404179	0.996672	0.162879	0	0.993914	0.20388
0.96	0.63	0.956667	0.836667	0.56	0.933333	1	0.603333	0.92	0.35584	0.989262	0.0502708	0.562868	0.996767	0.162974	0.0245964	0.994009	0.203975
0.91	0.63	0.956667	0.806667	0.556667	0.933333	0.99	0.603333	0.92	0.548053	0.989357	0.050651	0.679107	0.996767	0.163069	0.135518	0.994104	0.20407
0.89	0.63	0.956667	0.773333	0.556667	0.933333	0.973333	0.603333	0.92	0.694777	0.989452	0.050841	0.769421	0.996862	0.163259	0.303704	0.994199	0.204165
0.84	0.63	0.956667	0.75	0.553333	0.933333	0.94	0.603333	0.92	0.797721	0.989547	0.0511261	0.833808	0.996862	0.163355	0.459924	0.99439	0.204545
0.79	0.63	0.956667	0.723333	0.553333	0.933333	0.916667	0.603333	0.92	0.864767	0.989642	0.0512211	0.875878	0.996957	0.165066	0.584425	0.994485	0.204641
0.743333	0.63	0.956667	0.703333	0.553333	0.92	0.89	0.603333	0.92	0.900855	0.989832	0.0513162	0.907502	0.997243	0.222307	0.673789	0.99458	0.204926
0.72	0.63	0.956667	0.686667	0.55	0.92	0.856667	0.603333	0.92	0.924786	0.990022	0.0515062	0.928015	0.997338	0.222402	0.748718	0.99477	0.205591
0.69	0.63	0.956667	0.676667	0.55	0.92	0.833333	0.603333	0.92	0.941785	0.990117	0.0517913	0.944729	0.997433	0.222592	0.802659	0.994865	0.205687
0.68	0.63	0.956667	0.663333	0.55	0.92	0.813333	0.603333	0.92	0.952042	0.990307	0.0518863	0.957265	0.997528	0.222687	0.845109	0.99496	0.205782
0.673333	0.63	0.956667	0.653333	0.55	0.92	0.806667	0.603333	0.92	0.958974	0.990402	0.0522665	0.966762	0.997623	0.222877	0.876258	0.99515	0.206162
0.666667	0.626667	0.956667	0.653333	0.55	0.92	0.786667	0.603333	0.92	0.966192	0.990402	0.0523615	0.972555	0.997813	0.222972	0.902659	0.995245	0.206257
0.66	0.626667	0.956667	0.653333	0.546667	0.92	0.773333	0.603333	0.92	0.97075	0.990497	0.0525516	0.976923	0.997908	0.223258	0.923552	0.99534	0.206352
0.66	0.626667	0.9	0.636667	0.546667	0.92	0.746667	0.6	0.92	0.974644	0.991637	0.225791	0.979962	0.998003	0.223353	0.939601	0.99534	0.206447
0.66	0.626667	0.9	0.636667	0.543333	0.92	0.73	0.6	0.92	0.977113	0.991732	0.225886	0.981861	0.998003	0.223638	0.952422	0.995436	0.206542
0.66	0.626667	0.9	0.636667	0.543333	0.92	0.72	0.596667	0.92	0.979392	0.992113	0.226171	0.983761	0.998098	0.223923	0.958784	0.995721	0.206638
0.66	0.626667	0.9	0.636667	0.543333	0.92	0.71	0.596667	0.92	0.981481	0.992208	0.226551	0.985375	0.998193	0.224113	0.964292	0.995816	0.206733
0.66	0.626667	0.9	0.63	0.54	0.92	0.7	0.596667	0.92	0.982526	0.992303	0.226646	0.98623	0.998384	0.224589	0.968661	0.995911	0.206828
0.656667	0.626667	0.9	0.623333	0.54	0.92	0.693333	0.596667	0.92	0.983666	0.992493	0.226741	0.98699	0.998479	0.224779	0.974549	0.996291	0.206923
0.656667	0.626667	0.896667	0.613333	0.54	0.876667	0.686667	0.593333	0.92	0.98452	0.992588	0.226741	0.988034	0.998669	0.355995	0.977303	0.996386	0.207303
0.653333	0.626667	0.896667	0.61	0.54	0.876667	0.68	0.593333	0.92	0.98547	0.992778	0.226836	0.988604	0.998764	0.35609	0.979867	0.996482	0.207398
0.65	0.623333	0.896667	0.606667	0.54	0.876667	0.676667	0.593333	0.92	0.98642	0.992873	0.226931	0.989459	0.998859	0.356185	0.982621	0.996577	0.207969
0.65	0.62	0.896667	0.606667	0.54	0.873333	0.676667	0.593333	0.92	0.987085	0.993538	0.227027	0.990028	0.998954	0.356185	0.984236	0.996672	0.208159
0.65	0.62	0.896667	0.606667	0.54	0.873333	0.67	0.593333	0.92	0.987939	0.993633	0.227312	0.990218	0.999049	0.356566	0.98528	0.996862	0.208254
0.65	0.62	0.896667	0.606667	0.54	0.873333	0.666667	0.593333	0.92	0.988509	0.993728	0.227407	0.990503	0.999144	0.356661	0.98604	0.996957	0.208349
0.646667	0.616667	0.896667	0.606667	0.536667	0.873333	0.663333	0.593333	0.92	0.989269	0.993823	0.228072	0.990978	0.999144	0.357421	0.987369	0.997052	0.208444
0.646667	0.616667	0.896667	0.606667	0.536667	0.873333	0.663333	0.593333	0.92	0.989934	0.993918	0.228167	0.991453	0.999239	0.357516	0.987844	0.997147	0.209015
0.646667	0.616667	0.896667	0.606667	0.536667	0.873333	0.663333	0.593333	0.92	0.990218	0.994013	0.228262	0.991643	0.999334	0.357611	0.988414	0.997432	0.20949
0.646667	0.616667	0.896667	0.606667	0.536667	0.873333	0.656667	0.59	0.916667	0.990598	0.994678	0.228357	0.992118	0.999525	0.357707	0.989174	0.997432	0.209776
0.643333	0.616667	0.896667	0.606667	0.533333	0.863333	0.656667	0.586667	0.916667	0.991073	0.994773	0.228452	0.992308	0.999525	0.358752	0.989839	0.997432	0.209966
0.643333	0.616667	0.896667	0.606667	0.533333	0.863333	0.656667	0.583333	0.916667	0.991168	0.995058	0.228547	0.992498	0.99962	0.358848	0.990123	0.997432	0.210061
0.643333	0.616667	0.896667	0.606667	0.533333	0.863333	0.656667	0.583333	0.916667	0.991548	0.995153	0.228927	0.992593	0.999715	0.358943	0.990408	0.997528	0.210156
0.643333	0.616667	0.896667	0.606667	0.533333	0.863333	0.656667	0.583333	0.916667	0.992023	0.995249	0.229022	0.992783	0.99981	0.359038	0.990788	0.997623	0.210251
0.643333	0.616667	0.896667	0.606667	0.53	0.863333	0.656667	0.583333	0.916667	0.992118	0.995344	0.229117	0.992877	0.99981	0.359133	0.991263	0.997718	0.210536
0.643333	0.616667	0.896667	0.606667	0.53	0.863333	0.656667	0.58	0.916667	0.992403	0.995439	0.229212	0.993067	0.999905	0.359228	0.991548	0.997718	0.210631
0.64	0.613333	0.896667	0.603333	0.53	0.863333	0.65	0.58	0.916667	0.992783	0.995439	0.229687	0.993542	1	0.36208	0.992023	0.997813	0.210727
0.64	0.613333	0.896667	0.603333	0.526667	0.863333	0.65	0.58	0.916667	0.993067	0.995534	0.229782	0.993732	1	0.362176	0.992213	0.998003	0.210822
0.64	0.613333	0.896667	0.6	0.523333	0.863333	0.65	0.58	0.916667	0.993162	0.995629	0.230258	0.993922	1	0.362271	0.992403	0.998098	0.210917
0.64	0.613333	0.896667	0.6	0.52	0.863333	0.65	0.58	0.916667	0.993447	0.995724	0.230353	0.994017	1	0.362461	0.992593	0.998193	0.211012
0.636667	0.613333	0.896667	0.6	0.516667	0.863333	0.65	0.58	0.916667	0.993637	0.995819	0.230448	0.994207	1	0.362556	0.992783	0.998288	0.211107
0.636667	0.613333	0.896667	0.6	0.513333	0.863333	0.65	0.58	0.916667	0.993732	0.996484	0.230923	0.994397	1	0.362746	0.992877	0.998383	0.211202
0.633333	0.613333	0.896667	0.6	0.51	0.863333	0.65	0.58	0.916667	0.993922	0.996579	0.231018	0.994492	1	0.363507	0.993067	0.998479	0.211297
0.633333	0.613333	0.896667	0.593333	0.506667	0.863333	0.65	0.58	0.916667	0.994112	0.996674	0.231208	0.994492	1	0.363602	0.993162	0.998574	0.211392
0.626667	0.613333	0.896667	0.593333	0.5	0.863333	0.646667	0.576667	0.916667	0.994302	0.996769	0.231303	0.994587	1	0.363697	0.993637	0.998574	0.211487
0.626667	0.613333	0.896667	0.593333	0.496667	0.863333	0.643333	0.576667	0.916667	0.994492	0.996864	0.231398	0.994967	1	0.363792	0.993732	0.998764	0.211582
0.626667	0.613333	0.896667	0.593333	0.493333	0.863333	0.64	0.576667	0.916667	0.994682	0.996959	0.231493	0.995157	1	0.364267	0.994017	0.998859	0.211963
0.626667	0.61	0.896667	0.593333	0.49	0.863333	0.64	0.576667	0.916667	0.994777	0.996959	0.231588	0.995442	1	0.364933	0.994207	0.998954	0.212058
0.626667	0.61	0.896667	0.593333	0.486667	0.86	0.636667	0.576667	0.916667	0.994872	0.997149	0.231778	0.995537	1	0.365218	0.994397	0.999049	0.212153
0.626667	0.606667	0.896667	0.593333	0.483333	0.86	0.636667	0.576667	0.916667	0.995062	0.997149	0.231873	0.995726	1	0.365408	0.994682	0.999144	0.212438
0.626667	0.606667	0.896667	0.59	0.48	0.86	0.636667	0.576667	0.916667	0.995252	0.997244	0.231968	0.995821	1	0.365599	0.994872	0.999239	0.212533
0.626667	0.603333	0.896667	0.59	0.476667	0.86	0.636667	0.576667	0.916667	0.995347	0.997244	0.232443	0.995916	1	0.366264	0.994967	0.999334	0.213199
0.626667	0.6	0.896667	0.59	0.473333	0.86	0.636667	0.573333	0.916667	0.995442	0.997909	0.232728	0.996011	1	0.36674	0.995157	0.999334	0.213294
0.626667	0.6	0.896667	0.59	0.47	0.83	0.636667	0.573333	0.916667	0.995632	0.998004	0.232918	0.996106	1	0.439859	0.995347	0.999429	0.213579
0.626667	0.6	0.896667	0.586667	0.466667	0.83	0.636667	0.57	0.916667	0.995726	0.998099	0.233013	0.996296	1	0.440049	0.995442	0.999429	0.214245
0.626667	0.6	0.896667	0.583333	0.463333	0.83	0.636667	0.566667	0.88	0.995821	0.998194	0.233108	0.996296	1	0.440335	0.995537	0.999429	0.291461
0.626667	0.6	0.896667	0.583333	0.46	0.83	0.636667	0.566667	0.88	0.996011	0.998384	0.233203	0.996391	1	0.440715	0.995726	0.999525	0.292221
0.626667	0.6	0.896667	0.583333	0.456667	0.83	0.636667	0.566667	0.88	0.996106	0.99848	0.233489	0.996486	1	0.441286	0.995821	0.99962	0.292316
0.626667	0.6	0.896667	0.583333	0.453333	0.83	0.636667	0.566667	0.88	0.996201	0.998575	0.233584	0.996581	1	0.441381	0.996011	0.999715	0.292412
0.626667	0.6	0.896667	0.58	0.45	0.83	0.636667	0.566667	0.88	0.996296	0.99867	0.233679	0.996581	1	0.441476	0.996201	0.99981	0.293553
0.626667	0.593333	0.896667	0.58	0.446667	0.83	0.636667	0.566667	0.88	0.996486	0.998955	0.233774	0.996771	1	0.442141	0.996296	0.999905	0.293648
0.626667	0.59	0.896667	0.576667	0.443333	0.83	0.636667	0.563333	0.88	0.996581	0.998955	0.233964	0.996866	1	0.443187	0.996391	0.999905	0.294123
0.626667	0.586667	0.896667	0.576667	0.44	0.83	0.633333	0.56	0.876667	0.996676	0.998955	0.234059	0.996961	1	0.443282	0.996676	0.999905	0.296691
0.626667	0.583333	0.896667	0.573333	0.436667	0.83	0.633333	0.556667	0.876667	0.996771	0.998955	0.234154	0.996961	1	0.443758	0.996771	0.999905	0.296976
0.623333	0.583333	0.896667	0.573333	0.433333	0.83	0.63	0.553333	0.876667	0.996961	0.99905	0.234249	0.997151	1	0.444043	0.996961	0.999905	0.297071
0.623333	0.58	0.896667	0.573333	0.43	0.83	0.63	0.55	0.876667	0.997151	0.99905	0.234344	0.997246	1	0.444138	0.997056	0.999905	0.297261
0.623333	0.58	0.896667	0.573333	0.426667	0.83	0.63	0.546667	0.876667	0.997246	0.999145	0.234439	0.997341	1	0.444518	0.997246	0.999905	0.297356
0.623333	0.58	0.896667	0.57	0.423333	0.823333	0.626667	0.543333	0.876667	0.997341	0.99924	0.234534	0.997341	1	0.449178	0.997436	0.999905	0.297452
0.623333	0.58	0.896667	0.57	0.42	0.82	0.626667	0.54	0.876667	0.997436	0.999335	0.234629	0.997436	1	0.449273	0.997531	0.999905	0.297547
0.623333	0.576667	0.896667	0.57	0.416667	0.82	0.626667	0.536667	0.876667	0.997531	0.999335	0.235104	0.997531	1	0.449368	0.997626	0.999905	0.297642
0.623333	0.576667	0.896667	0.57	0.413333	0.82	0.626667	0.533333	0.876667	0.997626	0.99943	0.235199	0.997626	1	0.449653	0.997721	0.999905	0.298022
0.623333	0.573333	0.896667	0.57	0.41	0.82	0.626667	0.53	0.876667	0.997721	0.99943	0.235294	0.997721	1	0.449748	0.997816	0.999905	0.298307
0.623333	0.57	0.896667	0.57	0.406667	0.82	0.623333	0.523333	0.876667	0.997816	0.99943	0.235389	0.997816	1	0.449843	0.997816	0.999905	0.298593
0.623333	0.566667	0.896667	0.57	0.403333	0.82	0.623333	0.523333	0.85	0.997911	0.99943	0.235484	0.997911	1	0.449938	0.997911	1	0.406048
0.623333	0.563333	0.896667	0.566667	0.4	0.82	0.623333	0.52	0.85	0.998006	0.99943	0.235864	0.997911	1	0.450128	0.998006	1	0.406143
0.623333	0.563333	0.896667	0.566667	0.396667	0.82	0.623333	0.516667	0.85	0.998101	0.999525	0.235959	0.998101	1	0.450509	0.998101	1	0.406428
0.62	0.563333	0.896667	0.566667	0.393333	0.81	0.62	0.513333	0.85	0.998196	0.99962	0.236054	0.998196	1	0.493582	0.998101	1	0.406809
0.62	0.563333	0.896667	0.563333	0.39	0.81	0.616667	0.51	0.85	0.998291	0.999715	0.236149	0.998291	1	0.495103	0.998101	1	0.406999
0.616667	0.563333	0.896667	0.563333	0.386667	0.81	0.613333	0.506667	0.85	0.998386	0.99981	0.236244	0.998386	1	0.495198	0.998101	1	0.407094
0.616667	0.56	0.896667	0.563333	0.383333	0.81	0.61	0.503333	0.85	0.99867	0.99981	0.236339	0.998481	1	0.495293	0.998101	1	0.407665
0.616667	0.556667	0.896667	0.563333	0.38	0.81	0.606667	0.5	0.85	0.998765	0.999905	0.236434	0.998575	1	0.4971	0.998101	1	0.407855
0.616667	0.553333	0.896667	0.56	0.376667	0.806667	0.603333	0.496667	0.85	0.99886	0.999905	0.23653	0.998575	1	0.49748	0.998101	1	0.408045
0.616667	0.553333	0.896667	0.56	0.373333	0.806667	0.603333	0.493333	0.85	0.998955	1	0.23672	0.99867	1	0.497766	0.998196	1	0.40814
0.616667	0.55	0.896667	0.56	0.37	0.806667	0.6	0.49	0.85	0.99905	1	0.236815	0.998765	1	0.498241	0.998196	1	0.408235
0.613333	0.546667	0.896667	0.56	0.366667	0.806667	0.6	0.486667	0.85	0.99905	1	0.237005	0.99886	1	0.498336	0.998291	1	0.40833
0.613333	0.543333	0.896667	0.56	0.363333	0.806667	0.6	0.483333	0.85	0.999145	1	0.2371	0.998955	1	0.498431	0.998386	1	0.408615
0.613333	0.54	0.896667	0.556667	0.36	0.806667	0.6	0.48	0.85	0.99924	1	0.23748	0.998955	1	0.498526	0.998481	1	0.408711
0.613333	0.536667	0.893333	0.556667	0.356667	0.806667	0.6	0.476667	0.85	0.999335	1	0.23748	0.99905	1	0.498621	0.998575	1	0.408806
0.61	0.533333	0.893333	0.556667	0.35	0.806667	0.6	0.473333	0.85	0.999335	1	0.23767	0.999145	1	0.498716	0.99867	1	0.408901
0.606667	0.53	0.893333	0.556667	0.346667	0.806667	0.596667	0.47	0.85	0.999335	1	0.23786	0.99924	1	0.499192	0.99867	1	0.408996
0.606667	0.526667	0.893333	0.556667	0.343333	0.803333	0.596667	0.466667	0.85	0.99943	1	0.23805	0.999335	1	0.499192	0.998765	1	0.409376
0.606667	0.523333	0.893333	0.556667	0.34	0.803333	0.593333	0.463333	0.85	0.999525	1	0.23919	0.99943	1	0.499287	0.998765	1	0.409471
0.606667	0.52	0.893333	0.553333	0.336667	0.803333	0.593333	0.46	0.85	0.99962	1	0.239285	0.99943	1	0.499952	0.99886	1	0.409566
0.603333	0.516667	0.893333	0.553333	0.333333	0.803333	0.593333	0.456667	0.85	0.99962	1	0.23938	0.999525	1	0.500143	0.998955	1	0.410137
0.603333	0.513333	0.893333	0.553333	0.33	0.803333	0.59	0.453333	0.85	0.999715	1	0.239475	0.99962	1	0.500333	0.998955	1	0.410232
0.6	0.51	0.893333	0.553333	0.326667	0.803333	0.586667	0.45	0.85	0.999715	1	0.23957	0.999715	1	0.500428	0.998955	1	0.410422
0.6	0.506667	0.893333	0.553333	0.323333	0.803333	0.586667	0.446667	0.85	0.99981	1	0.239665	0.99981	1	0.500713	0.999145	1	0.410612
0.596667	0.503333	0.893333	0.55	0.32	0.803333	0.586667	0.443333	0.846667	0.99981	1	0.239856	0.99981	1	0.500808	0.99924	1	0.410612
0.593333	0.5	0.893333	0.546667	0.316667	0.803333	0.586667	0.44	0.846667	0.99981	1	0.239951	0.99981	1	0.500998	0.999335	1	0.411278
0.59	0.496667	0.893333	0.543333	0.313333	0.8	0.586667	0.436667	0.846667	0.99981	1	0.240141	0.99981	1	0.503375	0.99943	1	0.411373
0.59	0.493333	0.893333	0.543333	0.31	0.766667	0.583333	0.433333	0.846667	0.999905	1	0.240616	0.999905	1	0.581249	0.99943	1	0.411468
0.586667	0.49	0.893333	0.543333	0.306667	0.766667	0.58	0.43	0.846667	0.999905	1	0.241471	1	1	0.581344	0.99943	1	0.411563
0.586667	0.486667	0.893333	0.54	0.303333	0.766667	0.58	0.426667	0.846667	1	1	0.241851	1	1	0.581535	0.999525	1	0.411658
0.583333	0.483333	0.893333	0.536667	0.3	0.766667	0.576667	0.423333	0.846667	1	1	0.241946	1	1	0.581725	0.999525	1	0.411754
0.58	0.48	0.893333	0.533333	0.296667	0.766667	0.576667	0.42	0.846667	1	1	0.242041	1	1	0.58182	0.99962	1	0.411849
0.576667	0.476667	0.893333	0.526667	0.293333	0.763333	0.576667	0.416667	0.846667	1	1	0.242136	1	1	0.581915	0.999715	1	0.412039
0.573333	0.473333	0.893333	0.523333	0.29	0.763333	0.576667	0.413333	0.846667	1	1	0.242231	1	1	0.58201	0.99981	1	0.412514
0.57	0.47	0.89	0.52	0.286667	0.763333	0.573333	0.41	0.846667	1	1	0.243657	1	1	0.582295	0.99981	1	0.412704
0.566667	0.466667	0.89	0	0.283333	0.763333	0.57	0.406667	0.846667	1	1	0.244607	1	1	0.58239	0.99981	1	0.4128
0.563333	0.463333	0.89	1	0.28	0.763333	0.57	0.403333	0.846667	1	1	0.246223	0	1	0.582581	0.999905	1	0.413085
0	0.46	0.89	0.996667	0.276667	0.763333	0.57	0.4	0.846667	1	1	0.246413	0.045584	1	0.582676	1	1	0.41318
1	0.456667	0.89	0.953333	0.273333	0.763333	0.563333	0.396667	0.846667	0	1	0.246983	0.209402	1	0.582961	1	1	0.413275
1	0.453333	0.89	0.9	0.27	0.763333	0.56	0.393333	0.846667	0.0291548	1	0.247078	0.404179	1	0.583056	1	1	0.41337
0.986667	0.45	0.89	0.836667	0.266667	0.763333	0.556667	0.39	0.846667	0.158879	1	0.247173	0.562868	1	0.583151	1	1	0.413465
0.96	0.446667	0.89	0.806667	0.263333	0.763333	0	0.386667	0.846667	0.35584	1	0.247458	0.679107	1	0.583246	1	1	0.413655
0.91	0.443333	0.89	0.773333	0.26	0.763333	1	0.383333	0.846667	0.548053	1	0.247553	0.769421	1	0.583341	0	1	0.41375
0.89	0.44	0.89	0.75	0.256667	0.763333	1	0.38	0.843333	0.694777	1	0.247838	0.833808	1	0.583436	0.0245964	1	0.413846
0.84	0.436667	0.89	0.723333	0.253333	0.763333	0.99	0.376667	0.843333	0.797721	1	0.247933	0.875878	1	0.583531	0.135518	1	0.414036
0.79	0.433333	0.89	0.703333	0.25	0.763333	0.973333	0.373333	0.843333	0.864767	1	0.248028	0.907502	1	0.583722	0.303704	1	0.414321
0.743333	0.43	0.89	0.686667	0.246667	0.763333	0.94	0.37	0.843333	0.900855	1	0.248123	0.928015	1	0.583912	0.459924	1	0.414511
0.72	0.426667	0.89	0.676667	0.243333	0.763333	0.916667	0.366667	0.84	0.924786	1	0.248218	0.944729	1	0.584482	0.584425	1	0.414892
0.69	0.423333	0.89	0.663333	0.24	0.763333	0.89	0.363333	0.84	0.941785	1	0.250214	0.957265	1	0.584768	0.673789	1	0.414987
0.68	0.42	0.89	0.653333	0.236667	0.763333	0.856667	0.36	0.84	0.952042	1	0.250309	0.966762	1	0.584863	0.748718	1	0.415082
0.673333	0.416667	0.89	0.653333	0.233333	0.763333	0.833333	0.356667	0.84	0.958974	1	0.250404	0.972555	1	0.584958	0.802659	1	0.415177
0.666667	0.413333	0.89	0.653333	0.23	0.763333	0.813333	0.353333	0.84	0.966192	1	0.250784	0.976923	1	0.585338	0.845109	1	0.415272
0.66	0.41	0.89	0.636667	0.226667	0.763333	0.806667	0.35	0.836667	0.97075	1	0.250974	0.979962	1	0.585433	0.876258	1	0.415747
0.66	0.406667	0.89	0.636667	0.223333	0.763333	0.786667	0.346667	0.836667	0.974644	1	0.251069	0.981861	1	0.585623	0.902659	1	0.416793
0.66	0.403333	0.89	0.636667	0.22	0.763333	0.773333	0.343333	0.836667	0.977113	1	0.251164	0.983761	1	0.586004	0.923552	1	0.417364
0.66	0.4	0.89	0.636667	0.216667	0.763333	0.746667	0.34	0.836667	0.979392	1	0.251259	0.985375	1	0.586099	0.939601	1	0.417839
0.66	0.396667	0.89	0.63	0.213333	0.763333	0.73	0.336667	0.836667	0.981481	1	0.251354	0.98623	1	0.586194	0.952422	1	0.417935
0.66	0.393333	0.89	0.623333	0.21	0.763333	0.72	0.333333	0.836667	0.982526	1	0.251449	0.98699	1	0.586289	0.958784	1	0.41803
0.656667	0.39	0.89	0.613333	0.206667	0.763333	0.71	0.33	0.833333	0.983666	1	0.251544	0.988034	1	0.586384	0.964292	1	0.4186
0.656667	0.386667	0.89	0.61	0.203333	0.763333	0.7	0.326667	0.833333	0.98452	1	0.251639	0.988604	1	0.586479	0.968661	1	0.418695
0.653333	0.383333	0.89	0.606667	0.2	0.763333	0.693333	0.323333	0.82	0.98547	1	0.252019	0.989459	1	0.586669	0.974549	1	0.497147
0.65	0.38	0.89	0.606667	0.196667	0.763333	0.686667	0.32	0.82	0.98642	1	0.252114	0.990028	1	0.586764	0.977303	1	0.497242
0.65	0.376667	0.89	0.606667	0.193333	0.763333	0.68	0.316667	0.82	0.987085	1	0.252209	0.990218	1	0.586954	0.979867	1	0.497337
0.65	0.373333	0.89	0.606667	0.19	0.763333	0.676667	0.313333	0.79	0.987939	1	0.252304	0.990503	1	0.58705	0.982621	1	0.582256
0.65	0.37	0.89	0.606667	0.186667	0.763333	0.676667	0.31	0.79	0.988509	1	0.2524	0.990978	1	0.58724	0.984236	1	0.582351
0.646667	0.366667	0.89	0.606667	0.183333	0.763333	0.67	0.306667	0.79	0.989269	1	0.25259	0.991453	1	0.587335	0.98528	1	0.582446
0.646667	0.363333	0.89	0.606667	0.18	0.763333	0.666667	0.303333	0.79	0.989934	1	0.252685	0.991643	1	0.58762	0.98604	1	0.582636
0.646667	0.36	0.89	0.606667	0.176667	0.763333	0.663333	0.3	0.79	0.990218	1	0.25278	0.992118	1	0.587715	0.987369	1	0.582731
0.646667	0.356667	0.89	0.606667	0.173333	0.763333	0.663333	0.296667	0.79	0.990598	1	0.25297	0.992308	1	0.58781	0.987844	1	0.582921
0.643333	0.353333	0.89	0.606667	0.17	0.763333	0.663333	0.293333	0.79	0.991073	1	0.25316	0.992498	1	0.588856	0.988414	1	0.583016
0.643333	0.35	0.89	0.606667	0.166667	0.743333	0.656667	0.29	0.79	0.991168	1	0.253255	0.992593	1	0.658363	0.989174	1	0.583111
0.643333	0.346667	0.89	0.606667	0.163333	0.743333	0.656667	0.286667	0.79	0.991548	1	0.25335	0.992783	1	0.658458	0.989839	1	0.583302
0.643333	0.343333	0.89	0.606667	0.16	0.743333	0.656667	0.283333	0.79	0.992023	1	0.253445	0.992877	1	0.659979	0.990123	1	0.583397
0.643333	0.34	0.89	0.606667	0.156667	0.743333	0.656667	0.28	0.79	0.992118	1	0.253635	0.993067	1	0.660169	0.990408	1	0.583492
0.643333	0.336667	0.89	0.603333	0.15	0.743333	0.656667	0.276667	0.79	0.992403	1	0.25373	0.993542	1	0.6615	0.990788	1	0.583682
0.64	0.333333	0.89	0.603333	0.146667	0.743333	0.656667	0.273333	0.786667	0.992783	1	0.25411	0.993732	1	0.662071	0.991263	1	0.597851
0.64	0.33	0.89	0.6	0.143333	0.743333	0.656667	0.27	0.783333	0.993067	1	0.254205	0.993922	1	0.662356	0.991548	1	0.598041
0.64	0.326667	0.89	0.6	0.14	0.743333	0.65	0.266667	0.783333	0.993162	1	0.2543	0.994017	1	0.663402	0.992023	1	0.598136
0.64	0.323333	0.89	0.6	0.136667	0.743333	0.65	0.263333	0.783333	0.993447	1	0.254395	0.994207	1	0.663497	0.992213	1	0.598231
0.636667	0.32	0.89	0.6	0.133333	0.743333	0.65	0.26	0.783333	0.993637	1	0.25449	0.994397	1	0.663592	0.992403	1	0.598992
0.636667	0.316667	0.89	0.6	0.13	0.743333	0.65	0.256667	0.783333	0.993732	1	0.254585	0.994492	1	0.663782	0.992593	1	0.599277
0.633333	0.313333	0.89	0.593333	0.126667	0.743333	0.65	0.253333	0.783333	0.993922	1	0.254775	0.994492	1	0.664163	0.992783	1	0.599753
0.633333	0.31	0.89	0.593333	0.123333	0.743333	0.65	0.25	0.783333	0.994112	1	0.25487	0.994587	1	0.664258	0.992877	1	0.599848
0.626667	0.306667	0.89	0.593333	0.12	0.743333	0.65	0.246667	0.783333	0.994302	1	0.254965	0.994967	1	0.664353	0.993067	1	0.600133
0.626667	0.303333	0.886667	0.593333	0.116667	0.743333	0.65	0.243333	0.783333	0.994492	1	0.255535	0.995157	1	0.664448	0.993162	1	0.600228
0.626667	0.3	0.886667	0.593333	0.113333	0.743333	0.646667	0.24	0.783333	0.994682	1	0.255631	0.995442	1	0.664733	0.993637	1	0.600323
0.626667	0.296667	0.886667	0.593333	0.11	0.743333	0.643333	0.236667	0.783333	0.994777	1	0.255916	0.995537	1	0.664828	0.993732	1	0.600609
0.626667	0.293333	0.886667	0.593333	0.106667	0.743333	0.64	0.233333	0.783333	0.994872	1	0.256011	0.995726	1	0.665209	0.994017	1	0.600704
0.626667	0.29	0.886667	0.59	0.103333	0.74	0.64	0.23	0.783333	0.995062	1	0.256106	0.995821	1	0.665209	0.994207	1	0.600894
0.626667	0.286667	0.886667	0.59	0.1	0.74	0.636667	0.226667	0.783333	0.995252	1	0.256296	0.995916	1	0.665304	0.994397	1	0.601179
0.626667	0.283333	0.886667	0.59	0.0966667	0.74	0.636667	0.223333	0.783333	0.995347	1	0.256391	0.996011	1	0.665399	0.994682	1	0.601274
0.626667	0.28	0.886667	0.59	0.0933333	0.74	0.636667	0.22	0.783333	0.995442	1	0.256581	0.996106	1	0.665494	0.994872	1	0.601464
0.626667	0.276667	0.886667	0.586667	0.09	0.74	0.636667	0.216667	0.783333	0.995632	1	0.256676	0.996296	1	0.665589	0.994967	1	0.601655
0.626667	0.273333	0.886667	0.583333	0.0866667	0.74	0.636667	0.213333	0.783333	0.995726	1	0.256961	0.996296	1	0.665779	0.995157	1	0.602035
0.626667	0.27	0.886667	0.583333	0.0833333	0.736667	0.636667	0.21	0.783333	0.995821	1	0.257056	0.996391	1	0.66616	0.995347	1	0.60213
0.626667	0.266667	0.793333	0.583333	0.08	0.736667	0.636667	0.206667	0.783333	0.996011	1	0.512401	0.996486	1	0.666255	0.995442	1	0.602225
0.626667	0.263333	0.793333	0.583333	0.0766667	0.736667	0.636667	0.203333	0.783333	0.996106	1	0.512496	0.996581	1	0.66673	0.995537	1	0.60232
0.626667	0.26	0.793333	0.58	0.0733333	0.736667	0.636667	0.2	0.783333	0.996201	1	0.512782	0.996581	1	0.66692	0.995726	1	0.602415
0.626667	0.256667	0.793333	0.58	0.07	0.736667	0.636667	0.196667	0.783333	0.996296	1	0.512877	0.996771	1	0.667015	0.995821	1	0.60251
0.626667	0.253333	0.76	0.576667	0.0666667	0.716667	0.636667	0.193333	0.783333	0.996486	1	0.629573	0.996866	1	0.699534	0.996011	1	0.602606
0.626667	0.25	0.756667	0.576667	0.0633333	0.716667	0.636667	0.19	0.783333	0.996581	1	0.629763	0.996961	1	0.699629	0.996201	1	0.602796
0.626667	0.246667	0.756667	0.573333	0.06	0.716667	0.636667	0.186667	0.78	0.996676	1	0.630143	0.996961	1	0.699724	0.996296	1	0.603271
0.626667	0.243333	0.756667	0.573333	0.0566667	0.716667	0.636667	0.183333	0.78	0.996771	1	0.630239	0.997151	1	0.699819	0.996391	1	0.603366
0.623333	0.24	0.756667	0.573333	0.0533333	0.716667	0.633333	0.18	0.78	0.996961	1	0.630524	0.997246	1	0.70058	0.996676	1	0.603461
0.623333	0.236667	0.756667	0.573333	0.05	0.716667	0.633333	0.176667	0.78	0.997151	1	0.630619	0.997341	1	0.700675	0.996771	1	0.603556
0.623333	0.233333	0.756667	0.57	0.0466667	0.716667	0.63	0.173333	0.776667	0.997246	1	0.630809	0.997341	1	0.70077	0.996961	1	0.604222
0.623333	0.23	0.756667	0.57	0.0433333	0.716667	0.63	0.17	0.776667	0.997341	1	0.630904	0.997436	1	0.70096	0.997056	1	0.604888
0.623333	0.226667	0.756667	0.57	0.04	0.716667	0.63	0.166667	0.776667	0.997436	1	0.630999	0.997531	1	0.701055	0.997246	1	0.605078
0.623333	0.223333	0.756667	0.57	0.0366667	0.716667	0.626667	0.163333	0.776667	0.997531	1	0.631094	0.997626	1	0.701151	0.997436	1	0.605173
0.623333	0.22	0.756667	0.57	0.0333333	0.713333	0.626667	0.16	0.776667	0.997626	1	0.631189	0.997721	1	0.702101	0.997531	1	0.605363
0.623333	0.216667	0.756667	0.57	0.03	0.713333	0.626667	0.156667	0.776667	0.997721	1	0.631284	0.997816	1	0.702196	0.997626	1	0.605458
0.623333	0.213333	0.756667	0.57	0.0266667	0.713333	0.626667	0.153333	0.776667	0.997816	1	0.631379	0.997911	1	0.702387	0.997721	1	0.605553
0.623333	0.21	0.753333	0.566667	0.0233333	0.713333	0.626667	0.15	0.776667	0.997911	1	0.631664	0.997911	1	0.702482	0.997816	1	0.605934
0.623333	0.206667	0.753333	0.566667	0.02	0.713333	0.623333	0.146667	0.776667	0.998006	1	0.632044	0.998101	1	0.702672	0.997816	1	0.606124
0.623333	0.203333	0.753333	0.566667	0.0166667	0.713333	0.623333	0.143333	0.776667	0.998101	1	0.632329	0.998196	1	0.703147	0.997911	1	0.606219
0.62	0.2	0.753333	0.563333	0	0.713333	0.623333	0.14	0.77	0.998196	1	0.632424	0.998291	1	0.703242	0.998006	1	0.623716
0.62	0.196667	0.753333	0.563333	1	0.713333	0.623333	0.136667	0.766667	0.998291	1	0.632519	0.998386	0	0.704288	0.998101	1	0.623811
0.616667	0.193333	0.753333	0.563333	0.613333	0.703333	0.62	0.133333	0.766667	0.998386	1	0.632614	0.998481	0.967766	0.743653	0.998101	1	0.623906
0.616667	0.19	0.753333	0.563333	0.613333	0.703333	0.616667	0.13	0.766667	0.99867	1	0.632994	0.998575	0.967957	0.743748	0.998101	1	0.624002
0.616667	0.186667	0.753333	0.56	0.613333	0.703333	0.613333	0.126667	0.766667	0.998765	1	0.63347	0.998575	0.968052	0.743843	0.998101	1	0.624097
0.616667	0.183333	0.753333	0.56	0.613333	0.703333	0.61	0.123333	0.766667	0.99886	1	0.63385	0.99867	0.968432	0.744889	0.998101	1	0.624192
0.616667	0.18	0.753333	0.56	0.613333	0.703333	0.606667	0.12	0.766667	0.998955	1	0.63404	0.998765	0.968527	0.744984	0.998101	1	0.624572
0.616667	0.176667	0.753333	0.56	0.613333	0.703333	0.603333	0.116667	0.766667	0.99905	1	0.634135	0.99886	0.968812	0.745079	0.998101	1	0.624667
0.613333	0.173333	0.753333	0.56	0.613333	0.703333	0.603333	0.113333	0.766667	0.99905	1	0.6348	0.998955	0.968907	0.745174	0.998196	1	0.624762
0.613333	0.17	0.753333	0.556667	0.613333	0.7	0.6	0.11	0.766667	0.999145	1	0.634895	0.998955	0.969288	0.74546	0.998196	1	0.624952
0.613333	0.166667	0.753333	0.556667	0.613333	0.7	0.6	0.106667	0.766667	0.99924	1	0.635085	0.99905	0.969383	0.745555	0.998291	1	0.625333
0.613333	0.163333	0.753333	0.556667	0.613333	0.7	0.6	0.103333	0.766667	0.999335	1	0.635275	0.999145	0.969573	0.74565	0.998386	1	0.625523
0.61	0.16	0.753333	0.556667	0.613333	0.7	0.6	0.1	0.766667	0.999335	1	0.654946	0.99924	0.969668	0.745745	0.998481	1	0.625618
0.606667	0.156667	0.753333	0.556667	0.613333	0.7	0.6	0.0966667	0.766667	0.999335	1	0.655041	0.999335	0.969858	0.745935	0.998575	1	0.625713
0.606667	0.153333	0.753333	0.556667	0.613333	0.7	0.6	0.0933333	0.766667	0.99943	1	0.655516	0.99943	0.969953	0.74603	0.99867	1	0.625808
0.606667	0.15	0.753333	0.553333	0.613333	0.7	0.596667	0.09	0.766667	0.999525	1	0.656752	0.99943	0.970144	0.746125	0.99867	1	0.625998
0.606667	0.146667	0.753333	0.553333	0.61	0.7	0.596667	0.0866667	0.766667	0.99962	1	0.657512	0.999525	0.970904	0.74622	0.998765	1	0.626094
0.603333	0.143333	0.75	0.553333	0.61	0.7	0.593333	0.0833333	0.766667	0.99962	1	0.672812	0.99962	0.970999	0.746411	0.998765	1	0.626189
0.603333	0.14	0.75	0.553333	0.61	0.7	0.593333	0.08	0.766667	0.999715	1	0.672907	0.999715	0.971094	0.746601	0.99886	1	0.626379
0.6	0.136667	0.75	0.553333	0.61	0.7	0.593333	0.0766667	0.766667	0.999715	1	0.673192	0.99981	0.97195	0.746696	0.998955	1	0.626474
0.6	0.133333	0.75	0.55	0.61	0.7	0.59	0.0733333	0.766667	0.99981	1	0.673287	0.99981	0.97214	0.746791	0.998955	1	0.626569
0.596667	0.13	0.75	0.546667	0.61	0.7	0.586667	0.07	0.766667	0.99981	1	0.673477	0.99981	0.972996	0.746886	0.998955	1	0.626664
0.593333	0.126667	0.746667	0.543333	0.606667	0.7	0.586667	0.0666667	0.766667	0.99981	1	0.673667	0.99981	0.97737	0.746981	0.999145	1	0.626949
0.59	0.123333	0.746667	0.543333	0.606667	0.7	0.586667	0.0633333	0.766667	0.99981	1	0.673762	0.999905	0.97756	0.747076	0.99924	1	0.627235
0.59	0.12	0.746667	0.543333	0.606667	0.7	0.586667	0.06	0.766667	0.999905	1	0.673952	1	0.977655	0.747171	0.999335	1	0.62733
0.586667	0.116667	0.746667	0.54	0.606667	0.7	0.586667	0.0566667	0.766667	0.999905	1	0.674142	1	0.97775	0.747266	0.99943	1	0.627425
0.586667	0.113333	0.746667	0.536667	0.606667	0.7	0.583333	0.0533333	0.766667	1	1	0.674237	1	0.977845	0.747456	0.99943	1	0.627995
0.583333	0.11	0.746667	0.533333	0.606667	0.7	0.58	0.05	0.766667	1	1	0.674332	1	0.97794	0.747552	0.99943	1	0.628186
0.58	0.106667	0.746667	0.526667	0.606667	0.7	0.58	0.0466667	0.766667	1	1	0.674427	1	0.978036	0.747647	0.999525	1	0.628281
0.576667	0.103333	0.746667	0.523333	0.606667	0.7	0.576667	0.0433333	0.766667	1	1	0.674522	1	0.978226	0.747742	0.999525	1	0.628376
0.573333	0.1	0.746667	0.52	0.606667	0.696667	0.576667	0.04	0.766667	1	1	0.674618	1	0.978321	0.747742	0.99962	1	0.628661
0.57	0.0966667	0.746667	0	0.606667	0.696667	0.576667	0.0366667	0.763333	1	1	0.674808	1	0.978416	0.747837	0.999715	1	0.628946
0.566667	0.0933333	0.746667	1	0.606667	0.696667	0.576667	0.0333333	0.763333	1	1	0.674998	0	0.978796	0.747932	0.99981	1	0.629041
0.563333	0.09	0.746667	0.996667	0.606667	0.696667	0.573333	0.03	0.763333	1	1	0.675188	0.045584	0.978891	0.748027	0.99981	1	0.629137
0	0.0866667	0.746667	0.953333	0.606667	0.696667	0.57	0.0266667	0.76	1	1	0.675568	0.209402	0.978986	0.748122	0.99981	1	0.655668
1	0.0833333	0.746667	0.9	0.606667	0.696667	0.57	0.0233333	0.76	0	1	0.675663	0.404179	0.979177	0.748217	0.999905	1	0.655763
1	0.08	0.746667	0.836667	0.606667	0.696667	0.57	0.02	0.756667	0.0291548	1	0.675758	0.562868	0.979272	0.748312	1	1	0.655858
0.986667	0.0766667	0.743333	0.806667	0.606667	0.696667	0.563333	0.0166667	0.756667	0.158879	1	0.676138	0.679107	0.979367	0.748407	1	1	0.655953
0.96	0.0733333	0.743333	0.773333	0.606667	0.696667	0.56	0.0133333	0.756667	0.35584	1	0.676423	0.769421	0.979462	0.748502	1	1	0.656048
0.91	0.07	0.743333	0.75	0.606667	0.693333	0.556667	0.01	0.756667	0.548053	1	0.676613	0.833808	0.979557	0.748598	1	1	0.656143
0.89	0.0666667	0.743333	0.723333	0.606667	0.693333	0	0.00666667	0.756667	0.694777	1	0.676803	0.875878	0.979652	0.749263	1	1	0.656238
0.84	0.0633333	0.743333	0.703333	0.606667	0.693333	1	0	0.756667	0.797721	1	0.677183	0.907502	0.979747	0.749358	0	1	0.656333
0.79	0.06	0.743333	0.686667	0.606667	0.693333	1	1	0.756667	0.864767	1	0.677278	0.928015	0.980032	0.749453	0.0245964	0	0.656428
0.743333	0.0566667	0.743333	0.676667	0.606667	0.693333	0.99	1	0.756667	0.900855	1	0.677373	0.944729	0.980413	0.749643	0.135518	9.50932e-05	0.656523
0.72	0.0533333	0.743333	0.663333	0.606667	0.693333	0.973333	1	0.756667	0.924786	1	0.677563	0.957265	0.980508	0.749739	0.303704	0.000190186	0.656618
0.69	0.05	0.743333	0.653333	0.606667	0.693333	0.94	1	0.756667	0.941785	1	0.677658	0.966762	0.980793	0.749834	0.459924	0.00104603	0.656904
0.68	0.0466667	0.743333	0.653333	0.603333	0.693333	0.916667	1	0.756667	0.952042	1	0.677753	0.972555	0.980888	0.749929	0.584425	0.00114112	0.656999
0.673333	0.0433333	0.743333	0.653333	0.603333	0.693333	0.89	1	0.756667	0.958974	1	0.677849	0.976923	0.981173	0.750214	0.673789	0.0013313	0.657379
0.666667	0.04	0.743333	0.636667	0.603333	0.693333	0.856667	0.996667	0.743333	0.966192	1	0.677944	0.979962	0.981268	0.750404	0.748718	0.00190186	0.676968
0.66	0.0366667	0.743333	0.636667	0.603333	0.693333	0.833333	0.996667	0.743333	0.97075	1	0.678324	0.981861	0.981364	0.750975	0.802659	0.00218714	0.677064
0.66	0.0333333	0.743333	0.636667	0.603333	0.693333	0.813333	0.996667	0.743333	0.974644	1	0.678419	0.983761	0.981459	0.751355	0.845109	0.00228224	0.678585
0.66	0.03	0.743333	0.636667	0.603333	0.693333	0.806667	0.663333	0.743333	0.977113	1	0.678704	0.985375	0.981554	0.752686	0.876258	0.957493	0.67868
0.66	0.0266667	0.743333	0.63	0.603333	0.693333	0.786667	0.66	0.743333	0.979392	1	0.678894	0.98623	0.981649	0.752876	0.902659	0.958064	0.678775
0.66	0.0233333	0.743333	0.623333	0.603333	0.693333	0.773333	0.66	0.743333	0.981481	1	0.68165	0.98699	0.981744	0.753162	0.923552	0.958254	0.67887
0.66	0.02	0.743333	0.613333	0.603333	0.693333	0.746667	0.66	0.74	0.982526	1	0.68184	0.988034	0.981839	0.753257	0.939601	0.958539	0.678965
0.656667	0.0166667	0.743333	0.61	0.603333	0.693333	0.73	0.66	0.74	0.983666	1	0.682885	0.988604	0.981934	0.753352	0.952422	0.958634	0.679631
0.656667	0.0133333	0.743333	0.606667	0.603333	0.693333	0.72	0.66	0.74	0.98452	1	0.683075	0.989459	0.982029	0.753447	0.958784	0.958825	0.679821
0.653333	0.01	0.743333	0.606667	0.603333	0.693333	0.71	0.653333	0.74	0.98547	1	0.683265	0.990028	0.982124	0.753827	0.964292	0.970806	0.679916
0.65	0.00666667	0.743333	0.606667	0.596667	0.693333	0.7	0.653333	0.733333	0.98642	1	0.68336	0.990218	0.984406	0.753922	0.968661	0.970901	0.698364
0.65	0	0.743333	0.606667	0.596667	0.69	0.693333	0.65	0.733333	0.987085	1	0.683455	0.990503	0.984501	0.754112	0.974549	0.971092	0.698459
0.65	1	0.743333	0.606667	0.596667	0.69	0.686667	0.65	0.733333	0.987939	0	0.68355	0.990978	0.984596	0.754207	0.977303	0.971282	0.69884
0.65	1	0.743333	0.606667	0.596667	0.69	0.68	0.65	0.733333	0.988509	0.00028509	0.683645	0.991453	0.984787	0.754303	0.979867	0.971662	0.700266
0.646667	1	0.743333	0.606667	0.596667	0.69	0.676667	0.65	0.733333	0.989269	0.000855269	0.68374	0.991643	0.984882	0.754398	0.982621	0.971852	0.700361
0.646667	0.666667	0.743333	0.606667	0.596667	0.69	0.676667	0.65	0.733333	0.989934	0.944407	0.68393	0.992118	0.985072	0.755158	0.984236	0.971948	0.700456
0.646667	0.666667	0.743333	0.606667	0.596667	0.69	0.67	0.65	0.733333	0.990218	0.944598	0.68412	0.992308	0.985167	0.755444	0.98528	0.972043	0.700552
0.646667	0.666667	0.743333	0.606667	0.596667	0.69	0.666667	0.65	0.733333	0.990598	0.944978	0.684216	0.992498	0.985262	0.755729	0.98604	0.972138	0.700647
0.643333	0.666667	0.736667	0.606667	0.596667	0.69	0.663333	0.646667	0.733333	0.991073	0.945073	0.707308	0.992593	0.985452	0.755824	0.987369	0.972233	0.700742
0.643333	0.666667	0.736667	0.606667	0.593333	0.69	0.663333	0.643333	0.733333	0.991168	0.945358	0.707403	0.992783	0.985452	0.755919	0.987844	0.972423	0.700837
0.643333	0.666667	0.736667	0.606667	0.593333	0.69	0.663333	0.643333	0.733333	0.991548	0.945453	0.707593	0.992877	0.985737	0.756014	0.988414	0.972613	0.700932
0.643333	0.666667	0.736667	0.606667	0.593333	0.686667	0.656667	0.643333	0.733333	0.992023	0.945928	0.707688	0.993067	0.985832	0.756489	0.989174	0.972708	0.701027
0.643333	0.666667	0.736667	0.603333	0.593333	0.686667	0.656667	0.643333	0.733333	0.992118	0.946023	0.707783	0.993542	0.985928	0.756585	0.989839	0.972994	0.701312
0.643333	0.663333	0.736667	0.603333	0.59	0.686667	0.656667	0.643333	0.733333	0.992403	0.950679	0.707878	0.993732	0.986023	0.75706	0.990123	0.973089	0.701407
0.64	0.663333	0.736667	0.6	0.59	0.686667	0.656667	0.643333	0.733333	0.992783	0.950774	0.707973	0.993922	0.986118	0.757155	0.990408	0.973184	0.701598
0.64	0.663333	0.736667	0.6	0.59	0.686667	0.656667	0.643333	0.733333	0.993067	0.95087	0.708068	0.994017	0.986308	0.75725	0.990788	0.973374	0.701693
0.64	0.663333	0.736667	0.6	0.59	0.686667	0.656667	0.643333	0.733333	0.993162	0.95106	0.708353	0.994207	0.986498	0.757535	0.991263	0.973469	0.701788
0.64	0.663333	0.736667	0.6	0.59	0.686667	0.656667	0.643333	0.733333	0.993447	0.951155	0.708448	0.994397	0.986593	0.757631	0.991548	0.973564	0.701883
0.636667	0.663333	0.736667	0.6	0.59	0.686667	0.65	0.643333	0.733333	0.993637	0.95125	0.708828	0.994492	0.986878	0.757726	0.992023	0.973659	0.701978
0.636667	0.663333	0.736667	0.593333	0.59	0.633333	0.65	0.643333	0.733333	0.993732	0.951345	0.709018	0.994492	0.987069	0.908719	0.992213	0.973944	0.702168
0.633333	0.663333	0.736667	0.593333	0.59	0.633333	0.65	0.643333	0.733333	0.993922	0.95144	0.709208	0.994587	0.987164	0.908909	0.992403	0.974515	0.702929
0.633333	0.66	0.736667	0.593333	0.586667	0.633333	0.65	0.643333	0.733333	0.994112	0.951535	0.709779	0.994967	0.991728	0.909004	0.992593	0.9748	0.703024
0.626667	0.66	0.736667	0.593333	0.586667	0.633333	0.65	0.643333	0.733333	0.994302	0.95163	0.709874	0.995157	0.991918	0.9091	0.992783	0.974895	0.703119
0.626667	0.66	0.736667	0.593333	0.586667	0.633333	0.65	0.643333	0.733333	0.994492	0.951915	0.710159	0.995442	0.992108	0.909195	0.992877	0.97499	0.703404
0.626667	0.66	0.736667	0.593333	0.586667	0.633333	0.65	0.643333	0.733333	0.994682	0.95201	0.710349	0.995537	0.992203	0.909575	0.993067	0.975181	0.703499
0.626667	0.66	0.733333	0.593333	0.586667	0.633333	0.65	0.643333	0.733333	0.994777	0.9522	0.710919	0.995726	0.992298	0.90967	0.993162	0.975276	0.703595
0.626667	0.66	0.733333	0.59	0.586667	0.633333	0.646667	0.643333	0.733333	0.994872	0.952295	0.711109	0.995821	0.992488	0.909765	0.993637	0.975466	0.70892
0.626667	0.66	0.733333	0.59	0.586667	0.633333	0.643333	0.643333	0.733333	0.995062	0.95239	0.711204	0.995916	0.992583	0.909955	0.993732	0.975751	0.709015
0.626667	0.66	0.733333	0.59	0.586667	0.633333	0.64	0.643333	0.733333	0.995252	0.95258	0.711299	0.996011	0.992679	0.91005	0.994017	0.975846	0.7093
0.626667	0.66	0.733333	0.59	0.586667	0.633333	0.64	0.643333	0.733333	0.995347	0.95277	0.711394	0.996106	0.992774	0.910145	0.994207	0.975941	0.709395
0.626667	0.66	0.733333	0.586667	0.586667	0.633333	0.636667	0.643333	0.733333	0.995442	0.952865	0.711489	0.996296	0.992869	0.910241	0.994397	0.976037	0.70949
0.626667	0.66	0.733333	0.583333	0.586667	0.633333	0.636667	0.64	0.73	0.995632	0.95296	0.711774	0.996296	0.993154	0.910336	0.994682	0.980886	0.70968
0.626667	0.66	0.733333	0.583333	0.586667	0.633333	0.636667	0.64	0.73	0.995726	0.95315	0.712439	0.996391	0.99401	0.910431	0.994872	0.980981	0.709776
0.626667	0.66	0.733333	0.583333	0.586667	0.633333	0.636667	0.64	0.73	0.995821	0.953815	0.712534	0.996486	0.994105	0.910526	0.994967	0.981076	0.710156
0.626667	0.66	0.733333	0.583333	0.586667	0.633333	0.636667	0.64	0.73	0.996011	0.955146	0.712629	0.996581	0.9942	0.910621	0.995157	0.981172	0.710251
0.626667	0.66	0.733333	0.58	0.586667	0.633333	0.636667	0.64	0.73	0.996106	0.955241	0.71282	0.996581	0.994295	0.910811	0.995347	0.981267	0.710346
0.626667	0.66	0.733333	0.58	0.586667	0.633333	0.636667	0.64	0.73	0.996201	0.955336	0.71339	0.996771	0.994485	0.910906	0.995442	0.981362	0.710441
0.626667	0.656667	0.733333	0.576667	0.586667	0.633333	0.636667	0.64	0.73	0.996296	0.955906	0.714625	0.996866	0.994675	0.911001	0.995537	0.981457	0.710536
0.626667	0.656667	0.733333	0.576667	0.583333	0.63	0.636667	0.64	0.73	0.996486	0.956001	0.71472	0.996961	0.994675	0.911286	0.995726	0.981552	0.710727
0.626667	0.656667	0.733333	0.573333	0.583333	0.63	0.636667	0.64	0.73	0.996581	0.956096	0.715005	0.996961	0.99477	0.911382	0.995821	0.982027	0.710917
0.626667	0.656667	0.733333	0.573333	0.58	0.606667	0.636667	0.64	0.73	0.996676	0.956286	0.71529	0.997151	0.99477	0.949796	0.996011	0.982408	0.711487
0.626667	0.656667	0.683333	0.573333	0.58	0.606667	0.636667	0.64	0.73	0.996771	0.956476	0.849378	0.997246	0.994865	0.950651	0.996201	0.982503	0.711677
0.623333	0.656667	0.68	0.573333	0.58	0.606667	0.636667	0.64	0.73	0.996961	0.956571	0.849948	0.997341	0.994961	0.950937	0.996296	0.982598	0.711773
0.623333	0.656667	0.68	0.57	0.58	0.606667	0.636667	0.64	0.73	0.997151	0.956666	0.850138	0.997341	0.995056	0.951032	0.996391	0.982693	0.712248
0.623333	0.656667	0.68	0.57	0.58	0.606667	0.633333	0.64	0.73	0.997246	0.956856	0.850233	0.997436	0.995341	0.951222	0.996676	0.982788	0.712343
0.623333	0.656667	0.68	0.57	0.576667	0.606667	0.633333	0.64	0.73	0.997341	0.956951	0.850328	0.997531	0.995341	0.951317	0.996771	0.983169	0.713769
0.623333	0.646667	0.68	0.57	0.573333	0.606667	0.63	0.64	0.73	0.997436	0.96826	0.850708	0.997626	0.995341	0.951792	0.996961	0.983264	0.71415
0.623333	0.646667	0.68	0.57	0.573333	0.606667	0.63	0.64	0.73	0.997531	0.968735	0.850803	0.997721	0.995436	0.951887	0.997056	0.983359	0.71453
0.623333	0.646667	0.68	0.57	0.573333	0.606667	0.63	0.633333	0.73	0.997626	0.96883	0.850898	0.997816	0.995626	0.952363	0.997246	0.983549	0.715196
0.623333	0.646667	0.68	0.57	0.57	0.603333	0.626667	0.633333	0.73	0.997721	0.9694	0.851278	0.997911	0.995721	0.952363	0.997436	0.983644	0.715386
0.623333	0.646667	0.68	0.566667	0.566667	0.603333	0.626667	0.633333	0.73	0.997816	0.96978	0.851468	0.997911	0.995721	0.952553	0.997531	0.983739	0.715481
0.623333	0.646667	0.68	0.566667	0.566667	0.603333	0.626667	0.633333	0.73	0.997911	0.969971	0.851563	0.998101	0.995816	0.952648	0.997626	0.983834	0.715766
0.623333	0.646667	0.68	0.566667	0.566667	0.603333	0.626667	0.633333	0.73	0.998006	0.970066	0.851658	0.998196	0.995911	0.952743	0.997721	0.984024	0.716432
0.623333	0.646667	0.68	0.563333	0.566667	0.603333	0.626667	0.633333	0.73	0.998101	0.970161	0.851753	0.998291	0.996006	0.953028	0.997816	0.984215	0.716622
0.62	0.646667	0.68	0.563333	0.566667	0.603333	0.623333	0.633333	0.73	0.998196	0.970256	0.851848	0.998386	0.996102	0.953124	0.997816	0.98431	0.716717
0.62	0.646667	0.68	0.563333	0.566667	0.603333	0.623333	0.633333	0.73	0.998291	0.970351	0.852038	0.998481	0.996197	0.953219	0.997911	0.984405	0.716908
0.616667	0.646667	0.68	0.563333	0.56	0.603333	0.623333	0.633333	0.73	0.998386	0.970921	0.852133	0.998575	0.996482	0.953314	0.998006	0.984595	0.717003
0.616667	0.646667	0.68	0.56	0.56	0.603333	0.623333	0.633333	0.73	0.99867	0.971016	0.852228	0.998575	0.996672	0.953504	0.998101	0.98469	0.717098
0.616667	0.646667	0.68	0.56	0.56	0.6	0.62	0.633333	0.73	0.998765	0.971111	0.852323	0.99867	0.996767	0.95436	0.998101	0.984785	0.717193
0.616667	0.646667	0.68	0.56	0.556667	0.6	0.616667	0.633333	0.73	0.99886	0.971206	0.852419	0.998765	0.996767	0.956261	0.998101	0.98488	0.717288
0.616667	0.646667	0.68	0.56	0.556667	0.6	0.613333	0.633333	0.73	0.998955	0.971301	0.852609	0.99886	0.996862	0.956451	0.998101	0.985165	0.717573
0.616667	0.646667	0.68	0.56	0.553333	0.6	0.61	0.633333	0.73	0.99905	0.971396	0.852704	0.998955	0.996862	0.956642	0.998101	0.985261	0.717859
0.613333	0.646667	0.676667	0.556667	0.553333	0.6	0.606667	0.633333	0.73	0.99905	0.971491	0.852894	0.998955	0.996957	0.956737	0.998101	0.985451	0.718049
0.613333	0.646667	0.676667	0.556667	0.553333	0.6	0.603333	0.633333	0.73	0.999145	0.971586	0.852989	0.99905	0.997243	0.956927	0.998101	0.985641	0.718144
0.613333	0.643333	0.676667	0.556667	0.55	0.6	0.603333	0.623333	0.73	0.99924	0.971871	0.853179	0.999145	0.997338	0.962347	0.998196	0.989254	0.718334
0.613333	0.643333	0.676667	0.556667	0.55	0.6	0.6	0.623333	0.726667	0.999335	0.972916	0.853274	0.99924	0.997433	0.962442	0.998196	0.98935	0.718334
0.61	0.643333	0.676667	0.556667	0.55	0.6	0.6	0.623333	0.726667	0.999335	0.973107	0.854414	0.999335	0.997528	0.962537	0.998291	0.989445	0.718429
0.606667	0.643333	0.67	0.556667	0.55	0.6	0.6	0.623333	0.726667	0.999335	0.973202	0.85679	0.99943	0.997623	0.962632	0.998386	0.98954	0.718524
0.606667	0.643333	0.67	0.553333	0.55	0.6	0.6	0.623333	0.726667	0.99943	0.973297	0.856885	0.99943	0.997813	0.962727	0.998481	0.989635	0.718714
0.606667	0.643333	0.67	0.553333	0.546667	0.6	0.6	0.623333	0.726667	0.999525	0.973392	0.85698	0.999525	0.997908	0.963012	0.998575	0.98973	0.718809
0.606667	0.643333	0.67	0.553333	0.546667	0.6	0.6	0.623333	0.726667	0.99962	0.973487	0.857265	0.99962	0.998003	0.963107	0.99867	0.989825	0.718905
0.603333	0.643333	0.67	0.553333	0.543333	0.6	0.596667	0.623333	0.726667	0.99962	0.973582	0.857455	0.999715	0.998003	0.963678	0.99867	0.98992	0.719285
0.603333	0.643333	0.67	0.553333	0.543333	0.6	0.596667	0.623333	0.726667	0.999715	0.973677	0.85755	0.99981	0.998098	0.963773	0.998765	0.990015	0.71938
0.6	0.643333	0.67	0.55	0.543333	0.6	0.593333	0.62	0.726667	0.999715	0.973772	0.857645	0.99981	0.998193	0.963963	0.998765	0.9903	0.719475
0.6	0.643333	0.67	0.546667	0.54	0.6	0.593333	0.62	0.723333	0.99981	0.973867	0.864392	0.99981	0.998384	0.964248	0.99886	0.990396	0.721092
0.596667	0.643333	0.67	0.543333	0.54	0.6	0.593333	0.62	0.723333	0.99981	0.973962	0.864487	0.99981	0.998479	0.964343	0.998955	0.990491	0.721187
0.593333	0.643333	0.67	0.543333	0.54	0.6	0.59	0.62	0.723333	0.99981	0.974152	0.864582	0.999905	0.998669	0.964914	0.998955	0.990966	0.721377
0.59	0.643333	0.67	0.543333	0.54	0.6	0.586667	0.616667	0.723333	0.99981	0.974627	0.864772	1	0.998764	0.965104	0.998955	0.991061	0.721472
0.59	0.643333	0.67	0.54	0.54	0.6	0.586667	0.613333	0.723333	0.999905	0.974817	0.864867	1	0.998859	0.965199	0.999145	0.991156	0.721567
0.586667	0.636667	0.67	0.536667	0.54	0.6	0.586667	0.613333	0.723333	0.999905	0.979759	0.864962	1	0.998954	0.965389	0.99924	0.991251	0.722043
0.586667	0.636667	0.67	0.533333	0.54	0.6	0.586667	0.613333	0.723333	1	0.979854	0.865057	1	0.999049	0.96558	0.999335	0.991347	0.722898
0.583333	0.636667	0.67	0.526667	0.54	0.596667	0.586667	0.61	0.723333	1	0.980044	0.865153	1	0.999144	0.965675	0.99943	0.991347	0.723089
0.58	0.636667	0.67	0.523333	0.536667	0.596667	0.583333	0.61	0.723333	1	0.980139	0.865248	1	0.999144	0.96577	0.99943	0.991442	0.723279
0.576667	0.636667	0.67	0.52	0.536667	0.596667	0.58	0.61	0.723333	1	0.980234	0.865533	1	0.999239	0.966245	0.99943	0.992297	0.723469
0.573333	0.636667	0.67	0	0.536667	0.596667	0.58	0.606667	0.723333	1	0.980519	0.865723	1	0.999334	0.96634	0.999525	0.992297	0.723564
0.57	0.636667	0.67	1	0.536667	0.596667	0.576667	0.606667	0.723333	1	0.980709	0.865818	0	0.999525	0.966435	0.999525	0.992488	0.723659
0.566667	0.636667	0.67	0.996667	0.533333	0.596667	0.576667	0.606667	0.723333	1	0.980804	0.865913	0.045584	0.999525	0.96653	0.99962	0.992678	0.723754
0.563333	0.636667	0.67	0.953333	0.533333	0.596667	0.576667	0.606667	0.723333	1	0.980899	0.866008	0.209402	0.99962	0.966625	0.999715	0.992773	0.72442
0	0.636667	0.67	0.9	0.533333	0.596667	0.576667	0.606667	0.663333	1	0.981089	0.866293	0.404179	0.999715	0.967006	0.99981	0.992868	0.883226
1	0.636667	0.67	0.836667	0.533333	0.596667	0.573333	0.603333	0.663333	0	0.981184	0.866483	0.562868	0.99981	0.967101	0.99981	0.992963	0.883416
1	0.636667	0.67	0.806667	0.53	0.596667	0.57	0.603333	0.663333	0.0291548	0.981469	0.866578	0.679107	0.99981	0.967957	0.99981	0.993058	0.883701
0.986667	0.636667	0.67	0.773333	0.53	0.596667	0.57	0.603333	0.663333	0.158879	0.981564	0.866673	0.769421	0.999905	0.968147	0.999905	0.993153	0.883986
0.96	0.636667	0.67	0.75	0.53	0.593333	0.57	0.603333	0.663333	0.35584	0.981659	0.866768	0.833808	1	0.974613	1	0.993343	0.884081
0.91	0.636667	0.67	0.723333	0.526667	0.593333	0.563333	0.603333	0.663333	0.548053	0.981754	0.866863	0.875878	1	0.974708	1	0.993439	0.884176
0.89	0.636667	0.67	0.703333	0.523333	0.593333	0.56	0.603333	0.663333	0.694777	0.98261	0.875036	0.907502	1	0.975278	1	0.993534	0.884367
0.84	0.636667	0.67	0.686667	0.52	0.593333	0.556667	0.603333	0.663333	0.797721	0.9828	0.875131	0.928015	1	0.975373	1	0.993629	0.884652
0.79	0.636667	0.67	0.676667	0.516667	0.593333	0	0.603333	0.663333	0.864767	0.98299	0.875226	0.944729	1	0.975468	1	0.993724	0.884747
0.743333	0.636667	0.67	0.663333	0.513333	0.593333	1	0.603333	0.663333	0.900855	0.983085	0.875416	0.957265	1	0.975563	0	0.993819	0.884937
0.72	0.636667	0.67	0.653333	0.51	0.593333	1	0.603333	0.663333	0.924786	0.983465	0.875606	0.966762	1	0.975754	0.0245964	0.993914	0.885603
0.69	0.636667	0.67	0.653333	0.506667	0.593333	0.99	0.603333	0.663333	0.941785	0.98356	0.875701	0.972555	1	0.975849	0.135518	0.994009	0.885698
0.68	0.633333	0.67	0.653333	0.5	0.593333	0.973333	0.603333	0.663333	0.952042	0.98356	0.876461	0.976923	1	0.975944	0.303704	0.994104	0.885793
0.673333	0.633333	0.67	0.636667	0.496667	0.583333	0.94	0.603333	0.663333	0.958974	0.98375	0.876556	0.979962	1	0.979462	0.459924	0.994199	0.885888
0.666667	0.633333	0.67	0.636667	0.493333	0.58	0.916667	0.603333	0.663333	0.966192	0.983845	0.876841	0.981861	1	0.979747	0.584425	0.99439	0.885983
0.66	0.633333	0.67	0.636667	0.49	0.58	0.89	0.603333	0.663333	0.97075	0.98394	0.876936	0.983761	1	0.979842	0.673789	0.994485	0.886078
0.66	0.633333	0.67	0.636667	0.486667	0.58	0.856667	0.603333	0.663333	0.974644	0.984225	0.877126	0.985375	1	0.980032	0.748718	0.99458	0.886173
0.66	0.633333	0.67	0.63	0.483333	0.58	0.833333	0.603333	0.663333	0.977113	0.98432	0.877221	0.98623	1	0.980127	0.802659	0.99477	0.886364
0.66	0.633333	0.67	0.623333	0.48	0.576667	0.813333	0.603333	0.663333	0.979392	0.986316	0.877411	0.98699	1	0.980127	0.845109	0.994865	0.886554
0.66	0.63	0.67	0.613333	0.476667	0.576667	0.806667	0.603333	0.663333	0.981481	0.988026	0.877792	0.988034	1	0.980222	0.876258	0.99496	0.886649
0.66	0.63	0.67	0.61	0.473333	0.576667	0.786667	0.603333	0.663333	0.982526	0.988216	0.877982	0.988604	1	0.980413	0.902659	0.99515	0.886839
0.656667	0.63	0.67	0.606667	0.47	0.576667	0.773333	0.603333	0.663333	0.983666	0.988311	0.878077	0.989459	1	0.980603	0.923552	0.995245	0.886934
0.656667	0.63	0.64	0.606667	0.466667	0.576667	0.746667	0.603333	0.663333	0.98452	0.988406	0.923881	0.990028	1	0.980888	0.939601	0.99534	0.887029
0.653333	0.63	0.64	0.606667	0.463333	0.576667	0.73	0.6	0.663333	0.98547	0.988596	0.924071	0.990218	1	0.981078	0.952422	0.99534	0.887219
0.65	0.63	0.64	0.606667	0.46	0.573333	0.72	0.6	0.663333	0.98642	0.988691	0.924166	0.990503	1	0.981078	0.958784	0.995436	0.88741
0.65	0.63	0.64	0.606667	0.456667	0.573333	0.71	0.596667	0.663333	0.987085	0.988786	0.924261	0.990978	1	0.981173	0.964292	0.995721	0.8876
0.65	0.63	0.64	0.606667	0.453333	0.573333	0.7	0.596667	0.663333	0.987939	0.988881	0.924356	0.991453	1	0.981268	0.968661	0.995816	0.887695
0.65	0.63	0.64	0.606667	0.45	0.573333	0.693333	0.596667	0.663333	0.988509	0.988977	0.924451	0.991643	1	0.981364	0.974549	0.995911	0.88779
0.646667	0.63	0.64	0.606667	0.446667	0.573333	0.686667	0.596667	0.663333	0.989269	0.989072	0.924926	0.992118	1	0.981459	0.977303	0.996291	0.887885
0.646667	0.63	0.64	0.606667	0.443333	0.573333	0.68	0.593333	0.66	0.989934	0.989262	0.925021	0.992308	1	0.981554	0.979867	0.996386	0.887885
0.646667	0.63	0.64	0.606667	0.44	0.573333	0.676667	0.593333	0.66	0.990218	0.989357	0.925402	0.992498	1	0.981649	0.982621	0.996482	0.88798
0.646667	0.63	0.64	0.606667	0.436667	0.573333	0.676667	0.593333	0.66	0.990598	0.989452	0.925592	0.992593	1	0.981744	0.984236	0.996577	0.88817
0.643333	0.63	0.64	0.606667	0.433333	0.573333	0.67	0.593333	0.66	0.991073	0.989547	0.925782	0.992783	1	0.981839	0.98528	0.996672	0.888836
0.643333	0.63	0.64	0.606667	0.43	0.573333	0.666667	0.593333	0.66	0.991168	0.989642	0.925877	0.992877	1	0.981934	0.98604	0.996862	0.890072
0.643333	0.63	0.64	0.606667	0.426667	0.573333	0.663333	0.593333	0.66	0.991548	0.989832	0.925972	0.993067	1	0.982029	0.987369	0.996957	0.890167
0.643333	0.63	0.636667	0.603333	0.423333	0.573333	0.663333	0.593333	0.66	0.992023	0.990022	0.926162	0.993542	1	0.982124	0.987844	0.997052	0.890262
0.643333	0.63	0.636667	0.603333	0.42	0.573333	0.663333	0.593333	0.633333	0.992118	0.990117	0.926257	0.993732	1	0.982219	0.988414	0.997147	0.942469
0.643333	0.63	0.636667	0.6	0.416667	0.573333	0.656667	0.593333	0.633333	0.992403	0.990307	0.926447	0.993922	1	0.982314	0.989174	0.997432	0.942564
0.64	0.63	0.636667	0.6	0.413333	0.573333	0.656667	0.59	0.633333	0.992783	0.990402	0.926542	0.994017	1	0.982409	0.989839	0.997432	0.942659
0.64	0.626667	0.636667	0.6	0.41	0.573333	0.656667	0.586667	0.633333	0.993067	0.990402	0.927777	0.994207	1	0.982505	0.990123	0.997432	0.942944
0.64	0.626667	0.636667	0.6	0.406667	0.566667	0.656667	0.583333	0.633333	0.993162	0.990497	0.927967	0.994397	1	0.982885	0.990408	0.997432	0.943039
0.64	0.626667	0.636667	0.6	0.403333	0.566667	0.656667	0.583333	0.633333	0.993447	0.991637	0.928062	0.994492	1	0.98298	0.990788	0.997528	0.943134
0.636667	0.626667	0.636667	0.593333	0.4	0.566667	0.656667	0.583333	0.633333	0.993637	0.991732	0.928157	0.994492	1	0.98336	0.991263	0.997623	0.943229
0.636667	0.626667	0.636667	0.593333	0.396667	0.566667	0.656667	0.583333	0.633333	0.993732	0.992113	0.928252	0.994587	1	0.983455	0.991548	0.997718	0.943515
0.633333	0.626667	0.636667	0.593333	0.393333	0.566667	0.65	0.58	0.633333	0.993922	0.992208	0.928442	0.994967	1	0.98355	0.992023	0.997718	0.94361
0.633333	0.626667	0.636667	0.593333	0.39	0.566667	0.65	0.58	0.63	0.994112	0.992303	0.928537	0.995157	1	0.983646	0.992213	0.997813	0.94361
0.626667	0.626667	0.636667	0.593333	0.386667	0.566667	0.65	0.58	0.63	0.994302	0.992493	0.928728	0.995442	1	0.983741	0.992403	0.998003	0.9438
0.626667	0.626667	0.633333	0.593333	0.383333	0.566667	0.65	0.58	0.63	0.994492	0.992588	0.929203	0.995537	1	0.983836	0.992593	0.998098	0.944275
0.626667	0.626667	0.633333	0.593333	0.38	0.566667	0.65	0.58	0.63	0.994682	0.992778	0.929488	0.995726	1	0.984026	0.992783	0.998193	0.94437
0.626667	0.623333	0.633333	0.59	0.376667	0.566667	0.65	0.58	0.63	0.994777	0.992873	0.93709	0.995821	1	0.984121	0.992877	0.998288	0.944466
0.626667	0.62	0.633333	0.59	0.373333	0.566667	0.65	0.58	0.626667	0.994872	0.993538	0.937185	0.995916	1	0.984216	0.993067	0.998383	0.944561
0.626667	0.62	0.633333	0.59	0.37	0.566667	0.65	0.58	0.623333	0.995062	0.993633	0.937375	0.996011	1	0.984406	0.993162	0.998479	0.946653
0.626667	0.62	0.633333	0.59	0.366667	0.566667	0.646667	0.58	0.623333	0.995252	0.993728	0.93747	0.996106	1	0.984596	0.993637	0.998574	0.946748
0.626667	0.616667	0.633333	0.586667	0.363333	0.566667	0.643333	0.576667	0.623333	0.995347	0.993823	0.937565	0.996296	1	0.984691	0.993732	0.998574	0.946843
0.626667	0.616667	0.633333	0.583333	0.36	0.566667	0.64	0.576667	0.623333	0.995442	0.993918	0.93766	0.996296	1	0.984787	0.994017	0.998764	0.946938
0.626667	0.616667	0.633333	0.583333	0.356667	0.566667	0.64	0.576667	0.623333	0.995632	0.994013	0.93785	0.996391	1	0.984977	0.994207	0.998859	0.947413
0.626667	0.616667	0.633333	0.583333	0.35	0.566667	0.636667	0.576667	0.623333	0.995726	0.994678	0.93804	0.996486	1	0.985072	0.994397	0.998954	0.947604
0.626667	0.616667	0.633333	0.583333	0.346667	0.566667	0.636667	0.576667	0.623333	0.995821	0.994773	0.938421	0.996581	1	0.985167	0.994682	0.999049	0.948174
0.626667	0.616667	0.633333	0.58	0.343333	0.566667	0.636667	0.576667	0.623333	0.996011	0.995058	0.938516	0.996581	1	0.985262	0.994872	0.999144	0.948269
0.626667	0.616667	0.633333	0.58	0.34	0.566667	0.636667	0.576667	0.623333	0.996106	0.995153	0.938801	0.996771	1	0.985357	0.994967	0.999239	0.948364
0.626667	0.616667	0.633333	0.576667	0.336667	0.566667	0.636667	0.576667	0.623333	0.996201	0.995249	0.939086	0.996866	1	0.985642	0.995157	0.999334	0.948459
0.626667	0.616667	0.626667	0.576667	0.333333	0.566667	0.636667	0.573333	0.62	0.996296	0.995344	0.942887	0.996961	1	0.985737	0.995347	0.999334	0.955401
0.626667	0.616667	0.626667	0.573333	0.33	0.566667	0.636667	0.573333	0.62	0.996486	0.995439	0.942982	0.996961	1	0.985832	0.995442	0.999429	0.955496
0.626667	0.613333	0.626667	0.573333	0.326667	0.566667	0.636667	0.57	0.62	0.996581	0.995439	0.943077	0.997151	1	0.985928	0.995537	0.999429	0.955591
0.626667	0.613333	0.626667	0.573333	0.323333	0.566667	0.636667	0.566667	0.62	0.996676	0.995534	0.943267	0.997246	1	0.986023	0.995726	0.999429	0.955687
0.626667	0.613333	0.623333	0.573333	0.32	0.566667	0.636667	0.566667	0.6	0.996771	0.995629	0.943267	0.997341	1	0.986118	0.995821	0.999525	0.969
0.623333	0.613333	0.623333	0.57	0.316667	0.566667	0.636667	0.566667	0.6	0.996961	0.995724	0.943362	0.997341	1	0.988685	0.996011	0.99962	0.969095
0.623333	0.613333	0.623333	0.57	0.313333	0.566667	0.636667	0.566667	0.6	0.997151	0.995819	0.943457	0.997436	1	0.98878	0.996201	0.999715	0.96919
0.623333	0.613333	0.623333	0.57	0.31	0.566667	0.636667	0.566667	0.6	0.997246	0.996484	0.943552	0.997531	1	0.988875	0.996296	0.99981	0.969665
0.623333	0.613333	0.623333	0.57	0.306667	0.566667	0.636667	0.566667	0.6	0.997341	0.996579	0.943742	0.997626	1	0.98897	0.996391	0.999905	0.96976
0.623333	0.613333	0.606667	0.57	0.303333	0.566667	0.633333	0.563333	0.6	0.997436	0.996674	0.960182	0.997721	1	0.98916	0.996676	0.999905	0.972994
0.623333	0.613333	0.606667	0.57	0.3	0.566667	0.633333	0.56	0.6	0.997531	0.996769	0.960373	0.997816	1	0.989446	0.996771	0.999905	0.973089
0.623333	0.613333	0.606667	0.57	0.296667	0.566667	0.63	0.556667	0.6	0.997626	0.996864	0.960468	0.997911	1	0.989826	0.996961	0.999905	0.973279
0.623333	0.613333	0.606667	0.566667	0.293333	0.563333	0.63	0.553333	0.6	0.997721	0.996959	0.960658	0.997911	1	0.990682	0.997056	0.999905	0.973374
0.623333	0.61	0.606667	0.566667	0.29	0.563333	0.63	0.55	0.6	0.997816	0.996959	0.960753	0.998101	1	0.990777	0.997246	0.999905	0.973659
0.623333	0.61	0.606667	0.566667	0.286667	0.563333	0.626667	0.546667	0.6	0.997911	0.997149	0.960848	0.998196	1	0.990967	0.997436	0.999905	0.973754
0.623333	0.606667	0.606667	0.563333	0.283333	0.563333	0.626667	0.543333	0.6	0.998006	0.997149	0.960943	0.998291	1	0.991062	0.997531	0.999905	0.973944
0.623333	0.606667	0.606667	0.563333	0.28	0.56	0.626667	0.54	0.6	0.998101	0.997244	0.961228	0.998386	1	0.991538	0.997626	0.999905	0.97404
0.62	0.603333	0.6	0.563333	0.276667	0.56	0.626667	0.536667	0.6	0.998196	0.997244	0.966074	0.998481	1	0.991633	0.997721	0.999905	0.97442
0.62	0.6	0.6	0.563333	0.273333	0.556667	0.626667	0.533333	0.6	0.998291	0.997909	0.966169	0.998575	1	0.991633	0.997816	0.999905	0.974705
0.616667	0.6	0.6	0.56	0.27	0.556667	0.623333	0.53	0.6	0.998386	0.998004	0.966264	0.998575	1	0.991728	0.997816	0.999905	0.9748
0.616667	0.6	0.6	0.56	0.266667	0.556667	0.623333	0.523333	0.6	0.99867	0.998099	0.96769	0.99867	1	0.993059	0.997911	0.999905	0.97499
0.616667	0.6	0.6	0.56	0.263333	0.556667	0.623333	0.523333	0.6	0.998765	0.998194	0.96788	0.998765	1	0.993154	0.998006	1	0.975181
0.616667	0.6	0.6	0.56	0.26	0.556667	0.623333	0.52	0.6	0.99886	0.998384	0.967975	0.99886	1	0.993249	0.998101	1	0.975276
0.616667	0.6	0.6	0.56	0.256667	0.556667	0.62	0.516667	0.6	0.998955	0.99848	0.968165	0.998955	1	0.993344	0.998101	1	0.975371
0.616667	0.6	0.6	0.556667	0.253333	0.556667	0.616667	0.513333	0.6	0.99905	0.998575	0.96826	0.998955	1	0.993439	0.998101	1	0.975466
0.613333	0.6	0.6	0.556667	0.25	0.556667	0.613333	0.51	0.6	0.99905	0.99867	0.968355	0.99905	1	0.993534	0.998101	1	0.975561
0.613333	0.593333	0.6	0.556667	0.246667	0.553333	0.61	0.506667	0.6	0.999145	0.998955	0.968545	0.999145	1	0.993534	0.998101	1	0.975656
0.613333	0.59	0.6	0.556667	0.243333	0.553333	0.606667	0.503333	0.6	0.99924	0.998955	0.968735	0.99924	1	0.993629	0.998101	1	0.975941
0.613333	0.586667	0.6	0.556667	0.24	0.553333	0.603333	0.5	0.6	0.999335	0.998955	0.96883	0.999335	1	0.993724	0.998101	1	0.976132
0.61	0.583333	0.6	0.556667	0.236667	0.553333	0.603333	0.496667	0.6	0.999335	0.998955	0.968925	0.99943	1	0.99382	0.998196	1	0.976227
0.606667	0.583333	0.6	0.553333	0.233333	0.553333	0.6	0.493333	0.6	0.999335	0.99905	0.96902	0.99943	1	0.993915	0.998196	1	0.976607
0.606667	0.58	0.6	0.553333	0.23	0.553333	0.6	0.49	0.6	0.99943	0.99905	0.969305	0.999525	1	0.99401	0.998291	1	0.976702
0.606667	0.58	0.6	0.553333	0.226667	0.553333	0.6	0.486667	0.6	0.999525	0.999145	0.9694	0.99962	1	0.994105	0.998386	1	0.977273
0.606667	0.58	0.6	0.553333	0.223333	0.553333	0.6	0.483333	0.596667	0.99962	0.99924	0.969685	0.999715	1	0.99439	0.998481	1	0.977273
0.603333	0.58	0.6	0.553333	0.22	0.553333	0.6	0.48	0.596667	0.99962	0.999335	0.96978	0.99981	1	0.994865	0.998575	1	0.977368
0.603333	0.576667	0.6	0.55	0.216667	0.553333	0.6	0.476667	0.596667	0.999715	0.999335	0.970066	0.99981	1	0.994961	0.99867	1	0.977653
0.6	0.576667	0.6	0.546667	0.213333	0.553333	0.596667	0.473333	0.596667	0.999715	0.99943	0.970161	0.99981	1	0.995056	0.99867	1	0.977748
0.6	0.573333	0.6	0.543333	0.21	0.55	0.596667	0.47	0.596667	0.99981	0.99943	0.970446	0.99981	1	0.995056	0.998765	1	0.977843
0.596667	0.57	0.6	0.543333	0.206667	0.55	0.593333	0.466667	0.596667	0.99981	0.99943	0.970541	0.999905	1	0.995246	0.998765	1	0.977938
0.593333	0.566667	0.6	0.543333	0.203333	0.546667	0.593333	0.463333	0.596667	0.99981	0.99943	0.970636	1	1	0.995246	0.99886	1	0.978033
0.59	0.563333	0.6	0.54	0.2	0.546667	0.593333	0.46	0.596667	0.99981	0.99943	0.970731	1	1	0.995341	0.998955	1	0.978129
0.59	0.563333	0.6	0.536667	0.196667	0.546667	0.59	0.456667	0.596667	0.999905	0.999525	0.970826	1	1	0.995436	0.998955	1	0.978224
0.586667	0.563333	0.6	0.533333	0.193333	0.546667	0.586667	0.453333	0.596667	0.999905	0.99962	0.971016	1	1	0.995531	0.998955	1	0.978319
0.586667	0.563333	0.6	0.526667	0.19	0.546667	0.586667	0.45	0.596667	1	0.999715	0.971111	1	1	0.995911	0.999145	1	0.978509
0.583333	0.563333	0.6	0.523333	0.186667	0.546667	0.586667	0.446667	0.596667	1	0.99981	0.971396	1	1	0.996006	0.99924	1	0.978604
0.58	0.56	0.6	0.52	0.183333	0.546667	0.586667	0.443333	0.596667	1	0.99981	0.971681	1	1	0.996102	0.999335	1	0.978699
0.576667	0.556667	0.6	0	0.18	0.546667	0.586667	0.44	0.596667	1	0.999905	0.971776	1	1	0.996292	0.99943	1	0.978794
0.573333	0.553333	0.6	1	0.176667	0.546667	0.583333	0.436667	0.596667	1	0.999905	0.971871	0	1	0.996387	0.99943	1	0.978889
0.57	0.553333	0.6	0.996667	0.173333	0.546667	0.58	0.433333	0.596667	1	1	0.972061	0.045584	1	0.996672	0.99943	1	0.978984
0.566667	0.55	0.6	0.953333	0.17	0.543333	0.58	0.43	0.596667	1	1	0.972156	0.209402	1	0.996672	0.999525	1	0.97927
0.563333	0.546667	0.6	0.9	0.166667	0.543333	0.576667	0.426667	0.596667	1	1	0.972251	0.404179	1	0.996767	0.999525	1	0.979365
0	0.543333	0.6	0.836667	0.163333	0.543333	0.576667	0.423333	0.596667	1	1	0.972441	0.562868	1	0.996862	0.99962	1	0.97965
1	0.54	0.6	0.806667	0.16	0.543333	0.576667	0.42	0.596667	0	1	0.972726	0.679107	1	0.996957	0.999715	1	0.979745
1	0.536667	0.6	0.773333	0.156667	0.54	0.576667	0.416667	0.596667	0.0291548	1	0.972821	0.769421	1	0.997052	0.99981	1	0.97984
0.986667	0.533333	0.6	0.75	0.15	0.54	0.573333	0.413333	0.596667	0.158879	1	0.973487	0.833808	1	0.997147	0.99981	1	0.98003
0.96	0.53	0.6	0.723333	0.146667	0.536667	0.57	0.41	0.596667	0.35584	1	0.978238	0.875878	1	0.997147	0.99981	1	0.980221
0.91	0.526667	0.6	0.703333	0.143333	0.536667	0.57	0.406667	0.596667	0.548053	1	0.978333	0.907502	1	0.997243	0.999905	1	0.980316
0.89	0.523333	0.6	0.686667	0.14	0.536667	0.57	0.403333	0.596667	0.694777	1	0.979474	0.928015	1	0.997338	1	1	0.980411
0.84	0.52	0.6	0.676667	0.136667	0.536667	0.563333	0.4	0.596667	0.797721	1	0.979664	0.944729	1	0.997623	1	1	0.980601
0.79	0.516667	0.6	0.663333	0.133333	0.533333	0.56	0.396667	0.596667	0.864767	1	0.979759	0.957265	1	0.997623	1	1	0.980696
0.743333	0.513333	0.6	0.653333	0.13	0.533333	0.556667	0.393333	0.596667	0.900855	1	0.979854	0.966762	1	0.997718	1	1	0.980981
0.72	0.51	0.6	0.653333	0.126667	0.533333	0	0.39	0.596667	0.924786	1	0.979949	0.972555	1	0.997813	1	1	0.981076
0.69	0.506667	0.6	0.653333	0.123333	0.533333	1	0.386667	0.596667	0.941785	1	0.9828	0.976923	1	0.997908	0	1	0.981172
0.68	0.503333	0.6	0.636667	0.12	0.533333	1	0.383333	0.593333	0.952042	1	0.982895	0.979962	1	0.998003	0.0245964	1	0.981172
0.673333	0.5	0.6	0.636667	0.116667	0.533333	0.99	0.38	0.593333	0.958974	1	0.98299	0.981861	1	0.998098	0.135518	1	0.981267
0.666667	0.496667	0.6	0.636667	0.113333	0.533333	0.973333	0.376667	0.593333	0.966192	1	0.983085	0.983761	1	0.998288	0.303704	1	0.981362
0.66	0.493333	0.6	0.636667	0.11	0.53	0.94	0.373333	0.593333	0.97075	1	0.98318	0.985375	1	0.998288	0.459924	1	0.981457
0.66	0.49	0.6	0.63	0.106667	0.53	0.916667	0.37	0.593333	0.974644	1	0.983845	0.98623	1	0.998384	0.584425	1	0.981552
0.66	0.486667	0.6	0.623333	0.103333	0.526667	0.89	0.366667	0.593333	0.977113	1	0.98394	0.98699	1	0.998384	0.673789	1	0.981932
0.66	0.483333	0.6	0.613333	0.1	0.526667	0.856667	0.363333	0.593333	0.979392	1	0.984035	0.988034	1	0.998479	0.748718	1	0.982027
0.66	0.48	0.6	0.61	0.0966667	0.523333	0.833333	0.36	0.593333	0.981481	1	0.98413	0.988604	1	0.998669	0.802659	1	0.983359
0.66	0.476667	0.6	0.606667	0.0933333	0.523333	0.813333	0.356667	0.593333	0.982526	1	0.984225	0.989459	1	0.998764	0.845109	1	0.983454
0.656667	0.473333	0.6	0.606667	0.09	0.523333	0.806667	0.353333	0.593333	0.983666	1	0.98432	0.990028	1	0.998859	0.876258	1	0.984024
0.656667	0.47	0.6	0.606667	0.0866667	0.523333	0.786667	0.35	0.593333	0.98452	1	0.984415	0.990218	1	0.998954	0.902659	1	0.984215
0.653333	0.466667	0.6	0.606667	0.0833333	0.523333	0.773333	0.346667	0.593333	0.98547	1	0.98451	0.990503	1	0.999049	0.923552	1	0.984405
0.65	0.463333	0.6	0.606667	0.08	0.523333	0.746667	0.343333	0.59	0.98642	1	0.984605	0.990978	1	0.999144	0.939601	1	0.98469
0.65	0.46	0.6	0.606667	0.0766667	0.52	0.73	0.34	0.59	0.987085	1	0.9847	0.991453	1	0.999144	0.952422	1	0.984785
0.65	0.456667	0.6	0.606667	0.0733333	0.516667	0.72	0.336667	0.59	0.987939	1	0.984795	0.991643	1	0.999144	0.958784	1	0.984975
0.65	0.453333	0.6	0.606667	0.07	0.516667	0.71	0.333333	0.59	0.988509	1	0.98489	0.992118	1	0.999239	0.964292	1	0.98507
0.646667	0.45	0.6	0.606667	0.0666667	0.516667	0.7	0.33	0.59	0.989269	1	0.984985	0.992308	1	0.999334	0.968661	1	0.985165
0.646667	0.446667	0.6	0.606667	0.0633333	0.516667	0.693333	0.326667	0.59	0.989934	1	0.985746	0.992498	1	0.999429	0.974549	1	0.985546
0.646667	0.443333	0.6	0.606667	0.06	0.513333	0.686667	0.323333	0.59	0.990218	1	0.986031	0.992593	1	0.999429	0.977303	1	0.985831
0.646667	0.44	0.6	0.606667	0.0566667	0.513333	0.68	0.32	0.586667	0.990598	1	0.986126	0.992783	1	0.999525	0.979867	1	0.985831
0.643333	0.436667	0.6	0.606667	0.0533333	0.513333	0.676667	0.316667	0.586667	0.991073	1	0.986221	0.992877	1	0.99962	0.982621	1	0.986497
0.643333	0.433333	0.6	0.606667	0.05	0.51	0.676667	0.313333	0.586667	0.991168	1	0.986316	0.993067	1	0.99962	0.984236	1	0.986592
0.643333	0.43	0.6	0.603333	0.0466667	0.503333	0.67	0.31	0.586667	0.991548	1	0.986411	0.993542	1	0.99962	0.98528	1	0.986687
0.643333	0.426667	0.6	0.603333	0.0433333	0.5	0.666667	0.306667	0.586667	0.992023	1	0.986506	0.993732	1	0.99962	0.98604	1	0.986782
0.643333	0.423333	0.6	0.6	0.04	0.5	0.663333	0.303333	0.586667	0.992118	1	0.986696	0.993922	1	0.999715	0.987369	1	0.986877
0.643333	0.42	0.6	0.6	0.0366667	0.496667	0.663333	0.3	0.586667	0.992403	1	0.986791	0.994017	1	0.999715	0.987844	1	0.987067
0.64	0.416667	0.6	0.6	0.0333333	0.493333	0.663333	0.296667	0.586667	0.992783	1	0.986886	0.994207	1	0.999715	0.988414	1	0.987162
0.64	0.413333	0.6	0.6	0.03	0.49	0.656667	0.293333	0.586667	0.993067	1	0.986981	0.994397	1	0.999715	0.989174	1	0.987258
0.64	0.41	0.6	0.6	0.0266667	0.49	0.656667	0.29	0.586667	0.993162	1	0.987076	0.994492	1	0.99981	0.989839	1	0.987353
0.64	0.406667	0.6	0.593333	0.0233333	0.49	0.656667	0.286667	0.586667	0.993447	1	0.987456	0.994492	1	0.999905	0.990123	1	0.987448
0.636667	0.403333	0.6	0.593333	0.02	0.486667	0.656667	0.283333	0.586667	0.993637	1	0.987741	0.994587	1	0.999905	0.990408	1	0.987543
0.636667	0.4	0.6	0.593333	0.0166667	0.483333	0.656667	0.28	0.586667	0.993732	1	0.987836	0.994967	1	0.999905	0.990788	1	0.987638
0.633333	0.396667	0.6	0.593333	0	0.48	0.656667	0.276667	0.586667	0.993922	1	0.988216	0.995157	1	0.999905	0.991263	1	0.987733
0.633333	0.393333	0.6	0.593333	1	0.48	0.656667	0.273333	0.586667	0.994112	1	0.988691	0.995442	0	1	0.991548	1	0.987828
0.626667	0.39	0.6	0.593333	0.613333	0.476667	0.65	0.27	0.586667	0.994302	1	0.988786	0.995537	0.967766	1	0.992023	1	0.987923
0.626667	0.386667	0.6	0.593333	0.613333	0.473333	0.65	0.266667	0.586667	0.994492	1	0.988977	0.995726	0.967957	1	0.992213	1	0.988018
0.626667	0.383333	0.6	0.59	0.613333	0.47	0.65	0.263333	0.583333	0.994682	1	0.989737	0.995821	0.968052	1	0.992403	1	0.988018
0.626667	0.38	0.6	0.59	0.613333	0.466667	0.65	0.26	0.583333	0.994777	1	0.989832	0.995916	0.968432	1	0.992593	1	0.988113
0.626667	0.376667	0.6	0.59	0.613333	0.463333	0.65	0.256667	0.583333	0.994872	1	0.989927	0.996011	0.968527	1	0.992783	1	0.988208
0.626667	0.373333	0.6	0.59	0.613333	0.46	0.65	0.253333	0.583333	0.995062	1	0.990022	0.996106	0.968812	1	0.992877	1	0.988304
0.626667	0.37	0.6	0.586667	0.613333	0.456667	0.65	0.25	0.583333	0.995252	1	0.990117	0.996296	0.968907	1	0.993067	1	0.988494
0.626667	0.366667	0.596667	0.583333	0.613333	0.453333	0.65	0.246667	0.583333	0.995347	1	0.990117	0.996296	0.969288	1	0.993162	1	0.988589
0.626667	0.363333	0.596667	0.583333	0.613333	0.45	0.646667	0.243333	0.583333	0.995442	1	0.990212	0.996391	0.969383	1	0.993637	1	0.989445
0.626667	0.36	0.596667	0.583333	0.613333	0.446667	0.643333	0.24	0.583333	0.995632	1	0.990307	0.996486	0.969573	1	0.993732	1	0.98954
0.626667	0.356667	0.596667	0.583333	0.613333	0.443333	0.64	0.236667	0.58	0.995726	1	0.990687	0.996581	0.969668	1	0.994017	1	0.98954
0.626667	0.353333	0.596667	0.58	0.613333	0.44	0.64	0.233333	0.58	0.995821	1	0.990782	0.996581	0.969858	1	0.994207	1	0.989635
0.626667	0.35	0.596667	0.58	0.613333	0.436667	0.636667	0.23	0.58	0.996011	1	0.990972	0.996771	0.969953	1	0.994397	1	0.98973
0.626667	0.346667	0.596667	0.576667	0.613333	0.433333	0.636667	0.226667	0.576667	0.996106	1	0.991067	0.996866	0.970144	1	0.994682	1	0.98973
0.626667	0.343333	0.596667	0.576667	0.61	0.43	0.636667	0.223333	0.576667	0.996201	1	0.991162	0.996961	0.970904	1	0.994872	1	0.989825
0.626667	0.34	0.593333	0.573333	0.61	0.426667	0.636667	0.22	0.576667	0.996296	1	0.991162	0.996961	0.970999	1	0.994967	1	0.98992
0.626667	0.336667	0.593333	0.573333	0.61	0.423333	0.636667	0.216667	0.573333	0.996486	1	0.991447	0.997151	0.971094	1	0.995157	1	0.990015
0.626667	0.333333	0.593333	0.573333	0.61	0.42	0.636667	0.213333	0.573333	0.996581	1	0.991542	0.997246	0.97195	1	0.995347	1	0.99011
0.626667	0.33	0.59	0.573333	0.61	0.416667	0.636667	0.21	0.573333	0.996676	1	0.992398	0.997341	0.97214	1	0.995442	1	0.990205
0.626667	0.326667	0.59	0.57	0.61	0.413333	0.636667	0.206667	0.573333	0.996771	1	0.992493	0.997341	0.972996	1	0.995537	1	0.9903
0.623333	0.323333	0.59	0.57	0.606667	0.41	0.636667	0.203333	0.573333	0.996961	1	0.992588	0.997436	0.97737	1	0.995726	1	0.990396
0.623333	0.32	0.59	0.57	0.606667	0.406667	0.636667	0.2	0.573333	0.997151	1	0.992683	0.997531	0.97756	1	0.995821	1	0.990586
0.623333	0.316667	0.586667	0.57	0.606667	0.403333	0.636667	0.196667	0.573333	0.997246	1	0.992778	0.997626	0.977655	1	0.996011	1	0.990681
0.623333	0.313333	0.586667	0.57	0.606667	0.4	0.636667	0.193333	0.573333	0.997341	1	0.992873	0.997721	0.97775	1	0.996201	1	0.990871
0.623333	0.31	0.586667	0.57	0.606667	0.396667	0.636667	0.19	0.573333	0.997436	1	0.993158	0.997816	0.977845	1	0.996296	1	0.991156
0.623333	0.306667	0.586667	0.57	0.606667	0.393333	0.636667	0.186667	0.573333	0.997531	1	0.993253	0.997911	0.97794	1	0.996391	1	0.991251
0.623333	0.303333	0.583333	0.566667	0.606667	0.39	0.633333	0.183333	0.573333	0.997626	1	0.993253	0.997911	0.978036	1	0.996676	1	0.991632
0.623333	0.3	0.583333	0.566667	0.606667	0.386667	0.633333	0.18	0.573333	0.997721	1	0.993348	0.998101	0.978226	1	0.996771	1	0.991727
0.623333	0.296667	0.583333	0.566667	0.606667	0.383333	0.63	0.176667	0.573333	0.997816	1	0.993443	0.998196	0.978321	1	0.996961	1	0.992012
0.623333	0.293333	0.583333	0.563333	0.606667	0.38	0.63	0.173333	0.573333	0.997911	1	0.993538	0.998291	0.978416	1	0.997056	1	0.992202
0.623333	0.29	0.583333	0.563333	0.606667	0.376667	0.63	0.17	0.573333	0.998006	1	0.994108	0.998386	0.978796	1	0.997246	1	0.992297
0.623333	0.286667	0.583333	0.563333	0.606667	0.373333	0.626667	0.166667	0.573333	0.998101	1	0.994203	0.998481	0.978891	1	0.997436	1	0.992488
0.62	0.283333	0.583333	0.563333	0.606667	0.37	0.626667	0.163333	0.573333	0.998196	1	0.994298	0.998575	0.978986	1	0.997531	1	0.992678
0.62	0.28	0.583333	0.56	0.606667	0.366667	0.626667	0.16	0.573333	0.998291	1	0.994393	0.998575	0.979177	1	0.997626	1	0.992773
0.616667	0.276667	0.583333	0.56	0.606667	0.363333	0.626667	0.156667	0.573333	0.998386	1	0.994583	0.99867	0.979272	1	0.997721	1	0.992868
0.616667	0.273333	0.583333	0.56	0.606667	0.356667	0.626667	0.153333	0.573333	0.99867	1	0.994678	0.998765	0.979367	1	0.997816	1	0.992963
0.616667	0.27	0.583333	0.56	0.606667	0.353333	0.623333	0.15	0.573333	0.998765	1	0.994868	0.99886	0.979462	1	0.997816	1	0.993058
0.616667	0.266667	0.583333	0.56	0.606667	0.35	0.623333	0.146667	0.573333	0.99886	1	0.994963	0.998955	0.979557	1	0.997911	1	0.993153
0.616667	0.263333	0.583333	0.556667	0.606667	0.346667	0.623333	0.143333	0.57	0.998955	1	0.995153	0.998955	0.979652	1	0.998006	1	0.993343
0.616667	0.26	0.583333	0.556667	0.606667	0.343333	0.623333	0.14	0.57	0.99905	1	0.995249	0.99905	0.979747	1	0.998101	1	0.993439
0.613333	0.256667	0.58	0.556667	0.606667	0.34	0.62	0.136667	0.57	0.99905	1	0.995249	0.999145	0.980032	1	0.998101	1	0.993534
0.613333	0.253333	0.576667	0.556667	0.606667	0.336667	0.616667	0.133333	0.566667	0.999145	1	0.995344	0.99924	0.980413	1	0.998101	1	0.993534
0.613333	0.25	0.576667	0.556667	0.606667	0.333333	0.613333	0.13	0.566667	0.99924	1	0.995439	0.999335	0.980508	1	0.998101	1	0.993629
0.613333	0.246667	0.576667	0.556667	0.606667	0.33	0.61	0.126667	0.566667	0.999335	1	0.995534	0.99943	0.980793	1	0.998101	1	0.993724
0.61	0.243333	0.576667	0.553333	0.603333	0.326667	0.606667	0.123333	0.566667	0.999335	1	0.995629	0.99943	0.980888	1	0.998101	1	0.994199
0.606667	0.24	0.576667	0.553333	0.603333	0.323333	0.603333	0.12	0.566667	0.999335	1	0.995724	0.999525	0.981173	1	0.998101	1	0.994294
0.606667	0.236667	0.576667	0.553333	0.603333	0.32	0.603333	0.116667	0.566667	0.99943	1	0.995819	0.99962	0.981268	1	0.998196	1	0.99439
0.606667	0.233333	0.576667	0.553333	0.603333	0.316667	0.6	0.113333	0.566667	0.999525	1	0.995914	0.999715	0.981364	1	0.998196	1	0.994485
0.606667	0.23	0.576667	0.553333	0.603333	0.313333	0.6	0.11	0.566667	0.99962	1	0.996009	0.99981	0.981459	1	0.998291	1	0.99458
0.603333	0.226667	0.576667	0.55	0.603333	0.31	0.6	0.106667	0.566667	0.99962	1	0.996104	0.99981	0.981554	1	0.998386	1	0.994675
0.603333	0.223333	0.576667	0.546667	0.603333	0.306667	0.6	0.103333	0.566667	0.999715	1	0.996199	0.99981	0.981649	1	0.998481	1	0.99477
0.6	0.22	0.576667	0.543333	0.603333	0.303333	0.6	0.1	0.566667	0.999715	1	0.996294	0.99981	0.981744	1	0.998575	1	0.995055
0.6	0.216667	0.573333	0.543333	0.603333	0.3	0.6	0.0966667	0.563333	0.99981	1	0.996294	0.999905	0.981839	1	0.99867	1	0.99515
0.596667	0.213333	0.573333	0.543333	0.603333	0.296667	0.596667	0.0933333	0.563333	0.99981	1	0.996389	1	0.981934	1	0.99867	1	0.995245
0.593333	0.21	0.57	0.54	0.603333	0.293333	0.596667	0.09	0.563333	0.99981	1	0.996769	1	0.982029	1	0.998765	1	0.995436
0.59	0.206667	0.57	0.536667	0.603333	0.29	0.593333	0.0866667	0.563333	0.99981	1	0.996864	1	0.982124	1	0.998765	1	0.995626
0.59	0.203333	0.57	0.533333	0.596667	0.286667	0.593333	0.0833333	0.563333	0.999905	1	0.996959	1	0.984406	1	0.99886	1	0.995721
0.586667	0.2	0.57	0.526667	0.596667	0.283333	0.593333	0.08	0.563333	0.999905	1	0.997054	1	0.984501	1	0.998955	1	0.995911
0.586667	0.196667	0.57	0.523333	0.596667	0.28	0.59	0.0766667	0.56	1	1	0.997149	1	0.984596	1	0.998955	1	0.996006
0.583333	0.193333	0.57	0.52	0.596667	0.276667	0.586667	0.0733333	0.56	1	1	0.997244	1	0.984787	1	0.998955	1	0.996101
0.58	0.19	0.566667	0	0.596667	0.273333	0.586667	0.07	0.56	1	1	0.997339	1	0.984882	1	0.999145	1	0.996196
0.576667	0.186667	0.566667	1	0.596667	0.27	0.586667	0.0666667	0.56	1	1	0.997434	0	0.985072	1	0.99924	1	0.996291
0.573333	0.183333	0.566667	0.996667	0.596667	0.266667	0.586667	0.0633333	0.556667	1	1	0.997529	0.045584	0.985167	1	0.999335	1	0.996291
0.57	0.18	0.566667	0.953333	0.596667	0.263333	0.586667	0.06	0.556667	1	1	0.997624	0.209402	0.985262	1	0.99943	1	0.996482
0.566667	0.176667	0.566667	0.9	0.596667	0.26	0.583333	0.0566667	0.556667	1	1	0.997719	0.404179	0.985452	1	0.99943	1	0.996577
0.563333	0.173333	0.566667	0.836667	0.593333	0.256667	0.58	0.0533333	0.553333	1	1	0.997814	0.562868	0.985452	1	0.99943	1	0.996672
0	0.17	0.566667	0.806667	0.593333	0.253333	0.58	0.05	0.553333	1	1	0.997909	0.679107	0.985737	1	0.999525	1	0.996767
1	0.166667	0.566667	0.773333	0.593333	0.25	0.576667	0.0466667	0.553333	0	1	0.998004	0.769421	0.985832	1	0.999525	1	0.996862
1	0.163333	0.566667	0.75	0.593333	0.246667	0.576667	0.0433333	0.553333	0.0291548	1	0.998099	0.833808	0.985928	1	0.99962	1	0.996957
0.986667	0.16	0.563333	0.723333	0.59	0.243333	0.576667	0.04	0.553333	0.158879	1	0.998099	0.875878	0.986023	1	0.999715	1	0.997337
0.96	0.156667	0.563333	0.703333	0.59	0.24	0.576667	0.0366667	0.553333	0.35584	1	0.998194	0.907502	0.986118	1	0.99981	1	0.997432
0.91	0.153333	0.563333	0.686667	0.59	0.236667	0.573333	0.0333333	0.55	0.548053	1	0.998289	0.928015	0.986308	1	0.99981	1	0.997432
0.89	0.15	0.563333	0.676667	0.59	0.233333	0.57	0.03	0.55	0.694777	1	0.998384	0.944729	0.986498	1	0.99981	1	0.997528
0.84	0.146667	0.56	0.663333	0.59	0.23	0.57	0.0266667	0.55	0.797721	1	0.998384	0.957265	0.986593	1	0.999905	1	0.997623
0.79	0.143333	0.56	0.653333	0.59	0.226667	0.57	0.0233333	0.55	0.864767	1	0.998575	0.966762	0.986878	1	1	1	0.997718
0.743333	0.14	0.56	0.653333	0.59	0.223333	0.563333	0.02	0.546667	0.900855	1	0.99867	0.972555	0.987069	1	1	1	0.997718
0.72	0.136667	0.556667	0.653333	0.59	0.22	0.56	0.0166667	0.546667	0.924786	1	0.99867	0.976923	0.987164	1	1	1	0.997813
0.69	0.133333	0.553333	0.636667	0.586667	0.216667	0.556667	0.0133333	0.543333	0.941785	1	0.99886	0.979962	0.991728	1	1	1	0.997813
0.68	0.13	0.553333	0.636667	0.586667	0.213333	0	0.01	0.54	0.952042	1	0.998955	0.981861	0.991918	1	1	1	0.997813
0.673333	0.126667	0.553333	0.636667	0.586667	0.21	1	0.00666667	0.54	0.958974	1	0.99905	0.983761	0.992108	1	0	1	0.997908
0.666667	0.123333	0.553333	0.636667	0.586667	0.206667	1	0	0.54	0.966192	1	0.999145	0.985375	0.992203	1	0.0245964	1	0.998098
0.66	0.12	0.553333	0.63	0.586667	0.203333	0.99	1	0.54	0.97075	1	0.99924	0.98623	0.992298	1	0.135518	0	0.998193
0.66	0.116667	0.553333	0.623333	0.586667	0.2	0.973333	1	0.54	0.974644	1	0.999335	0.98699	0.992488	1	0.303704	9.50932e-05	0.998288
0.66	0.113333	0.55	0.613333	0.586667	0.196667	0.94	1	0.533333	0.977113	1	0.999335	0.988034	0.992583	1	0.459924	0.000190186	0.998288
0.66	0.11	0.546667	0.61	0.586667	0.193333	0.916667	1	0.533333	0.979392	1	0.999335	0.988604	0.992679	1	0.584425	0.00104603	0.998383
0.66	0.106667	0.546667	0.606667	0.586667	0.19	0.89	1	0.533333	0.981481	1	0.99943	0.989459	0.992774	1	0.673789	0.00114112	0.998479
0.66	0.103333	0.543333	0.606667	0.586667	0.186667	0.856667	1	0.533333	0.982526	1	0.999525	0.990028	0.992869	1	0.748718	0.0013313	0.998574
0.656667	0.1	0.54	0.606667	0.586667	0.183333	0.833333	0.996667	0.533333	0.983666	1	0.999525	0.990218	0.993154	1	0.802659	0.00190186	0.998669
0.656667	0.0966667	0.536667	0.606667	0.586667	0.18	0.813333	0.996667	0.533333	0.98452	1	0.999525	0.990503	0.99401	1	0.845109	0.00218714	0.998764
0.653333	0.0933333	0.536667	0.606667	0.586667	0.176667	0.806667	0.996667	0.533333	0.98547	1	0.99962	0.990978	0.994105	1	0.876258	0.00228224	0.998859
0.65	0.09	0.533333	0.606667	0.586667	0.173333	0.786667	0.663333	0.53	0.98642	1	0.99962	0.991453	0.9942	1	0.902659	0.957493	0.998859
0.65	0.0866667	0.53	0.606667	0.586667	0.17	0.773333	0.66	0.53	0.987085	1	0.99962	0.991643	0.994295	1	0.923552	0.958064	0.998954
0.65	0.0833333	0.53	0.606667	0.586667	0.166667	0.746667	0.66	0.523333	0.987939	1	0.999715	0.992118	0.994485	1	0.939601	0.958254	0.999049
0.65	0.08	0.526667	0.606667	0.586667	0.16	0.73	0.66	0.523333	0.988509	1	0.999715	0.992308	0.994675	1	0.952422	0.958539	0.999144
0.646667	0.0766667	0.523333	0.606667	0.583333	0.156667	0.72	0.66	0.52	0.989269	1	0.999715	0.992498	0.994675	1	0.958784	0.958634	0.999429
0.646667	0.0733333	0.52	0.606667	0.583333	0.153333	0.71	0.66	0.52	0.989934	1	0.999715	0.992593	0.99477	1	0.964292	0.958825	0.999525
0.646667	0.07	0.516667	0.606667	0.58	0.15	0.7	0.653333	0.52	0.990218	1	0.999715	0.992783	0.99477	1	0.968661	0.970806	0.99962
0.646667	0.0666667	0.513333	0.606667	0.58	0.146667	0.693333	0.653333	0.516667	0.990598	1	0.999715	0.992877	0.994865	1	0.974549	0.970901	0.99962
0.643333	0.0633333	0.513333	0.606667	0.58	0.143333	0.686667	0.65	0.516667	0.991073	1	0.99981	0.993067	0.994961	1	0.977303	0.971092	0.999715
0.643333	0.06	0.51	0.603333	0.58	0.14	0.68	0.65	0.513333	0.991168	1	0.99981	0.993542	0.995056	1	0.979867	0.971282	0.99981
0.643333	0.0566667	0.51	0.603333	0.58	0.136667	0.676667	0.65	0.51	0.991548	1	0.999905	0.993732	0.995341	1	0.982621	0.971662	0.99981
0.643333	0.0533333	0.506667	0.6	0.576667	0.133333	0.676667	0.65	0.506667	0.992023	1	0.999905	0.993922	0.995341	1	0.984236	0.971852	0.99981
0.643333	0.05	0.506667	0.6	0.573333	0.13	0.67	0.65	0.503333	0.992118	1	1	0.994017	0.995341	1	0.98528	0.971948	0.99981
0.643333	0.0466667	0.503333	0.6	0.573333	0.126667	0.666667	0.65	0.5	0.992403	1	1	0.994207	0.995436	1	0.98604	0.972043	0.99981
0.64	0.0433333	0.5	0.6	0.573333	0.123333	0.663333	0.65	0.5	0.992783	1	1	0.994397	0.995626	1	0.987369	0.972138	0.999905
0.64	0.04	0.496667	0.6	0.57	0.12	0.663333	0.646667	0.496667	0.993067	1	1	0.994492	0.995721	1	0.987844	0.972233	0.999905
0.64	0.0366667	0.493333	0.593333	0.566667	0.116667	0.663333	0.643333	0.493333	0.993162	1	1	0.994492	0.995721	1	0.988414	0.972423	0.999905
0.64	0.0333333	0.49	0.593333	0.566667	0.11	0.656667	0.643333	0.49	0.993447	1	1	0.994587	0.995816	1	0.989174	0.972613	0.999905
0.636667	0.03	0.486667	0.593333	0.566667	0.106667	0.656667	0.643333	0.486667	0.993637	1	1	0.994967	0.995911	1	0.989839	0.972708	0.999905
0.636667	0.0266667	0.483333	0.593333	0.566667	0.103333	0.656667	0.643333	0.483333	0.993732	1	1	0.995157	0.996006	1	0.990123	0.972994	0.999905
0.633333	0.0233333	0.48	0.593333	0.566667	0.1	0.656667	0.643333	0.48	0.993922	1	1	0.995442	0.996102	1	0.990408	0.973089	0.999905
0.633333	0.02	0.476667	0.593333	0.566667	0.0966667	0.656667	0.643333	0.476667	0.994112	1	1	0.995537	0.996197	1	0.990788	0.973184	0.999905
0.626667	0.0166667	0.473333	0.593333	0.56	0.0933333	0.656667	0.643333	0.473333	0.994302	1	1	0.995726	0.996482	1	0.991263	0.973374	0.999905
0.626667	0.0133333	0.47	0.59	0.56	0.09	0.656667	0.643333	0.473333	0.994492	1	1	0.995821	0.996672	1	0.991548	0.973469	1
0.626667	0.01	0.466667	0.59	0.56	0.0866667	0.65	0.643333	0.47	0.994682	1	1	0.995916	0.996767	1	0.992023	0.973564	1
0.626667	0.00666667	0.463333	0.59	0.556667	0.0833333	0.65	0.643333	0.466667	0.994777	1	1	0.996011	0.996767	1	0.992213	0.973659	1
0.626667	0	0.46	0.59	0.556667	0.08	0.65	0.643333	0.463333	0.994872	1	1	0.996106	0.996862	1	0.992403	0.973944	1
0.626667	1	0.456667	0.586667	0.553333	0.0766667	0.65	0.643333	0.46	0.995062	0	1	0.996296	0.996862	1	0.992593	0.974515	1
0.626667	1	0.453333	0.583333	0.553333	0.0733333	0.65	0.643333	0.456667	0.995252	0.00028509	1	0.996296	0.996957	1	0.992783	0.9748	1
0.626667	1	0.45	0.583333	0.553333	0.07	0.65	0.643333	0.453333	0.995347	0.000855269	1	0.996391	0.997243	1	0.992877	0.974895	1
0.626667	0.666667	0.446667	0.583333	0.55	0.0666667	0.65	0.643333	0.45	0.995442	0.944407	1	0.996486	0.997338	1	0.993067	0.97499	1
0.626667	0.666667	0.443333	0.583333	0.55	0.0633333	0.65	0.643333	0.446667	0.995632	0.944598	1	0.996581	0.997433	1	0.993162	0.975181	1
0.626667	0.666667	0.44	0.58	0.55	0.06	0.646667	0.643333	0.443333	0.995726	0.944978	1	0.996581	0.997528	1	0.993637	0.975276	1
0.626667	0.666667	0.436667	0.58	0.55	0.0566667	0.643333	0.643333	0.44	0.995821	0.945073	1	0.996771	0.997623	1	0.993732	0.975466	1
0.626667	0.666667	0.433333	0.576667	0.55	0.0533333	0.64	0.643333	0.436667	0.996011	0.945358	1	0.996866	0.997813	1	0.994017	0.975751	1
0.626667	0.666667	0.43	0.576667	0.546667	0.05	0.64	0.643333	0.433333	0.996106	0.945453	1	0.996961	0.997908	1	0.994207	0.975846	1
0.626667	0.666667	0.426667	0.573333	0.546667	0.0466667	0.636667	0.643333	0.43	0.996201	0.945928	1	0.996961	0.998003	1	0.994397	0.975941	1
0.626667	0.666667	0.423333	0.573333	0.543333	0.0433333	0.636667	0.643333	0.426667	0.996296	0.946023	1	0.997151	0.998003	1	0.994682	0.976037	1
0.626667	0.663333	0.42	0.573333	0.543333	0.04	0.636667	0.64	0.423333	0.996486	0.950679	1	0.997246	0.998098	1	0.994872	0.980886	1
0.626667	0.663333	0.416667	0.573333	0.543333	0.0366667	0.636667	0.64	0.42	0.996581	0.950774	1	0.997341	0.998193	1	0.994967	0.980981	1
0.626667	0.663333	0.413333	0.57	0.54	0.0333333	0.636667	0.64	0.416667	0.996676	0.95087	1	0.997341	0.998384	1	0.995157	0.981076	1
0.626667	0.663333	0.41	0.57	0.54	0.03	0.636667	0.64	0.413333	0.996771	0.95106	1	0.997436	0.998479	1	0.995347	0.981172	1
0.623333	0.663333	0.406667	0.57	0.54	0.0266667	0.636667	0.64	0.41	0.996961	0.951155	1	0.997531	0.998669	1	0.995442	0.981267	1
0.623333	0.663333	0.403333	0.57	0.54	0.0233333	0.636667	0.64	0.406667	0.997151	0.95125	1	0.997626	0.998764	1	0.995537	0.981362	1
0.623333	0.663333	0.4	0.57	0.54	0.02	0.636667	0.64	0.403333	0.997246	0.951345	1	0.997721	0.998859	1	0.995726	0.981457	1
0.623333	0.663333	0.396667	0.57	0.54	0.0166667	0.636667	0.64	0.4	0.997341	0.95144	1	0.997816	0.998954	1	0.995821	0.981552	1
0.623333	0.66	0.393333	0.57	0.54	0.0133333	0.636667	0.64	0.396667	0.997436	0.951535	1	0.997911	0.999049	1	0.996011	0.982027	1
0.623333	0.66	0.39	0.566667	0.54	0.01	0.636667	0.64	0.393333	0.997531	0.95163	1	0.997911	0.999144	1	0.996201	0.982408	1
0.623333	0.66	0.386667	0.566667	0.536667	0.00666667	0.636667	0.64	0.39	0.997626	0.951915	1	0.998101	0.999144	1	0.996296	0.982503	1
0.623333	0.66	0.383333	0.566667	0.536667	0.00333333	0.636667	0.64	0.386667	0.997721	0.95201	1	0.998196	0.999239	1	0.996391	0.982598	1
0.623333	0.66	0.38	0.563333	0.536667	0	0.633333	0.64	0.383333	0.997816	0.9522	1	0.998291	0.999334	1	0.996676	0.982693	1
0.623333	0.66	0.376667				0.633333	0.64	0.38	0.997911	0.952295	1				0.996771	0.982788	1
0.623333	0.66	0.373333				0.63	0.64	0.376667	0.998006	0.95239	1				0.996961	0.983169	1
0.623333	0.66	0.37				0.63	0.64	0.373333	0.998101	0.95258	1				0.997056	0.983264	1
0.62	0.66	0.366667				0.63	0.64	0.37	0.998196	0.95277	1				0.997246	0.983359	1
0.62	0.66	0.363333				0.626667	0.633333	0.366667	0.998291	0.952865	1				0.997436	0.983549	1
0.616667	0.66	0.36				0.626667	0.633333	0.363333	0.998386	0.95296	1				0.997531	0.983644	1
0.616667	0.66	0.356667				0.626667	0.633333	0.36	0.99867	0.95315	1				0.997626	0.983739	1
0.616667	0.66	0.353333				0.626667	0.633333	0.356667	0.998765	0.953815	1				0.997721	0.983834	1
0.616667	0.66	0.35				0.626667	0.633333	0.353333	0.99886	0.955146	1				0.997816	0.984024	1
0.616667	0.66	0.346667				0.623333	0.633333	0.35	0.998955	0.955241	1				0.997816	0.984215	1
0.616667	0.66	0.343333				0.623333	0.633333	0.346667	0.99905	0.955336	1				0.997911	0.98431	1
0.613333	0.656667	0.34				0.623333	0.633333	0.343333	0.99905	0.955906	1				0.998006	0.984405	1
0.613333	0.656667	0.336667				0.623333	0.633333	0.34	0.999145	0.956001	1				0.998101	0.984595	1
0.613333	0.656667	0.333333				0.62	0.633333	0.336667	0.99924	0.956096	1				0.998101	0.98469	1
0.613333	0.656667	0.33				0.616667	0.633333	0.333333	0.999335	0.956286	1				0.998101	0.984785	1
0.61	0.656667	0.326667				0.613333	0.633333	0.33	0.999335	0.956476	1				0.998101	0.98488	1
0.606667	0.656667	0.323333				0.61	0.633333	0.326667	0.999335	0.956571	1				0.998101	0.985165	1
0.606667	0.656667	0.32				0.606667	0.633333	0.323333	0.99943	0.956666	1				0.998101	0.985261	1
0.606667	0.656667	0.316667				0.603333	0.633333	0.32	0.999525	0.956856	1				0.998101	0.985451	1
0.606667	0.656667	0.313333				0.603333	0.633333	0.316667	0.99962	0.956951	1				0.998196	0.985641	1
0.603333	0.646667	0.31				0.6	0.623333	0.313333	0.99962	0.96826	1				0.998196	0.989254	1
0.603333	0.646667	0.306667				0.6	0.623333	0.31	0.999715	0.968735	1				0.998291	0.98935	1
0.6	0.646667	0.303333				0.6	0.623333	0.306667	0.999715	0.96883	1				0.998386	0.989445	1
0.6	0.646667	0.3				0.6	0.623333	0.303333	0.99981	0.9694	1				0.998481	0.98954	1
0.596667	0.646667	0.296667				0.6	0.623333	0.3	0.99981	0.96978	1				0.998575	0.989635	1
0.593333	0.646667	0.293333				0.6	0.623333	0.296667	0.99981	0.969971	1				0.99867	0.98973	1
0.59	0.646667	0.29				0.596667	0.623333	0.293333	0.99981	0.970066	1				0.99867	0.989825	1
0.59	0.646667	0.286667				0.596667	0.623333	0.29	0.999905	0.970161	1				0.998765	0.98992	1
0.586667	0.646667	0.283333				0.593333	0.623333	0.286667	0.999905	0.970256	1				0.998765	0.990015	1
0.586667	0.646667	0.28				0.593333	0.62	0.283333	1	0.970351	1				0.99886	0.9903	1
0.583333	0.646667	0.276667				0.593333	0.62	0.28	1	0.970921	1				0.998955	0.990396	1
0.58	0.646667	0.273333				0.59	0.62	0.276667	1	0.971016	1				0.998955	0.990491	1
0.576667	0.646667	0.27				0.586667	0.62	0.273333	1	0.971111	1				0.998955	0.990966	1
0.573333	0.646667	0.266667				0.586667	0.616667	0.27	1	0.971206	1				0.999145	0.991061	1
0.57	0.646667	0.263333				0.586667	0.613333	0.266667	1	0.971301	1				0.99924	0.991156	1
0.566667	0.646667	0.26				0.586667	0.613333	0.263333	1	0.971396	1				0.999335	0.991251	1
0.563333	0.646667	0.256667				0.586667	0.613333	0.26	1	0.971491	1				0.99943	0.991347	1
0	0.646667	0.253333				0.583333	0.61	0.256667	1	0.971586	1				0.99943	0.991347	1
1	0.643333	0.25				0.58	0.61	0.253333	0	0.971871	1				0.99943	0.991442	1
1	0.643333	0.246667				0.58	0.61	0.25	0.0291548	0.972916	1				0.999525	0.992297	1
0.986667	0.643333	0.243333				0.576667	0.606667	0.246667	0.158879	0.973107	1				0.999525	0.992297	1
0.96	0.643333	0.24				0.576667	0.606667	0.243333	0.35584	0.973202	1				0.99962	0.992488	1
0.91	0.643333	0.236667				0.576667	0.606667	0.24	0.548053	0.973297	1				0.999715	0.992678	1
0.89	0.643333	0.233333				0.576667	0.606667	0.236667	0.694777	0.973392	1				0.99981	0.992773	1
0.84	0.643333	0.23				0.573333	0.606667	0.233333	0.797721	0.973487	1				0.99981	0.992868	1
0.79	0.643333	0.226667				0.57	0.603333	0.23	0.864767	0.973582	1				0.99981	0.992963	1
0.743333	0.643333	0.223333				0.57	0.603333	0.226667	0.900855	0.973677	1				0.999905	0.993058	1
0.72	0.643333	0.22				0.57	0.603333	0.223333	0.924786	0.973772	1				1	0.993153	1
0.69	0.643333	0.216667				0.563333	0.603333	0.22	0.941785	0.973867	1				1	0.993343	1
0.68	0.643333	0.213333				0.56	0.603333	0.216667	0.952042	0.973962	1				1	0.993439	1
0.673333	0.643333	0.21				0.556667	0.603333	0.213333	0.958974	0.974152	1				1	0.993534	1
0.666667	0.643333	0.206667				0	0.603333	0.21	0.966192	0.974627	1				1	0.993629	1
0.66	0.643333	0.203333				1	0.603333	0.206667	0.97075	0.974817	1				0	0.993724	1
0.66	0.636667	0.2				1	0.603333	0.203333	0.974644	0.979759	1				0.0245964	0.993819	1
0.66	0.636667	0.196667				0.99	0.603333	0.2	0.977113	0.979854	1				0.135518	0.993914	1
0.66	0.636667	0.193333				0.973333	0.603333	0.196667	0.979392	0.980044	1				0.303704	0.994009	1
0.66	0.636667	0.19				0.94	0.603333	0.193333	0.981481	0.980139	1				0.459924	0.994104	1
0.66	0.636667	0.186667				0.916667	0.603333	0.19	0.982526	0.980234	1				0.584425	0.994199	1
0.656667	0.636667	0.183333				0.89	0.603333	0.186667	0.983666	0.980519	1				0.673789	0.99439	1
0.656667	0.636667	0.18				0.856667	0.603333	0.183333	0.98452	0.980709	1				0.748718	0.994485	1
0.653333	0.636667	0.176667				0.833333	0.603333	0.18	0.98547	0.980804	1				0.802659	0.99458	1
0.65	0.636667	0.173333				0.813333	0.603333	0.176667	0.98642	0.980899	1				0.845109	0.99477	1
0.65	0.636667	0.17				0.806667	0.603333	0.173333	0.987085	0.981089	1				0.876258	0.994865	1
0.65	0.636667	0.166667				0.786667	0.603333	0.17	0.987939	0.981184	1				0.902659	0.99496	1
0.65	0.636667	0.163333				0.773333	0.603333	0.166667	0.988509	0.981469	1				0.923552	0.99515	1
0.646667	0.636667	0.16				0.746667	0.603333	0.163333	0.989269	0.981564	1				0.939601	0.995245	1
0.646667	0.636667	0.156667				0.73	0.603333	0.16	0.989934	0.981659	1				0.952422	0.99534	1
0.646667	0.636667	0.153333				0.72	0.6	0.156667	0.990218	0.981754	1				0.958784	0.99534	1
0.646667	0.636667	0.15				0.71	0.6	0.153333	0.990598	0.98261	1				0.964292	0.995436	1
0.643333	0.636667	0.146667				0.7	0.596667	0.15	0.991073	0.9828	1				0.968661	0.995721	1
0.643333	0.636667	0.143333				0.693333	0.596667	0.146667	0.991168	0.98299	1				0.974549	0.995816	1
0.643333	0.636667	0.14				0.686667	0.596667	0.143333	0.991548	0.983085	1				0.977303	0.995911	1
0.643333	0.636667	0.136667				0.68	0.596667	0.14	0.992023	0.983465	1				0.979867	0.996291	1
0.643333	0.636667	0.133333				0.676667	0.593333	0.136667	0.992118	0.98356	1				0.982621	0.996386	1
0.643333	0.633333	0.13				0.676667	0.593333	0.133333	0.992403	0.98356	1				0.984236	0.996482	1
0.64	0.633333	0.126667				0.67	0.593333	0.13	0.992783	0.98375	1				0.98528	0.996577	1
0.64	0.633333	0.123333				0.666667	0.593333	0.126667	0.993067	0.983845	1				0.98604	0.996672	1
0.64	0.633333	0.12				0.663333	0.593333	0.123333	0.993162	0.98394	1				0.987369	0.996862	1
0.64	0.633333	0.116667				0.663333	0.593333	0.12	0.993447	0.984225	1				0.987844	0.996957	1
0.636667	0.633333	0.113333				0.663333	0.593333	0.116667	0.993637	0.98432	1				0.988414	0.997052	1
0.636667	0.633333	0.11				0.656667	0.593333	0.113333	0.993732	0.986316	1				0.989174	0.997147	1
0.633333	0.63	0.106667				0.656667	0.593333	0.11	0.993922	0.988026	1				0.989839	0.997432	1
0.633333	0.63	0.103333				0.656667	0.59	0.106667	0.994112	0.988216	1				0.990123	0.997432	1
0.626667	0.63	0.1				0.656667	0.586667	0.103333	0.994302	0.988311	1				0.990408	0.997432	1
0.626667	0.63	0.0966667				0.656667	0.583333	0.1	0.994492	0.988406	1				0.990788	0.997432	1
0.626667	0.63	0.0933333				0.656667	0.583333	0.0966667	0.994682	0.988596	1				0.991263	0.997528	1
0.626667	0.63	0.09				0.656667	0.583333	0.0933333	0.994777	0.988691	1				0.991548	0.997623	1
0.626667	0.63	0.0866667				0.65	0.583333	0.09	0.994872	0.988786	1				0.992023	0.997718	1
0.626667	0.63	0.0833333				0.65	0.58	0.0866667	0.995062	0.988881	1				0.992213	0.997718	1
0.626667	0.63	0.08				0.65	0.58	0.0833333	0.995252	0.988977	1				0.992403	0.997813	1
0.626667	0.63	0.0766667				0.65	0.58	0.08	0.995347	0.989072	1				0.992593	0.998003	1
0.626667	0.63	0.0733333				0.65	0.58	0.0766667	0.995442	0.989262	1				0.992783	0.998098	1
0.626667	0.63	0.07				0.65	0.58	0.0733333	0.995632	0.989357	1				0.992877	0.998193	1
0.626667	0.63	0.0666667				0.65	0.58	0.07	0.995726	0.989452	1				0.993067	0.998288	1
0.626667	0.63	0.0633333				0.65	0.58	0.0666667	0.995821	0.989547	1				0.993162	0.998383	1
0.626667	0.63	0.06				0.646667	0.58	0.0633333	0.996011	0.989642	1				0.993637	0.998479	1
0.626667	0.63	0.0566667				0.643333	0.58	0.06	0.996106	0.989832	1				0.993732	0.998574	1
0.626667	0.63	0.0533333				0.64	0.576667	0.0566667	0.996201	0.990022	1				0.994017	0.998574	1
0.626667	0.63	0.05				0.64	0.576667	0.0533333	0.996296	0.990117	1				0.994207	0.998764	1
0.626667	0.63	0.0466667				0.636667	0.576667	0.05	0.996486	0.990307	1				0.994397	0.998859	1
0.626667	0.63	0.0433333				0.636667	0.576667	0.0466667	0.996581	0.990402	1				0.994682	0.998954	1
0.626667	0.626667	0.04				0.636667	0.576667	0.0433333	0.996676	0.990402	1				0.994872	0.999049	1
0.626667	0.626667	0.0366667				0.636667	0.576667	0.04	0.996771	0.990497	1				0.994967	0.999144	1
0.623333	0.626667	0.0333333				0.636667	0.576667	0.0366667	0.996961	0.991637	1				0.995157	0.999239	1
0.623333	0.626667	0.03				0.636667	0.576667	0.0333333	0.997151	0.991732	1				0.995347	0.999334	1
0.623333	0.626667	0.0266667				0.636667	0.573333	0.03	0.997246	0.992113	1				0.995442	0.999334	1
0.623333	0.626667	0.0233333				0.636667	0.573333	0.0266667	0.997341	0.992208	1				0.995537	0.999429	1
0.623333	0.626667	0.02				0.636667	0.57	0.0233333	0.997436	0.992303	1				0.995726	0.999429	1
0.623333	0.626667	0.0166667				0.636667	0.566667	0.02	0.997531	0.992493	1				0.995821	0.999429	1
0.623333	0.626667	0.01				0.636667	0.566667	0.0166667	0.997626	0.992588	1				0.996011	0.999525	1
0.623333	0.626667	0.00666667				0.636667	0.566667	0.0133333	0.997721	0.992778	1				0.996201	0.99962	1
0.623333	0.623333	0.00333333				0.636667	0.566667	0.01	0.997816	0.992873	1				0.996296	0.999715	1
0.623333	0.62	0				0.636667	0.566667	0.00666667	0.997911	0.993538	1				0.996391	0.99981	1
						0.633333	0.566667	0.00333333							0.996676	0.999905	1
						0.633333	0.563333	0							0.996771	0.999905	1
