# Supplementary material for: A new Bayesian factor analysis method improves detection of genes and biological processes affected by perturbations in single-cell CRISPR screening
Source: Nat Methods. 2023 Sep 28;20(11):1693–703. doi: 10.1038/s41592-023-02017-4 (PMC10630124; doi:10.1038/s41592-023-02017-4)
Supplement: Supplementary file 13 — Statistical source data. [file 41592_2023_2017_MOESM13_ESM.xlsx]

## Sheet: Extended Data Fig. 6a
Estimate	Factor_1	Factor_2	Factor_3	Factor_4	Factor_5	Factor_6	Factor_7	Factor_8	Factor_9	Factor_10	Factor_11	Factor_12	Factor_13	Factor_14	Factor_15	Factor_16	Factor_17	Factor_18	Factor_19	Factor_20	Perturbation
PIP	0.045	0.089	0.043	0.835	0.048	0.913	0.054	0.099	0.04	0.758	0.657	0.5	0.963	0.091	0.031	0.041	0.363	0.975	0.032	0.21	ARID1A
PIP	0.167	0.02	0.008	0.803	0.02	0.281	0.061	0.014	0.039	0.013	0.01	0.008	0.009	0.011	0.004	0.008	0.003	0.006	0.034	0.014	BTLA
PIP	0.01	0.019	0.006	0.014	0.331	0.013	0.031	0.013	0.008	0.939	0.023	0.002	0.032	0.084	0.007	0.006	0.022	0.007	0.019	0.002	C10orf54
PIP	0.84	0.606	0.999	0.098	0.076	0.042	0.123	0.062	0.647	0.676	1	1	0.045	0.702	0.99	0.093	0.05	0.094	0.033	0.076	CBLB
PIP	0.024	0.019	0.009	0.008	0.008	0.16	0.006	0.006	0.015	0.025	0.214	0.183	0.015	0.006	0.039	0.009	0.023	0.016	0.014	0.007	CD3D
PIP	0.059	0.019	0.017	0.275	0.027	1	0.016	0.04	0.022	0.396	0.073	1	0.785	0.037	0.043	0.015	0.025	0.029	0.707	0.038	CD5
PIP	0.031	0.984	0.966	0.196	0.899	0.037	0.202	0.157	0.982	1	0.084	0.442	0.053	0.066	0.06	0.038	0.046	0.061	0.089	0.056	CDKN1B
PIP	0.007	0.017	0.012	0.004	0.009	0.006	0.013	0.069	0.007	0.052	0.77	0.004	0.038	0.055	0.012	0.007	0.041	0.007	0.005	0.015	DGKA
PIP	0.01	0.015	0.012	0.202	0.011	0.413	0.715	0.019	0.017	0.014	0.164	0.184	0.013	0.008	0.484	0.019	0.007	0.014	0.03	0.011	DGKZ
PIP	0.889	0.015	0.025	0.016	0.174	0.017	0.138	0.159	0.011	0.01	0.039	0.032	0.049	0.015	0.014	0.014	0.01	0.023	0.011	0.007	HAVCR2
PIP	0.035	0.008	0.337	0.004	0.007	0.033	0.011	0.01	0.006	0.02	0.01	0.015	0.016	0.011	0.009	0.019	0.123	0.177	0.009	0.011	LAG3
PIP	0.032	0.078	0.034	0.42	0.14	1	0.027	0.662	0.495	0.999	0.955	0.139	0.379	0.038	0.311	0.195	0.031	0.03	0.047	0.025	LCP2
PIP	0.225	0.03	0.013	0.017	0.238	0.014	0.006	0.022	0.014	0.012	0.868	0.014	0.014	0.187	0.078	0.024	0.013	0.011	0.027	0.039	MEF2D
PIP	0.011	0.896	0.006	0.028	0.009	0.005	0.003	0.003	0.01	0.018	0.007	0.004	0.009	0.007	0.009	0.034	0.012	0.008	0.048	0.01	NonTarget
PIP	0.009	0.003	0.024	0.006	0.011	0.014	0.3	0.004	0.007	0.021	0.024	0.004	0.004	0.002	0.007	0.007	0.006	0.001	0.004	0.007	PDCD1
PIP	0.636	0.043	0.056	0.091	0.972	0.064	0.229	0.128	0.025	0.073	0.059	0.041	0.984	0.151	0.94	0.258	0.027	1	0.021	0.49	RASA2
PIP	0.036	0.996	0.044	0.191	0.259	0.252	0.196	0.037	0.055	0.033	0.178	0.049	0.955	0.041	0.968	0.938	0.043	0.469	0.244	0.031	SOCS1
PIP	0.017	0.012	0.017	0.016	0.008	0.009	0.011	0.013	0.401	0.014	0.073	0.014	0.043	0.012	0.027	0.005	0.012	0.02	0.013	0.01	STAT6
PIP	0.022	0.039	0.059	0.391	0.049	0.031	0.474	0.101	0.053	0.856	0.049	0.268	1	0.254	0.047	0.041	1	0.944	0.173	1	TCEB2
PIP	0.033	0.009	0.011	0.028	0.009	0.009	0.019	0.01	0.214	0.012	0.028	0.012	0.661	0.028	0.015	0.025	0.007	0.011	0.021	0.009	TMEM222
PIP	0.586	0.1	0.023	0.025	0.038	0.007	0.101	0.015	0.016	0.13	0.313	0.011	0.007	0.019	0.13	0.01	0.012	0.01	0.015	0.153	TNFRSF9
PIP	1	1	1	1	1	1	0.906	0.372	1	0.517	1	1	1	0.054	1	0.027	0.064	1	0.034	1	offset
Effect size	6.58142e-05	0.0832262	-0.000191985	0.146605	0.000245085	0.166294	0.00284909	-0.00737643	0.000237424	-0.126761	-0.107759	0.0717982	0.199287	-0.00726454	0.000567536	-0.00138108	-0.0484024	-0.219306	0.00336716	0.0253607	ARID1A
Effect size	0.0164238	0.0905724	-7.26264e-05	0.110499	-0.00118835	0.0304088	-0.00432731	-0.000767449	-0.00306316	0.00147899	0.000313448	-0.000269532	0.000571054	-0.000102601	0.000189826	-0.00176787	5.96529e-05	-0.000104971	0.000324052	0.000709615	BTLA
Effect size	4.21508e-05	0.0882122	-0.000114133	0.00167962	0.0407066	-0.000720157	-0.00213287	-0.000426771	-0.000135024	0.167565	-0.001076	3.84675e-05	0.00240713	0.00730321	0.000204797	-0.00203067	-0.00104654	5.47861e-05	0.00365005	0.000344027	C10orf54
Effect size	-0.0983845	0.151539	-0.161471	0.006351	-0.00411087	0.000508528	0.0075723	-0.00267303	-0.0687334	-0.0786203	0.172515	-0.390768	0.0010246	0.0798757	0.163355	0.00349795	-0.00114701	0.00684124	0.00221669	-0.00361857	CBLB
Effect size	0.00172421	0.0885089	-0.000112169	0.00118137	-0.0002656	-0.021582	0.000245933	-7.34172e-05	-0.00168571	0.00268153	-0.0306626	0.0260169	0.000437678	0.000157445	0.004111	-0.00181314	-0.00214487	-0.000420812	0.00161404	0.000248318	CD3D
Effect size	0.00400571	0.090001	-0.000179719	0.029514	-0.000588907	0.202523	-1.73669e-07	-0.00163228	-0.000928724	-0.0450286	0.00595883	-0.360617	0.113389	0.00146673	0.00248177	-0.00225788	-0.000996521	-9.78776e-05	0.0991905	-0.00188103	CD5
Effect size	0.000806528	-0.098411	0.182172	0.0203783	-0.151348	-0.00100825	-0.0207349	-0.0142037	0.190811	-0.283336	0.00606346	0.0551214	0.00141184	0.00476685	0.00379561	-0.00059051	-0.00207445	-0.00185615	0.0099636	0.00301472	CDKN1B
Effect size	-6.39224e-05	0.0904707	0.000444005	0.00133823	-0.000513329	-0.000273417	0.000529401	-0.00475955	-0.000365487	-0.00288958	0.0937148	0.000131047	0.00281005	-0.00339777	0.000404126	-0.00184409	0.0026584	0.000147404	0.00289787	-0.000183817	DGKA
Effect size	-0.000362907	0.089734	3.0845e-05	0.02298	-0.000272427	0.0550508	0.108652	-0.00109922	0.000430013	0.00129521	-0.0189509	-0.0209526	-0.000205749	-9.61615e-05	0.0684709	-0.00176944	0.000132153	-0.000227402	0.00190199	0.000267742	DGKZ
Effect size	-0.133672	0.0889837	-0.00126531	0.00159664	-0.0186617	-0.00132438	-0.0138188	0.0154455	-0.000851603	0.00130588	-0.00253939	-0.00178815	-0.00365211	-0.000643259	0.00093228	-0.00202515	0.000424429	0.0016097	0.00281132	0.000343835	HAVCR2
Effect size	0.00270632	0.0895239	0.046814	0.00161575	-0.000375957	0.00284775	-0.000122641	-2.09014e-05	-0.000183303	0.00208668	0.000141773	-0.000578536	-0.000477193	-6.05073e-05	0.000483206	-0.000755028	0.0141972	-0.0248308	0.00303186	-0.000265045	LAG3
Effect size	-0.000160405	0.0850735	-0.00118029	-0.0497414	0.0116625	-0.223893	0.000396129	0.0947625	0.0650708	0.225417	-0.181132	0.0122729	-0.0469276	-0.000721954	-0.0377962	0.0199974	-0.000554816	-0.000873377	0.00488259	-0.000333733	LCP2
Effect size	-0.0258791	0.0914102	0.000216257	0.000426549	-0.0283664	-0.000285503	0.000177096	0.0010642	7.15607e-05	0.000713772	0.152232	-0.000588943	0.00043178	-0.0212536	-0.00757204	-0.0030395	-0.000456547	-2.57416e-05	0.00440339	0.00364706	MEF2D
Effect size	0	0	0	0	0	0	0	0	0	0	0	0	0	0	0	0	0	0	0	0	NonTarget
Effect size	-0.000454466	0.0896618	-0.00158933	0.00109218	0.000191168	-0.00100289	0.0343036	5.08639e-05	-0.000145666	0.00176198	0.00168896	0.000146276	0.00038081	-0.000107697	-0.000359338	-0.00191105	0.00015606	2.18725e-05	0.0028863	-0.000124544	PDCD1
Effect size	-0.0816684	0.0890681	-0.00310557	0.00822016	-0.171314	0.00400814	-0.0230155	0.0097369	-0.000503903	-0.00328108	0.00336108	0.00138478	-0.182401	0.0114992	-0.167044	-0.0280899	-0.00019534	0.422208	0.00230288	-0.0637359	RASA2
Effect size	0.00130988	-0.111049	0.00126613	-0.0161552	-0.0275016	-0.0263722	0.0189481	0.00242148	-0.00370092	2.23381e-05	0.0174661	0.0010196	-0.174933	-0.00210195	-0.187012	-0.169731	-0.00143824	0.063432	0.0302265	0.000106855	SOCS1
Effect size	0.000210439	0.0895545	-0.000642387	0.00239024	-0.000420638	-0.000592449	-0.000584099	0.000202189	0.0724092	-0.000156216	-0.0104553	0.00117627	0.00543099	-6.77747e-05	-0.00228248	-0.00175263	0.000695045	0.00120479	0.00390271	-5.20155e-06	STAT6
Effect size	-0.000431079	0.0870059	0.00310405	-0.0423234	0.00193024	-0.000753939	-0.0587218	0.00820533	0.00242291	0.13683	-0.00219333	-0.0281661	-0.231351	-0.0267042	0.00195127	-0.0031851	-1.13025	-0.175526	0.0191032	-0.310786	TCEB2
Effect size	-0.00225859	0.0897766	-0.000335602	0.000123249	-7.51258e-05	-0.000290041	0.0012939	-0.000395106	-0.022918	0.00119574	0.00202214	0.000337976	-0.0922264	0.00191677	-0.000537941	-0.00338586	0.000120879	-0.000417386	0.00417379	0.000496034	TMEM222
Effect size	-0.0957502	0.100253	0.00137608	-0.000663712	0.0029285	-0.000290539	0.0108605	-0.000623134	0.0004581	0.0169653	-0.0477052	-9.61884e-05	0.000499318	-0.00107805	0.0163883	-0.00188979	0.000454456	-0.000166799	0.00276756	0.0193217	TNFRSF9
Effect size	-0.483474	-0.120242	0.470982	-0.135647	0.27472	0.710368	0.0520092	-0.0190679	0.155829	-0.0368153	0.295949	0.13882	-0.174532	-0.000649284	-0.272634	-0.00182172	-0.000145285	-0.664735	0.00318148	-0.15761	offset

## Sheet: Extended Data Fig. 6b
Factor_1	Factor_2	Factor_3	Factor_4	Factor_5	Factor_6	Factor_7	Factor_8	Factor_9	Factor_10	Factor_11	Factor_12	Factor_13	Factor_14	Factor_15	Factor_16	Factor_17	Factor_18	Factor_19	Factor_20	Perturbation	Estimate
0.044	0.02	0.017	0.824	0.038	0.03	0.017	0.032	0.053	0.068	0.013	0.025	0.022	0.035	0.057	0.035	0.022	0.024	0.015	0.516	ARID1A	PIP
0.004	0.007	0.004	0.013	0.004	0.007	0.004	0.012	0.01	0.005	0.006	0.004	0.007	0.009	0.006	0.012	0.005	0.003	0.003	0.011	BTLA	PIP
0.013	0.023	0.009	0.008	0.012	0.004	0.012	0.204	0.006	0.003	0.004	0.007	0.01	0.009	0.006	0.011	0.005	0.028	0.005	0.009	C10orf54	PIP
0.006	0.014	0.007	0.017	0.012	0.01	0.006	0.453	0.002	0.016	0.008	0.004	0.08	0.016	0.011	0.017	0.009	0.02	0.007	0.014	CBLB	PIP
0.004	0.008	0.009	0.009	0.007	0.023	0.012	0.419	0.012	0.013	0.012	0.012	0.055	0.021	0.018	0.014	0.008	0.006	0.003	0.002	CD3D	PIP
0.009	0.012	0.011	0.013	0.004	0.012	0.006	0.015	0.004	0.007	0.006	0.013	0.009	0.005	0.006	0.01	0.012	0.011	0.006	0.097	CD5	PIP
0.023	0.086	0.051	0.025	0.341	0.021	0.032	0.047	0.015	0.573	0.046	0.012	0.022	0.042	0.019	0.096	0.012	0.05	0.052	0.065	CDKN1B	PIP
0.004	0.007	0.01	0.016	0.007	0.007	0.005	0.862	0.005	0.036	0.026	0.005	0.043	0.008	0.008	0.008	0.003	0.006	0.015	0.016	DGKA	PIP
0.024	0.013	0.006	0.127	0.126	0.013	0.021	0.009	0.023	0.059	0.012	0.061	0.015	0.522	0.016	0.031	0.013	0.078	0.022	0.05	DGKZ	PIP
0.005	0.003	0.02	0.206	0.008	0.014	0.007	0.017	0.003	0.055	0.017	0.003	0.015	0.011	0.005	0.005	0.013	0.011	0.006	0.008	HAVCR2	PIP
0.01	0.008	0.01	0.006	0.007	0.008	0.005	0.007	0.005	0.033	0.041	0.007	0.013	0.01	0.011	0.008	0.011	0.005	0.007	0.008	LAG3	PIP
0.028	0.007	0.008	0.013	0.006	0.005	0.008	0.207	0.029	0.011	0.005	0.008	0.011	0.006	0.007	0.008	0.02	0.021	0.004	0.031	LCP2	PIP
0.005	0.002	0.007	0.006	0.011	0.271	0.013	0.008	0.004	0.021	0.012	0.004	0.083	0.018	0.004	0.005	0.015	0.053	0.015	0.015	MEF2D	PIP
0.004	0.003	0.136	0.317	0.011	0.007	0.003	0.072	0.007	0.013	0.006	0.005	0.021	0.002	0.007	0.005	0.017	0.007	0.006	0.031	NonTarget	PIP
0.011	0.012	0.011	0.442	0.097	0.029	0.01	0.238	0.023	0.029	0.121	0.012	0.079	0.026	0.227	0.107	0.015	0.913	0.011	0.016	PDCD1	PIP
0.019	0.015	0.025	0.012	0.011	0.018	0.015	0.048	0.053	0.014	0.034	0.04	0.27	0.014	0.253	0.017	0.022	0.999	0.016	0.082	RASA2	PIP
0.006	0.019	0.008	0.006	0.02	0.024	0.008	0.084	0.006	0.028	0.068	0.005	0.012	0.01	0.01	0.006	0.007	0.007	0.009	0.006	SOCS1	PIP
0.008	0.009	0.013	0.02	0.008	0.027	0.009	0.011	0.011	0.019	0.012	0.006	0.01	0.009	0.013	0.013	0.028	0.027	0.005	0.007	STAT6	PIP
0.064	0.066	0.267	0.451	0.036	0.14	0.031	0.022	0.03	0.291	0.227	0.201	0.157	0.096	0.03	1	1	0.55	0.037	0.11	TCEB2	PIP
0.016	0.009	0.006	0.037	0.023	0.007	0.006	0.002	0.005	0.002	0.005	0.007	0.014	0.003	0.002	0.012	0.015	0.006	0.008	0.011	TMEM222	PIP
0.005	0.005	0.006	0.007	0.008	0.001	0.004	0.01	0.01	0.005	0.012	0.008	0.001	0.008	0.009	0.009	0.003	0.009	0.015	0.009	TNFRSF9	PIP
1	1	1	1	1	1	0.994	0.305	1	0.576	1	1	1	0.041	1	0.037	1	1	0.103	1	offset	PIP
-0.00397337	0.000995784	0.0104907	0.159699	0.00404372	-0.00171968	-0.000179419	0.00733354	-0.00581205	-0.00791156	0.000444504	-0.00111497	0.00165873	0.00321881	0.00711122	-0.00279127	0.00192579	-0.00178842	0.000561414	0.106911	ARID1A	Effect size
-7.49396e-05	0.000149047	0.0105961	-0.0278544	0.000599614	0.000391028	-7.71071e-07	0.0046954	-0.00028211	-0.000477532	-0.000226691	-4.82702e-05	0.000946598	0.000542032	0.000204426	-0.00080107	0.00097142	-2.49844e-05	0.000295172	-0.00223757	BTLA	Effect size
0.000768437	0.0015841	0.0111156	-0.0288076	0.00112187	5.27807e-05	0.000604078	0.0322042	-0.000171654	-0.000764264	-7.356e-05	4.26051e-05	0.00160324	8.3776e-07	0.000235399	-9.89571e-05	0.000725436	0.00245437	0.000108555	-0.00200054	C10orf54	Effect size
0.000207851	0.00047976	0.0107686	-0.0276151	0.00104614	0.00048566	-0.000155109	-0.0619922	-0.000224162	0.000214379	0.000160589	6.97122e-05	-0.00771865	-0.0012929	0.000585031	0.0011519	0.00106034	0.00130331	6.84589e-05	-0.00255503	CBLB	Effect size
-6.21078e-05	0.000136035	0.0103954	-0.0289896	0.000750617	-0.00156418	-0.000122626	0.0728277	-0.00113046	-0.00116314	-0.000452801	-0.000150443	0.00732399	0.0015712	0.00162376	-0.000722993	0.00072913	0.000131356	0.000229904	-0.00165475	CD3D	Effect size
-0.00048046	-0.000855341	0.0101194	-0.0279954	0.000505351	0.000707613	-0.000461288	0.00649575	-0.000278531	-0.000631041	4.94247e-07	-0.000809417	0.00122815	-0.00018107	0.000258521	0.000727329	2.08322e-05	-0.000720276	0.000339247	-0.0154558	CD5	Effect size
0.00095875	-0.0106545	0.0157496	-0.029981	0.0566282	-0.000229961	-0.00315231	0.00081633	0.000347105	-0.111107	-0.00430309	0.000514728	-0.00032788	-0.0039884	0.000635459	-0.011542	0.000938973	-0.00443187	0.00522315	0.00591942	CDKN1B	Effect size
-0.000123823	1.00767e-05	0.0110882	-0.0292549	0.00086562	0.000146615	-7.72747e-05	0.123508	-0.000157915	-0.00292228	-0.00175918	-0.000139496	0.00443547	2.92734e-05	0.000444186	0.000125207	0.000676687	9.53523e-05	-0.000285556	-0.00241276	DGKA	Effect size
0.00170289	-0.000765593	0.0106231	-0.043055	0.0150006	0.000855461	-0.00125809	0.00539587	0.00119905	-0.00671883	-9.23369e-05	0.00600031	0.000270916	0.0831726	0.00133225	-0.00218212	0.000640736	0.00882333	0.0012186	0.00336641	DGKZ	Effect size
1.07114e-05	-4.38091e-05	0.00954018	-0.00366586	0.000469831	-0.000460751	-2.9247e-05	0.00435682	-0.000149721	0.00512927	-0.00146276	-2.89293e-05	0.000377475	-0.000439977	0.000347778	0.000313665	0.00093911	-0.000305309	0.000269651	-0.00156887	HAVCR2	Effect size
-0.000588127	-0.000107232	0.0103073	-0.0287504	8.68786e-05	0.000398475	0.000158915	0.00509514	-9.36757e-05	0.00274618	0.00443526	0.00048535	0.00151046	0.000166355	0.000965765	0.000508463	0.00101045	-0.000153123	0.000420358	-0.00163753	LAG3	Effect size
-0.00228088	-0.000252031	0.0106542	-0.0282117	0.000368406	0.000338249	0.000134709	0.0341112	-0.00206917	-0.00117252	-0.000202734	-0.000479082	0.00137966	0.000175811	0.000794707	-0.00023683	-0.000512012	-0.00161135	0.000165545	0.00115016	LCP2	Effect size
-0.000194082	-0.000105189	0.0104963	-0.0289264	0.000617911	-0.0402705	-0.000624641	0.00500467	2.81908e-05	-0.00214219	-0.000527864	2.65307e-05	0.0111751	-0.001846	0.000396963	0.000115663	0.00139605	-0.00515888	-0.000789534	-0.00111939	MEF2D	Effect size
0	0	0	0	0	0	0	0	0	0	0	0	0	0	0	0	0	0	0	0	NonTarget	Effect size
-0.000438024	-0.000383798	0.0103344	-0.0869446	-0.00793973	-0.00173028	0.000380749	-0.0215415	0.000349688	-0.00214968	-0.0123281	-2.69819e-05	0.00853914	-0.000943023	-0.0259259	0.0107391	0.000789725	-0.159766	0.000157401	-0.00184363	PDCD1	Effect size
0.00109526	-9.00176e-05	0.0120242	-0.0279568	0.00075336	0.00116338	0.000419959	0.0103942	0.00510053	-0.000341635	0.00242705	0.00268125	-0.0394943	2.88337e-05	-0.0389467	0.000311944	0.000102234	0.323016	-0.000322532	-0.010959	RASA2	Effect size
-0.000302083	-0.00146871	0.010292	-0.0290285	-0.00117495	0.00252943	0.000351156	0.0167294	-0.000104356	0.0023308	0.0084776	0.000278275	0.00131741	0.000205731	0.000238393	5.19211e-05	0.000628539	-9.92759e-05	0.000377928	-0.00184378	SOCS1	Effect size
0.000442718	-5.75904e-05	0.0104286	-0.030342	0.000369998	0.00306815	0.000479019	0.00527106	-4.74884e-05	0.000938877	-0.000314667	0.000361444	0.000772132	-0.000617129	0.000685736	-0.000957192	0.00343899	0.003127	0.00032768	-0.00152785	STAT6	Effect size
0.00465319	0.00400314	0.0452589	-0.0989638	0.00182835	0.0163095	0.000710318	0.00511486	-0.00117888	0.0400308	0.0284358	0.0250286	-0.0176355	0.00891678	-0.00129941	0.277361	-0.81971	0.0946581	0.00209312	-0.0142212	TCEB2	Effect size
-0.00101951	-0.000499774	0.0106856	-0.0316591	-0.00121165	0.000427623	-0.000120863	0.00507857	-5.8043e-05	-0.000641458	-8.85561e-05	-0.000283689	0.00209277	-9.90128e-06	0.000336207	0.000827125	0.00188438	9.32618e-05	0.000335158	-0.00115666	TMEM222	Effect size
-0.000214314	3.28769e-05	0.0111254	-0.0290441	0.00027777	0.0001579	-0.000169687	0.00503388	-7.80876e-05	-0.000343763	-0.000761922	0.000191594	0.00120426	-0.00026403	0.00045853	9.41646e-05	0.000795329	0.000141752	-0.00115287	-0.00131713	TNFRSF9	Effect size
0.671055	0.309623	-0.616337	0.137985	-0.352058	-0.960795	-0.0745553	0.0214478	-0.215377	0.0515155	-0.413709	-0.137627	0.260312	-0.000105723	0.369871	-0.000383921	0.0942214	0.876752	-0.00246297	0.225602	offset	Effect size

## Sheet: Extended Data Fig. 6c
Estimate	Factor_1	Factor_2	Factor_3	Factor_4	Factor_5	Factor_6	Factor_7	Factor_8	Factor_9	Factor_10	Factor_11	Factor_12	Factor_13	Factor_14	Factor_15	Factor_16	Factor_17	Factor_18	Factor_19	Factor_20	Gene ID	Gene name	Marker annotation
PIP	0.968	0.035	0.014	1	0.025	0.481	0.026	0.04	0.279	0.985	1	1	1	1	0.043	0.277	0.995	0.982	0.011	1	ENSG00000100453	GZMB	T cell activation
PIP	0.661	0.123	0.343	0.999	0.039	1	0.022	1	0.042	0.993	0.137	0.925	0.078	0.138	0.101	0.013	0.103	0.023	0.006	0.055	ENSG00000168685	IL7R	T cell resting state
PIP	0.971	1	0.032	0.064	0.04	0.059	0.031	0.019	1	0.089	0.032	0.037	0.025	0.013	0.037	0.023	0.015	0.026	0.988	0.01	ENSG00000148773	MKI67	Cell proliferation
PIP	0.546	1	0.011	0.045	0.01	0.061	1	0.035	1	0.039	0.025	0.027	0.039	0.028	0.251	0.028	0.016	0.022	0.027	0.009	ENSG00000117724	CENPF	Cell proliferation
PIP	1	0.854	0.559	1	0.015	0.934	0.938	0.313	0.998	0.997	1	1	1	1	0.033	0.02	0.009	0.028	0.341	1	ENSG00000134460	IL2RA	T cell activation
PIP	0.494	0.449	0.015	1	0.005	0.677	0.026	0.03	0.217	0.172	0.897	0.032	1	0.045	0.978	0.005	0.998	0.023	0.007	1	ENSG00000126353	CCR7	T cell resting state
PIP	0.684	0.116	0.024	0.272	0.156	1	0.057	0.017	0.087	0.109	1	1	0.066	1	0.036	0.008	0.383	1	0.011	0.007	ENSG00000143184	XCL1	T cell activation
PIP	0.624	0.069	0.041	1	0.026	1	0.026	0.703	0.106	0.039	0.989	1	0.954	0.16	0.019	0.007	0.015	1	0.022	0.017	ENSG00000026508	CD44	T cell activation
PIP	0.436	0.028	0.017	0.072	0.012	1	0.027	0.104	0.038	0.263	0.025	0.969	0.02	0.877	0.075	0.016	0.023	0.024	0.006	0.034	ENSG00000005844	ITGAL	T cell activation
PIP	0.278	0.026	0.01	1	0.01	0.061	0.013	0.02	0.103	0.406	1	1	1	1	0.022	0.009	0.022	0.015	0.015	1	ENSG00000111537	IFNG	T cell activation
PIP	0.387	0.983	0.047	0.059	0.005	0.066	1	0.017	0.046	0.063	0.024	0.024	0.014	0.018	0.031	0.013	0.009	0.02	0.02	0.007	ENSG00000163781	TOPBP1	Cell proliferation
PIP	0.164	0.052	0.02	0.953	0.011	1	0.029	0.07	0.056	0.045	0.059	1	0.026	1	1	0.009	0.023	1	0.007	0.01	ENSG00000186891	TNFRSF18	T cell activation
Gene loading	-0.270839	0.0110637	-0.00190369	-0.405553	0.0788285	-0.0597492	-0.0115395	0.0316975	-0.0379059	0.079124	0.1894	-0.276455	-0.256165	0.146372	0.0143501	-0.0656985	-0.0838304	0.0716118	0.0178882	0.088135	ENSG00000100453	GZMB	T cell activation
Gene loading	0.183699	0.0616139	-0.149	0.156118	-0.0784717	-0.335706	-0.00697779	-0.172903	-0.00990007	0.0841654	-0.0347787	-0.0626372	0.0320568	-0.0277551	-0.0286297	0.0279243	0.0359024	0.00428612	-0.0147692	0.0235342	ENSG00000168685	IL7R	T cell resting state
Gene loading	-0.273142	-0.730209	-0.0653771	-0.0154799	0.0898896	-0.00497653	-0.00613584	-0.00586479	-0.151637	-0.024481	-0.00728479	-0.0159135	-0.0144484	0.00242812	0.0144983	-0.0388694	0.0010255	0.000625899	-0.079061	-0.0114798	ENSG00000148773	MKI67	Cell proliferation
Gene loading	-0.158331	-0.733913	-0.0244119	0.0106517	0.0257788	0.0049661	0.253837	-0.027287	-0.185078	-0.0148862	0.00317949	-0.0077532	0.0177147	-0.0160082	0.0414549	-0.0347193	0.0027133	0.0102385	0.0283196	0.00610103	ENSG00000117724	CENPF	Cell proliferation
Gene loading	-0.481142	0.112518	-0.163665	-0.231794	0.0690997	-0.0875259	0.0963182	0.0645569	-0.0858457	0.0908365	0.138907	-0.123888	-0.314595	-0.0946874	-0.0126208	0.031583	0.00249269	-0.00190353	-0.0494049	0.0728736	ENSG00000134460	IL2RA	T cell activation
Gene loading	0.151179	0.0886297	0.0315664	0.463385	-0.0244161	-0.0685586	0.00603774	0.0260343	-0.0345045	0.0344634	-0.0664825	-0.0108961	-0.109171	-0.0170195	0.077717	0.00825272	-0.0886841	0.00200806	0.00820726	0.0771145	ENSG00000126353	CCR7	T cell resting state
Gene loading	-0.185834	0.0591162	0.0408221	0.0646961	-0.123352	0.227306	0.0369994	-0.0145996	-0.0229013	0.0290861	0.119963	-0.369482	-0.0278875	0.10439	-0.0062722	-0.00225872	0.049498	0.0870144	0.0167084	0.00466056	ENSG00000143184	XCL1	T cell activation
Gene loading	0.178304	0.0463204	-0.0805663	-0.178487	-0.0731398	-0.124331	0.0088518	-0.0820589	-0.0248527	-0.00760272	-0.0851478	-0.107244	0.0716009	-0.0298764	0.00662316	0.0223237	0.012541	0.115209	-0.0248461	-0.0143279	ENSG00000026508	CD44	T cell activation
Gene loading	0.148834	0.00682231	-0.0416258	0.033621	-0.032074	0.136756	-0.00532241	0.0482784	0.00777556	-0.0400485	0.00738837	0.0687188	-0.000112208	0.0552384	0.0249887	-0.0263686	-0.0220662	-0.012136	-0.00033891	0.0185072	ENSG00000005844	ITGAL	T cell activation
Gene loading	-0.0905684	-0.00504892	0.00523562	-0.183564	-0.031575	0.0113367	-0.00075262	0.0203202	-0.026034	-0.0460956	0.127413	-0.227884	-0.235516	0.130178	0.00682487	0.0127603	-0.0194491	-0.00315186	-0.0180601	0.0856506	ENSG00000111537	IFNG	T cell activation
Gene loading	-0.125073	-0.13705	-0.0821586	-0.0164028	0.0139652	-0.00963706	-0.145482	-0.00169535	0.0101792	-0.0170236	-6.69826e-07	0.00355094	-0.00185699	0.00810893	-0.0141288	-0.0164553	-0.00233131	-0.00374476	0.0223414	-0.0113861	ENSG00000163781	TOPBP1	Cell proliferation
Gene loading	-0.0083263	0.0326639	0.00545764	-0.115642	-0.00743286	0.153998	0.000281529	0.043172	-0.0180623	-0.0146196	-0.0145459	-0.397109	-0.0134692	-0.216555	0.112797	-0.0131343	-0.022931	-0.0834392	0.0218539	0.00648954	ENSG00000186891	TNFRSF18	T cell activation

## Sheet: Extended Data Fig. 6d
ARID1A	LCP2	BTLA	CD5	CBLB	RASA2	TCEB2	SOCS1	CDKN1B	DGKZ	Gene name	Estimate	Marker annotation	Gene ID
0.999957	1.4832e-06	0.999959	0.999837	0.99998	0.985862	0.999853	0.999802	0.999991	0.999823	IL7R	FDR	T cell resting state	ENSG00000168685
0.999957	0.0813612	0.999959	0.999837	0.99998	0.999479	0.999853	0.999802	0.999991	0.999823	CCR7	FDR	T cell resting state	ENSG00000126353
0.00045861	0.916243	0.999959	0.999837	0.000445174	0.711854	0.999853	0.999802	0.999991	0.379655	GZMB	FDR	T cell activation	ENSG00000100453
0.999957	0.916243	0.999959	0.999837	0.99998	0.107379	0.999853	0.999802	0.999991	0.999823	IFNG	FDR	T cell activation	ENSG00000111537
0.999957	0.259391	0.999959	0.999837	0.99998	0.749888	0.999853	0.999802	0.999991	0.999823	CD44	FDR	T cell activation	ENSG00000026508
0.999957	0.916243	0.999959	0.999837	0.383733	0.999479	0.228631	0.999802	0.999991	0.999823	IL2RA	FDR	T cell activation	ENSG00000134460
0.999957	0.28565	0.999959	0.0102151	6.76376e-12	0.00798363	0.526522	0.999802	0.999991	0.999823	XCL1	FDR	T cell activation	ENSG00000143184
0.999957	0.98023	0.999959	0.999837	0.99998	0.999479	0.999853	0.999802	0.999991	0.999823	TNFRSF18	FDR	T cell activation	ENSG00000186891
0.98695	0.907169	0.999959	0.999837	0.99998	0.999479	0.999853	0.999802	0.999991	0.999823	ITGAL	FDR	T cell activation	ENSG00000005844
0.999957	0.916243	0.999959	0.999837	0.99998	0.999479	0.999853	0.999802	0.999991	0.999823	MKI67	FDR	Cell proliferation	ENSG00000148773
0.999957	0.578283	0.999959	0.999837	0.699257	0.999479	0.999853	0.999802	0.999991	0.999823	CENPF	FDR	Cell proliferation	ENSG00000117724
0.999957	0.825228	0.999959	0.999837	0.99998	0.999479	0.999853	0.999802	0.999991	0.999823	TOPBP1	FDR	Cell proliferation	ENSG00000163781
0.300224	0.997311	0.0393526	-0.141152	-0.0516731	-0.200718	0.10851	0.102119	0.184238	-0.0471992	IL7R	log2(Fold Change)	T cell resting state	ENSG00000168685
0.183918	0.404453	0.174451	0.112653	0.125636	-0.118338	-0.0197481	-0.18078	0.108974	0.0291369	CCR7	log2(Fold Change)	T cell resting state	ENSG00000126353
-0.732369	0.0632195	-0.0725445	-0.0794756	0.516221	0.20294	0.183312	0.242367	-0.192762	-0.40815	GZMB	log2(Fold Change)	T cell activation	ENSG00000100453
-0.333865	-0.16456	-0.104033	-0.238234	0.0719715	-0.543623	-0.309317	-0.105568	-0.374906	-0.0317178	IFNG	log2(Fold Change)	T cell activation	ENSG00000111537
-0.206049	0.313239	-0.0978279	-0.079534	0.00796411	0.168562	0.0315671	-0.0505927	-0.0849695	-0.138021	CD44	log2(Fold Change)	T cell activation	ENSG00000026508
-0.325988	-0.203661	-0.142542	-0.168778	0.271875	-0.00565687	0.371285	0.204074	-0.175042	-0.00155938	IL2RA	log2(Fold Change)	T cell activation	ENSG00000134460
-0.0741487	-0.41848	0.155151	0.528475	0.879395	0.554536	-0.334568	0.0830561	0.19582	0.0555952	XCL1	log2(Fold Change)	T cell activation	ENSG00000143184
-0.248303	0.0185273	-0.0446297	0.241339	0.275301	-0.158096	0.160631	-0.00331238	-0.0110959	0.155235	TNFRSF18	log2(Fold Change)	T cell activation	ENSG00000186891
0.241931	-0.161915	0.0956888	-0.0491132	-0.0341583	-0.102419	-0.0669528	0.107669	0.00236842	-0.105633	ITGAL	log2(Fold Change)	T cell activation	ENSG00000005844
-0.0844229	-0.160322	-0.15045	-0.0314764	-0.0018277	0.058147	0.0240677	0.19689	0.0770547	-0.0510106	MKI67	log2(Fold Change)	Cell proliferation	ENSG00000148773
0.0235118	-0.263766	-0.208402	-0.0329338	-0.178956	-0.0510521	-0.0742672	0.234218	0.104041	-0.0360737	CENPF	log2(Fold Change)	Cell proliferation	ENSG00000117724
-0.250096	-0.204662	-0.10648	-0.0986932	-0.128135	0.0658833	-0.0605299	-0.0175896	-0.00841672	-0.113612	TOPBP1	log2(Fold Change)	Cell proliferation	ENSG00000163781

## Sheet: Extended Data Fig. 6e
ARID1A	LCP2	BTLA	CD5	CBLB	RASA2	TCEB2	SOCS1	CDKN1B	DGKZ	Gene name	Estimate	Marker annotation	Gene ID
0.861418	1.11824e-06	0.949266	0.846856	0.808049	0.936818	0.776717	0.990821	0.836848	0.983333	IL7R	FDR	T cell resting state	ENSG00000168685
0.78428	0.383542	0.581593	0.907495	0.855732	0.905529	0.956787	0.97569	0.9868	0.990838	CCR7	FDR	T cell resting state	ENSG00000126353
0.0519922	0.858034	0.963674	0.989014	0.00434325	0.962919	0.869034	0.97569	0.820666	0.949665	GZMB	FDR	T cell activation	ENSG00000100453
0.996927	0.811666	0.933266	0.995466	0.753817	0.404259	0.866304	0.990821	0.829913	0.987139	IFNG	FDR	T cell activation	ENSG00000111537
0.871896	0.664393	0.96997	0.992783	0.907257	0.782686	0.955738	0.993584	0.972579	0.983333	CD44	FDR	T cell activation	ENSG00000026508
0.943104	0.99309	0.963674	0.950713	0.278412	0.977097	0.00969141	0.97569	0.92726	0.996127	IL2RA	FDR	T cell activation	ENSG00000134460
0.953946	0.0264814	0.818351	0.00134593	8.53552e-09	0.29507	0.210447	0.996866	0.92726	0.987139	XCL1	FDR	T cell activation	ENSG00000143184
0.925759	0.995584	0.99473	0.846856	0.40029	0.977097	0.862485	0.999623	0.9868	0.987139	TNFRSF18	FDR	T cell activation	ENSG00000186891
0.806381	0.872241	0.946406	0.989014	0.954927	0.883675	0.928394	0.97569	0.942983	0.987139	ITGAL	FDR	T cell activation	ENSG00000005844
0.863187	0.995584	0.669554	0.98259	0.9949	0.970886	0.984117	0.996866	0.9868	0.983333	MKI67	FDR	Cell proliferation	ENSG00000148773
0.986738	0.995584	0.80194	0.933285	0.770446	0.664018	0.926669	0.993584	0.983319	0.995482	CENPF	FDR	Cell proliferation	ENSG00000117724
0.806381	0.537203	0.952222	0.950713	0.830432	0.996816	0.906994	0.996866	0.9868	0.990843	TOPBP1	FDR	Cell proliferation	ENSG00000163781
0.171294	0.869499	0.132452	-0.197588	-0.143776	-0.185681	0.0310166	0.171755	-0.00389303	-0.209515	IL7R	log(Fold Change)	T cell resting state	ENSG00000168685
0.561027	0.597644	0.527434	0.284613	0.230351	-0.284996	0.0339042	-0.28059	0.0696508	0.181992	CCR7	log(Fold Change)	T cell resting state	ENSG00000126353
-0.947913	0.477746	-0.198588	-0.0746047	0.830093	0.213524	0.18095	0.437543	-0.608761	-0.116434	GZMB	log(Fold Change)	T cell activation	ENSG00000100453
-0.0820736	-0.369184	-0.180375	-0.0590116	-0.0120897	-0.41648	-0.228441	0.0830213	-0.393998	-0.160021	IFNG	log(Fold Change)	T cell activation	ENSG00000111537
-0.3145	0.514828	-0.132747	-0.082692	-0.0237843	0.321241	0.0567693	-0.179994	-0.192984	-0.198815	CD44	log(Fold Change)	T cell activation	ENSG00000026508
-0.295038	0.164472	-0.01775	-0.102717	0.603529	-0.157052	0.883301	0.604101	-0.292783	-0.0525656	IL2RA	log(Fold Change)	T cell activation	ENSG00000134460
-0.198406	-0.874707	0.336038	0.942691	0.983954	0.528902	-0.230102	0.0102962	-0.118217	0.171666	XCL1	log(Fold Change)	T cell activation	ENSG00000143184
-0.185707	-0.0272722	-0.0190012	0.134841	0.201583	-0.0785315	0.196247	-0.00301569	-0.0538816	0.112064	TNFRSF18	log(Fold Change)	T cell activation	ENSG00000186891
0.51841	-0.424216	0.117658	-0.123321	-0.120332	-0.306126	-0.158913	0.337445	0.081837	-0.209627	ITGAL	log(Fold Change)	T cell activation	ENSG00000005844
-0.470048	-0.0813359	-0.492578	-0.114991	-0.00159217	-0.161747	0.0823856	0.0886933	0.0437661	-0.376925	MKI67	log(Fold Change)	Cell proliferation	ENSG00000148773
0.0226876	-0.0128121	-0.385079	-0.303956	-0.143867	-0.0510366	-0.169522	0.30933	0.155738	-0.167669	CENPF	log(Fold Change)	Cell proliferation	ENSG00000117724
-0.472886	-0.552727	-0.176765	-0.139165	-0.258764	-0.0119652	-0.227479	-0.181381	-0.0729026	-0.155623	TOPBP1	log(Fold Change)	Cell proliferation	ENSG00000163781

## Sheet: Extended Data Fig. 6f
ARID1A	LCP2	BTLA	CD5	CBLB	RASA2	TCEB2	SOCS1	CDKN1B	DGKZ	Gene name	Estimate	Marker annotation	Gene ID
0.736403	0.00073309	0.985679	0.673439	0.66729	0.657539	0.98542	0.937279	0.94653	0.784029	IL7R	FDR	T cell resting state	ENSG00000168685
0.675043	0.394981	0.636912	0.714819	0.676159	0.640149	0.869232	0.537445	0.946881	0.992719	CCR7	FDR	T cell resting state	ENSG00000126353
0.209373	0.913755	0.961158	0.90776	0.00654533	0.96838	0.85708	0.770259	0.812331	0.70838	GZMB	FDR	T cell activation	ENSG00000100453
0.925955	0.982557	0.975001	0.940675	0.697414	0.657539	0.6987	0.560403	0.79709	0.97303	IFNG	FDR	T cell activation	ENSG00000111537
0.638489	0.324138	0.93461	0.957747	0.858711	0.417737	0.961763	0.953277	0.875412	0.890602	CD44	FDR	T cell activation	ENSG00000026508
0.513523	0.991826	0.805701	0.437557	0.725001	0.687548	0.0554335	0.911129	0.716974	0.955145	IL2RA	FDR	T cell activation	ENSG00000134460
0.775053	0.50733	0.954801	0.492399	0.00458245	0.717544	0.142921	0.95557	0.979242	0.971135	XCL1	FDR	T cell activation	ENSG00000143184
0.616096	0.922099	0.961426	0.430612	0.0803606	0.830819	0.779376	0.995191	0.952982	0.875204	TNFRSF18	FDR	T cell activation	ENSG00000186891
0.326672	0.324138	0.636912	0.88497	0.827322	0.657539	0.666325	0.826783	0.959369	0.889384	ITGAL	FDR	T cell activation	ENSG00000005844
0.977715	0.851034	0.790642	0.892909	0.998666	0.808342	0.92832	0.694214	0.729355	0.976031	MKI67	FDR	Cell proliferation	ENSG00000148773
0.675284	0.99129	0.796033	0.974636	0.723142	0.783493	0.803542	0.582906	0.65194	0.95057	CENPF	FDR	Cell proliferation	ENSG00000117724
0.626584	0.712619	0.988065	0.950603	0.794302	0.847567	0.940719	0.963281	0.916343	0.992719	TOPBP1	FDR	Cell proliferation	ENSG00000163781
0.16238	0.488212	-0.0141741	-0.173749	-0.132573	-0.205329	0.00644493	0.0546433	0.0457963	-0.211801	IL7R	log(Fold Change)	T cell resting state	ENSG00000168685
0.13222	0.175027	0.102445	0.090258	0.0809217	-0.141956	-0.0347481	-0.183987	0.0331388	0.0164815	CCR7	log(Fold Change)	T cell resting state	ENSG00000126353
-0.587275	0.0653139	-0.0129997	-0.0929133	0.336704	-0.0113209	0.0273288	0.15983	-0.142002	-0.313135	GZMB	log(Fold Change)	T cell activation	ENSG00000100453
0.172492	0.0627933	0.0509483	-0.0938231	0.218236	-0.513743	-0.29415	0.48837	-0.3156	0.121107	IFNG	log(Fold Change)	T cell activation	ENSG00000111537
-0.173274	0.200109	-0.0377381	-0.0194542	0.0469861	0.169564	0.011498	-0.0268817	-0.0731931	-0.094529	CD44	log(Fold Change)	T cell activation	ENSG00000026508
-0.273836	0.002363	-0.096078	-0.201721	0.0676243	-0.16799	0.214961	0.0646176	-0.146755	0.0454724	IL2RA	log(Fold Change)	T cell activation	ENSG00000134460
-0.193955	-0.407972	-0.0483238	0.218652	0.540612	0.175554	-0.498834	-0.0617354	-0.0251464	-0.078101	XCL1	log(Fold Change)	T cell activation	ENSG00000143184
-0.47717	-0.1758	-0.0540175	0.313625	0.391523	-0.215347	0.137336	0.00955284	-0.0740322	0.20769	TNFRSF18	log(Fold Change)	T cell activation	ENSG00000186891
0.167771	-0.17147	0.086469	-0.0366567	-0.0420444	-0.0956654	-0.0738051	0.0572705	-0.0228492	-0.0753722	ITGAL	log(Fold Change)	T cell activation	ENSG00000005844
-0.033117	0.0260298	-0.0774131	-0.0424036	-0.00842991	-0.0980655	-0.0721901	0.0584993	0.061044	0.0184113	MKI67	log(Fold Change)	Cell proliferation	ENSG00000148773
0.112212	-0.0045008	-0.0881369	0.015496	-0.0723764	-0.111561	-0.0892006	0.110457	0.08886	0.043021	CENPF	log(Fold Change)	Cell proliferation	ENSG00000117724
-0.163611	-0.14073	-0.0070652	-0.0196884	-0.0577596	0.0636373	-0.0241239	0.0234494	0.0447817	0.00594919	TOPBP1	log(Fold Change)	Cell proliferation	ENSG00000163781
