# Supplementary material for: A new Bayesian factor analysis method improves detection of genes and biological processes affected by perturbations in single-cell CRISPR screening
Source: Nat Methods. 2023 Sep 28;20(11):1693–703. doi: 10.1038/s41592-023-02017-4 (PMC10630124; doi:10.1038/s41592-023-02017-4)
Supplement: Supplementary file 14 — Statistical source data. [file 41592_2023_2017_MOESM14_ESM.xlsx]

## Sheet: Extended Data Fig. 7a (T cells)
geneID	method
ENSG00000005022	GSFA & MAST
ENSG00000005448	GSFA & MAST
ENSG00000019582	GSFA & MAST
ENSG00000026025	GSFA & MAST
ENSG00000034510	GSFA & MAST
ENSG00000067225	GSFA & MAST
ENSG00000074800	GSFA & MAST
ENSG00000075624	GSFA & MAST
ENSG00000087086	GSFA & MAST
ENSG00000092841	GSFA & MAST
ENSG00000100097	GSFA & MAST
ENSG00000100453	GSFA & MAST
ENSG00000101608	GSFA & MAST
ENSG00000102144	GSFA & MAST
ENSG00000102879	GSFA & MAST
ENSG00000103363	GSFA & MAST
ENSG00000104765	GSFA & MAST
ENSG00000105220	GSFA & MAST
ENSG00000108702	GSFA & MAST
ENSG00000109107	GSFA & MAST
ENSG00000111348	GSFA & MAST
ENSG00000111640	GSFA & MAST
ENSG00000111669	GSFA & MAST
ENSG00000114023	GSFA & MAST
ENSG00000114737	GSFA & MAST
ENSG00000115350	GSFA & MAST
ENSG00000115415	GSFA & MAST
ENSG00000119705	GSFA & MAST
ENSG00000120875	GSFA & MAST
ENSG00000120913	GSFA & MAST
ENSG00000122986	GSFA & MAST
ENSG00000125629	GSFA & MAST
ENSG00000128050	GSFA & MAST
ENSG00000130755	GSFA & MAST
ENSG00000134333	GSFA & MAST
ENSG00000134460	GSFA & MAST
ENSG00000135245	GSFA & MAST
ENSG00000141526	GSFA & MAST
ENSG00000142227	GSFA & MAST
ENSG00000142669	GSFA & MAST
ENSG00000143184	GSFA & MAST
ENSG00000143185	GSFA & MAST
ENSG00000143851	GSFA & MAST
ENSG00000145649	GSFA & MAST
ENSG00000149925	GSFA & MAST
ENSG00000162924	GSFA & MAST
ENSG00000164096	GSFA & MAST
ENSG00000164687	GSFA & MAST
ENSG00000166710	GSFA & MAST
ENSG00000167283	GSFA & MAST
ENSG00000168036	GSFA & MAST
ENSG00000168209	GSFA & MAST
ENSG00000168685	GSFA & MAST
ENSG00000170955	GSFA & MAST
ENSG00000171314	GSFA & MAST
ENSG00000171476	GSFA & MAST
ENSG00000172531	GSFA & MAST
ENSG00000172543	GSFA & MAST
ENSG00000173762	GSFA & MAST
ENSG00000176171	GSFA & MAST
ENSG00000177606	GSFA & MAST
ENSG00000189043	GSFA & MAST
ENSG00000196154	GSFA & MAST
ENSG00000196405	GSFA & MAST
ENSG00000197448	GSFA & MAST
ENSG00000197747	GSFA & MAST
ENSG00000197930	GSFA & MAST
ENSG00000205542	GSFA & MAST
ENSG00000214087	GSFA & MAST
ENSG00000223865	GSFA & MAST
ENSG00000227507	GSFA & MAST
ENSG00000240972	GSFA & MAST
ENSG00000241837	GSFA & MAST
ENSG00000265972	GSFA & MAST
ENSG00000277734	GSFA & MAST
ENSG00000002586	GSFA only
ENSG00000002822	GSFA only
ENSG00000003402	GSFA only
ENSG00000004468	GSFA only
ENSG00000004478	GSFA only
ENSG00000004897	GSFA only
ENSG00000005059	GSFA only
ENSG00000005844	GSFA only
ENSG00000006530	GSFA only
ENSG00000006634	GSFA only
ENSG00000008018	GSFA only
ENSG00000008282	GSFA only
ENSG00000008517	GSFA only
ENSG00000008988	GSFA only
ENSG00000009790	GSFA only
ENSG00000010278	GSFA only
ENSG00000010292	GSFA only
ENSG00000010810	GSFA only
ENSG00000011590	GSFA only
ENSG00000012048	GSFA only
ENSG00000013364	GSFA only
ENSG00000013810	GSFA only
ENSG00000014641	GSFA only
ENSG00000015475	GSFA only
ENSG00000020633	GSFA only
ENSG00000023445	GSFA only
ENSG00000023902	GSFA only
ENSG00000024526	GSFA only
ENSG00000025770	GSFA only
ENSG00000026508	GSFA only
ENSG00000026751	GSFA only
ENSG00000027869	GSFA only
ENSG00000028137	GSFA only
ENSG00000028277	GSFA only
ENSG00000029993	GSFA only
ENSG00000033170	GSFA only
ENSG00000033867	GSFA only
ENSG00000034152	GSFA only
ENSG00000034677	GSFA only
ENSG00000040275	GSFA only
ENSG00000041357	GSFA only
ENSG00000042493	GSFA only
ENSG00000042753	GSFA only
ENSG00000043462	GSFA only
ENSG00000044574	GSFA only
ENSG00000048162	GSFA only
ENSG00000049247	GSFA only
ENSG00000050344	GSFA only
ENSG00000051108	GSFA only
ENSG00000051523	GSFA only
ENSG00000051596	GSFA only
ENSG00000053372	GSFA only
ENSG00000054118	GSFA only
ENSG00000054148	GSFA only
ENSG00000054654	GSFA only
ENSG00000056558	GSFA only
ENSG00000057657	GSFA only
ENSG00000060138	GSFA only
ENSG00000061273	GSFA only
ENSG00000063177	GSFA only
ENSG00000064201	GSFA only
ENSG00000064666	GSFA only
ENSG00000065809	GSFA only
ENSG00000065911	GSFA only
ENSG00000065978	GSFA only
ENSG00000066279	GSFA only
ENSG00000066923	GSFA only
ENSG00000067057	GSFA only
ENSG00000068489	GSFA only
ENSG00000068796	GSFA only
ENSG00000068831	GSFA only
ENSG00000069275	GSFA only
ENSG00000069667	GSFA only
ENSG00000070081	GSFA only
ENSG00000070756	GSFA only
ENSG00000070831	GSFA only
ENSG00000070961	GSFA only
ENSG00000071082	GSFA only
ENSG00000071127	GSFA only
ENSG00000071205	GSFA only
ENSG00000071575	GSFA only
ENSG00000072110	GSFA only
ENSG00000072274	GSFA only
ENSG00000072501	GSFA only
ENSG00000072571	GSFA only
ENSG00000072818	GSFA only
ENSG00000074266	GSFA only
ENSG00000074706	GSFA only
ENSG00000074842	GSFA only
ENSG00000074966	GSFA only
ENSG00000075218	GSFA only
ENSG00000075415	GSFA only
ENSG00000076043	GSFA only
ENSG00000076604	GSFA only
ENSG00000077150	GSFA only
ENSG00000077152	GSFA only
ENSG00000077238	GSFA only
ENSG00000077312	GSFA only
ENSG00000077549	GSFA only
ENSG00000077782	GSFA only
ENSG00000078304	GSFA only
ENSG00000078596	GSFA only
ENSG00000079263	GSFA only
ENSG00000079459	GSFA only
ENSG00000079616	GSFA only
ENSG00000079739	GSFA only
ENSG00000079819	GSFA only
ENSG00000080503	GSFA only
ENSG00000080822	GSFA only
ENSG00000080824	GSFA only
ENSG00000080986	GSFA only
ENSG00000081059	GSFA only
ENSG00000081320	GSFA only
ENSG00000082074	GSFA only
ENSG00000082153	GSFA only
ENSG00000083457	GSFA only
ENSG00000083799	GSFA only
ENSG00000083845	GSFA only
ENSG00000084070	GSFA only
ENSG00000084207	GSFA only
ENSG00000084676	GSFA only
ENSG00000085063	GSFA only
ENSG00000085117	GSFA only
ENSG00000085662	GSFA only
ENSG00000086061	GSFA only
ENSG00000086062	GSFA only
ENSG00000086300	GSFA only
ENSG00000087088	GSFA only
ENSG00000087586	GSFA only
ENSG00000088325	GSFA only
ENSG00000088832	GSFA only
ENSG00000088986	GSFA only
ENSG00000088992	GSFA only
ENSG00000089009	GSFA only
ENSG00000089012	GSFA only
ENSG00000089063	GSFA only
ENSG00000089157	GSFA only
ENSG00000089220	GSFA only
ENSG00000089248	GSFA only
ENSG00000089327	GSFA only
ENSG00000089351	GSFA only
ENSG00000089486	GSFA only
ENSG00000089685	GSFA only
ENSG00000089692	GSFA only
ENSG00000089737	GSFA only
ENSG00000090013	GSFA only
ENSG00000090104	GSFA only
ENSG00000090266	GSFA only
ENSG00000090554	GSFA only
ENSG00000090889	GSFA only
ENSG00000091039	GSFA only
ENSG00000091317	GSFA only
ENSG00000091651	GSFA only
ENSG00000092010	GSFA only
ENSG00000092140	GSFA only
ENSG00000092199	GSFA only
ENSG00000092470	GSFA only
ENSG00000092621	GSFA only
ENSG00000092820	GSFA only
ENSG00000092853	GSFA only
ENSG00000094916	GSFA only
ENSG00000095794	GSFA only
ENSG00000096060	GSFA only
ENSG00000096384	GSFA only
ENSG00000099194	GSFA only
ENSG00000099204	GSFA only
ENSG00000099341	GSFA only
ENSG00000099622	GSFA only
ENSG00000099783	GSFA only
ENSG00000099795	GSFA only
ENSG00000099797	GSFA only
ENSG00000099800	GSFA only
ENSG00000099917	GSFA only
ENSG00000099977	GSFA only
ENSG00000099985	GSFA only
ENSG00000100027	GSFA only
ENSG00000100060	GSFA only
ENSG00000100092	GSFA only
ENSG00000100100	GSFA only
ENSG00000100116	GSFA only
ENSG00000100129	GSFA only
ENSG00000100162	GSFA only
ENSG00000100219	GSFA only
ENSG00000100242	GSFA only
ENSG00000100300	GSFA only
ENSG00000100316	GSFA only
ENSG00000100345	GSFA only
ENSG00000100351	GSFA only
ENSG00000100365	GSFA only
ENSG00000100376	GSFA only
ENSG00000100385	GSFA only
ENSG00000100450	GSFA only
ENSG00000100523	GSFA only
ENSG00000100526	GSFA only
ENSG00000100599	GSFA only
ENSG00000100628	GSFA only
ENSG00000100644	GSFA only
ENSG00000100823	GSFA only
ENSG00000100906	GSFA only
ENSG00000100908	GSFA only
ENSG00000100911	GSFA only
ENSG00000101057	GSFA only
ENSG00000101109	GSFA only
ENSG00000101182	GSFA only
ENSG00000101224	GSFA only
ENSG00000101347	GSFA only
ENSG00000101350	GSFA only
ENSG00000101361	GSFA only
ENSG00000101412	GSFA only
ENSG00000101421	GSFA only
ENSG00000101596	GSFA only
ENSG00000101695	GSFA only
ENSG00000102007	GSFA only
ENSG00000102096	GSFA only
ENSG00000102172	GSFA only
ENSG00000102265	GSFA only
ENSG00000102317	GSFA only
ENSG00000102471	GSFA only
ENSG00000102575	GSFA only
ENSG00000102760	GSFA only
ENSG00000102871	GSFA only
ENSG00000102898	GSFA only
ENSG00000102974	GSFA only
ENSG00000103035	GSFA only
ENSG00000103187	GSFA only
ENSG00000103202	GSFA only
ENSG00000103253	GSFA only
ENSG00000103254	GSFA only
ENSG00000103415	GSFA only
ENSG00000103479	GSFA only
ENSG00000103490	GSFA only
ENSG00000103522	GSFA only
ENSG00000103642	GSFA only
ENSG00000103995	GSFA only
ENSG00000104408	GSFA only
ENSG00000104490	GSFA only
ENSG00000104529	GSFA only
ENSG00000104549	GSFA only
ENSG00000104660	GSFA only
ENSG00000104783	GSFA only
ENSG00000104814	GSFA only
ENSG00000104856	GSFA only
ENSG00000104889	GSFA only
ENSG00000104904	GSFA only
ENSG00000104964	GSFA only
ENSG00000104979	GSFA only
ENSG00000104998	GSFA only
ENSG00000105011	GSFA only
ENSG00000105193	GSFA only
ENSG00000105281	GSFA only
ENSG00000105327	GSFA only
ENSG00000105329	GSFA only
ENSG00000105355	GSFA only
ENSG00000105369	GSFA only
ENSG00000105372	GSFA only
ENSG00000105373	GSFA only
ENSG00000105374	GSFA only
ENSG00000105379	GSFA only
ENSG00000105393	GSFA only
ENSG00000105486	GSFA only
ENSG00000105640	GSFA only
ENSG00000105669	GSFA only
ENSG00000105701	GSFA only
ENSG00000105810	GSFA only
ENSG00000105835	GSFA only
ENSG00000105879	GSFA only
ENSG00000105968	GSFA only
ENSG00000106153	GSFA only
ENSG00000106211	GSFA only
ENSG00000106268	GSFA only
ENSG00000106355	GSFA only
ENSG00000106399	GSFA only
ENSG00000106462	GSFA only
ENSG00000106560	GSFA only
ENSG00000106588	GSFA only
ENSG00000106605	GSFA only
ENSG00000106733	GSFA only
ENSG00000106785	GSFA only
ENSG00000106803	GSFA only
ENSG00000107020	GSFA only
ENSG00000107223	GSFA only
ENSG00000107485	GSFA only
ENSG00000107581	GSFA only
ENSG00000107738	GSFA only
ENSG00000107742	GSFA only
ENSG00000107833	GSFA only
ENSG00000107968	GSFA only
ENSG00000108055	GSFA only
ENSG00000108091	GSFA only
ENSG00000108106	GSFA only
ENSG00000108107	GSFA only
ENSG00000108298	GSFA only
ENSG00000108468	GSFA only
ENSG00000108518	GSFA only
ENSG00000108523	GSFA only
ENSG00000108561	GSFA only
ENSG00000108622	GSFA only
ENSG00000108639	GSFA only
ENSG00000108654	GSFA only
ENSG00000108669	GSFA only
ENSG00000108798	GSFA only
ENSG00000108953	GSFA only
ENSG00000109046	GSFA only
ENSG00000109062	GSFA only
ENSG00000109103	GSFA only
ENSG00000109390	GSFA only
ENSG00000109452	GSFA only
ENSG00000109475	GSFA only
ENSG00000109685	GSFA only
ENSG00000109736	GSFA only
ENSG00000109787	GSFA only
ENSG00000109805	GSFA only
ENSG00000109861	GSFA only
ENSG00000109881	GSFA only
ENSG00000109943	GSFA only
ENSG00000110104	GSFA only
ENSG00000110200	GSFA only
ENSG00000110324	GSFA only
ENSG00000110619	GSFA only
ENSG00000110700	GSFA only
ENSG00000110841	GSFA only
ENSG00000110852	GSFA only
ENSG00000110876	GSFA only
ENSG00000110934	GSFA only
ENSG00000111229	GSFA only
ENSG00000111237	GSFA only
ENSG00000111247	GSFA only
ENSG00000111537	GSFA only
ENSG00000111639	GSFA only
ENSG00000111665	GSFA only
ENSG00000111670	GSFA only
ENSG00000111678	GSFA only
ENSG00000111679	GSFA only
ENSG00000111716	GSFA only
ENSG00000111775	GSFA only
ENSG00000111796	GSFA only
ENSG00000111913	GSFA only
ENSG00000112029	GSFA only
ENSG00000112079	GSFA only
ENSG00000112081	GSFA only
ENSG00000112306	GSFA only
ENSG00000112308	GSFA only
ENSG00000112419	GSFA only
ENSG00000112514	GSFA only
ENSG00000112576	GSFA only
ENSG00000112667	GSFA only
ENSG00000112685	GSFA only
ENSG00000112695	GSFA only
ENSG00000112972	GSFA only
ENSG00000112983	GSFA only
ENSG00000113088	GSFA only
ENSG00000113263	GSFA only
ENSG00000113368	GSFA only
ENSG00000113387	GSFA only
ENSG00000113558	GSFA only
ENSG00000113580	GSFA only
ENSG00000113648	GSFA only
ENSG00000113732	GSFA only
ENSG00000113749	GSFA only
ENSG00000113810	GSFA only
ENSG00000113851	GSFA only
ENSG00000114353	GSFA only
ENSG00000114391	GSFA only
ENSG00000114686	GSFA only
ENSG00000114861	GSFA only
ENSG00000114942	GSFA only
ENSG00000114956	GSFA only
ENSG00000115053	GSFA only
ENSG00000115073	GSFA only
ENSG00000115091	GSFA only
ENSG00000115128	GSFA only
ENSG00000115163	GSFA only
ENSG00000115232	GSFA only
ENSG00000115268	GSFA only
ENSG00000115306	GSFA only
ENSG00000115317	GSFA only
ENSG00000115523	GSFA only
ENSG00000115541	GSFA only
ENSG00000115687	GSFA only
ENSG00000115738	GSFA only
ENSG00000115758	GSFA only
ENSG00000115866	GSFA only
ENSG00000115875	GSFA only
ENSG00000115902	GSFA only
ENSG00000115904	GSFA only
ENSG00000115944	GSFA only
ENSG00000116030	GSFA only
ENSG00000116209	GSFA only
ENSG00000116251	GSFA only
ENSG00000116288	GSFA only
ENSG00000116489	GSFA only
ENSG00000116560	GSFA only
ENSG00000116586	GSFA only
ENSG00000116649	GSFA only
ENSG00000116670	GSFA only
ENSG00000116679	GSFA only
ENSG00000116717	GSFA only
ENSG00000116824	GSFA only
ENSG00000116830	GSFA only
ENSG00000116871	GSFA only
ENSG00000117090	GSFA only
ENSG00000117091	GSFA only
ENSG00000117280	GSFA only
ENSG00000117318	GSFA only
ENSG00000117399	GSFA only
ENSG00000117448	GSFA only
ENSG00000117450	GSFA only
ENSG00000117632	GSFA only
ENSG00000117724	GSFA only
ENSG00000117984	GSFA only
ENSG00000118181	GSFA only
ENSG00000118193	GSFA only
ENSG00000118308	GSFA only
ENSG00000118418	GSFA only
ENSG00000118513	GSFA only
ENSG00000118640	GSFA only
ENSG00000118680	GSFA only
ENSG00000118971	GSFA only
ENSG00000119333	GSFA only
ENSG00000119335	GSFA only
ENSG00000119397	GSFA only
ENSG00000119403	GSFA only
ENSG00000119487	GSFA only
ENSG00000119537	GSFA only
ENSG00000119632	GSFA only
ENSG00000119655	GSFA only
ENSG00000119714	GSFA only
ENSG00000119772	GSFA only
ENSG00000119969	GSFA only
ENSG00000119977	GSFA only
ENSG00000119979	GSFA only
ENSG00000120280	GSFA only
ENSG00000120334	GSFA only
ENSG00000120533	GSFA only
ENSG00000120690	GSFA only
ENSG00000120742	GSFA only
ENSG00000120802	GSFA only
ENSG00000120915	GSFA only
ENSG00000120963	GSFA only
ENSG00000121152	GSFA only
ENSG00000121211	GSFA only
ENSG00000121858	GSFA only
ENSG00000121966	GSFA only
ENSG00000122026	GSFA only
ENSG00000122034	GSFA only
ENSG00000122085	GSFA only
ENSG00000122299	GSFA only
ENSG00000122378	GSFA only
ENSG00000122406	GSFA only
ENSG00000122483	GSFA only
ENSG00000122545	GSFA only
ENSG00000122566	GSFA only
ENSG00000122591	GSFA only
ENSG00000122674	GSFA only
ENSG00000122862	GSFA only
ENSG00000122952	GSFA only
ENSG00000123080	GSFA only
ENSG00000123131	GSFA only
ENSG00000123136	GSFA only
ENSG00000123146	GSFA only
ENSG00000123219	GSFA only
ENSG00000123240	GSFA only
ENSG00000123349	GSFA only
ENSG00000123416	GSFA only
ENSG00000123485	GSFA only
ENSG00000123562	GSFA only
ENSG00000123600	GSFA only
ENSG00000123685	GSFA only
ENSG00000123892	GSFA only
ENSG00000123975	GSFA only
ENSG00000124172	GSFA only
ENSG00000124191	GSFA only
ENSG00000124496	GSFA only
ENSG00000124562	GSFA only
ENSG00000124570	GSFA only
ENSG00000124575	GSFA only
ENSG00000124614	GSFA only
ENSG00000124766	GSFA only
ENSG00000124767	GSFA only
ENSG00000124795	GSFA only
ENSG00000124802	GSFA only
ENSG00000124831	GSFA only
ENSG00000125148	GSFA only
ENSG00000125347	GSFA only
ENSG00000125354	GSFA only
ENSG00000125384	GSFA only
ENSG00000125534	GSFA only
ENSG00000125691	GSFA only
ENSG00000125726	GSFA only
ENSG00000125735	GSFA only
ENSG00000125743	GSFA only
ENSG00000125827	GSFA only
ENSG00000125835	GSFA only
ENSG00000125868	GSFA only
ENSG00000125877	GSFA only
ENSG00000125910	GSFA only
ENSG00000125970	GSFA only
ENSG00000126067	GSFA only
ENSG00000126264	GSFA only
ENSG00000126267	GSFA only
ENSG00000126353	GSFA only
ENSG00000126453	GSFA only
ENSG00000126457	GSFA only
ENSG00000126787	GSFA only
ENSG00000126934	GSFA only
ENSG00000127184	GSFA only
ENSG00000127334	GSFA only
ENSG00000127337	GSFA only
ENSG00000127483	GSFA only
ENSG00000127528	GSFA only
ENSG00000127824	GSFA only
ENSG00000127884	GSFA only
ENSG00000127922	GSFA only
ENSG00000128016	GSFA only
ENSG00000128185	GSFA only
ENSG00000128228	GSFA only
ENSG00000128245	GSFA only
ENSG00000128272	GSFA only
ENSG00000128294	GSFA only
ENSG00000128309	GSFA only
ENSG00000128340	GSFA only
ENSG00000128944	GSFA only
ENSG00000128951	GSFA only
ENSG00000129355	GSFA only
ENSG00000129534	GSFA only
ENSG00000129559	GSFA only
ENSG00000129625	GSFA only
ENSG00000129810	GSFA only
ENSG00000130204	GSFA only
ENSG00000130255	GSFA only
ENSG00000130303	GSFA only
ENSG00000130332	GSFA only
ENSG00000130340	GSFA only
ENSG00000130348	GSFA only
ENSG00000130429	GSFA only
ENSG00000130520	GSFA only
ENSG00000130522	GSFA only
ENSG00000130592	GSFA only
ENSG00000130725	GSFA only
ENSG00000130741	GSFA only
ENSG00000130770	GSFA only
ENSG00000130775	GSFA only
ENSG00000130810	GSFA only
ENSG00000130816	GSFA only
ENSG00000131143	GSFA only
ENSG00000131153	GSFA only
ENSG00000131174	GSFA only
ENSG00000131236	GSFA only
ENSG00000131351	GSFA only
ENSG00000131370	GSFA only
ENSG00000131378	GSFA only
ENSG00000131462	GSFA only
ENSG00000131469	GSFA only
ENSG00000131495	GSFA only
ENSG00000131507	GSFA only
ENSG00000131634	GSFA only
ENSG00000131669	GSFA only
ENSG00000131747	GSFA only
ENSG00000131981	GSFA only
ENSG00000132329	GSFA only
ENSG00000132341	GSFA only
ENSG00000132432	GSFA only
ENSG00000132475	GSFA only
ENSG00000132507	GSFA only
ENSG00000132530	GSFA only
ENSG00000132646	GSFA only
ENSG00000132965	GSFA only
ENSG00000133030	GSFA only
ENSG00000133112	GSFA only
ENSG00000133134	GSFA only
ENSG00000133574	GSFA only
ENSG00000133639	GSFA only
ENSG00000133703	GSFA only
ENSG00000133739	GSFA only
ENSG00000133816	GSFA only
ENSG00000133818	GSFA only
ENSG00000133872	GSFA only
ENSG00000133935	GSFA only
ENSG00000134057	GSFA only
ENSG00000134072	GSFA only
ENSG00000134107	GSFA only
ENSG00000134193	GSFA only
ENSG00000134242	GSFA only
ENSG00000134285	GSFA only
ENSG00000134291	GSFA only
ENSG00000134308	GSFA only
ENSG00000134352	GSFA only
ENSG00000134419	GSFA only
ENSG00000134453	GSFA only
ENSG00000134539	GSFA only
ENSG00000134574	GSFA only
ENSG00000134594	GSFA only
ENSG00000134690	GSFA only
ENSG00000134779	GSFA only
ENSG00000134802	GSFA only
ENSG00000134809	GSFA only
ENSG00000134824	GSFA only
ENSG00000134900	GSFA only
ENSG00000134954	GSFA only
ENSG00000134996	GSFA only
ENSG00000135046	GSFA only
ENSG00000135048	GSFA only
ENSG00000135069	GSFA only
ENSG00000135077	GSFA only
ENSG00000135185	GSFA only
ENSG00000135272	GSFA only
ENSG00000135390	GSFA only
ENSG00000135404	GSFA only
ENSG00000135441	GSFA only
ENSG00000135451	GSFA only
ENSG00000135480	GSFA only
ENSG00000135486	GSFA only
ENSG00000135535	GSFA only
ENSG00000135541	GSFA only
ENSG00000135678	GSFA only
ENSG00000135778	GSFA only
ENSG00000135821	GSFA only
ENSG00000135842	GSFA only
ENSG00000135916	GSFA only
ENSG00000136003	GSFA only
ENSG00000136104	GSFA only
ENSG00000136108	GSFA only
ENSG00000136111	GSFA only
ENSG00000136156	GSFA only
ENSG00000136161	GSFA only
ENSG00000136167	GSFA only
ENSG00000136213	GSFA only
ENSG00000136286	GSFA only
ENSG00000136485	GSFA only
ENSG00000136490	GSFA only
ENSG00000136603	GSFA only
ENSG00000136717	GSFA only
ENSG00000136738	GSFA only
ENSG00000136810	GSFA only
ENSG00000136819	GSFA only
ENSG00000136824	GSFA only
ENSG00000136861	GSFA only
ENSG00000136888	GSFA only
ENSG00000136938	GSFA only
ENSG00000136942	GSFA only
ENSG00000136997	GSFA only
ENSG00000137076	GSFA only
ENSG00000137078	GSFA only
ENSG00000137100	GSFA only
ENSG00000137106	GSFA only
ENSG00000137154	GSFA only
ENSG00000137193	GSFA only
ENSG00000137210	GSFA only
ENSG00000137265	GSFA only
ENSG00000137309	GSFA only
ENSG00000137310	GSFA only
ENSG00000137312	GSFA only
ENSG00000137331	GSFA only
ENSG00000137441	GSFA only
ENSG00000137501	GSFA only
ENSG00000137563	GSFA only
ENSG00000137601	GSFA only
ENSG00000137642	GSFA only
ENSG00000137710	GSFA only
ENSG00000137714	GSFA only
ENSG00000137767	GSFA only
ENSG00000137804	GSFA only
ENSG00000137807	GSFA only
ENSG00000137812	GSFA only
ENSG00000137818	GSFA only
ENSG00000137876	GSFA only
ENSG00000137880	GSFA only
ENSG00000138061	GSFA only
ENSG00000138160	GSFA only
ENSG00000138172	GSFA only
ENSG00000138175	GSFA only
ENSG00000138180	GSFA only
ENSG00000138182	GSFA only
ENSG00000138185	GSFA only
ENSG00000138326	GSFA only
ENSG00000138376	GSFA only
ENSG00000138385	GSFA only
ENSG00000138495	GSFA only
ENSG00000138668	GSFA only
ENSG00000138758	GSFA only
ENSG00000138778	GSFA only
ENSG00000138964	GSFA only
ENSG00000139116	GSFA only
ENSG00000139168	GSFA only
ENSG00000139193	GSFA only
ENSG00000139289	GSFA only
ENSG00000139343	GSFA only
ENSG00000139428	GSFA only
ENSG00000139618	GSFA only
ENSG00000139626	GSFA only
ENSG00000139641	GSFA only
ENSG00000139644	GSFA only
ENSG00000139684	GSFA only
ENSG00000139725	GSFA only
ENSG00000139734	GSFA only
ENSG00000140030	GSFA only
ENSG00000140105	GSFA only
ENSG00000140264	GSFA only
ENSG00000140280	GSFA only
ENSG00000140319	GSFA only
ENSG00000140332	GSFA only
ENSG00000140451	GSFA only
ENSG00000140511	GSFA only
ENSG00000140525	GSFA only
ENSG00000140564	GSFA only
ENSG00000140848	GSFA only
ENSG00000140931	GSFA only
ENSG00000140988	GSFA only
ENSG00000141101	GSFA only
ENSG00000141295	GSFA only
ENSG00000141480	GSFA only
ENSG00000141552	GSFA only
ENSG00000141562	GSFA only
ENSG00000141576	GSFA only
ENSG00000141682	GSFA only
ENSG00000141753	GSFA only
ENSG00000142168	GSFA only
ENSG00000142173	GSFA only
ENSG00000142230	GSFA only
ENSG00000142347	GSFA only
ENSG00000142507	GSFA only
ENSG00000142534	GSFA only
ENSG00000142541	GSFA only
ENSG00000142546	GSFA only
ENSG00000142676	GSFA only
ENSG00000142684	GSFA only
ENSG00000142694	GSFA only
ENSG00000142937	GSFA only
ENSG00000142945	GSFA only
ENSG00000143106	GSFA only
ENSG00000143110	GSFA only
ENSG00000143119	GSFA only
ENSG00000143156	GSFA only
ENSG00000143198	GSFA only
ENSG00000143228	GSFA only
ENSG00000143384	GSFA only
ENSG00000143390	GSFA only
ENSG00000143401	GSFA only
ENSG00000143420	GSFA only
ENSG00000143443	GSFA only
ENSG00000143507	GSFA only
ENSG00000143549	GSFA only
ENSG00000143641	GSFA only
ENSG00000143669	GSFA only
ENSG00000143742	GSFA only
ENSG00000143774	GSFA only
ENSG00000143815	GSFA only
ENSG00000143889	GSFA only
ENSG00000143891	GSFA only
ENSG00000143933	GSFA only
ENSG00000143947	GSFA only
ENSG00000143977	GSFA only
ENSG00000144354	GSFA only
ENSG00000144381	GSFA only
ENSG00000144554	GSFA only
ENSG00000144580	GSFA only
ENSG00000144713	GSFA only
ENSG00000145050	GSFA only
ENSG00000145220	GSFA only
ENSG00000145247	GSFA only
ENSG00000145287	GSFA only
ENSG00000145365	GSFA only
ENSG00000145386	GSFA only
ENSG00000145425	GSFA only
ENSG00000145494	GSFA only
ENSG00000145592	GSFA only
ENSG00000145703	GSFA only
ENSG00000145736	GSFA only
ENSG00000145741	GSFA only
ENSG00000145779	GSFA only
ENSG00000145850	GSFA only
ENSG00000145901	GSFA only
ENSG00000146112	GSFA only
ENSG00000146232	GSFA only
ENSG00000146278	GSFA only
ENSG00000146285	GSFA only
ENSG00000146386	GSFA only
ENSG00000146457	GSFA only
ENSG00000146574	GSFA only
ENSG00000146670	GSFA only
ENSG00000146918	GSFA only
ENSG00000147010	GSFA only
ENSG00000147065	GSFA only
ENSG00000147155	GSFA only
ENSG00000147168	GSFA only
ENSG00000147403	GSFA only
ENSG00000147408	GSFA only
ENSG00000147443	GSFA only
ENSG00000147457	GSFA only
ENSG00000147604	GSFA only
ENSG00000147669	GSFA only
ENSG00000147684	GSFA only
ENSG00000147813	GSFA only
ENSG00000147872	GSFA only
ENSG00000148019	GSFA only
ENSG00000148303	GSFA only
ENSG00000148362	GSFA only
ENSG00000148700	GSFA only
ENSG00000148773	GSFA only
ENSG00000148803	GSFA only
ENSG00000148908	GSFA only
ENSG00000149212	GSFA only
ENSG00000149485	GSFA only
ENSG00000149806	GSFA only
ENSG00000149929	GSFA only
ENSG00000150093	GSFA only
ENSG00000150347	GSFA only
ENSG00000150593	GSFA only
ENSG00000150637	GSFA only
ENSG00000150779	GSFA only
ENSG00000150867	GSFA only
ENSG00000150977	GSFA only
ENSG00000150991	GSFA only
ENSG00000150995	GSFA only
ENSG00000151150	GSFA only
ENSG00000151287	GSFA only
ENSG00000151503	GSFA only
ENSG00000151725	GSFA only
ENSG00000152253	GSFA only
ENSG00000152465	GSFA only
ENSG00000152492	GSFA only
ENSG00000152495	GSFA only
ENSG00000152518	GSFA only
ENSG00000152558	GSFA only
ENSG00000152601	GSFA only
ENSG00000152969	GSFA only
ENSG00000153044	GSFA only
ENSG00000153048	GSFA only
ENSG00000153113	GSFA only
ENSG00000153179	GSFA only
ENSG00000153187	GSFA only
ENSG00000153250	GSFA only
ENSG00000153283	GSFA only
ENSG00000153551	GSFA only
ENSG00000153563	GSFA only
ENSG00000153944	GSFA only
ENSG00000154102	GSFA only
ENSG00000154127	GSFA only
ENSG00000154217	GSFA only
ENSG00000154310	GSFA only
ENSG00000154451	GSFA only
ENSG00000154473	GSFA only
ENSG00000154518	GSFA only
ENSG00000154640	GSFA only
ENSG00000154723	GSFA only
ENSG00000154978	GSFA only
ENSG00000155093	GSFA only
ENSG00000155307	GSFA only
ENSG00000155366	GSFA only
ENSG00000155368	GSFA only
ENSG00000155657	GSFA only
ENSG00000155926	GSFA only
ENSG00000156030	GSFA only
ENSG00000156110	GSFA only
ENSG00000156127	GSFA only
ENSG00000156136	GSFA only
ENSG00000156261	GSFA only
ENSG00000156299	GSFA only
ENSG00000156482	GSFA only
ENSG00000156508	GSFA only
ENSG00000156531	GSFA only
ENSG00000156675	GSFA only
ENSG00000156802	GSFA only
ENSG00000156970	GSFA only
ENSG00000156976	GSFA only
ENSG00000157303	GSFA only
ENSG00000157456	GSFA only
ENSG00000157978	GSFA only
ENSG00000158050	GSFA only
ENSG00000158710	GSFA only
ENSG00000158747	GSFA only
ENSG00000158869	GSFA only
ENSG00000159023	GSFA only
ENSG00000159055	GSFA only
ENSG00000159110	GSFA only
ENSG00000159199	GSFA only
ENSG00000159210	GSFA only
ENSG00000159231	GSFA only
ENSG00000159335	GSFA only
ENSG00000159388	GSFA only
ENSG00000159445	GSFA only
ENSG00000159496	GSFA only
ENSG00000159840	GSFA only
ENSG00000159884	GSFA only
ENSG00000160014	GSFA only
ENSG00000160050	GSFA only
ENSG00000160208	GSFA only
ENSG00000160213	GSFA only
ENSG00000160255	GSFA only
ENSG00000160298	GSFA only
ENSG00000160299	GSFA only
ENSG00000160310	GSFA only
ENSG00000160446	GSFA only
ENSG00000160593	GSFA only
ENSG00000160654	GSFA only
ENSG00000160752	GSFA only
ENSG00000160789	GSFA only
ENSG00000160818	GSFA only
ENSG00000160888	GSFA only
ENSG00000160932	GSFA only
ENSG00000160991	GSFA only
ENSG00000161011	GSFA only
ENSG00000161016	GSFA only
ENSG00000161203	GSFA only
ENSG00000161405	GSFA only
ENSG00000161513	GSFA only
ENSG00000161547	GSFA only
ENSG00000161800	GSFA only
ENSG00000161970	GSFA only
ENSG00000161981	GSFA only
ENSG00000162063	GSFA only
ENSG00000162191	GSFA only
ENSG00000162244	GSFA only
ENSG00000162434	GSFA only
ENSG00000162496	GSFA only
ENSG00000162511	GSFA only
ENSG00000162607	GSFA only
ENSG00000162645	GSFA only
ENSG00000162654	GSFA only
ENSG00000162702	GSFA only
ENSG00000162704	GSFA only
ENSG00000162783	GSFA only
ENSG00000162894	GSFA only
ENSG00000162909	GSFA only
ENSG00000163041	GSFA only
ENSG00000163154	GSFA only
ENSG00000163162	GSFA only
ENSG00000163171	GSFA only
ENSG00000163191	GSFA only
ENSG00000163219	GSFA only
ENSG00000163328	GSFA only
ENSG00000163346	GSFA only
ENSG00000163399	GSFA only
ENSG00000163466	GSFA only
ENSG00000163479	GSFA only
ENSG00000163492	GSFA only
ENSG00000163507	GSFA only
ENSG00000163519	GSFA only
ENSG00000163535	GSFA only
ENSG00000163564	GSFA only
ENSG00000163565	GSFA only
ENSG00000163584	GSFA only
ENSG00000163599	GSFA only
ENSG00000163600	GSFA only
ENSG00000163602	GSFA only
ENSG00000163682	GSFA only
ENSG00000163781	GSFA only
ENSG00000163808	GSFA only
ENSG00000163811	GSFA only
ENSG00000163923	GSFA only
ENSG00000163931	GSFA only
ENSG00000163938	GSFA only
ENSG00000163950	GSFA only
ENSG00000164032	GSFA only
ENSG00000164081	GSFA only
ENSG00000164104	GSFA only
ENSG00000164105	GSFA only
ENSG00000164109	GSFA only
ENSG00000164111	GSFA only
ENSG00000164120	GSFA only
ENSG00000164209	GSFA only
ENSG00000164300	GSFA only
ENSG00000164346	GSFA only
ENSG00000164400	GSFA only
ENSG00000164405	GSFA only
ENSG00000164442	GSFA only
ENSG00000164466	GSFA only
ENSG00000164483	GSFA only
ENSG00000164543	GSFA only
ENSG00000164587	GSFA only
ENSG00000164611	GSFA only
ENSG00000164691	GSFA only
ENSG00000164754	GSFA only
ENSG00000164776	GSFA only
ENSG00000164919	GSFA only
ENSG00000164924	GSFA only
ENSG00000164978	GSFA only
ENSG00000164985	GSFA only
ENSG00000165060	GSFA only
ENSG00000165071	GSFA only
ENSG00000165119	GSFA only
ENSG00000165175	GSFA only
ENSG00000165233	GSFA only
ENSG00000165264	GSFA only
ENSG00000165272	GSFA only
ENSG00000165434	GSFA only
ENSG00000165501	GSFA only
ENSG00000165502	GSFA only
ENSG00000165527	GSFA only
ENSG00000165629	GSFA only
ENSG00000165672	GSFA only
ENSG00000165732	GSFA only
ENSG00000165929	GSFA only
ENSG00000165948	GSFA only
ENSG00000165996	GSFA only
ENSG00000166002	GSFA only
ENSG00000166136	GSFA only
ENSG00000166197	GSFA only
ENSG00000166295	GSFA only
ENSG00000166347	GSFA only
ENSG00000166435	GSFA only
ENSG00000166441	GSFA only
ENSG00000166451	GSFA only
ENSG00000166501	GSFA only
ENSG00000166503	GSFA only
ENSG00000166508	GSFA only
ENSG00000166562	GSFA only
ENSG00000166582	GSFA only
ENSG00000166595	GSFA only
ENSG00000166598	GSFA only
ENSG00000166681	GSFA only
ENSG00000166750	GSFA only
ENSG00000166794	GSFA only
ENSG00000166801	GSFA only
ENSG00000166803	GSFA only
ENSG00000166851	GSFA only
ENSG00000166913	GSFA only
ENSG00000167208	GSFA only
ENSG00000167261	GSFA only
ENSG00000167286	GSFA only
ENSG00000167325	GSFA only
ENSG00000167460	GSFA only
ENSG00000167468	GSFA only
ENSG00000167513	GSFA only
ENSG00000167526	GSFA only
ENSG00000167552	GSFA only
ENSG00000167553	GSFA only
ENSG00000167613	GSFA only
ENSG00000167642	GSFA only
ENSG00000167664	GSFA only
ENSG00000167797	GSFA only
ENSG00000167815	GSFA only
ENSG00000167863	GSFA only
ENSG00000167900	GSFA only
ENSG00000167978	GSFA only
ENSG00000167996	GSFA only
ENSG00000168003	GSFA only
ENSG00000168028	GSFA only
ENSG00000168061	GSFA only
ENSG00000168078	GSFA only
ENSG00000168159	GSFA only
ENSG00000168214	GSFA only
ENSG00000168234	GSFA only
ENSG00000168255	GSFA only
ENSG00000168264	GSFA only
ENSG00000168298	GSFA only
ENSG00000168394	GSFA only
ENSG00000168421	GSFA only
ENSG00000168476	GSFA only
ENSG00000168496	GSFA only
ENSG00000168610	GSFA only
ENSG00000168653	GSFA only
ENSG00000168675	GSFA only
ENSG00000168785	GSFA only
ENSG00000168884	GSFA only
ENSG00000168899	GSFA only
ENSG00000168961	GSFA only
ENSG00000169019	GSFA only
ENSG00000169045	GSFA only
ENSG00000169100	GSFA only
ENSG00000169189	GSFA only
ENSG00000169220	GSFA only
ENSG00000169245	GSFA only
ENSG00000169442	GSFA only
ENSG00000169508	GSFA only
ENSG00000169564	GSFA only
ENSG00000169567	GSFA only
ENSG00000169583	GSFA only
ENSG00000169607	GSFA only
ENSG00000169679	GSFA only
ENSG00000169715	GSFA only
ENSG00000169764	GSFA only
ENSG00000169813	GSFA only
ENSG00000169926	GSFA only
ENSG00000170004	GSFA only
ENSG00000170043	GSFA only
ENSG00000170144	GSFA only
ENSG00000170312	GSFA only
ENSG00000170315	GSFA only
ENSG00000170540	GSFA only
ENSG00000170542	GSFA only
ENSG00000170571	GSFA only
ENSG00000170638	GSFA only
ENSG00000170759	GSFA only
ENSG00000170779	GSFA only
ENSG00000170855	GSFA only
ENSG00000170860	GSFA only
ENSG00000170889	GSFA only
ENSG00000170989	GSFA only
ENSG00000171148	GSFA only
ENSG00000171159	GSFA only
ENSG00000171223	GSFA only
ENSG00000171241	GSFA only
ENSG00000171320	GSFA only
ENSG00000171425	GSFA only
ENSG00000171490	GSFA only
ENSG00000171522	GSFA only
ENSG00000171552	GSFA only
ENSG00000171700	GSFA only
ENSG00000171791	GSFA only
ENSG00000171792	GSFA only
ENSG00000171848	GSFA only
ENSG00000171858	GSFA only
ENSG00000171863	GSFA only
ENSG00000172005	GSFA only
ENSG00000172116	GSFA only
ENSG00000172183	GSFA only
ENSG00000172500	GSFA only
ENSG00000172725	GSFA only
ENSG00000172757	GSFA only
ENSG00000172794	GSFA only
ENSG00000172795	GSFA only
ENSG00000172809	GSFA only
ENSG00000172893	GSFA only
ENSG00000172922	GSFA only
ENSG00000172965	GSFA only
ENSG00000173207	GSFA only
ENSG00000173221	GSFA only
ENSG00000173436	GSFA only
ENSG00000173457	GSFA only
ENSG00000173486	GSFA only
ENSG00000173660	GSFA only
ENSG00000173744	GSFA only
ENSG00000173812	GSFA only
ENSG00000173821	GSFA only
ENSG00000173846	GSFA only
ENSG00000173915	GSFA only
ENSG00000174021	GSFA only
ENSG00000174444	GSFA only
ENSG00000174547	GSFA only
ENSG00000174718	GSFA only
ENSG00000174748	GSFA only
ENSG00000174799	GSFA only
ENSG00000175063	GSFA only
ENSG00000175216	GSFA only
ENSG00000175334	GSFA only
ENSG00000175463	GSFA only
ENSG00000175567	GSFA only
ENSG00000175602	GSFA only
ENSG00000175643	GSFA only
ENSG00000176208	GSFA only
ENSG00000176340	GSFA only
ENSG00000176619	GSFA only
ENSG00000176871	GSFA only
ENSG00000176890	GSFA only
ENSG00000176894	GSFA only
ENSG00000176973	GSFA only
ENSG00000177156	GSFA only
ENSG00000177383	GSFA only
ENSG00000177410	GSFA only
ENSG00000177494	GSFA only
ENSG00000177556	GSFA only
ENSG00000177565	GSFA only
ENSG00000177600	GSFA only
ENSG00000177663	GSFA only
ENSG00000177700	GSFA only
ENSG00000177721	GSFA only
ENSG00000177885	GSFA only
ENSG00000177954	GSFA only
ENSG00000178035	GSFA only
ENSG00000178057	GSFA only
ENSG00000178127	GSFA only
ENSG00000178199	GSFA only
ENSG00000178573	GSFA only
ENSG00000178741	GSFA only
ENSG00000178913	GSFA only
ENSG00000178980	GSFA only
ENSG00000178982	GSFA only
ENSG00000178996	GSFA only
ENSG00000178999	GSFA only
ENSG00000179041	GSFA only
ENSG00000179144	GSFA only
ENSG00000179218	GSFA only
ENSG00000179335	GSFA only
ENSG00000179344	GSFA only
ENSG00000179715	GSFA only
ENSG00000179958	GSFA only
ENSG00000180448	GSFA only
ENSG00000180549	GSFA only
ENSG00000180644	GSFA only
ENSG00000180817	GSFA only
ENSG00000180879	GSFA only
ENSG00000180992	GSFA only
ENSG00000181163	GSFA only
ENSG00000181350	GSFA only
ENSG00000181788	GSFA only
ENSG00000181847	GSFA only
ENSG00000182054	GSFA only
ENSG00000182108	GSFA only
ENSG00000182117	GSFA only
ENSG00000182162	GSFA only
ENSG00000182481	GSFA only
ENSG00000182568	GSFA only
ENSG00000182628	GSFA only
ENSG00000182718	GSFA only
ENSG00000182774	GSFA only
ENSG00000182866	GSFA only
ENSG00000182899	GSFA only
ENSG00000183172	GSFA only
ENSG00000183542	GSFA only
ENSG00000183688	GSFA only
ENSG00000183696	GSFA only
ENSG00000183741	GSFA only
ENSG00000183918	GSFA only
ENSG00000183943	GSFA only
ENSG00000184007	GSFA only
ENSG00000184009	GSFA only
ENSG00000184076	GSFA only
ENSG00000184182	GSFA only
ENSG00000184203	GSFA only
ENSG00000184220	GSFA only
ENSG00000184260	GSFA only
ENSG00000184357	GSFA only
ENSG00000184640	GSFA only
ENSG00000184661	GSFA only
ENSG00000184752	GSFA only
ENSG00000184897	GSFA only
ENSG00000184983	GSFA only
ENSG00000184990	GSFA only
ENSG00000185043	GSFA only
ENSG00000185088	GSFA only
ENSG00000185201	GSFA only
ENSG00000185262	GSFA only
ENSG00000185338	GSFA only
ENSG00000185347	GSFA only
ENSG00000185418	GSFA only
ENSG00000185477	GSFA only
ENSG00000185480	GSFA only
ENSG00000185527	GSFA only
ENSG00000185650	GSFA only
ENSG00000185862	GSFA only
ENSG00000185905	GSFA only
ENSG00000185989	GSFA only
ENSG00000186174	GSFA only
ENSG00000186298	GSFA only
ENSG00000186395	GSFA only
ENSG00000186468	GSFA only
ENSG00000186480	GSFA only
ENSG00000186654	GSFA only
ENSG00000186810	GSFA only
ENSG00000186827	GSFA only
ENSG00000186854	GSFA only
ENSG00000186891	GSFA only
ENSG00000187051	GSFA only
ENSG00000187109	GSFA only
ENSG00000187118	GSFA only
ENSG00000187193	GSFA only
ENSG00000187514	GSFA only
ENSG00000187608	GSFA only
ENSG00000187837	GSFA only
ENSG00000187951	GSFA only
ENSG00000188001	GSFA only
ENSG00000188042	GSFA only
ENSG00000188186	GSFA only
ENSG00000188229	GSFA only
ENSG00000188404	GSFA only
ENSG00000188486	GSFA only
ENSG00000188735	GSFA only
ENSG00000188846	GSFA only
ENSG00000188994	GSFA only
ENSG00000189067	GSFA only
ENSG00000189077	GSFA only
ENSG00000189159	GSFA only
ENSG00000189241	GSFA only
ENSG00000189266	GSFA only
ENSG00000189306	GSFA only
ENSG00000189403	GSFA only
ENSG00000196126	GSFA only
ENSG00000196187	GSFA only
ENSG00000196220	GSFA only
ENSG00000196230	GSFA only
ENSG00000196262	GSFA only
ENSG00000196352	GSFA only
ENSG00000196419	GSFA only
ENSG00000196421	GSFA only
ENSG00000196465	GSFA only
ENSG00000196531	GSFA only
ENSG00000196683	GSFA only
ENSG00000196684	GSFA only
ENSG00000196735	GSFA only
ENSG00000196776	GSFA only
ENSG00000196839	GSFA only
ENSG00000196843	GSFA only
ENSG00000196924	GSFA only
ENSG00000196937	GSFA only
ENSG00000196950	GSFA only
ENSG00000196976	GSFA only
ENSG00000197043	GSFA only
ENSG00000197061	GSFA only
ENSG00000197457	GSFA only
ENSG00000197471	GSFA only
ENSG00000197622	GSFA only
ENSG00000197635	GSFA only
ENSG00000197728	GSFA only
ENSG00000197756	GSFA only
ENSG00000197956	GSFA only
ENSG00000197958	GSFA only
ENSG00000197971	GSFA only
ENSG00000198034	GSFA only
ENSG00000198055	GSFA only
ENSG00000198189	GSFA only
ENSG00000198242	GSFA only
ENSG00000198258	GSFA only
ENSG00000198355	GSFA only
ENSG00000198417	GSFA only
ENSG00000198502	GSFA only
ENSG00000198520	GSFA only
ENSG00000198586	GSFA only
ENSG00000198624	GSFA only
ENSG00000198625	GSFA only
ENSG00000198668	GSFA only
ENSG00000198695	GSFA only
ENSG00000198727	GSFA only
ENSG00000198755	GSFA only
ENSG00000198763	GSFA only
ENSG00000198786	GSFA only
ENSG00000198804	GSFA only
ENSG00000198818	GSFA only
ENSG00000198821	GSFA only
ENSG00000198825	GSFA only
ENSG00000198826	GSFA only
ENSG00000198830	GSFA only
ENSG00000198840	GSFA only
ENSG00000198886	GSFA only
ENSG00000198888	GSFA only
ENSG00000198899	GSFA only
ENSG00000198901	GSFA only
ENSG00000198918	GSFA only
ENSG00000198931	GSFA only
ENSG00000198937	GSFA only
ENSG00000198938	GSFA only
ENSG00000204237	GSFA only
ENSG00000204257	GSFA only
ENSG00000204264	GSFA only
ENSG00000204287	GSFA only
ENSG00000204308	GSFA only
ENSG00000204387	GSFA only
ENSG00000204472	GSFA only
ENSG00000204475	GSFA only
ENSG00000204482	GSFA only
ENSG00000204525	GSFA only
ENSG00000204592	GSFA only
ENSG00000204628	GSFA only
ENSG00000204642	GSFA only
ENSG00000205352	GSFA only
ENSG00000205531	GSFA only
ENSG00000205581	GSFA only
ENSG00000205809	GSFA only
ENSG00000206503	GSFA only
ENSG00000211450	GSFA only
ENSG00000211751	GSFA only
ENSG00000211899	GSFA only
ENSG00000212907	GSFA only
ENSG00000213186	GSFA only
ENSG00000213203	GSFA only
ENSG00000213246	GSFA only
ENSG00000213347	GSFA only
ENSG00000213465	GSFA only
ENSG00000213551	GSFA only
ENSG00000213585	GSFA only
ENSG00000213626	GSFA only
ENSG00000213639	GSFA only
ENSG00000213654	GSFA only
ENSG00000213658	GSFA only
ENSG00000213719	GSFA only
ENSG00000213741	GSFA only
ENSG00000213949	GSFA only
ENSG00000214078	GSFA only
ENSG00000214900	GSFA only
ENSG00000215375	GSFA only
ENSG00000217555	GSFA only
ENSG00000221869	GSFA only
ENSG00000221983	GSFA only
ENSG00000222041	GSFA only
ENSG00000223478	GSFA only
ENSG00000224032	GSFA only
ENSG00000224877	GSFA only
ENSG00000225783	GSFA only
ENSG00000228474	GSFA only
ENSG00000228716	GSFA only
ENSG00000229056	GSFA only
ENSG00000229117	GSFA only
ENSG00000229807	GSFA only
ENSG00000229989	GSFA only
ENSG00000231389	GSFA only
ENSG00000231500	GSFA only
ENSG00000231607	GSFA only
ENSG00000231621	GSFA only
ENSG00000232112	GSFA only
ENSG00000232442	GSFA only
ENSG00000232956	GSFA only
ENSG00000233016	GSFA only
ENSG00000233184	GSFA only
ENSG00000233276	GSFA only
ENSG00000233927	GSFA only
ENSG00000234608	GSFA only
ENSG00000234745	GSFA only
ENSG00000234883	GSFA only
ENSG00000235162	GSFA only
ENSG00000235576	GSFA only
ENSG00000235750	GSFA only
ENSG00000237372	GSFA only
ENSG00000237649	GSFA only
ENSG00000240065	GSFA only
ENSG00000240350	GSFA only
ENSG00000241343	GSFA only
ENSG00000241468	GSFA only
ENSG00000241553	GSFA only
ENSG00000242086	GSFA only
ENSG00000242574	GSFA only
ENSG00000244509	GSFA only
ENSG00000245164	GSFA only
ENSG00000245532	GSFA only
ENSG00000247240	GSFA only
ENSG00000250479	GSFA only
ENSG00000251562	GSFA only
ENSG00000253626	GSFA only
ENSG00000254682	GSFA only
ENSG00000254999	GSFA only
ENSG00000255823	GSFA only
ENSG00000256039	GSFA only
ENSG00000257698	GSFA only
ENSG00000258017	GSFA only
ENSG00000261971	GSFA only
ENSG00000263001	GSFA only
ENSG00000263272	GSFA only
ENSG00000265206	GSFA only
ENSG00000265681	GSFA only
ENSG00000265808	GSFA only
ENSG00000266088	GSFA only
ENSG00000267100	GSFA only
ENSG00000267121	GSFA only
ENSG00000269028	GSFA only
ENSG00000269893	GSFA only
ENSG00000269968	GSFA only
ENSG00000270164	GSFA only
ENSG00000271503	GSFA only
ENSG00000272211	GSFA only
ENSG00000273319	GSFA only
ENSG00000275066	GSFA only
ENSG00000275302	GSFA only
ENSG00000276070	GSFA only
ENSG00000276085	GSFA only
ENSG00000277147	GSFA only
ENSG00000277632	GSFA only
ENSG00000279483	GSFA only
ENSG00000280721	GSFA only
ENSG00000004455	MAST only
ENSG00000106052	MAST only
ENSG00000114120	MAST only
ENSG00000114331	MAST only
ENSG00000118985	MAST only
ENSG00000124733	MAST only
ENSG00000128563	MAST only
ENSG00000130175	MAST only
ENSG00000134545	MAST only
ENSG00000135766	MAST only
ENSG00000163516	MAST only
ENSG00000163882	MAST only
ENSG00000166130	MAST only
ENSG00000166452	MAST only
ENSG00000172115	MAST only
ENSG00000174501	MAST only
ENSG00000177106	MAST only
ENSG00000183258	MAST only
ENSG00000183624	MAST only
ENSG00000213015	MAST only
ENSG00000262246	MAST only

## Sheet: Extended Data Fig. 7b (LUHMES)
geneID	method
ENSG00000002587	GSFA & MAST
ENSG00000008988	GSFA & MAST
ENSG00000015592	GSFA & MAST
ENSG00000028277	GSFA & MAST
ENSG00000039560	GSFA & MAST
ENSG00000058404	GSFA & MAST
ENSG00000058668	GSFA & MAST
ENSG00000063177	GSFA & MAST
ENSG00000063241	GSFA & MAST
ENSG00000064300	GSFA & MAST
ENSG00000065518	GSFA & MAST
ENSG00000067225	GSFA & MAST
ENSG00000069482	GSFA & MAST
ENSG00000070831	GSFA & MAST
ENSG00000071082	GSFA & MAST
ENSG00000072182	GSFA & MAST
ENSG00000074696	GSFA & MAST
ENSG00000075624	GSFA & MAST
ENSG00000078018	GSFA & MAST
ENSG00000080824	GSFA & MAST
ENSG00000083845	GSFA & MAST
ENSG00000084710	GSFA & MAST
ENSG00000087086	GSFA & MAST
ENSG00000089009	GSFA & MAST
ENSG00000089157	GSFA & MAST
ENSG00000089220	GSFA & MAST
ENSG00000091664	GSFA & MAST
ENSG00000092421	GSFA & MAST
ENSG00000092964	GSFA & MAST
ENSG00000100129	GSFA & MAST
ENSG00000100316	GSFA & MAST
ENSG00000100979	GSFA & MAST
ENSG00000101132	GSFA & MAST
ENSG00000101182	GSFA & MAST
ENSG00000101439	GSFA & MAST
ENSG00000101470	GSFA & MAST
ENSG00000102804	GSFA & MAST
ENSG00000104408	GSFA & MAST
ENSG00000104722	GSFA & MAST
ENSG00000104833	GSFA & MAST
ENSG00000105193	GSFA & MAST
ENSG00000105258	GSFA & MAST
ENSG00000105372	GSFA & MAST
ENSG00000105373	GSFA & MAST
ENSG00000105640	GSFA & MAST
ENSG00000106153	GSFA & MAST
ENSG00000106341	GSFA & MAST
ENSG00000106829	GSFA & MAST
ENSG00000107317	GSFA & MAST
ENSG00000108100	GSFA & MAST
ENSG00000108107	GSFA & MAST
ENSG00000108298	GSFA & MAST
ENSG00000108518	GSFA & MAST
ENSG00000108828	GSFA & MAST
ENSG00000109475	GSFA & MAST
ENSG00000110492	GSFA & MAST
ENSG00000110700	GSFA & MAST
ENSG00000110987	GSFA & MAST
ENSG00000111669	GSFA & MAST
ENSG00000111775	GSFA & MAST
ENSG00000112139	GSFA & MAST
ENSG00000112306	GSFA & MAST
ENSG00000112320	GSFA & MAST
ENSG00000112559	GSFA & MAST
ENSG00000113758	GSFA & MAST
ENSG00000114391	GSFA & MAST
ENSG00000114942	GSFA & MAST
ENSG00000115268	GSFA & MAST
ENSG00000115738	GSFA & MAST
ENSG00000116251	GSFA & MAST
ENSG00000116729	GSFA & MAST
ENSG00000117122	GSFA & MAST
ENSG00000117450	GSFA & MAST
ENSG00000117632	GSFA & MAST
ENSG00000118181	GSFA & MAST
ENSG00000118257	GSFA & MAST
ENSG00000119782	GSFA & MAST
ENSG00000121905	GSFA & MAST
ENSG00000122026	GSFA & MAST
ENSG00000122406	GSFA & MAST
ENSG00000124126	GSFA & MAST
ENSG00000124194	GSFA & MAST
ENSG00000124614	GSFA & MAST
ENSG00000124766	GSFA & MAST
ENSG00000125691	GSFA & MAST
ENSG00000125995	GSFA & MAST
ENSG00000126778	GSFA & MAST
ENSG00000129596	GSFA & MAST
ENSG00000130066	GSFA & MAST
ENSG00000130255	GSFA & MAST
ENSG00000130528	GSFA & MAST
ENSG00000131469	GSFA & MAST
ENSG00000132386	GSFA & MAST
ENSG00000132475	GSFA & MAST
ENSG00000132688	GSFA & MAST
ENSG00000133112	GSFA & MAST
ENSG00000133216	GSFA & MAST
ENSG00000134419	GSFA & MAST
ENSG00000135406	GSFA & MAST
ENSG00000135447	GSFA & MAST
ENSG00000135916	GSFA & MAST
ENSG00000137154	GSFA & MAST
ENSG00000137309	GSFA & MAST
ENSG00000137818	GSFA & MAST
ENSG00000138326	GSFA & MAST
ENSG00000139910	GSFA & MAST
ENSG00000140988	GSFA & MAST
ENSG00000140990	GSFA & MAST
ENSG00000141452	GSFA & MAST
ENSG00000142534	GSFA & MAST
ENSG00000142538	GSFA & MAST
ENSG00000142541	GSFA & MAST
ENSG00000142676	GSFA & MAST
ENSG00000142937	GSFA & MAST
ENSG00000143153	GSFA & MAST
ENSG00000143320	GSFA & MAST
ENSG00000143333	GSFA & MAST
ENSG00000143947	GSFA & MAST
ENSG00000144283	GSFA & MAST
ENSG00000144369	GSFA & MAST
ENSG00000144713	GSFA & MAST
ENSG00000144746	GSFA & MAST
ENSG00000145335	GSFA & MAST
ENSG00000145425	GSFA & MAST
ENSG00000145555	GSFA & MAST
ENSG00000145592	GSFA & MAST
ENSG00000146701	GSFA & MAST
ENSG00000147403	GSFA & MAST
ENSG00000147481	GSFA & MAST
ENSG00000147604	GSFA & MAST
ENSG00000148303	GSFA & MAST
ENSG00000148908	GSFA & MAST
ENSG00000149243	GSFA & MAST
ENSG00000149273	GSFA & MAST
ENSG00000149806	GSFA & MAST
ENSG00000150722	GSFA & MAST
ENSG00000156482	GSFA & MAST
ENSG00000156508	GSFA & MAST
ENSG00000156587	GSFA & MAST
ENSG00000159079	GSFA & MAST
ENSG00000159173	GSFA & MAST
ENSG00000159251	GSFA & MAST
ENSG00000160932	GSFA & MAST
ENSG00000161016	GSFA & MAST
ENSG00000161970	GSFA & MAST
ENSG00000162188	GSFA & MAST
ENSG00000162191	GSFA & MAST
ENSG00000162244	GSFA & MAST
ENSG00000162490	GSFA & MAST
ENSG00000162576	GSFA & MAST
ENSG00000162992	GSFA & MAST
ENSG00000163041	GSFA & MAST
ENSG00000163170	GSFA & MAST
ENSG00000163584	GSFA & MAST
ENSG00000163682	GSFA & MAST
ENSG00000164405	GSFA & MAST
ENSG00000164587	GSFA & MAST
ENSG00000166136	GSFA & MAST
ENSG00000166441	GSFA & MAST
ENSG00000166482	GSFA & MAST
ENSG00000166681	GSFA & MAST
ENSG00000166794	GSFA & MAST
ENSG00000167526	GSFA & MAST
ENSG00000167535	GSFA & MAST
ENSG00000167658	GSFA & MAST
ENSG00000167863	GSFA & MAST
ENSG00000168028	GSFA & MAST
ENSG00000168461	GSFA & MAST
ENSG00000168530	GSFA & MAST
ENSG00000169100	GSFA & MAST
ENSG00000169432	GSFA & MAST
ENSG00000169554	GSFA & MAST
ENSG00000170017	GSFA & MAST
ENSG00000170412	GSFA & MAST
ENSG00000170889	GSFA & MAST
ENSG00000171130	GSFA & MAST
ENSG00000171159	GSFA & MAST
ENSG00000171786	GSFA & MAST
ENSG00000171858	GSFA & MAST
ENSG00000171863	GSFA & MAST
ENSG00000172809	GSFA & MAST
ENSG00000172922	GSFA & MAST
ENSG00000173267	GSFA & MAST
ENSG00000174021	GSFA & MAST
ENSG00000174444	GSFA & MAST
ENSG00000174748	GSFA & MAST
ENSG00000175130	GSFA & MAST
ENSG00000177410	GSFA & MAST
ENSG00000177600	GSFA & MAST
ENSG00000177700	GSFA & MAST
ENSG00000177875	GSFA & MAST
ENSG00000177954	GSFA & MAST
ENSG00000178741	GSFA & MAST
ENSG00000178982	GSFA & MAST
ENSG00000180592	GSFA & MAST
ENSG00000180616	GSFA & MAST
ENSG00000180879	GSFA & MAST
ENSG00000182004	GSFA & MAST
ENSG00000182774	GSFA & MAST
ENSG00000182899	GSFA & MAST
ENSG00000183036	GSFA & MAST
ENSG00000184009	GSFA & MAST
ENSG00000184144	GSFA & MAST
ENSG00000185477	GSFA & MAST
ENSG00000185664	GSFA & MAST
ENSG00000186468	GSFA & MAST
ENSG00000187109	GSFA & MAST
ENSG00000187514	GSFA & MAST
ENSG00000187957	GSFA & MAST
ENSG00000188846	GSFA & MAST
ENSG00000189159	GSFA & MAST
ENSG00000196531	GSFA & MAST
ENSG00000196591	GSFA & MAST
ENSG00000196935	GSFA & MAST
ENSG00000197061	GSFA & MAST
ENSG00000197756	GSFA & MAST
ENSG00000197956	GSFA & MAST
ENSG00000197958	GSFA & MAST
ENSG00000198034	GSFA & MAST
ENSG00000198168	GSFA & MAST
ENSG00000198242	GSFA & MAST
ENSG00000198727	GSFA & MAST
ENSG00000198755	GSFA & MAST
ENSG00000198804	GSFA & MAST
ENSG00000198832	GSFA & MAST
ENSG00000198840	GSFA & MAST
ENSG00000198886	GSFA & MAST
ENSG00000198888	GSFA & MAST
ENSG00000198918	GSFA & MAST
ENSG00000198929	GSFA & MAST
ENSG00000204387	GSFA & MAST
ENSG00000204628	GSFA & MAST
ENSG00000205542	GSFA & MAST
ENSG00000206503	GSFA & MAST
ENSG00000213190	GSFA & MAST
ENSG00000213719	GSFA & MAST
ENSG00000213741	GSFA & MAST
ENSG00000213760	GSFA & MAST
ENSG00000214548	GSFA & MAST
ENSG00000221946	GSFA & MAST
ENSG00000221983	GSFA & MAST
ENSG00000231500	GSFA & MAST
ENSG00000233927	GSFA & MAST
ENSG00000241343	GSFA & MAST
ENSG00000241837	GSFA & MAST
ENSG00000242220	GSFA & MAST
ENSG00000250305	GSFA & MAST
ENSG00000255372	GSFA & MAST
ENSG00000262484	GSFA & MAST
ENSG00000265681	GSFA & MAST
ENSG00000272398	GSFA & MAST
ENSG00000272636	GSFA & MAST
ENSG00000273611	GSFA & MAST
ENSG00000277586	GSFA & MAST
ENSG00000002330	GSFA only
ENSG00000003147	GSFA only
ENSG00000004779	GSFA only
ENSG00000005075	GSFA only
ENSG00000005108	GSFA only
ENSG00000005810	GSFA only
ENSG00000006118	GSFA only
ENSG00000006468	GSFA only
ENSG00000006625	GSFA only
ENSG00000007255	GSFA only
ENSG00000008018	GSFA only
ENSG00000008324	GSFA only
ENSG00000010256	GSFA only
ENSG00000011347	GSFA only
ENSG00000014641	GSFA only
ENSG00000015153	GSFA only
ENSG00000018236	GSFA only
ENSG00000023191	GSFA only
ENSG00000023734	GSFA only
ENSG00000025796	GSFA only
ENSG00000028203	GSFA only
ENSG00000032219	GSFA only
ENSG00000034510	GSFA only
ENSG00000034713	GSFA only
ENSG00000035403	GSFA only
ENSG00000035862	GSFA only
ENSG00000038427	GSFA only
ENSG00000040608	GSFA only
ENSG00000041357	GSFA only
ENSG00000041982	GSFA only
ENSG00000042753	GSFA only
ENSG00000043355	GSFA only
ENSG00000044574	GSFA only
ENSG00000046653	GSFA only
ENSG00000048162	GSFA only
ENSG00000048649	GSFA only
ENSG00000049449	GSFA only
ENSG00000050405	GSFA only
ENSG00000050426	GSFA only
ENSG00000051128	GSFA only
ENSG00000051620	GSFA only
ENSG00000052126	GSFA only
ENSG00000054148	GSFA only
ENSG00000060982	GSFA only
ENSG00000063180	GSFA only
ENSG00000065613	GSFA only
ENSG00000065809	GSFA only
ENSG00000065911	GSFA only
ENSG00000065978	GSFA only
ENSG00000066117	GSFA only
ENSG00000067064	GSFA only
ENSG00000067606	GSFA only
ENSG00000067715	GSFA only
ENSG00000068615	GSFA only
ENSG00000068697	GSFA only
ENSG00000069275	GSFA only
ENSG00000069849	GSFA only
ENSG00000070010	GSFA only
ENSG00000070669	GSFA only
ENSG00000070756	GSFA only
ENSG00000070961	GSFA only
ENSG00000071127	GSFA only
ENSG00000071553	GSFA only
ENSG00000072041	GSFA only
ENSG00000072506	GSFA only
ENSG00000073614	GSFA only
ENSG00000073670	GSFA only
ENSG00000073803	GSFA only
ENSG00000074219	GSFA only
ENSG00000074319	GSFA only
ENSG00000074800	GSFA only
ENSG00000075089	GSFA only
ENSG00000075142	GSFA only
ENSG00000075415	GSFA only
ENSG00000075618	GSFA only
ENSG00000075785	GSFA only
ENSG00000076043	GSFA only
ENSG00000076554	GSFA only
ENSG00000077279	GSFA only
ENSG00000077380	GSFA only
ENSG00000078618	GSFA only
ENSG00000078668	GSFA only
ENSG00000078674	GSFA only
ENSG00000078804	GSFA only
ENSG00000079102	GSFA only
ENSG00000079459	GSFA only
ENSG00000079462	GSFA only
ENSG00000079785	GSFA only
ENSG00000081189	GSFA only
ENSG00000081870	GSFA only
ENSG00000082397	GSFA only
ENSG00000083457	GSFA only
ENSG00000084207	GSFA only
ENSG00000084234	GSFA only
ENSG00000084463	GSFA only
ENSG00000084628	GSFA only
ENSG00000084676	GSFA only
ENSG00000085662	GSFA only
ENSG00000085719	GSFA only
ENSG00000085871	GSFA only
ENSG00000086061	GSFA only
ENSG00000086065	GSFA only
ENSG00000086598	GSFA only
ENSG00000087191	GSFA only
ENSG00000087302	GSFA only
ENSG00000087365	GSFA only
ENSG00000087460	GSFA only
ENSG00000088356	GSFA only
ENSG00000088832	GSFA only
ENSG00000088986	GSFA only
ENSG00000089053	GSFA only
ENSG00000089063	GSFA only
ENSG00000089199	GSFA only
ENSG00000089248	GSFA only
ENSG00000089693	GSFA only
ENSG00000089737	GSFA only
ENSG00000090097	GSFA only
ENSG00000090266	GSFA only
ENSG00000090273	GSFA only
ENSG00000090520	GSFA only
ENSG00000090621	GSFA only
ENSG00000091039	GSFA only
ENSG00000091164	GSFA only
ENSG00000091656	GSFA only
ENSG00000092051	GSFA only
ENSG00000092199	GSFA only
ENSG00000092621	GSFA only
ENSG00000092820	GSFA only
ENSG00000092841	GSFA only
ENSG00000094916	GSFA only
ENSG00000095059	GSFA only
ENSG00000096092	GSFA only
ENSG00000096384	GSFA only
ENSG00000097021	GSFA only
ENSG00000099194	GSFA only
ENSG00000099622	GSFA only
ENSG00000099795	GSFA only
ENSG00000099797	GSFA only
ENSG00000099800	GSFA only
ENSG00000099901	GSFA only
ENSG00000099977	GSFA only
ENSG00000100060	GSFA only
ENSG00000100095	GSFA only
ENSG00000100105	GSFA only
ENSG00000100138	GSFA only
ENSG00000100142	GSFA only
ENSG00000100219	GSFA only
ENSG00000100243	GSFA only
ENSG00000100320	GSFA only
ENSG00000100345	GSFA only
ENSG00000100353	GSFA only
ENSG00000100379	GSFA only
ENSG00000100387	GSFA only
ENSG00000100442	GSFA only
ENSG00000100505	GSFA only
ENSG00000100567	GSFA only
ENSG00000100612	GSFA only
ENSG00000100632	GSFA only
ENSG00000100814	GSFA only
ENSG00000100911	GSFA only
ENSG00000100918	GSFA only
ENSG00000100941	GSFA only
ENSG00000101198	GSFA only
ENSG00000101220	GSFA only
ENSG00000101474	GSFA only
ENSG00000101489	GSFA only
ENSG00000101558	GSFA only
ENSG00000101608	GSFA only
ENSG00000101856	GSFA only
ENSG00000101871	GSFA only
ENSG00000102003	GSFA only
ENSG00000102109	GSFA only
ENSG00000102144	GSFA only
ENSG00000102316	GSFA only
ENSG00000102317	GSFA only
ENSG00000102898	GSFA only
ENSG00000102924	GSFA only
ENSG00000103024	GSFA only
ENSG00000103035	GSFA only
ENSG00000103145	GSFA only
ENSG00000103202	GSFA only
ENSG00000103260	GSFA only
ENSG00000103363	GSFA only
ENSG00000103485	GSFA only
ENSG00000104112	GSFA only
ENSG00000104131	GSFA only
ENSG00000104341	GSFA only
ENSG00000104388	GSFA only
ENSG00000104435	GSFA only
ENSG00000104549	GSFA only
ENSG00000104723	GSFA only
ENSG00000104823	GSFA only
ENSG00000104852	GSFA only
ENSG00000104904	GSFA only
ENSG00000104964	GSFA only
ENSG00000105185	GSFA only
ENSG00000105251	GSFA only
ENSG00000105254	GSFA only
ENSG00000105278	GSFA only
ENSG00000105290	GSFA only
ENSG00000105379	GSFA only
ENSG00000105402	GSFA only
ENSG00000105404	GSFA only
ENSG00000105438	GSFA only
ENSG00000105583	GSFA only
ENSG00000105649	GSFA only
ENSG00000105677	GSFA only
ENSG00000105722	GSFA only
ENSG00000105854	GSFA only
ENSG00000105887	GSFA only
ENSG00000106028	GSFA only
ENSG00000106089	GSFA only
ENSG00000106211	GSFA only
ENSG00000106355	GSFA only
ENSG00000106399	GSFA only
ENSG00000106400	GSFA only
ENSG00000106415	GSFA only
ENSG00000106511	GSFA only
ENSG00000106537	GSFA only
ENSG00000106605	GSFA only
ENSG00000106803	GSFA only
ENSG00000106976	GSFA only
ENSG00000106992	GSFA only
ENSG00000107105	GSFA only
ENSG00000107223	GSFA only
ENSG00000107262	GSFA only
ENSG00000107263	GSFA only
ENSG00000107833	GSFA only
ENSG00000107957	GSFA only
ENSG00000108001	GSFA only
ENSG00000108106	GSFA only
ENSG00000108176	GSFA only
ENSG00000108468	GSFA only
ENSG00000108515	GSFA only
ENSG00000108561	GSFA only
ENSG00000108654	GSFA only
ENSG00000108679	GSFA only
ENSG00000108826	GSFA only
ENSG00000108830	GSFA only
ENSG00000108848	GSFA only
ENSG00000108947	GSFA only
ENSG00000108953	GSFA only
ENSG00000109046	GSFA only
ENSG00000109084	GSFA only
ENSG00000109180	GSFA only
ENSG00000109390	GSFA only
ENSG00000109736	GSFA only
ENSG00000109971	GSFA only
ENSG00000110717	GSFA only
ENSG00000110880	GSFA only
ENSG00000110881	GSFA only
ENSG00000110955	GSFA only
ENSG00000110958	GSFA only
ENSG00000111142	GSFA only
ENSG00000111196	GSFA only
ENSG00000111215	GSFA only
ENSG00000111237	GSFA only
ENSG00000111530	GSFA only
ENSG00000111596	GSFA only
ENSG00000111639	GSFA only
ENSG00000111640	GSFA only
ENSG00000111678	GSFA only
ENSG00000111707	GSFA only
ENSG00000111716	GSFA only
ENSG00000111726	GSFA only
ENSG00000111786	GSFA only
ENSG00000111860	GSFA only
ENSG00000111906	GSFA only
ENSG00000111913	GSFA only
ENSG00000112081	GSFA only
ENSG00000112186	GSFA only
ENSG00000112309	GSFA only
ENSG00000112514	GSFA only
ENSG00000112695	GSFA only
ENSG00000112787	GSFA only
ENSG00000113068	GSFA only
ENSG00000113140	GSFA only
ENSG00000113163	GSFA only
ENSG00000113387	GSFA only
ENSG00000113407	GSFA only
ENSG00000113558	GSFA only
ENSG00000113580	GSFA only
ENSG00000113648	GSFA only
ENSG00000113657	GSFA only
ENSG00000113810	GSFA only
ENSG00000113811	GSFA only
ENSG00000114115	GSFA only
ENSG00000114125	GSFA only
ENSG00000114126	GSFA only
ENSG00000114353	GSFA only
ENSG00000114423	GSFA only
ENSG00000114446	GSFA only
ENSG00000114541	GSFA only
ENSG00000114686	GSFA only
ENSG00000114902	GSFA only
ENSG00000114956	GSFA only
ENSG00000115053	GSFA only
ENSG00000115128	GSFA only
ENSG00000115286	GSFA only
ENSG00000115310	GSFA only
ENSG00000115350	GSFA only
ENSG00000115457	GSFA only
ENSG00000115461	GSFA only
ENSG00000115525	GSFA only
ENSG00000115541	GSFA only
ENSG00000115685	GSFA only
ENSG00000115875	GSFA only
ENSG00000115944	GSFA only
ENSG00000115963	GSFA only
ENSG00000116017	GSFA only
ENSG00000116030	GSFA only
ENSG00000116133	GSFA only
ENSG00000116161	GSFA only
ENSG00000116191	GSFA only
ENSG00000116209	GSFA only
ENSG00000116288	GSFA only
ENSG00000116459	GSFA only
ENSG00000116586	GSFA only
ENSG00000116667	GSFA only
ENSG00000116685	GSFA only
ENSG00000116717	GSFA only
ENSG00000117410	GSFA only
ENSG00000117724	GSFA only
ENSG00000117906	GSFA only
ENSG00000118263	GSFA only
ENSG00000118292	GSFA only
ENSG00000118363	GSFA only
ENSG00000118402	GSFA only
ENSG00000118680	GSFA only
ENSG00000118705	GSFA only
ENSG00000118816	GSFA only
ENSG00000118946	GSFA only
ENSG00000119013	GSFA only
ENSG00000119335	GSFA only
ENSG00000119421	GSFA only
ENSG00000119547	GSFA only
ENSG00000119630	GSFA only
ENSG00000119705	GSFA only
ENSG00000119707	GSFA only
ENSG00000119900	GSFA only
ENSG00000120049	GSFA only
ENSG00000120251	GSFA only
ENSG00000120265	GSFA only
ENSG00000120437	GSFA only
ENSG00000120438	GSFA only
ENSG00000120533	GSFA only
ENSG00000120675	GSFA only
ENSG00000120693	GSFA only
ENSG00000120833	GSFA only
ENSG00000121769	GSFA only
ENSG00000122034	GSFA only
ENSG00000122378	GSFA only
ENSG00000122545	GSFA only
ENSG00000122565	GSFA only
ENSG00000122566	GSFA only
ENSG00000122694	GSFA only
ENSG00000122705	GSFA only
ENSG00000122756	GSFA only
ENSG00000122786	GSFA only
ENSG00000122873	GSFA only
ENSG00000123131	GSFA only
ENSG00000123144	GSFA only
ENSG00000123297	GSFA only
ENSG00000123307	GSFA only
ENSG00000123349	GSFA only
ENSG00000123352	GSFA only
ENSG00000123416	GSFA only
ENSG00000123636	GSFA only
ENSG00000123975	GSFA only
ENSG00000124172	GSFA only
ENSG00000124299	GSFA only
ENSG00000124493	GSFA only
ENSG00000124508	GSFA only
ENSG00000124785	GSFA only
ENSG00000124795	GSFA only
ENSG00000124831	GSFA only
ENSG00000125037	GSFA only
ENSG00000125266	GSFA only
ENSG00000125354	GSFA only
ENSG00000125356	GSFA only
ENSG00000125534	GSFA only
ENSG00000125743	GSFA only
ENSG00000125835	GSFA only
ENSG00000125868	GSFA only
ENSG00000125870	GSFA only
ENSG00000125898	GSFA only
ENSG00000125967	GSFA only
ENSG00000125971	GSFA only
ENSG00000125977	GSFA only
ENSG00000126005	GSFA only
ENSG00000126067	GSFA only
ENSG00000126247	GSFA only
ENSG00000126267	GSFA only
ENSG00000126432	GSFA only
ENSG00000126457	GSFA only
ENSG00000126768	GSFA only
ENSG00000127022	GSFA only
ENSG00000127184	GSFA only
ENSG00000127334	GSFA only
ENSG00000127445	GSFA only
ENSG00000127540	GSFA only
ENSG00000127578	GSFA only
ENSG00000127824	GSFA only
ENSG00000127863	GSFA only
ENSG00000127884	GSFA only
ENSG00000127914	GSFA only
ENSG00000127922	GSFA only
ENSG00000127946	GSFA only
ENSG00000128050	GSFA only
ENSG00000128272	GSFA only
ENSG00000128463	GSFA only
ENSG00000128524	GSFA only
ENSG00000128609	GSFA only
ENSG00000128654	GSFA only
ENSG00000128739	GSFA only
ENSG00000129038	GSFA only
ENSG00000129235	GSFA only
ENSG00000129355	GSFA only
ENSG00000129559	GSFA only
ENSG00000129562	GSFA only
ENSG00000129757	GSFA only
ENSG00000130202	GSFA only
ENSG00000130222	GSFA only
ENSG00000130294	GSFA only
ENSG00000130332	GSFA only
ENSG00000130520	GSFA only
ENSG00000130522	GSFA only
ENSG00000130558	GSFA only
ENSG00000130638	GSFA only
ENSG00000130643	GSFA only
ENSG00000130724	GSFA only
ENSG00000130731	GSFA only
ENSG00000130770	GSFA only
ENSG00000130826	GSFA only
ENSG00000131016	GSFA only
ENSG00000131037	GSFA only
ENSG00000131116	GSFA only
ENSG00000131143	GSFA only
ENSG00000131149	GSFA only
ENSG00000131174	GSFA only
ENSG00000131435	GSFA only
ENSG00000131495	GSFA only
ENSG00000131507	GSFA only
ENSG00000131584	GSFA only
ENSG00000131669	GSFA only
ENSG00000131711	GSFA only
ENSG00000131828	GSFA only
ENSG00000131871	GSFA only
ENSG00000131966	GSFA only
ENSG00000132341	GSFA only
ENSG00000132424	GSFA only
ENSG00000132432	GSFA only
ENSG00000132434	GSFA only
ENSG00000132507	GSFA only
ENSG00000132639	GSFA only
ENSG00000132718	GSFA only
ENSG00000132780	GSFA only
ENSG00000132963	GSFA only
ENSG00000133059	GSFA only
ENSG00000133134	GSFA only
ENSG00000133169	GSFA only
ENSG00000133302	GSFA only
ENSG00000133318	GSFA only
ENSG00000134153	GSFA only
ENSG00000134202	GSFA only
ENSG00000134248	GSFA only
ENSG00000134283	GSFA only
ENSG00000134291	GSFA only
ENSG00000134308	GSFA only
ENSG00000134333	GSFA only
ENSG00000134369	GSFA only
ENSG00000134590	GSFA only
ENSG00000134684	GSFA only
ENSG00000134779	GSFA only
ENSG00000134809	GSFA only
ENSG00000134825	GSFA only
ENSG00000134884	GSFA only
ENSG00000134986	GSFA only
ENSG00000135047	GSFA only
ENSG00000135090	GSFA only
ENSG00000135390	GSFA only
ENSG00000135404	GSFA only
ENSG00000135414	GSFA only
ENSG00000135441	GSFA only
ENSG00000135446	GSFA only
ENSG00000135486	GSFA only
ENSG00000135624	GSFA only
ENSG00000135744	GSFA only
ENSG00000135940	GSFA only
ENSG00000136003	GSFA only
ENSG00000136156	GSFA only
ENSG00000136193	GSFA only
ENSG00000136628	GSFA only
ENSG00000136732	GSFA only
ENSG00000136810	GSFA only
ENSG00000136888	GSFA only
ENSG00000136928	GSFA only
ENSG00000136930	GSFA only
ENSG00000136938	GSFA only
ENSG00000136942	GSFA only
ENSG00000137038	GSFA only
ENSG00000137100	GSFA only
ENSG00000137133	GSFA only
ENSG00000137207	GSFA only
ENSG00000137267	GSFA only
ENSG00000137285	GSFA only
ENSG00000137288	GSFA only
ENSG00000137312	GSFA only
ENSG00000137563	GSFA only
ENSG00000137575	GSFA only
ENSG00000137726	GSFA only
ENSG00000137857	GSFA only
ENSG00000137872	GSFA only
ENSG00000137941	GSFA only
ENSG00000137942	GSFA only
ENSG00000138069	GSFA only
ENSG00000138083	GSFA only
ENSG00000138162	GSFA only
ENSG00000138175	GSFA only
ENSG00000138385	GSFA only
ENSG00000138435	GSFA only
ENSG00000138495	GSFA only
ENSG00000138606	GSFA only
ENSG00000138640	GSFA only
ENSG00000138669	GSFA only
ENSG00000138758	GSFA only
ENSG00000138801	GSFA only
ENSG00000139112	GSFA only
ENSG00000139116	GSFA only
ENSG00000139168	GSFA only
ENSG00000139218	GSFA only
ENSG00000139220	GSFA only
ENSG00000139233	GSFA only
ENSG00000139269	GSFA only
ENSG00000139289	GSFA only
ENSG00000139343	GSFA only
ENSG00000139350	GSFA only
ENSG00000139372	GSFA only
ENSG00000139405	GSFA only
ENSG00000139428	GSFA only
ENSG00000139613	GSFA only
ENSG00000139636	GSFA only
ENSG00000139644	GSFA only
ENSG00000139668	GSFA only
ENSG00000139684	GSFA only
ENSG00000139726	GSFA only
ENSG00000139767	GSFA only
ENSG00000139890	GSFA only
ENSG00000139946	GSFA only
ENSG00000139970	GSFA only
ENSG00000140262	GSFA only
ENSG00000140264	GSFA only
ENSG00000140307	GSFA only
ENSG00000140319	GSFA only
ENSG00000140350	GSFA only
ENSG00000140391	GSFA only
ENSG00000140612	GSFA only
ENSG00000140740	GSFA only
ENSG00000140905	GSFA only
ENSG00000140941	GSFA only
ENSG00000141030	GSFA only
ENSG00000141314	GSFA only
ENSG00000141349	GSFA only
ENSG00000141504	GSFA only
ENSG00000141540	GSFA only
ENSG00000141543	GSFA only
ENSG00000141552	GSFA only
ENSG00000141741	GSFA only
ENSG00000141837	GSFA only
ENSG00000142168	GSFA only
ENSG00000142227	GSFA only
ENSG00000142330	GSFA only
ENSG00000142599	GSFA only
ENSG00000142669	GSFA only
ENSG00000142864	GSFA only
ENSG00000142949	GSFA only
ENSG00000143013	GSFA only
ENSG00000143198	GSFA only
ENSG00000143256	GSFA only
ENSG00000143355	GSFA only
ENSG00000143401	GSFA only
ENSG00000143494	GSFA only
ENSG00000143545	GSFA only
ENSG00000143549	GSFA only
ENSG00000143590	GSFA only
ENSG00000143621	GSFA only
ENSG00000143641	GSFA only
ENSG00000143774	GSFA only
ENSG00000143819	GSFA only
ENSG00000143870	GSFA only
ENSG00000143933	GSFA only
ENSG00000143977	GSFA only
ENSG00000144229	GSFA only
ENSG00000144381	GSFA only
ENSG00000144485	GSFA only
ENSG00000144711	GSFA only
ENSG00000144724	GSFA only
ENSG00000144834	GSFA only
ENSG00000145050	GSFA only
ENSG00000145220	GSFA only
ENSG00000145284	GSFA only
ENSG00000145349	GSFA only
ENSG00000145362	GSFA only
ENSG00000145494	GSFA only
ENSG00000145741	GSFA only
ENSG00000145912	GSFA only
ENSG00000145920	GSFA only
ENSG00000146425	GSFA only
ENSG00000147123	GSFA only
ENSG00000147155	GSFA only
ENSG00000147274	GSFA only
ENSG00000147383	GSFA only
ENSG00000147488	GSFA only
ENSG00000147669	GSFA only
ENSG00000147677	GSFA only
ENSG00000147684	GSFA only
ENSG00000147862	GSFA only
ENSG00000148143	GSFA only
ENSG00000148335	GSFA only
ENSG00000148450	GSFA only
ENSG00000148516	GSFA only
ENSG00000148950	GSFA only
ENSG00000149100	GSFA only
ENSG00000149131	GSFA only
ENSG00000149196	GSFA only
ENSG00000149294	GSFA only
ENSG00000149557	GSFA only
ENSG00000149809	GSFA only
ENSG00000149923	GSFA only
ENSG00000149925	GSFA only
ENSG00000149926	GSFA only
ENSG00000150459	GSFA only
ENSG00000150625	GSFA only
ENSG00000150753	GSFA only
ENSG00000150779	GSFA only
ENSG00000150991	GSFA only
ENSG00000151150	GSFA only
ENSG00000151176	GSFA only
ENSG00000151366	GSFA only
ENSG00000151746	GSFA only
ENSG00000151835	GSFA only
ENSG00000151967	GSFA only
ENSG00000152082	GSFA only
ENSG00000152128	GSFA only
ENSG00000152192	GSFA only
ENSG00000152234	GSFA only
ENSG00000152795	GSFA only
ENSG00000152977	GSFA only
ENSG00000153147	GSFA only
ENSG00000153187	GSFA only
ENSG00000153253	GSFA only
ENSG00000153531	GSFA only
ENSG00000153551	GSFA only
ENSG00000153707	GSFA only
ENSG00000153714	GSFA only
ENSG00000153902	GSFA only
ENSG00000154277	GSFA only
ENSG00000154310	GSFA only
ENSG00000154518	GSFA only
ENSG00000154529	GSFA only
ENSG00000154556	GSFA only
ENSG00000154582	GSFA only
ENSG00000154640	GSFA only
ENSG00000154723	GSFA only
ENSG00000155366	GSFA only
ENSG00000155368	GSFA only
ENSG00000155380	GSFA only
ENSG00000155876	GSFA only
ENSG00000156261	GSFA only
ENSG00000156411	GSFA only
ENSG00000156467	GSFA only
ENSG00000156804	GSFA only
ENSG00000156976	GSFA only
ENSG00000157005	GSFA only
ENSG00000157168	GSFA only
ENSG00000157240	GSFA only
ENSG00000157350	GSFA only
ENSG00000157570	GSFA only
ENSG00000157985	GSFA only
ENSG00000158164	GSFA only
ENSG00000158292	GSFA only
ENSG00000158321	GSFA only
ENSG00000158373	GSFA only
ENSG00000158710	GSFA only
ENSG00000158864	GSFA only
ENSG00000159023	GSFA only
ENSG00000159199	GSFA only
ENSG00000159335	GSFA only
ENSG00000159352	GSFA only
ENSG00000159674	GSFA only
ENSG00000159713	GSFA only
ENSG00000159720	GSFA only
ENSG00000159840	GSFA only
ENSG00000160014	GSFA only
ENSG00000160050	GSFA only
ENSG00000160058	GSFA only
ENSG00000160097	GSFA only
ENSG00000160191	GSFA only
ENSG00000160211	GSFA only
ENSG00000160213	GSFA only
ENSG00000160256	GSFA only
ENSG00000160293	GSFA only
ENSG00000160691	GSFA only
ENSG00000160752	GSFA only
ENSG00000160888	GSFA only
ENSG00000161057	GSFA only
ENSG00000161203	GSFA only
ENSG00000161547	GSFA only
ENSG00000161642	GSFA only
ENSG00000161980	GSFA only
ENSG00000162374	GSFA only
ENSG00000162430	GSFA only
ENSG00000162545	GSFA only
ENSG00000162704	GSFA only
ENSG00000162852	GSFA only
ENSG00000162961	GSFA only
ENSG00000163001	GSFA only
ENSG00000163171	GSFA only
ENSG00000163328	GSFA only
ENSG00000163463	GSFA only
ENSG00000163466	GSFA only
ENSG00000163536	GSFA only
ENSG00000163634	GSFA only
ENSG00000163636	GSFA only
ENSG00000163686	GSFA only
ENSG00000163728	GSFA only
ENSG00000163875	GSFA only
ENSG00000163938	GSFA only
ENSG00000164032	GSFA only
ENSG00000164104	GSFA only
ENSG00000164167	GSFA only
ENSG00000164182	GSFA only
ENSG00000164258	GSFA only
ENSG00000164305	GSFA only
ENSG00000164330	GSFA only
ENSG00000164611	GSFA only
ENSG00000164687	GSFA only
ENSG00000164898	GSFA only
ENSG00000164919	GSFA only
ENSG00000164924	GSFA only
ENSG00000164929	GSFA only
ENSG00000164932	GSFA only
ENSG00000165197	GSFA only
ENSG00000165233	GSFA only
ENSG00000165264	GSFA only
ENSG00000165502	GSFA only
ENSG00000165512	GSFA only
ENSG00000165629	GSFA only
ENSG00000165637	GSFA only
ENSG00000165678	GSFA only
ENSG00000165688	GSFA only
ENSG00000165732	GSFA only
ENSG00000166165	GSFA only
ENSG00000166226	GSFA only
ENSG00000166333	GSFA only
ENSG00000166347	GSFA only
ENSG00000166562	GSFA only
ENSG00000166595	GSFA only
ENSG00000166598	GSFA only
ENSG00000166619	GSFA only
ENSG00000166710	GSFA only
ENSG00000166770	GSFA only
ENSG00000166833	GSFA only
ENSG00000166848	GSFA only
ENSG00000166922	GSFA only
ENSG00000166963	GSFA only
ENSG00000166974	GSFA only
ENSG00000167004	GSFA only
ENSG00000167081	GSFA only
ENSG00000167085	GSFA only
ENSG00000167088	GSFA only
ENSG00000167281	GSFA only
ENSG00000167283	GSFA only
ENSG00000167291	GSFA only
ENSG00000167397	GSFA only
ENSG00000167414	GSFA only
ENSG00000167460	GSFA only
ENSG00000167468	GSFA only
ENSG00000167552	GSFA only
ENSG00000167641	GSFA only
ENSG00000167693	GSFA only
ENSG00000167733	GSFA only
ENSG00000167766	GSFA only
ENSG00000167775	GSFA only
ENSG00000167792	GSFA only
ENSG00000167797	GSFA only
ENSG00000167815	GSFA only
ENSG00000167964	GSFA only
ENSG00000167978	GSFA only
ENSG00000167996	GSFA only
ENSG00000168090	GSFA only
ENSG00000168101	GSFA only
ENSG00000168214	GSFA only
ENSG00000168243	GSFA only
ENSG00000168264	GSFA only
ENSG00000168273	GSFA only
ENSG00000168280	GSFA only
ENSG00000168291	GSFA only
ENSG00000168374	GSFA only
ENSG00000168653	GSFA only
ENSG00000168734	GSFA only
ENSG00000168772	GSFA only
ENSG00000168824	GSFA only
ENSG00000168916	GSFA only
ENSG00000168993	GSFA only
ENSG00000169020	GSFA only
ENSG00000169093	GSFA only
ENSG00000169116	GSFA only
ENSG00000169223	GSFA only
ENSG00000169230	GSFA only
ENSG00000169567	GSFA only
ENSG00000169599	GSFA only
ENSG00000169692	GSFA only
ENSG00000169714	GSFA only
ENSG00000169738	GSFA only
ENSG00000169783	GSFA only
ENSG00000169855	GSFA only
ENSG00000169976	GSFA only
ENSG00000170035	GSFA only
ENSG00000170043	GSFA only
ENSG00000170091	GSFA only
ENSG00000170144	GSFA only
ENSG00000170370	GSFA only
ENSG00000170419	GSFA only
ENSG00000170515	GSFA only
ENSG00000170540	GSFA only
ENSG00000170561	GSFA only
ENSG00000170759	GSFA only
ENSG00000170860	GSFA only
ENSG00000170906	GSFA only
ENSG00000171314	GSFA only
ENSG00000171316	GSFA only
ENSG00000171530	GSFA only
ENSG00000171604	GSFA only
ENSG00000171617	GSFA only
ENSG00000171951	GSFA only
ENSG00000172020	GSFA only
ENSG00000172053	GSFA only
ENSG00000172115	GSFA only
ENSG00000172201	GSFA only
ENSG00000172270	GSFA only
ENSG00000172428	GSFA only
ENSG00000172500	GSFA only
ENSG00000172531	GSFA only
ENSG00000172586	GSFA only
ENSG00000172590	GSFA only
ENSG00000172757	GSFA only
ENSG00000172889	GSFA only
ENSG00000172893	GSFA only
ENSG00000172915	GSFA only
ENSG00000172995	GSFA only
ENSG00000173064	GSFA only
ENSG00000173113	GSFA only
ENSG00000173207	GSFA only
ENSG00000173221	GSFA only
ENSG00000173272	GSFA only
ENSG00000173404	GSFA only
ENSG00000173436	GSFA only
ENSG00000173486	GSFA only
ENSG00000173660	GSFA only
ENSG00000173726	GSFA only
ENSG00000173821	GSFA only
ENSG00000173915	GSFA only
ENSG00000174136	GSFA only
ENSG00000174456	GSFA only
ENSG00000174498	GSFA only
ENSG00000174521	GSFA only
ENSG00000174628	GSFA only
ENSG00000174851	GSFA only
ENSG00000174886	GSFA only
ENSG00000174963	GSFA only
ENSG00000175183	GSFA only
ENSG00000175197	GSFA only
ENSG00000175203	GSFA only
ENSG00000175274	GSFA only
ENSG00000175334	GSFA only
ENSG00000175390	GSFA only
ENSG00000175602	GSFA only
ENSG00000175727	GSFA only
ENSG00000175745	GSFA only
ENSG00000175756	GSFA only
ENSG00000175866	GSFA only
ENSG00000176340	GSFA only
ENSG00000176463	GSFA only
ENSG00000176788	GSFA only
ENSG00000176887	GSFA only
ENSG00000176894	GSFA only
ENSG00000177156	GSFA only
ENSG00000177519	GSFA only
ENSG00000177551	GSFA only
ENSG00000177556	GSFA only
ENSG00000177606	GSFA only
ENSG00000177675	GSFA only
ENSG00000177697	GSFA only
ENSG00000177868	GSFA only
ENSG00000177889	GSFA only
ENSG00000178035	GSFA only
ENSG00000178057	GSFA only
ENSG00000178127	GSFA only
ENSG00000178307	GSFA only
ENSG00000178449	GSFA only
ENSG00000178719	GSFA only
ENSG00000178952	GSFA only
ENSG00000178980	GSFA only
ENSG00000179218	GSFA only
ENSG00000179271	GSFA only
ENSG00000179456	GSFA only
ENSG00000179915	GSFA only
ENSG00000179950	GSFA only
ENSG00000179958	GSFA only
ENSG00000180389	GSFA only
ENSG00000180530	GSFA only
ENSG00000180573	GSFA only
ENSG00000180660	GSFA only
ENSG00000180817	GSFA only
ENSG00000180992	GSFA only
ENSG00000181163	GSFA only
ENSG00000181218	GSFA only
ENSG00000181541	GSFA only
ENSG00000181965	GSFA only
ENSG00000182054	GSFA only
ENSG00000182093	GSFA only
ENSG00000182117	GSFA only
ENSG00000182154	GSFA only
ENSG00000182220	GSFA only
ENSG00000182481	GSFA only
ENSG00000182534	GSFA only
ENSG00000182568	GSFA only
ENSG00000182628	GSFA only
ENSG00000182670	GSFA only
ENSG00000182676	GSFA only
ENSG00000182809	GSFA only
ENSG00000182916	GSFA only
ENSG00000182985	GSFA only
ENSG00000183010	GSFA only
ENSG00000183011	GSFA only
ENSG00000183172	GSFA only
ENSG00000183283	GSFA only
ENSG00000183570	GSFA only
ENSG00000183648	GSFA only
ENSG00000183726	GSFA only
ENSG00000183828	GSFA only
ENSG00000183978	GSFA only
ENSG00000184076	GSFA only
ENSG00000184164	GSFA only
ENSG00000184220	GSFA only
ENSG00000184226	GSFA only
ENSG00000184349	GSFA only
ENSG00000184602	GSFA only
ENSG00000184678	GSFA only
ENSG00000184752	GSFA only
ENSG00000184983	GSFA only
ENSG00000185519	GSFA only
ENSG00000185627	GSFA only
ENSG00000185630	GSFA only
ENSG00000185652	GSFA only
ENSG00000185668	GSFA only
ENSG00000185787	GSFA only
ENSG00000185825	GSFA only
ENSG00000185942	GSFA only
ENSG00000186010	GSFA only
ENSG00000186480	GSFA only
ENSG00000186493	GSFA only
ENSG00000186577	GSFA only
ENSG00000186654	GSFA only
ENSG00000187051	GSFA only
ENSG00000187134	GSFA only
ENSG00000187193	GSFA only
ENSG00000187323	GSFA only
ENSG00000187778	GSFA only
ENSG00000187840	GSFA only
ENSG00000188042	GSFA only
ENSG00000188186	GSFA only
ENSG00000188229	GSFA only
ENSG00000188243	GSFA only
ENSG00000188612	GSFA only
ENSG00000188735	GSFA only
ENSG00000188859	GSFA only
ENSG00000189043	GSFA only
ENSG00000189171	GSFA only
ENSG00000189403	GSFA only
ENSG00000196141	GSFA only
ENSG00000196169	GSFA only
ENSG00000196220	GSFA only
ENSG00000196230	GSFA only
ENSG00000196262	GSFA only
ENSG00000196305	GSFA only
ENSG00000196361	GSFA only
ENSG00000196369	GSFA only
ENSG00000196465	GSFA only
ENSG00000196526	GSFA only
ENSG00000196628	GSFA only
ENSG00000196767	GSFA only
ENSG00000196776	GSFA only
ENSG00000196781	GSFA only
ENSG00000196923	GSFA only
ENSG00000196976	GSFA only
ENSG00000197043	GSFA only
ENSG00000197102	GSFA only
ENSG00000197111	GSFA only
ENSG00000197381	GSFA only
ENSG00000197696	GSFA only
ENSG00000197728	GSFA only
ENSG00000197746	GSFA only
ENSG00000197858	GSFA only
ENSG00000197894	GSFA only
ENSG00000197982	GSFA only
ENSG00000198015	GSFA only
ENSG00000198171	GSFA only
ENSG00000198189	GSFA only
ENSG00000198258	GSFA only
ENSG00000198417	GSFA only
ENSG00000198467	GSFA only
ENSG00000198604	GSFA only
ENSG00000198626	GSFA only
ENSG00000198642	GSFA only
ENSG00000198668	GSFA only
ENSG00000198695	GSFA only
ENSG00000198743	GSFA only
ENSG00000198763	GSFA only
ENSG00000198830	GSFA only
ENSG00000198931	GSFA only
ENSG00000198937	GSFA only
ENSG00000198938	GSFA only
ENSG00000203667	GSFA only
ENSG00000203724	GSFA only
ENSG00000203760	GSFA only
ENSG00000203778	GSFA only
ENSG00000204220	GSFA only
ENSG00000204272	GSFA only
ENSG00000204308	GSFA only
ENSG00000204347	GSFA only
ENSG00000204435	GSFA only
ENSG00000204438	GSFA only
ENSG00000204842	GSFA only
ENSG00000204856	GSFA only
ENSG00000204954	GSFA only
ENSG00000205155	GSFA only
ENSG00000205352	GSFA only
ENSG00000205544	GSFA only
ENSG00000211450	GSFA only
ENSG00000213123	GSFA only
ENSG00000213246	GSFA only
ENSG00000213585	GSFA only
ENSG00000213593	GSFA only
ENSG00000213722	GSFA only
ENSG00000213853	GSFA only
ENSG00000214253	GSFA only
ENSG00000218537	GSFA only
ENSG00000219438	GSFA only
ENSG00000220205	GSFA only
ENSG00000221818	GSFA only
ENSG00000225663	GSFA only
ENSG00000225792	GSFA only
ENSG00000227051	GSFA only
ENSG00000228474	GSFA only
ENSG00000229117	GSFA only
ENSG00000229833	GSFA only
ENSG00000229891	GSFA only
ENSG00000230910	GSFA only
ENSG00000230989	GSFA only
ENSG00000231104	GSFA only
ENSG00000232112	GSFA only
ENSG00000232119	GSFA only
ENSG00000233016	GSFA only
ENSG00000233276	GSFA only
ENSG00000235162	GSFA only
ENSG00000239672	GSFA only
ENSG00000240972	GSFA only
ENSG00000241468	GSFA only
ENSG00000241685	GSFA only
ENSG00000241956	GSFA only
ENSG00000242265	GSFA only
ENSG00000242485	GSFA only
ENSG00000243147	GSFA only
ENSG00000243317	GSFA only
ENSG00000243449	GSFA only
ENSG00000243927	GSFA only
ENSG00000244038	GSFA only
ENSG00000244879	GSFA only
ENSG00000247134	GSFA only
ENSG00000248540	GSFA only
ENSG00000249069	GSFA only
ENSG00000249992	GSFA only
ENSG00000250510	GSFA only
ENSG00000251226	GSFA only
ENSG00000251562	GSFA only
ENSG00000253457	GSFA only
ENSG00000254999	GSFA only
ENSG00000255302	GSFA only
ENSG00000256537	GSFA only
ENSG00000257698	GSFA only
ENSG00000257704	GSFA only
ENSG00000257727	GSFA only
ENSG00000258947	GSFA only
ENSG00000260903	GSFA only
ENSG00000260916	GSFA only
ENSG00000261652	GSFA only
ENSG00000265972	GSFA only
ENSG00000266074	GSFA only
ENSG00000266472	GSFA only
ENSG00000266964	GSFA only
ENSG00000267100	GSFA only
ENSG00000267855	GSFA only
ENSG00000269155	GSFA only
ENSG00000269893	GSFA only
ENSG00000272047	GSFA only
ENSG00000274605	GSFA only
ENSG00000277791	GSFA only
ENSG00000279483	GSFA only
ENSG00000282142	GSFA only
ENSG00000283103	GSFA only
ENSG00000011454	MAST only
ENSG00000018189	MAST only
ENSG00000020426	MAST only
ENSG00000065150	MAST only
ENSG00000072832	MAST only
ENSG00000091527	MAST only
ENSG00000101126	MAST only
ENSG00000104381	MAST only
ENSG00000105202	MAST only
ENSG00000107669	MAST only
ENSG00000107937	MAST only
ENSG00000108424	MAST only
ENSG00000108671	MAST only
ENSG00000108840	MAST only
ENSG00000112031	MAST only
ENSG00000112335	MAST only
ENSG00000113391	MAST only
ENSG00000116539	MAST only
ENSG00000116661	MAST only
ENSG00000119185	MAST only
ENSG00000119242	MAST only
ENSG00000119778	MAST only
ENSG00000123562	MAST only
ENSG00000126461	MAST only
ENSG00000128309	MAST only
ENSG00000128656	MAST only
ENSG00000128829	MAST only
ENSG00000132485	MAST only
ENSG00000132676	MAST only
ENSG00000133884	MAST only
ENSG00000140557	MAST only
ENSG00000140995	MAST only
ENSG00000142192	MAST only
ENSG00000143158	MAST only
ENSG00000143575	MAST only
ENSG00000144848	MAST only
ENSG00000146066	MAST only
ENSG00000149547	MAST only
ENSG00000149823	MAST only
ENSG00000151422	MAST only
ENSG00000157851	MAST only
ENSG00000158023	MAST only
ENSG00000162642	MAST only
ENSG00000167578	MAST only
ENSG00000168137	MAST only
ENSG00000169057	MAST only
ENSG00000169504	MAST only
ENSG00000170004	MAST only
ENSG00000170027	MAST only
ENSG00000172466	MAST only
ENSG00000173575	MAST only
ENSG00000173812	MAST only
ENSG00000180964	MAST only
ENSG00000183291	MAST only
ENSG00000185728	MAST only
ENSG00000188322	MAST only
ENSG00000188732	MAST only
ENSG00000196428	MAST only
ENSG00000196911	MAST only
ENSG00000197223	MAST only
ENSG00000198561	MAST only
ENSG00000198712	MAST only
ENSG00000198786	MAST only
ENSG00000198899	MAST only
ENSG00000206573	MAST only
ENSG00000213339	MAST only
ENSG00000253230	MAST only
ENSG00000254726	MAST only
ENSG00000267673	MAST only

## Sheet: Extended Data Fig. 7c (T cells)
Perturbation	geneID	pValue
ARID1A	ENSG00000197061	0.186838
ARID1A	ENSG00000166710	0.567496
ARID1A	ENSG00000123416	0.25782
ARID1A	ENSG00000100097	0.00740404
ARID1A	ENSG00000008517	0.0858398
ARID1A	ENSG00000169442	0.0798365
ARID1A	ENSG00000100453	7.79883e-05
ARID1A	ENSG00000156508	0.991651
ARID1A	ENSG00000277632	0.0642705
ARID1A	ENSG00000140988	0.185004
ARID1A	ENSG00000019582	0.00104886
ARID1A	ENSG00000125148	0.615912
ARID1A	ENSG00000134419	0.83199
ARID1A	ENSG00000145649	2.44153e-05
ARID1A	ENSG00000275302	0.00489959
ARID1A	ENSG00000087086	0.658755
ARID1A	ENSG00000198888	0.39385
ARID1A	ENSG00000204287	0.0549594
ARID1A	ENSG00000147403	0.99795
ARID1A	ENSG00000026025	0.00602472
ARID1A	ENSG00000105374	0.100843
ARID1A	ENSG00000142541	0.431602
ARID1A	ENSG00000198034	0.546496
ARID1A	ENSG00000166803	0.778264
ARID1A	ENSG00000182774	0.401626
ARID1A	ENSG00000134460	0.429781
ARID1A	ENSG00000137818	0.337863
ARID1A	ENSG00000167526	0.456648
ARID1A	ENSG00000096384	0.6195
ARID1A	ENSG00000171476	3.92152e-07
ARID1A	ENSG00000223865	0.026718
ARID1A	ENSG00000122026	0.952112
ARID1A	ENSG00000106153	0.428071
ARID1A	ENSG00000197958	0.997998
ARID1A	ENSG00000233927	0.73168
ARID1A	ENSG00000132965	0.145263
ARID1A	ENSG00000132507	0.0792224
ARID1A	ENSG00000137154	0.882278
ARID1A	ENSG00000089327	0.000952495
ARID1A	ENSG00000117450	0.675384
ARID1A	ENSG00000089157	0.974394
ARID1A	ENSG00000172757	0.583066
ARID1A	ENSG00000186468	0.853129
ARID1A	ENSG00000105640	0.319166
ARID1A	ENSG00000115232	0.251207
ARID1A	ENSG00000168298	0.399747
ARID1A	ENSG00000188229	0.153924
ARID1A	ENSG00000170889	0.845683
ARID1A	ENSG00000204628	0.853414
ARID1A	ENSG00000142669	6.24911e-09
ARID1A	ENSG00000142937	0.441824
ARID1A	ENSG00000231389	0.51744
ARID1A	ENSG00000197956	0.153459
ARID1A	ENSG00000136810	0.231538
ARID1A	ENSG00000143947	0.748314
ARID1A	ENSG00000142676	0.745318
ARID1A	ENSG00000100316	0.92229
ARID1A	ENSG00000108107	0.843976
ARID1A	ENSG00000136156	0.21597
ARID1A	ENSG00000135486	0.364277
ARID1A	ENSG00000147604	0.702117
ARID1A	ENSG00000181163	0.9914
ARID1A	ENSG00000160593	0.508591
ARID1A	ENSG00000105373	0.33601
ARID1A	ENSG00000163584	0.702764
ARID1A	ENSG00000144713	0.838236
ARID1A	ENSG00000138326	0.253793
ARID1A	ENSG00000164611	0.869394
ARID1A	ENSG00000174748	0.715612
ARID1A	ENSG00000179344	0.183132
ARID1A	ENSG00000102879	0.942809
ARID1A	ENSG00000197747	0.381553
ARID1A	ENSG00000198755	0.963178
ARID1A	ENSG00000122406	0.306622
ARID1A	ENSG00000145425	0.999508
ARID1A	ENSG00000124795	0.572044
ARID1A	ENSG00000126264	0.00633749
ARID1A	ENSG00000172543	8.4579e-09
ARID1A	ENSG00000163191	0.00330603
ARID1A	ENSG00000108298	0.670907
ARID1A	ENSG00000135404	0.0185708
ARID1A	ENSG00000089009	0.971889
ARID1A	ENSG00000110700	0.804423
ARID1A	ENSG00000125691	0.748066
ARID1A	ENSG00000172116	0.774306
ARID1A	ENSG00000138061	0.211075
ARID1A	ENSG00000148303	0.983501
ARID1A	ENSG00000162244	0.898208
ARID1A	ENSG00000196405	0.176658
ARID1A	ENSG00000105193	0.858056
ARID1A	ENSG00000101608	0.447164
ARID1A	ENSG00000104408	0.859808
ARID1A	ENSG00000169715	0.285354
ARID1A	ENSG00000135046	0.730248
ARID1A	ENSG00000026508	0.138169
ARID1A	ENSG00000167468	0.267328
ARID1A	ENSG00000167286	0.0113968
ARID1A	ENSG00000198668	0.0222055
ARID1A	ENSG00000100906	0.242755
ARID1A	ENSG00000137309	0.69246
ARID1A	ENSG00000070756	0.513368
ARID1A	ENSG00000175567	0.847085
ARID1A	ENSG00000115415	3.83601e-08
ARID1A	ENSG00000167460	0.0577824
ARID1A	ENSG00000130255	0.931861
ARID1A	ENSG00000081059	0.162892
ARID1A	ENSG00000111348	0.00088009
ARID1A	ENSG00000161016	0.659997
ARID1A	ENSG00000171863	0.182199
ARID1A	ENSG00000119655	0.162447
ARID1A	ENSG00000156976	0.598779
ARID1A	ENSG00000171848	0.0925254
ARID1A	ENSG00000169100	0.56791
ARID1A	ENSG00000002586	0.0076532
ARID1A	ENSG00000152558	0.968108
ARID1A	ENSG00000008988	0.826494
ARID1A	ENSG00000114942	0.337902
ARID1A	ENSG00000153283	0.0474033
ARID1A	ENSG00000136490	0.931795
ARID1A	ENSG00000153563	0.292537
ARID1A	ENSG00000069667	0.270895
ARID1A	ENSG00000147155	0.389061
ARID1A	ENSG00000182718	0.040209
ARID1A	ENSG00000051523	0.091429
ARID1A	ENSG00000111678	0.136593
ARID1A	ENSG00000123685	0.188956
ARID1A	ENSG00000167900	0.590254
ARID1A	ENSG00000108561	0.698007
ARID1A	ENSG00000165929	0.612045
ARID1A	ENSG00000131143	0.457687
ARID1A	ENSG00000162191	0.735842
ARID1A	ENSG00000142168	0.581484
ARID1A	ENSG00000088832	0.408156
ARID1A	ENSG00000174444	0.921686
ARID1A	ENSG00000185201	0.00326296
ARID1A	ENSG00000106803	0.0883902
ARID1A	ENSG00000134193	0.638354
ARID1A	ENSG00000204264	0.309674
ARID1A	ENSG00000217555	0.00700147
ARID1A	ENSG00000044574	0.0650847
ARID1A	ENSG00000232112	0.17488
ARID1A	ENSG00000167815	0.185479
ARID1A	ENSG00000240065	0.0162116
ARID1A	ENSG00000163041	0.693643
ARID1A	ENSG00000134954	0.325995
ARID1A	ENSG00000160654	0.667198
ARID1A	ENSG00000138185	0.833906
ARID1A	ENSG00000171223	0.210249
ARID1A	ENSG00000153048	0.0970522
ARID1A	ENSG00000065809	0.0819193
ARID1A	ENSG00000075415	0.212708
ARID1A	ENSG00000110324	0.200434
ARID1A	ENSG00000131981	0.0700899
ARID1A	ENSG00000103363	0.180547
ARID1A	ENSG00000166794	0.444392
ARID1A	ENSG00000198937	0.37965
ARID1A	ENSG00000163565	0.0616427
ARID1A	ENSG00000130303	0.181779
ARID1A	ENSG00000116251	0.786279
ARID1A	ENSG00000164111	0.128644
ARID1A	ENSG00000111679	0.24701
ARID1A	ENSG00000160888	0.31071
ARID1A	ENSG00000189067	0.0111612
ARID1A	ENSG00000170571	0.60095
ARID1A	ENSG00000110852	0.0582702
ARID1A	ENSG00000081320	0.0418119
ARID1A	ENSG00000198695	0.154492
ARID1A	ENSG00000196843	0.130059
ARID1A	ENSG00000196683	0.659172
ARID1A	ENSG00000134453	0.668853
ARID1A	ENSG00000134996	0.0925716
ARID1A	ENSG00000108702	0.340247
ARID1A	ENSG00000051108	0.491412
ARID1A	ENSG00000233276	0.570793
ARID1A	ENSG00000122545	0.347527
ARID1A	ENSG00000196924	0.164433
ARID1A	ENSG00000143119	0.0361085
ARID1A	ENSG00000089220	0.64821
ARID1A	ENSG00000113558	0.270463
ARID1A	ENSG00000102007	0.169554
ARID1A	ENSG00000204257	0.800981
ARID1A	ENSG00000211450	0.20437
ARID1A	ENSG00000102265	0.116226
ARID1A	ENSG00000135441	0.206082
ARID1A	ENSG00000118680	0.265096
ARID1A	ENSG00000180992	0.138857
ARID1A	ENSG00000171490	0.481271
ARID1A	ENSG00000156261	0.0638291
ARID1A	ENSG00000126457	0.81868
ARID1A	ENSG00000168421	0.811429
ARID1A	ENSG00000100129	0.708582
ARID1A	ENSG00000180644	9.35006e-05
ARID1A	ENSG00000109861	7.65043e-05
ARID1A	ENSG00000145703	0.967654
ARID1A	ENSG00000198931	0.836786
ARID1A	ENSG00000180817	0.443405
ARID1A	ENSG00000147065	0.180511
ARID1A	ENSG00000125347	0.00266769
ARID1A	ENSG00000168394	0.167388
ARID1A	ENSG00000241553	0.823736
ARID1A	ENSG00000186298	0.500995
ARID1A	ENSG00000107485	0.011281
ARID1A	ENSG00000127824	0.106906
ARID1A	ENSG00000116209	0.367594
ARID1A	ENSG00000092853	0.321735
ARID1A	ENSG00000143815	0.339305
ARID1A	ENSG00000139626	0.0574746
ARID1A	ENSG00000101224	0.141376
ARID1A	ENSG00000125868	0.494332
ARID1A	ENSG00000184752	0.488482
ARID1A	ENSG00000152601	0.119983
ARID1A	ENSG00000147010	0.355869
ARID1A	ENSG00000269893	0.583336
ARID1A	ENSG00000091039	0.475971
ARID1A	ENSG00000160991	0.307733
ARID1A	ENSG00000129625	0.768931
ARID1A	ENSG00000112576	0.725888
ARID1A	ENSG00000172922	0.036439
ARID1A	ENSG00000188186	0.811167
ARID1A	ENSG00000117984	0.299828
ARID1A	ENSG00000188994	0.593898
ARID1A	ENSG00000100219	0.903083
ARID1A	ENSG00000167283	0.708239
ARID1A	ENSG00000166508	0.31587
ARID1A	ENSG00000084070	0.409653
ARID1A	ENSG00000188001	0.568913
ARID1A	ENSG00000074842	0.402941
ARID1A	ENSG00000102096	0.13108
ARID1A	ENSG00000100823	0.780881
ARID1A	ENSG00000187193	0.892561
ARID1A	ENSG00000197471	0.286973
ARID1A	ENSG00000100351	0.453878
ARID1A	ENSG00000121858	0.144111
ARID1A	ENSG00000119977	0.768633
ARID1A	ENSG00000118971	0.265208
ARID1A	ENSG00000131507	0.505584
ARID1A	ENSG00000155926	0.35656
ARID1A	ENSG00000089692	0.00968293
ARID1A	ENSG00000124767	0.380977
ARID1A	ENSG00000137710	0.402327
ARID1A	ENSG00000261971	0.233517
ARID1A	ENSG00000196839	0.828775
ARID1A	ENSG00000147443	0.192331
ARID1A	ENSG00000100628	0.835262
ARID1A	ENSG00000077152	0.555499
ARID1A	ENSG00000135185	0.00345948
ARID1A	ENSG00000131634	0.809286
ARID1A	ENSG00000106733	0.973444
ARID1A	ENSG00000137312	0.0658272
ARID1A	ENSG00000163219	0.0954051
ARID1A	ENSG00000085063	0.0484759
ARID1A	ENSG00000123219	0.82193
ARID1A	ENSG00000100523	0.398249
ARID1A	ENSG00000162909	0.703567
ARID1A	ENSG00000005844	0.0535606
ARID1A	ENSG00000145901	0.849649
ARID1A	ENSG00000177565	0.485332
ARID1A	ENSG00000149212	0.0881932
ARID1A	ENSG00000033867	0.593016
ARID1A	ENSG00000155657	0.00712453
ARID1A	ENSG00000111537	0.895597
ARID1A	ENSG00000117448	0.0175576
ARID1A	ENSG00000111670	0.282767
ARID1A	ENSG00000183943	0.123347
ARID1A	ENSG00000126934	0.0102665
ARID1A	ENSG00000159884	0.598279
ARID1A	ENSG00000266088	0.705102
ARID1A	ENSG00000185262	0.300863
ARID1A	ENSG00000171425	0.672742
ARID1A	ENSG00000156675	0.334306
ARID1A	ENSG00000134242	0.701845
ARID1A	ENSG00000136161	0.255069
ARID1A	ENSG00000152465	0.554149
ARID1A	ENSG00000113580	0.748681
ARID1A	ENSG00000134539	0.042595
ARID1A	ENSG00000168234	0.693214
ARID1A	ENSG00000108468	0.195226
ARID1A	ENSG00000198520	0.261591
ARID1A	ENSG00000140931	0.0922192
ARID1A	ENSG00000165233	0.122645
ARID1A	ENSG00000137106	0.577723
ARID1A	ENSG00000143891	0.753666
ARID1A	ENSG00000056558	0.200374
ARID1A	ENSG00000166347	0.521753
ARID1A	ENSG00000072274	0.919763
ARID1A	ENSG00000115904	0.378076
ARID1A	ENSG00000109452	0.369319
ARID1A	ENSG00000196937	0.637308
ARID1A	ENSG00000160050	0.251563
ARID1A	ENSG00000125827	0.496083
ARID1A	ENSG00000153250	0.0278472
ARID1A	ENSG00000079263	0.131297
ARID1A	ENSG00000198055	0.936571
ARID1A	ENSG00000135480	0.794488
ARID1A	ENSG00000185477	0.298934
ARID1A	ENSG00000169019	0.201896
ARID1A	ENSG00000100385	0.186206
ARID1A	ENSG00000154978	0.00422274
ARID1A	ENSG00000165434	0.372924
ARID1A	ENSG00000172965	0.00941283
ARID1A	ENSG00000096060	0.153746
ARID1A	ENSG00000168264	0.143632
ARID1A	ENSG00000140280	0.167273
ARID1A	ENSG00000118513	0.148569
ARID1A	ENSG00000108639	0.488425
ARID1A	ENSG00000137193	0.907821
ARID1A	ENSG00000105369	0.591614
ARID1A	ENSG00000162496	0.583628
ARID1A	ENSG00000164120	0.118734
ARID1A	ENSG00000162702	0.335756
ARID1A	ENSG00000143185	0.73526
ARID1A	ENSG00000133134	0.908808
ARID1A	ENSG00000117090	0.991399
ARID1A	ENSG00000180549	0.581938
ARID1A	ENSG00000139428	0.324351
ARID1A	ENSG00000061273	0.550038
ARID1A	ENSG00000008282	0.0595057
ARID1A	ENSG00000166503	0.538489
ARID1A	ENSG00000076604	0.453275
ARID1A	ENSG00000196421	0.180475
ARID1A	ENSG00000105835	0.107683
ARID1A	ENSG00000077150	0.434073
ARID1A	ENSG00000146285	0.49222
ARID1A	ENSG00000134072	0.526454
ARID1A	ENSG00000186854	0.999503
ARID1A	ENSG00000156030	0.259635
ARID1A	ENSG00000100365	0.174654
ARID1A	ENSG00000242574	0.21926
ARID1A	ENSG00000276070	0.207705
ARID1A	ENSG00000154640	0.64739
ARID1A	ENSG00000130810	0.379365
ARID1A	ENSG00000185338	0.259354
ARID1A	ENSG00000103253	0.0317588
ARID1A	ENSG00000145365	0.0692677
ARID1A	ENSG00000104490	0.0175191
ARID1A	ENSG00000104856	0.855037
ARID1A	ENSG00000120280	0.020442
ARID1A	ENSG00000117318	0.00857063
ARID1A	ENSG00000167642	0.918742
ARID1A	ENSG00000211899	0.120856
ARID1A	ENSG00000125384	0.00548935
ARID1A	ENSG00000131370	0.535997
ARID1A	ENSG00000122378	0.368614
ARID1A	ENSG00000002822	0.823256
ARID1A	ENSG00000124570	0.765768
ARID1A	ENSG00000213949	0.444932
ARID1A	ENSG00000049247	0.338877
ARID1A	ENSG00000229056	0.144782
ARID1A	ENSG00000240350	0.00382839
ARID1A	ENSG00000137601	0.352136
ARID1A	ENSG00000143889	0.401288
ARID1A	ENSG00000189077	0.148845
ARID1A	ENSG00000205809	0.911295
ARID1A	ENSG00000163492	0.66912
ARID1A	ENSG00000084676	0.931891
ARID1A	ENSG00000168961	0.0372508
ARID1A	ENSG00000142694	0.63154
ARID1A	ENSG00000140511	0.00158673
ARID1A	ENSG00000141576	0.215097
ARID1A	ENSG00000120915	0.469599
ARID1A	ENSG00000142173	0.36722
ARID1A	ENSG00000276085	0.639785
ARID1A	ENSG00000270164	0.433002
ARID1A	ENSG00000183696	0.155462
ARID1A	ENSG00000177383	0.850641
ARID1A	ENSG00000100027	0.478695
ARID1A	ENSG00000139289	0.836159
ARID1A	ENSG00000178199	0.174131
ARID1A	ENSG00000167613	0.681829
ARID1A	ENSG00000181350	0.542096
ARID1A	ENSG00000133816	0.127625
ARID1A	ENSG00000198825	0.1898
ARID1A	ENSG00000105281	0.306882
ARID1A	ENSG00000235750	0.366836
ARID1A	ENSG00000258017	0.407772
ARID1A	ENSG00000011590	0.40828
ARID1A	ENSG00000169245	0.471373
ARID1A	ENSG00000215375	0.102595
ARID1A	ENSG00000146574	0.499134
ARID1A	ENSG00000154127	0.048056
ARID1A	ENSG00000164400	0.63719
ARID1A	ENSG00000140848	0.185645
ARID1A	ENSG00000237372	0.529252
ARID1A	ENSG00000141753	0.0119761
ARID1A	ENSG00000103522	0.218344
ARID1A	ENSG00000136603	0.58323
ARID1A	ENSG00000135678	0.70036
ARID1A	ENSG00000099985	0.374276
ARID1A	ENSG00000114737	0.653338
ARID1A	ENSG00000066923	0.426056
ARID1A	ENSG00000143110	0.359616
ARID1A	ENSG00000269968	0.212144
ARID1A	ENSG00000124191	0.523554
BTLA	ENSG00000123416	0.0476323
BTLA	ENSG00000100097	0.0170528
BTLA	ENSG00000177954	0.0161851
BTLA	ENSG00000156508	0.0239241
BTLA	ENSG00000196154	0.015644
BTLA	ENSG00000134419	0.00335072
BTLA	ENSG00000145649	0.00236151
BTLA	ENSG00000229117	0.659139
BTLA	ENSG00000147403	0.0712238
BTLA	ENSG00000026025	0.0786153
BTLA	ENSG00000109475	0.0579665
BTLA	ENSG00000166803	0.0552125
BTLA	ENSG00000137818	0.973401
BTLA	ENSG00000167526	0.0167378
BTLA	ENSG00000115687	0.164126
BTLA	ENSG00000164587	0.278338
BTLA	ENSG00000071082	0.0122566
BTLA	ENSG00000122026	0.0448552
BTLA	ENSG00000233927	0.639904
BTLA	ENSG00000137154	0.190755
BTLA	ENSG00000166441	0.361868
BTLA	ENSG00000198918	0.845196
BTLA	ENSG00000172757	0.756871
BTLA	ENSG00000186468	0.19278
BTLA	ENSG00000105640	0.0430296
BTLA	ENSG00000235162	0.00950615
BTLA	ENSG00000204628	0.278398
BTLA	ENSG00000161970	0.420906
BTLA	ENSG00000142669	0.0432833
BTLA	ENSG00000142937	0.80229
BTLA	ENSG00000110619	0.00277844
BTLA	ENSG00000143947	0.500181
BTLA	ENSG00000177600	0.190033
BTLA	ENSG00000142676	0.027785
BTLA	ENSG00000092841	0.0657933
BTLA	ENSG00000147604	0.0555809
BTLA	ENSG00000198242	0.974773
BTLA	ENSG00000181163	0.00263734
BTLA	ENSG00000144713	0.259797
BTLA	ENSG00000118181	0.0275279
BTLA	ENSG00000156482	0.0357151
BTLA	ENSG00000138326	0.493758
BTLA	ENSG00000213741	0.421367
BTLA	ENSG00000164611	0.00582999
BTLA	ENSG00000174748	0.0505083
BTLA	ENSG00000102879	0.110174
BTLA	ENSG00000197747	0.00499435
BTLA	ENSG00000198755	0.0828445
BTLA	ENSG00000182899	0.342101
BTLA	ENSG00000122406	0.202477
BTLA	ENSG00000145425	0.517096
BTLA	ENSG00000204387	0.0329182
BTLA	ENSG00000108298	0.262983
BTLA	ENSG00000145592	0.96188
BTLA	ENSG00000089009	0.0194161
BTLA	ENSG00000110700	0.98034
BTLA	ENSG00000125691	0.323777
BTLA	ENSG00000167996	5.38959e-05
BTLA	ENSG00000148303	0.155387
BTLA	ENSG00000063177	0.36022
BTLA	ENSG00000162244	0.0863541
BTLA	ENSG00000145741	0.310997
BTLA	ENSG00000105193	0.0537797
BTLA	ENSG00000104408	0.187695
BTLA	ENSG00000198668	0.00462219
BTLA	ENSG00000070756	0.0507293
BTLA	ENSG00000167460	0.00143914
BTLA	ENSG00000130255	0.73115
BTLA	ENSG00000149806	0.140752
BTLA	ENSG00000171863	0.0952612
BTLA	ENSG00000156976	0.333729
BTLA	ENSG00000169100	0.948095
BTLA	ENSG00000002586	0.0111533
BTLA	ENSG00000008988	0.661444
BTLA	ENSG00000114942	0.537772
BTLA	ENSG00000147155	0.0944025
BTLA	ENSG00000182718	0.0590694
BTLA	ENSG00000167900	0.0244704
BTLA	ENSG00000123349	0.303108
BTLA	ENSG00000131469	0.438157
BTLA	ENSG00000197728	0.473987
BTLA	ENSG00000174444	0.512679
BTLA	ENSG00000217555	0.225367
BTLA	ENSG00000196531	0.177866
BTLA	ENSG00000153048	0.878826
BTLA	ENSG00000198937	0.343371
BTLA	ENSG00000163565	0.665039
BTLA	ENSG00000116251	0.249181
BTLA	ENSG00000164111	0.00638508
BTLA	ENSG00000241343	0.772299
BTLA	ENSG00000196924	0.00288151
BTLA	ENSG00000128245	0.794014
BTLA	ENSG00000114391	0.164124
BTLA	ENSG00000135441	0.00646341
BTLA	ENSG00000171490	0.987995
BTLA	ENSG00000153113	0.507969
BTLA	ENSG00000198931	0.51804
BTLA	ENSG00000127184	0.454792
BTLA	ENSG00000127824	0.43947
BTLA	ENSG00000269893	0.956026
BTLA	ENSG00000224032	0.394193
BTLA	ENSG00000134291	0.00988796
BTLA	ENSG00000100823	0.354566
BTLA	ENSG00000085063	0.660718
BTLA	ENSG00000137193	0.481318
BTLA	ENSG00000121152	0.554082
BTLA	ENSG00000100027	0.24531
C10orf54	ENSG00000198938	0.87337
C10orf54	ENSG00000075624	0.228514
C10orf54	ENSG00000133112	0.666247
C10orf54	ENSG00000134419	0.118702
C10orf54	ENSG00000087086	0.995945
C10orf54	ENSG00000065978	0.396265
C10orf54	ENSG00000198830	0.479732
C10orf54	ENSG00000184009	0.430411
C10orf54	ENSG00000166803	0.408404
C10orf54	ENSG00000134460	0.715329
C10orf54	ENSG00000164587	0.843479
C10orf54	ENSG00000163466	0.292044
C10orf54	ENSG00000115738	0.111372
C10orf54	ENSG00000186468	0.278864
C10orf54	ENSG00000115232	0.311479
C10orf54	ENSG00000188846	0.50116
C10orf54	ENSG00000119335	0.437277
C10orf54	ENSG00000083845	0.100245
C10orf54	ENSG00000143401	0.43951
C10orf54	ENSG00000221983	0.127964
C10orf54	ENSG00000167460	0.521509
C10orf54	ENSG00000149806	0.276895
C10orf54	ENSG00000078596	0.0114162
C10orf54	ENSG00000143443	0.697524
C10orf54	ENSG00000123685	0.0326364
C10orf54	ENSG00000142534	0.417971
C10orf54	ENSG00000124614	0.247357
C10orf54	ENSG00000005022	0.165752
C10orf54	ENSG00000169045	0.866185
C10orf54	ENSG00000213203	0.593063
C10orf54	ENSG00000138185	0.778797
C10orf54	ENSG00000119403	0.274563
C10orf54	ENSG00000197622	0.46437
C10orf54	ENSG00000132432	0.859001
C10orf54	ENSG00000161981	0.0238804
C10orf54	ENSG00000198695	0.191662
C10orf54	ENSG00000196843	0.197401
C10orf54	ENSG00000244509	0.685032
C10orf54	ENSG00000125534	0.56757
C10orf54	ENSG00000163931	0.960014
C10orf54	ENSG00000153113	0.805149
C10orf54	ENSG00000164924	0.218866
C10orf54	ENSG00000165502	0.0526176
C10orf54	ENSG00000137714	0.0154399
C10orf54	ENSG00000108953	0.200914
C10orf54	ENSG00000092820	0.00797438
C10orf54	ENSG00000241553	0.702213
C10orf54	ENSG00000116489	0.815174
C10orf54	ENSG00000136104	0.305936
C10orf54	ENSG00000102172	0.359871
C10orf54	ENSG00000222041	0.338932
C10orf54	ENSG00000213639	0.296025
C10orf54	ENSG00000164346	0.794656
C10orf54	ENSG00000114023	0.122986
C10orf54	ENSG00000113368	0.220499
C10orf54	ENSG00000159231	0.281474
C10orf54	ENSG00000185905	0.162412
C10orf54	ENSG00000125735	0.769224
C10orf54	ENSG00000144580	0.543938
C10orf54	ENSG00000057657	0.463192
C10orf54	ENSG00000169679	0.00918877
C10orf54	ENSG00000140332	0.137695
C10orf54	ENSG00000263272	0.64067
C10orf54	ENSG00000144554	0.861834
C10orf54	ENSG00000231607	0.513319
C10orf54	ENSG00000213186	0.188872
CBLB	ENSG00000205542	1.13286e-08
CBLB	ENSG00000166710	3.9633e-05
CBLB	ENSG00000034510	0.00291867
CBLB	ENSG00000115523	0.109939
CBLB	ENSG00000008517	0.00822949
CBLB	ENSG00000075624	0.000189601
CBLB	ENSG00000164104	0.716356
CBLB	ENSG00000169442	0.937624
CBLB	ENSG00000100453	7.23875e-06
CBLB	ENSG00000277632	0.968208
CBLB	ENSG00000019582	2.79516e-06
CBLB	ENSG00000125148	0.476405
CBLB	ENSG00000196154	6.6195e-05
CBLB	ENSG00000275302	0.604527
CBLB	ENSG00000229117	0.491682
CBLB	ENSG00000117632	0.000443644
CBLB	ENSG00000204287	0.000372685
CBLB	ENSG00000277734	0.0500769
CBLB	ENSG00000148773	0.964263
CBLB	ENSG00000026025	2.92638e-05
CBLB	ENSG00000198763	0.107397
CBLB	ENSG00000109475	0.294921
CBLB	ENSG00000105372	0.790505
CBLB	ENSG00000108518	0.105688
CBLB	ENSG00000105374	0.20048
CBLB	ENSG00000142541	0.850921
CBLB	ENSG00000184009	0.0177108
CBLB	ENSG00000132341	0.00923436
CBLB	ENSG00000182774	0.344699
CBLB	ENSG00000117724	0.126829
CBLB	ENSG00000131747	0.343511
CBLB	ENSG00000134460	0.00603227
CBLB	ENSG00000206503	0.00328232
CBLB	ENSG00000175063	0.160912
CBLB	ENSG00000234745	0.120531
CBLB	ENSG00000204525	0.000657992
CBLB	ENSG00000103187	0.00291996
CBLB	ENSG00000196126	0.00184615
CBLB	ENSG00000096384	0.0268027
CBLB	ENSG00000171476	0.235997
CBLB	ENSG00000164687	0.000339324
CBLB	ENSG00000112306	0.392506
CBLB	ENSG00000223865	0.000144342
CBLB	ENSG00000122026	0.870992
CBLB	ENSG00000171314	0.0225437
CBLB	ENSG00000198786	0.0271739
CBLB	ENSG00000204592	0.0192662
CBLB	ENSG00000132507	0.0121817
CBLB	ENSG00000188404	0.0631176
CBLB	ENSG00000137154	0.745751
CBLB	ENSG00000082074	0.0851064
CBLB	ENSG00000115738	0.0562005
CBLB	ENSG00000089157	0.302303
CBLB	ENSG00000172757	0.00461419
CBLB	ENSG00000144381	0.214074
CBLB	ENSG00000186468	0.537819
CBLB	ENSG00000124575	0.969866
CBLB	ENSG00000105640	0.346934
CBLB	ENSG00000115232	0.215452
CBLB	ENSG00000173762	0.108381
CBLB	ENSG00000235162	0.252077
CBLB	ENSG00000197756	0.025796
CBLB	ENSG00000170889	0.868513
CBLB	ENSG00000161970	0.30403
CBLB	ENSG00000122862	0.221531
CBLB	ENSG00000142937	0.981153
CBLB	ENSG00000066279	0.222467
CBLB	ENSG00000231389	0.0101915
CBLB	ENSG00000197956	0.00103226
CBLB	ENSG00000143947	0.919892
CBLB	ENSG00000100316	0.449196
CBLB	ENSG00000092841	5.52058e-07
CBLB	ENSG00000108107	0.225712
CBLB	ENSG00000135486	0.670096
CBLB	ENSG00000139193	0.00509401
CBLB	ENSG00000147604	0.139837
CBLB	ENSG00000198242	0.975094
CBLB	ENSG00000119335	0.000467583
CBLB	ENSG00000181163	0.678722
CBLB	ENSG00000163584	0.051954
CBLB	ENSG00000144713	0.403133
CBLB	ENSG00000156482	0.0278184
CBLB	ENSG00000235576	0.397032
CBLB	ENSG00000054654	0.000645371
CBLB	ENSG00000185862	0.155857
CBLB	ENSG00000138326	0.979332
CBLB	ENSG00000213741	0.312873
CBLB	ENSG00000196735	0.354573
CBLB	ENSG00000179344	0.00129534
CBLB	ENSG00000105968	0.0187298
CBLB	ENSG00000102879	5.11293e-07
CBLB	ENSG00000197747	0.00012975
CBLB	ENSG00000182899	0.687863
CBLB	ENSG00000122406	0.556528
CBLB	ENSG00000145425	0.886616
CBLB	ENSG00000187837	0.434522
CBLB	ENSG00000172543	0.338816
CBLB	ENSG00000189159	0.976097
CBLB	ENSG00000108298	0.262756
CBLB	ENSG00000145592	0.491945
CBLB	ENSG00000150991	0.521622
CBLB	ENSG00000089009	0.203566
CBLB	ENSG00000110700	0.587268
CBLB	ENSG00000125691	0.0871918
CBLB	ENSG00000167996	0.00529913
CBLB	ENSG00000137804	0.0413002
CBLB	ENSG00000150093	0.137529
CBLB	ENSG00000042493	0.00202734
CBLB	ENSG00000138061	0.0660363
CBLB	ENSG00000136942	0.476782
CBLB	ENSG00000162244	0.186577
CBLB	ENSG00000196405	0.000177101
CBLB	ENSG00000115268	0.846612
CBLB	ENSG00000105193	0.299318
CBLB	ENSG00000143184	1.42259e-12
CBLB	ENSG00000101608	8.4967e-07
CBLB	ENSG00000170315	0.862832
CBLB	ENSG00000116649	0.0119135
CBLB	ENSG00000125354	0.00701943
CBLB	ENSG00000213626	0.74762
CBLB	ENSG00000130429	0.0134415
CBLB	ENSG00000167286	0.0191655
CBLB	ENSG00000198668	0.105695
CBLB	ENSG00000100906	0.568543
CBLB	ENSG00000197448	0.188062
CBLB	ENSG00000265206	0.679126
CBLB	ENSG00000102144	0.33885
CBLB	ENSG00000115415	0.060515
CBLB	ENSG00000167460	0.056954
CBLB	ENSG00000130255	0.905419
CBLB	ENSG00000081059	0.0344864
CBLB	ENSG00000111348	1.14788e-05
CBLB	ENSG00000163682	0.707791
CBLB	ENSG00000171863	0.0136545
CBLB	ENSG00000188042	0.00808852
CBLB	ENSG00000143851	0.000175042
CBLB	ENSG00000170540	0.178049
CBLB	ENSG00000213658	0.00495297
CBLB	ENSG00000002586	0.0319565
CBLB	ENSG00000152558	0.263436
CBLB	ENSG00000008988	0.969629
CBLB	ENSG00000145287	0.0757165
CBLB	ENSG00000070081	0.85953
CBLB	ENSG00000023445	0.156235
CBLB	ENSG00000143933	0.373357
CBLB	ENSG00000172809	0.048925
CBLB	ENSG00000158869	0.739029
CBLB	ENSG00000136490	0.185615
CBLB	ENSG00000125910	0.163568
CBLB	ENSG00000171858	0.211498
CBLB	ENSG00000116288	0.023238
CBLB	ENSG00000177410	0.0710358
CBLB	ENSG00000125726	0.730858
CBLB	ENSG00000182481	0.707262
CBLB	ENSG00000143443	0.642935
CBLB	ENSG00000182718	0.0352374
CBLB	ENSG00000051523	0.000451102
CBLB	ENSG00000078304	0.966959
CBLB	ENSG00000213719	0.217151
CBLB	ENSG00000213654	0.00924088
CBLB	ENSG00000108561	0.130374
CBLB	ENSG00000164754	0.137013
CBLB	ENSG00000131469	0.320304
CBLB	ENSG00000072818	0.49894
CBLB	ENSG00000089248	0.490025
CBLB	ENSG00000197728	0.0011397
CBLB	ENSG00000005022	0.232416
CBLB	ENSG00000174444	0.573695
CBLB	ENSG00000185201	0.536376
CBLB	ENSG00000162704	0.0198031
CBLB	ENSG00000182054	0.179512
CBLB	ENSG00000134308	0.0680092
CBLB	ENSG00000169045	0.284333
CBLB	ENSG00000072571	0.505165
CBLB	ENSG00000106803	0.0659057
CBLB	ENSG00000054148	0.666227
CBLB	ENSG00000164543	0.000820499
CBLB	ENSG00000204264	0.21561
CBLB	ENSG00000159199	0.207246
CBLB	ENSG00000212907	0.0930468
CBLB	ENSG00000044574	0.251852
CBLB	ENSG00000088325	0.233622
CBLB	ENSG00000167815	0.289644
CBLB	ENSG00000183918	0.955815
CBLB	ENSG00000240065	0.00378816
CBLB	ENSG00000205531	0.0667256
CBLB	ENSG00000130755	3.53415e-05
CBLB	ENSG00000145779	0.726325
CBLB	ENSG00000163041	0.249732
CBLB	ENSG00000136167	0.943028
CBLB	ENSG00000196531	0.141051
CBLB	ENSG00000160654	0.282775
CBLB	ENSG00000153048	0.206922
CBLB	ENSG00000065809	0.207236
CBLB	ENSG00000136717	0.298903
CBLB	ENSG00000185650	0.202538
CBLB	ENSG00000224877	0.0123562
CBLB	ENSG00000119403	0.945671
CBLB	ENSG00000102317	0.573908
CBLB	ENSG00000143549	0.0746873
CBLB	ENSG00000120875	0.0604796
CBLB	ENSG00000184897	0.265757
CBLB	ENSG00000179958	0.0115087
CBLB	ENSG00000164111	0.0114401
CBLB	ENSG00000173821	0.167758
CBLB	ENSG00000164919	0.5608
CBLB	ENSG00000170571	0.00169512
CBLB	ENSG00000241343	0.194066
CBLB	ENSG00000197971	0.0231421
CBLB	ENSG00000196843	0.671222
CBLB	ENSG00000265681	0.795481
CBLB	ENSG00000134996	0.0120001
CBLB	ENSG00000108702	4.27061e-05
CBLB	ENSG00000120690	0.266197
CBLB	ENSG00000164466	0.0239064
CBLB	ENSG00000173457	0.00810202
CBLB	ENSG00000233276	0.504006
CBLB	ENSG00000172531	0.0562798
CBLB	ENSG00000099800	0.0436074
CBLB	ENSG00000124831	0.916038
CBLB	ENSG00000139644	0.437648
CBLB	ENSG00000140264	0.269852
CBLB	ENSG00000168209	0.10822
CBLB	ENSG00000166501	0.140037
CBLB	ENSG00000196924	0.912473
CBLB	ENSG00000128340	0.460114
CBLB	ENSG00000125534	0.0279411
CBLB	ENSG00000187608	0.168953
CBLB	ENSG00000198502	0.0038306
CBLB	ENSG00000138778	0.972371
CBLB	ENSG00000114391	0.244445
CBLB	ENSG00000175602	0.00435754
CBLB	ENSG00000137876	0.354684
CBLB	ENSG00000113558	0.0236316
CBLB	ENSG00000102007	0.820452
CBLB	ENSG00000204257	0.0146354
CBLB	ENSG00000184203	0.0867192
CBLB	ENSG00000085117	0.0598516
CBLB	ENSG00000182866	0.176869
CBLB	ENSG00000135441	0.00777705
CBLB	ENSG00000164985	0.423438
CBLB	ENSG00000180992	0.0429208
CBLB	ENSG00000171490	0.256585
CBLB	ENSG00000126457	0.242007
CBLB	ENSG00000127483	0.048188
CBLB	ENSG00000137331	0.276232
CBLB	ENSG00000153113	0.0560211
CBLB	ENSG00000064666	0.0996365
CBLB	ENSG00000250479	0.21505
CBLB	ENSG00000092010	0.0692135
CBLB	ENSG00000114353	0.806266
CBLB	ENSG00000164924	0.000929625
CBLB	ENSG00000068796	0.32461
CBLB	ENSG00000184640	0.191462
CBLB	ENSG00000180644	0.815012
CBLB	ENSG00000213246	0.379384
CBLB	ENSG00000160213	0.0911264
CBLB	ENSG00000077549	0.156252
CBLB	ENSG00000167978	0.88069
CBLB	ENSG00000181847	0.825803
CBLB	ENSG00000003402	0.121344
CBLB	ENSG00000198931	0.116897
CBLB	ENSG00000180817	0.602062
CBLB	ENSG00000197043	0.297861
CBLB	ENSG00000182117	0.540506
CBLB	ENSG00000111229	0.0387794
CBLB	ENSG00000166913	0.0272831
CBLB	ENSG00000242086	0.470247
CBLB	ENSG00000103490	0.11436
CBLB	ENSG00000092820	0.497865
CBLB	ENSG00000136286	0.000573894
CBLB	ENSG00000168394	0.0477775
CBLB	ENSG00000120742	0.133759
CBLB	ENSG00000086061	0.465246
CBLB	ENSG00000150977	0.00885901
CBLB	ENSG00000143641	0.257922
CBLB	ENSG00000137078	0.043952
CBLB	ENSG00000127824	0.0127524
CBLB	ENSG00000126787	0.038804
CBLB	ENSG00000146112	0.00241191
CBLB	ENSG00000131236	0.352924
CBLB	ENSG00000169926	0.434087
CBLB	ENSG00000143815	0.319821
CBLB	ENSG00000099622	0.0598491
CBLB	ENSG00000101224	0.755097
CBLB	ENSG00000184260	0.126867
CBLB	ENSG00000125868	0.209349
CBLB	ENSG00000187051	0.779102
CBLB	ENSG00000269893	0.217555
CBLB	ENSG00000154473	0.739464
CBLB	ENSG00000165732	0.126129
CBLB	ENSG00000196776	0.409097
CBLB	ENSG00000136104	0.111563
CBLB	ENSG00000160991	0.616723
CBLB	ENSG00000172725	0.690256
CBLB	ENSG00000112576	0.888189
CBLB	ENSG00000137767	0.0903991
CBLB	ENSG00000183172	0.19283
CBLB	ENSG00000165527	0.467826
CBLB	ENSG00000168214	0.427757
CBLB	ENSG00000185043	0.510296
CBLB	ENSG00000233016	0.862896
CBLB	ENSG00000101361	0.0457583
CBLB	ENSG00000020633	0.258067
CBLB	ENSG00000125970	0.00682526
CBLB	ENSG00000160446	0.581109
CBLB	ENSG00000163519	0.00587763
CBLB	ENSG00000154102	0.771892
CBLB	ENSG00000115306	0.145039
CBLB	ENSG00000129534	0.242989
CBLB	ENSG00000205352	0.719107
CBLB	ENSG00000102172	0.00133322
CBLB	ENSG00000014641	0.343454
CBLB	ENSG00000112667	0.834659
CBLB	ENSG00000196352	0.771545
CBLB	ENSG00000222041	0.047742
CBLB	ENSG00000115163	0.200112
CBLB	ENSG00000136003	0.588008
CBLB	ENSG00000130204	0.65644
CBLB	ENSG00000188001	0.855787
CBLB	ENSG00000145050	0.0213284
CBLB	ENSG00000082153	0.639702
CBLB	ENSG00000107742	0.197665
CBLB	ENSG00000150779	0.0182933
CBLB	ENSG00000136819	0.101352
CBLB	ENSG00000137100	0.0376477
CBLB	ENSG00000100823	0.378992
CBLB	ENSG00000121858	0.982591
CBLB	ENSG00000135541	0.187959
CBLB	ENSG00000118971	0.0138549
CBLB	ENSG00000119397	0.388942
CBLB	ENSG00000131507	0.825384
CBLB	ENSG00000147669	0.0246287
CBLB	ENSG00000075218	0.27913
CBLB	ENSG00000151287	0.202775
CBLB	ENSG00000102760	0.0295859
CBLB	ENSG00000204642	0.87692
CBLB	ENSG00000155926	0.537405
CBLB	ENSG00000135535	0.763131
CBLB	ENSG00000138385	0.566233
CBLB	ENSG00000089692	0.931287
CBLB	ENSG00000144354	0.236291
CBLB	ENSG00000167552	0.639717
CBLB	ENSG00000137710	0.0256672
CBLB	ENSG00000133703	0.966585
CBLB	ENSG00000136997	0.0392974
CBLB	ENSG00000196839	0.00297274
CBLB	ENSG00000028137	0.0853529
CBLB	ENSG00000100628	0.325005
CBLB	ENSG00000169189	0.983583
CBLB	ENSG00000139725	0.868497
CBLB	ENSG00000136213	0.517578
CBLB	ENSG00000109062	0.0674525
CBLB	ENSG00000137312	0.580699
CBLB	ENSG00000010810	0.399319
CBLB	ENSG00000106211	0.480797
CBLB	ENSG00000128309	0.606044
CBLB	ENSG00000170638	0.407285
CBLB	ENSG00000085063	0.80342
CBLB	ENSG00000147872	0.109128
CBLB	ENSG00000160818	0.170641
CBLB	ENSG00000189266	0.905453
CBLB	ENSG00000089351	0.696606
CBLB	ENSG00000162909	0.532649
CBLB	ENSG00000005844	0.639319
CBLB	ENSG00000114686	0.00314485
CBLB	ENSG00000149212	0.655355
CBLB	ENSG00000155657	0.278099
CBLB	ENSG00000091317	0.685107
CBLB	ENSG00000111537	0.0956428
CBLB	ENSG00000169764	0.236237
CBLB	ENSG00000109736	0.121787
CBLB	ENSG00000094916	0.728278
CBLB	ENSG00000162924	6.41923e-06
CBLB	ENSG00000111670	0.598692
CBLB	ENSG00000184182	0.222288
CBLB	ENSG00000141101	0.0239093
CBLB	ENSG00000136108	0.00496701
CBLB	ENSG00000164081	0.172639
CBLB	ENSG00000108523	0.580556
CBLB	ENSG00000198417	0.00309644
CBLB	ENSG00000028277	0.0986781
CBLB	ENSG00000266088	0.0613235
CBLB	ENSG00000166801	0.105694
CBLB	ENSG00000185262	0.683963
CBLB	ENSG00000245164	0.112097
CBLB	ENSG00000129355	0.837074
CBLB	ENSG00000157456	0.674557
CBLB	ENSG00000187118	0.206114
CBLB	ENSG00000083457	0.339918
CBLB	ENSG00000124802	0.00899766
CBLB	ENSG00000115073	0.0426828
CBLB	ENSG00000156675	0.469409
CBLB	ENSG00000107833	0.0441102
CBLB	ENSG00000143669	0.0173261
CBLB	ENSG00000150347	0.68909
CBLB	ENSG00000172794	0.309159
CBLB	ENSG00000159335	0.607575
CBLB	ENSG00000164442	0.700792
CBLB	ENSG00000134539	0.56384
CBLB	ENSG00000159388	0.833043
CBLB	ENSG00000160789	0.00420537
CBLB	ENSG00000163938	0.266328
CBLB	ENSG00000138175	0.0240814
CBLB	ENSG00000257698	0.0690758
CBLB	ENSG00000105810	0.0248334
CBLB	ENSG00000169508	0.56381
CBLB	ENSG00000165233	0.473702
CBLB	ENSG00000198818	0.615845
CBLB	ENSG00000143891	0.502705
CBLB	ENSG00000172795	0.931033
CBLB	ENSG00000056558	0.160272
CBLB	ENSG00000136485	0.96921
CBLB	ENSG00000232956	0.00185036
CBLB	ENSG00000160208	0.882598
CBLB	ENSG00000109046	0.210626
CBLB	ENSG00000166851	0.341212
CBLB	ENSG00000113368	0.00752789
CBLB	ENSG00000150637	0.111238
CBLB	ENSG00000109452	0.507653
CBLB	ENSG00000196937	0.389029
CBLB	ENSG00000181788	0.000722572
CBLB	ENSG00000079616	0.498264
CBLB	ENSG00000079263	0.870862
CBLB	ENSG00000171700	0.170717
CBLB	ENSG00000138758	0.612142
CBLB	ENSG00000100092	0.731056
CBLB	ENSG00000198055	0.375195
CBLB	ENSG00000163535	0.778828
CBLB	ENSG00000131669	0.256612
CBLB	ENSG00000142684	0.308968
CBLB	ENSG00000134594	0.774624
CBLB	ENSG00000153551	0.362893
CBLB	ENSG00000034677	0.43395
CBLB	ENSG00000159496	0.00581213
CBLB	ENSG00000074266	0.0340389
CBLB	ENSG00000267100	0.50867
CBLB	ENSG00000185477	0.0180067
CBLB	ENSG00000013810	0.190591
CBLB	ENSG00000068831	0.949157
CBLB	ENSG00000100385	0.344402
CBLB	ENSG00000065911	0.117306
CBLB	ENSG00000163811	0.799445
CBLB	ENSG00000027869	0.463469
CBLB	ENSG00000159110	0.144283
CBLB	ENSG00000165434	0.872419
CBLB	ENSG00000159840	0.525524
CBLB	ENSG00000154310	0.0721932
CBLB	ENSG00000159231	0.18784
CBLB	ENSG00000135272	0.0652856
CBLB	ENSG00000123131	0.0145699
CBLB	ENSG00000077238	0.402095
CBLB	ENSG00000107738	0.305094
CBLB	ENSG00000013364	0.434696
CBLB	ENSG00000119487	0.549266
CBLB	ENSG00000135077	0.449596
CBLB	ENSG00000080503	0.737847
CBLB	ENSG00000168884	0.504296
CBLB	ENSG00000120913	0.291358
CBLB	ENSG00000116679	0.727927
CBLB	ENSG00000176973	0.115735
CBLB	ENSG00000118513	0.0597018
CBLB	ENSG00000004897	0.73166
CBLB	ENSG00000107020	0.555757
CBLB	ENSG00000137193	0.249281
CBLB	ENSG00000137812	0.0559323
CBLB	ENSG00000103254	0.00102693
CBLB	ENSG00000164691	0.0160116
CBLB	ENSG00000105369	0.658285
CBLB	ENSG00000115758	0.0233144
CBLB	ENSG00000162496	0.376767
CBLB	ENSG00000104814	0.675577
CBLB	ENSG00000080986	0.295912
CBLB	ENSG00000166197	0.705454
CBLB	ENSG00000148019	0.552587
CBLB	ENSG00000115902	0.188061
CBLB	ENSG00000154217	0.10716
CBLB	ENSG00000143185	3.79415e-12
CBLB	ENSG00000095794	0.24859
CBLB	ENSG00000113263	0.242802
CBLB	ENSG00000053372	0.0418019
CBLB	ENSG00000140451	0.0795454
CBLB	ENSG00000170955	5.44561e-06
CBLB	ENSG00000124766	0.33444
CBLB	ENSG00000134107	0.18039
CBLB	ENSG00000197635	0.40233
CBLB	ENSG00000186891	0.0132096
CBLB	ENSG00000198355	0.303729
CBLB	ENSG00000117090	0.644758
CBLB	ENSG00000034152	0.177832
CBLB	ENSG00000169220	0.187512
CBLB	ENSG00000125735	0.0183581
CBLB	ENSG00000010278	0.115958
CBLB	ENSG00000048162	0.18019
CBLB	ENSG00000153944	0.984766
CBLB	ENSG00000140030	0.865979
CBLB	ENSG00000008282	0.0614187
CBLB	ENSG00000166503	0.984846
CBLB	ENSG00000160299	0.189826
CBLB	ENSG00000076604	0.000721806
CBLB	ENSG00000103642	0.461638
CBLB	ENSG00000223478	0.0215398
CBLB	ENSG00000136861	0.0399477
CBLB	ENSG00000092621	0.973116
CBLB	ENSG00000134690	0.034099
CBLB	ENSG00000196421	0.897688
CBLB	ENSG00000267121	0.00130237
CBLB	ENSG00000179041	0.128492
CBLB	ENSG00000105835	0.302384
CBLB	ENSG00000077150	0.383227
CBLB	ENSG00000086300	0.719798
CBLB	ENSG00000163923	0.0108231
CBLB	ENSG00000130522	0.315418
CBLB	ENSG00000119772	0.0153297
CBLB	ENSG00000156531	0.732178
CBLB	ENSG00000204482	0.0646534
CBLB	ENSG00000134072	0.00310242
CBLB	ENSG00000004478	0.481702
CBLB	ENSG00000100365	0.471562
CBLB	ENSG00000242574	0.0246524
CBLB	ENSG00000130340	0.695251
CBLB	ENSG00000213347	0.378419
CBLB	ENSG00000276070	0.0366278
CBLB	ENSG00000154640	0.918016
CBLB	ENSG00000234883	0.0231032
CBLB	ENSG00000175216	0.599854
CBLB	ENSG00000184661	0.770998
CBLB	ENSG00000138964	0.619471
CBLB	ENSG00000184220	0.606504
CBLB	ENSG00000130810	0.216491
CBLB	ENSG00000177494	0.0144086
CBLB	ENSG00000140105	0.760739
CBLB	ENSG00000133818	0.143263
CBLB	ENSG00000171792	0.0880914
CBLB	ENSG00000237649	0.949315
CBLB	ENSG00000145365	0.671608
CBLB	ENSG00000106785	0.16166
CBLB	ENSG00000177606	0.0467174
CBLB	ENSG00000057657	0.236009
CBLB	ENSG00000150995	0.535847
CBLB	ENSG00000167642	0.300007
CBLB	ENSG00000155093	0.163793
CBLB	ENSG00000138160	0.721207
CBLB	ENSG00000211899	0.659175
CBLB	ENSG00000125384	0.562941
CBLB	ENSG00000198826	0.904978
CBLB	ENSG00000169679	0.701841
CBLB	ENSG00000174799	0.0592333
CBLB	ENSG00000010292	0.977868
CBLB	ENSG00000175643	0.986485
CBLB	ENSG00000111665	0.343669
CBLB	ENSG00000141682	0.00916485
CBLB	ENSG00000213949	0.836786
CBLB	ENSG00000138172	0.920045
CBLB	ENSG00000185418	0.918577
CBLB	ENSG00000187951	0.843917
CBLB	ENSG00000196684	0.451892
CBLB	ENSG00000068489	0.334797
CBLB	ENSG00000103995	0.634911
CBLB	ENSG00000189077	0.101998
CBLB	ENSG00000168675	0.983416
CBLB	ENSG00000137807	0.964898
CBLB	ENSG00000163492	0.143172
CBLB	ENSG00000113749	0.580022
CBLB	ENSG00000151150	0.00779941
CBLB	ENSG00000122986	0.00227404
CBLB	ENSG00000247240	0.915178
CBLB	ENSG00000168961	0.526621
CBLB	ENSG00000100599	0.953764
CBLB	ENSG00000169607	0.955181
CBLB	ENSG00000142694	0.132068
CBLB	ENSG00000186827	0.765805
CBLB	ENSG00000112983	0.297574
CBLB	ENSG00000123080	0.345463
CBLB	ENSG00000102471	0.0886488
CBLB	ENSG00000142945	0.14785
CBLB	ENSG00000163808	0.0391807
CBLB	ENSG00000170542	0.0547989
CBLB	ENSG00000143156	0.581317
CBLB	ENSG00000118193	0.165466
CBLB	ENSG00000120915	0.719686
CBLB	ENSG00000270164	0.74041
CBLB	ENSG00000135451	0.329623
CBLB	ENSG00000110841	0.446924
CBLB	ENSG00000135245	0.686912
CBLB	ENSG00000089486	0.657687
CBLB	ENSG00000171552	0.00203642
CBLB	ENSG00000104783	0.190684
CBLB	ENSG00000112685	0.928313
CBLB	ENSG00000136738	0.0212361
CBLB	ENSG00000139289	0.391801
CBLB	ENSG00000196220	0.81421
CBLB	ENSG00000092140	0.309622
CBLB	ENSG00000160298	0.307158
CBLB	ENSG00000176871	0.520612
CBLB	ENSG00000133816	0.666112
CBLB	ENSG00000109943	0.0048257
CBLB	ENSG00000122483	0.0679847
CBLB	ENSG00000162783	0.00505723
CBLB	ENSG00000162063	0.0168477
CBLB	ENSG00000136111	0.308331
CBLB	ENSG00000173846	0.263031
CBLB	ENSG00000079819	0.631312
CBLB	ENSG00000148803	0.157063
CBLB	ENSG00000011590	0.0208826
CBLB	ENSG00000185527	0.987657
CBLB	ENSG00000132329	0.325616
CBLB	ENSG00000123485	0.912032
CBLB	ENSG00000158050	0.00139088
CBLB	ENSG00000161800	0.77781
CBLB	ENSG00000101350	0.651198
CBLB	ENSG00000120334	0.55509
CBLB	ENSG00000154127	0.319919
CBLB	ENSG00000214900	0.0148258
CBLB	ENSG00000123892	0.446311
CBLB	ENSG00000164400	0.126539
CBLB	ENSG00000110104	0.0304131
CBLB	ENSG00000006530	0.576095
CBLB	ENSG00000140848	0.00920438
CBLB	ENSG00000103202	0.318458
CBLB	ENSG00000145850	0.423673
CBLB	ENSG00000237372	0.566694
CBLB	ENSG00000135678	0.372367
CBLB	ENSG00000090889	0.0482774
CBLB	ENSG00000165996	0.280811
CBLB	ENSG00000164776	0.854698
CBLB	ENSG00000066923	0.361663
CBLB	ENSG00000107968	0.317463
CBLB	ENSG00000173744	0.449745
CBLB	ENSG00000146918	0.545922
CBLB	ENSG00000124191	0.0975
CD5	ENSG00000205542	0.172218
CD5	ENSG00000197061	0.000914558
CD5	ENSG00000034510	0.0470533
CD5	ENSG00000123416	0.0211978
CD5	ENSG00000227507	0.000254061
CD5	ENSG00000198938	0.00914448
CD5	ENSG00000164104	0.322911
CD5	ENSG00000169442	0.347072
CD5	ENSG00000164032	0.000322628
CD5	ENSG00000156508	0.530883
CD5	ENSG00000187514	0.877702
CD5	ENSG00000125148	0.194701
CD5	ENSG00000133112	0.0858624
CD5	ENSG00000196154	0.0218686
CD5	ENSG00000134419	0.000345186
CD5	ENSG00000145649	0.0195579
CD5	ENSG00000087086	8.61456e-06
CD5	ENSG00000065978	0.366681
CD5	ENSG00000198888	0.276387
CD5	ENSG00000168685	0.140827
CD5	ENSG00000277734	0.260206
CD5	ENSG00000148773	0.651136
CD5	ENSG00000026025	0.0305343
CD5	ENSG00000067225	0.978106
CD5	ENSG00000105372	0.207389
CD5	ENSG00000189403	0.0947675
CD5	ENSG00000142541	0.563316
CD5	ENSG00000080824	0.603655
CD5	ENSG00000198034	0.476311
CD5	ENSG00000166803	0.3538
CD5	ENSG00000179144	0.304474
CD5	ENSG00000182774	0.250319
CD5	ENSG00000131747	0.0683158
CD5	ENSG00000175063	0.0365287
CD5	ENSG00000103187	0.14802
CD5	ENSG00000096384	0.00375577
CD5	ENSG00000171476	0.769358
CD5	ENSG00000128951	0.489689
CD5	ENSG00000122026	0.752773
CD5	ENSG00000142546	0.0363971
CD5	ENSG00000108106	0.131322
CD5	ENSG00000197958	0.779971
CD5	ENSG00000233927	0.936606
CD5	ENSG00000155368	0.610938
CD5	ENSG00000198786	0.50381
CD5	ENSG00000204592	0.528732
CD5	ENSG00000188404	0.391254
CD5	ENSG00000137154	0.745041
CD5	ENSG00000082074	0.975113
CD5	ENSG00000166750	0.860043
CD5	ENSG00000111913	0.00128943
CD5	ENSG00000117450	0.413595
CD5	ENSG00000137441	0.000786484
CD5	ENSG00000115738	0.99386
CD5	ENSG00000133574	0.0509782
CD5	ENSG00000089157	0.958898
CD5	ENSG00000172757	0.41454
CD5	ENSG00000124575	0.070635
CD5	ENSG00000105640	0.290121
CD5	ENSG00000115232	0.963227
CD5	ENSG00000235162	0.250077
CD5	ENSG00000197756	0.363561
CD5	ENSG00000168298	0.000274652
CD5	ENSG00000188229	0.51153
CD5	ENSG00000170889	0.888129
CD5	ENSG00000161970	0.313131
CD5	ENSG00000122862	0.13587
CD5	ENSG00000142669	0.37302
CD5	ENSG00000142937	0.806731
CD5	ENSG00000197956	0.00758238
CD5	ENSG00000136810	0.00592534
CD5	ENSG00000133872	0.417886
CD5	ENSG00000100316	0.994745
CD5	ENSG00000108107	0.9311
CD5	ENSG00000136156	0.826251
CD5	ENSG00000184357	0.000880359
CD5	ENSG00000135486	0.0924994
CD5	ENSG00000139193	0.00788298
CD5	ENSG00000147604	0.0260405
CD5	ENSG00000181163	0.0124996
CD5	ENSG00000163584	0.446242
CD5	ENSG00000146278	0.448853
CD5	ENSG00000144713	0.707693
CD5	ENSG00000118181	0.888872
CD5	ENSG00000235576	0.000160936
CD5	ENSG00000054654	0.0471473
CD5	ENSG00000185862	0.92655
CD5	ENSG00000138326	0.999997
CD5	ENSG00000213741	0.79104
CD5	ENSG00000164611	0.323581
CD5	ENSG00000152518	0.443522
CD5	ENSG00000174748	0.268495
CD5	ENSG00000102879	0.109348
CD5	ENSG00000197747	0.000267504
CD5	ENSG00000198755	0.762455
CD5	ENSG00000122406	0.0206916
CD5	ENSG00000145425	0.590751
CD5	ENSG00000084207	0.234855
CD5	ENSG00000187837	0.184146
CD5	ENSG00000173812	0.799128
CD5	ENSG00000104964	0.414317
CD5	ENSG00000163191	0.108514
CD5	ENSG00000189159	0.234313
CD5	ENSG00000116824	0.0235465
CD5	ENSG00000089009	0.0475606
CD5	ENSG00000110700	0.447008
CD5	ENSG00000125691	0.0558636
CD5	ENSG00000167996	0.202025
CD5	ENSG00000172183	0.00427708
CD5	ENSG00000148908	0.802921
CD5	ENSG00000137804	0.321757
CD5	ENSG00000172116	0.737038
CD5	ENSG00000138061	0.025788
CD5	ENSG00000162244	0.88364
CD5	ENSG00000198840	0.565215
CD5	ENSG00000143184	2.24321e-07
CD5	ENSG00000101608	0.00253734
CD5	ENSG00000125354	0.314549
CD5	ENSG00000169715	0.0405413
CD5	ENSG00000083845	0.185153
CD5	ENSG00000213626	0.00269184
CD5	ENSG00000167468	0.0953736
CD5	ENSG00000167286	0.717569
CD5	ENSG00000198668	0.00866545
CD5	ENSG00000100906	0.10431
CD5	ENSG00000137309	0.238198
CD5	ENSG00000197448	0.769504
CD5	ENSG00000184990	0.556423
CD5	ENSG00000175567	0.970085
CD5	ENSG00000167460	0.0385946
CD5	ENSG00000130255	0.489384
CD5	ENSG00000009790	0.213431
CD5	ENSG00000111348	0.000199404
CD5	ENSG00000163682	0.71369
CD5	ENSG00000147168	0.643325
CD5	ENSG00000159023	0.974701
CD5	ENSG00000171863	0.044361
CD5	ENSG00000136888	0.0787689
CD5	ENSG00000119655	0.634457
CD5	ENSG00000188042	0.0472298
CD5	ENSG00000143851	9.67413e-05
CD5	ENSG00000171848	0.351294
CD5	ENSG00000127528	0.753495
CD5	ENSG00000162894	0.238956
CD5	ENSG00000070081	0.991002
CD5	ENSG00000023445	0.984889
CD5	ENSG00000125910	0.00763956
CD5	ENSG00000116288	0.26287
CD5	ENSG00000136938	0.0919308
CD5	ENSG00000125726	0.296571
CD5	ENSG00000147155	0.0143754
CD5	ENSG00000142347	0.00565451
CD5	ENSG00000182718	0.0922102
CD5	ENSG00000110934	0.968803
CD5	ENSG00000051523	0.230179
CD5	ENSG00000078304	0.2098
CD5	ENSG00000111678	0.152785
CD5	ENSG00000123685	0.264484
CD5	ENSG00000104660	0.390555
CD5	ENSG00000167900	0.385354
CD5	ENSG00000164754	0.101669
CD5	ENSG00000165929	0.420324
CD5	ENSG00000122034	0.847029
CD5	ENSG00000152495	0.781716
CD5	ENSG00000100526	0.131423
CD5	ENSG00000089248	0.0627047
CD5	ENSG00000197728	0.0768883
CD5	ENSG00000142168	0.016075
CD5	ENSG00000092199	0.00353401
CD5	ENSG00000088832	0.576174
CD5	ENSG00000005022	0.0278267
CD5	ENSG00000088986	0.292792
CD5	ENSG00000174444	0.111225
CD5	ENSG00000103479	0.638964
CD5	ENSG00000101109	0.0300305
CD5	ENSG00000134308	0.585365
CD5	ENSG00000106803	0.668366
CD5	ENSG00000165272	0.544354
CD5	ENSG00000160310	0.721296
CD5	ENSG00000213203	0.492325
CD5	ENSG00000054148	0.0908683
CD5	ENSG00000186480	0.0789976
CD5	ENSG00000134193	0.300481
CD5	ENSG00000164543	0.0114204
CD5	ENSG00000204264	0.651409
CD5	ENSG00000217555	0.0541806
CD5	ENSG00000240065	0.872345
CD5	ENSG00000130755	0.125521
CD5	ENSG00000145779	0.464465
CD5	ENSG00000070831	0.93578
CD5	ENSG00000163041	0.365045
CD5	ENSG00000156127	0.141353
CD5	ENSG00000134954	0.0450427
CD5	ENSG00000138185	0.0187054
CD5	ENSG00000171223	0.0746903
CD5	ENSG00000153048	0.468934
CD5	ENSG00000065809	0.543895
CD5	ENSG00000136717	0.505897
CD5	ENSG00000185650	0.793616
CD5	ENSG00000119403	0.505602
CD5	ENSG00000131981	0.350214
CD5	ENSG00000138495	0.593122
CD5	ENSG00000103363	0.035833
CD5	ENSG00000120875	0.0193952
CD5	ENSG00000184897	0.397205
CD5	ENSG00000164111	0.0317819
CD5	ENSG00000111679	0.274755
CD5	ENSG00000122085	0.142101
CD5	ENSG00000173821	0.0223451
CD5	ENSG00000160888	0.90676
CD5	ENSG00000188486	0.200485
CD5	ENSG00000170571	0.266528
CD5	ENSG00000241343	0.542352
CD5	ENSG00000110852	0.0214439
CD5	ENSG00000178982	0.443536
CD5	ENSG00000197971	0.769283
CD5	ENSG00000198695	0.551123
CD5	ENSG00000196843	0.00352565
CD5	ENSG00000123240	0.210039
CD5	ENSG00000134996	0.0962641
CD5	ENSG00000108702	0.11856
CD5	ENSG00000051108	0.839828
CD5	ENSG00000120690	0.183996
CD5	ENSG00000148700	0.00415057
CD5	ENSG00000164466	5.54056e-05
CD5	ENSG00000119969	0.223101
CD5	ENSG00000233276	0.758539
CD5	ENSG00000124831	0.939736
CD5	ENSG00000124172	0.0386087
CD5	ENSG00000140264	0.284459
CD5	ENSG00000168209	0.706452
CD5	ENSG00000196924	0.143407
CD5	ENSG00000128245	0.282609
CD5	ENSG00000101596	0.129057
CD5	ENSG00000198502	0.704254
CD5	ENSG00000163931	0.901075
CD5	ENSG00000143119	0.0370852
CD5	ENSG00000089220	0.417336
CD5	ENSG00000113558	0.772059
CD5	ENSG00000102007	0.984927
CD5	ENSG00000211450	0.00497291
CD5	ENSG00000085117	0.0227048
CD5	ENSG00000182866	0.50089
CD5	ENSG00000174021	0.802061
CD5	ENSG00000137331	9.25072e-05
CD5	ENSG00000168421	0.0215318
CD5	ENSG00000153113	0.127394
CD5	ENSG00000164300	0.632756
CD5	ENSG00000100242	0.583072
CD5	ENSG00000064666	0.189091
CD5	ENSG00000164924	0.457745
CD5	ENSG00000113851	0.0281713
CD5	ENSG00000184640	0.0331245
CD5	ENSG00000005059	0.337381
CD5	ENSG00000143774	0.687646
CD5	ENSG00000213246	0.464393
CD5	ENSG00000145703	0.31487
CD5	ENSG00000106560	0.169329
CD5	ENSG00000169813	0.62763
CD5	ENSG00000118418	0.581104
CD5	ENSG00000003402	0.000712744
CD5	ENSG00000198931	0.255193
CD5	ENSG00000135916	0.230015
CD5	ENSG00000101347	0.202327
CD5	ENSG00000242086	0.0106513
CD5	ENSG00000198189	0.892813
CD5	ENSG00000171159	0.195353
CD5	ENSG00000168394	0.547112
CD5	ENSG00000241553	0.953113
CD5	ENSG00000186298	0.181733
CD5	ENSG00000150977	0.0424047
CD5	ENSG00000143641	0.023797
CD5	ENSG00000137642	0.888572
CD5	ENSG00000127824	0.00344342
CD5	ENSG00000146112	0.374698
CD5	ENSG00000169926	0.580376
CD5	ENSG00000092853	0.116641
CD5	ENSG00000143815	0.924097
CD5	ENSG00000101224	0.128552
CD5	ENSG00000184260	0.139274
CD5	ENSG00000083799	0.202141
CD5	ENSG00000125868	0.712439
CD5	ENSG00000184752	0.15965
CD5	ENSG00000119632	0.960962
CD5	ENSG00000147010	0.928569
CD5	ENSG00000123136	0.689337
CD5	ENSG00000196776	0.92293
CD5	ENSG00000147684	0.550083
CD5	ENSG00000173221	0.822714
CD5	ENSG00000136104	0.882657
CD5	ENSG00000091039	0.681609
CD5	ENSG00000204472	0.830937
CD5	ENSG00000172725	0.526272
CD5	ENSG00000112576	0.153126
CD5	ENSG00000137767	0.0500584
CD5	ENSG00000104979	0.639944
CD5	ENSG00000165527	0.461283
CD5	ENSG00000160255	0.0576292
CD5	ENSG00000172922	0.0595142
CD5	ENSG00000168214	0.658379
CD5	ENSG00000185043	0.613089
CD5	ENSG00000188994	0.814304
CD5	ENSG00000104549	0.865108
CD5	ENSG00000020633	0.700941
CD5	ENSG00000254999	0.341833
CD5	ENSG00000163519	0.0950604
CD5	ENSG00000157303	0.140201
CD5	ENSG00000198586	0.0678296
CD5	ENSG00000169564	0.293129
CD5	ENSG00000166295	0.334852
CD5	ENSG00000110876	0.0133363
CD5	ENSG00000115306	0.973076
CD5	ENSG00000167863	0.198655
CD5	ENSG00000205352	0.112896
CD5	ENSG00000102172	0.176826
CD5	ENSG00000100219	0.734651
CD5	ENSG00000112667	0.808237
CD5	ENSG00000166508	0.921926
CD5	ENSG00000084070	0.90071
CD5	ENSG00000136003	0.124258
CD5	ENSG00000196976	0.569367
CD5	ENSG00000082153	0.864259
CD5	ENSG00000134291	0.730916
CD5	ENSG00000136819	0.175936
CD5	ENSG00000177556	0.463087
CD5	ENSG00000263001	0.357292
CD5	ENSG00000134900	0.872827
CD5	ENSG00000121858	0.735323
CD5	ENSG00000119977	0.0887944
CD5	ENSG00000085662	0.33926
CD5	ENSG00000135541	0.844552
CD5	ENSG00000131507	0.863383
CD5	ENSG00000147669	0.565703
CD5	ENSG00000106462	0.882452
CD5	ENSG00000075218	0.561441
CD5	ENSG00000151287	0.035464
CD5	ENSG00000102760	0.137896
CD5	ENSG00000177885	0.701307
CD5	ENSG00000178057	0.175018
CD5	ENSG00000138385	0.286626
CD5	ENSG00000144354	0.498689
CD5	ENSG00000141480	0.0229099
CD5	ENSG00000196465	0.733166
CD5	ENSG00000137710	0.766758
CD5	ENSG00000133703	0.537618
CD5	ENSG00000077152	0.156649
CD5	ENSG00000100060	0.341406
CD5	ENSG00000131634	0.224421
CD5	ENSG00000136213	0.287845
CD5	ENSG00000109062	0.0809579
CD5	ENSG00000099797	0.392261
CD5	ENSG00000106733	0.491663
CD5	ENSG00000137312	0.634086
CD5	ENSG00000010810	0.702825
CD5	ENSG00000106211	0.000393996
CD5	ENSG00000163219	0.410969
CD5	ENSG00000163162	0.426346
CD5	ENSG00000170638	0.114659
CD5	ENSG00000148362	0.723324
CD5	ENSG00000085063	0.214038
CD5	ENSG00000123219	0.737597
CD5	ENSG00000147872	0.00325067
CD5	ENSG00000100523	0.266495
CD5	ENSG00000178999	0.105069
CD5	ENSG00000089351	0.191628
CD5	ENSG00000162909	0.580536
CD5	ENSG00000145901	0.148628
CD5	ENSG00000177565	0.68752
CD5	ENSG00000076043	0.748136
CD5	ENSG00000091317	0.458864
CD5	ENSG00000111537	0.900444
CD5	ENSG00000169764	0.462595
CD5	ENSG00000117448	0.356195
CD5	ENSG00000109736	0.214456
CD5	ENSG00000198624	0.336424
CD5	ENSG00000162924	0.16929
CD5	ENSG00000103415	0.625264
CD5	ENSG00000184182	0.38416
CD5	ENSG00000155366	0.0228895
CD5	ENSG00000183943	0.446928
CD5	ENSG00000028277	0.0903972
CD5	ENSG00000266088	0.143618
CD5	ENSG00000166801	0.0129514
CD5	ENSG00000127884	0.784458
CD5	ENSG00000185262	0.916671
CD5	ENSG00000129355	0.71314
CD5	ENSG00000083457	0.841072
CD5	ENSG00000101695	0.116068
CD5	ENSG00000115073	0.652631
CD5	ENSG00000099917	0.342843
CD5	ENSG00000143669	0.0969439
CD5	ENSG00000172794	0.550961
CD5	ENSG00000152465	0.364249
CD5	ENSG00000159335	0.425962
CD5	ENSG00000156136	0.135909
CD5	ENSG00000113580	0.260364
CD5	ENSG00000232442	0.168738
CD5	ENSG00000197457	0.206148
CD5	ENSG00000171522	0.5636
CD5	ENSG00000159388	0.288159
CD5	ENSG00000160789	0.0612916
CD5	ENSG00000161405	0.435007
CD5	ENSG00000108468	0.149101
CD5	ENSG00000168610	0.46031
CD5	ENSG00000257698	0.455962
CD5	ENSG00000198520	0.0453617
CD5	ENSG00000105810	0.331645
CD5	ENSG00000179335	0.503244
CD5	ENSG00000137106	0.87449
CD5	ENSG00000143891	0.821201
CD5	ENSG00000163600	0.704638
CD5	ENSG00000102974	0.926842
CD5	ENSG00000176171	0.0271946
CD5	ENSG00000117280	0.194857
CD5	ENSG00000056558	0.582075
CD5	ENSG00000099204	0.668608
CD5	ENSG00000131378	0.0698813
CD5	ENSG00000232956	0.543379
CD5	ENSG00000160208	0.402508
CD5	ENSG00000112079	0.516854
CD5	ENSG00000277147	0.155634
CD5	ENSG00000168061	0.496034
CD5	ENSG00000139641	0.894057
CD5	ENSG00000166347	0.724272
CD5	ENSG00000113368	0.201096
CD5	ENSG00000072274	0.652436
CD5	ENSG00000150637	0.0928064
CD5	ENSG00000109452	0.627465
CD5	ENSG00000181788	0.00183286
CD5	ENSG00000160050	0.0399279
CD5	ENSG00000167208	0.82212
CD5	ENSG00000119979	0.914985
CD5	ENSG00000198055	0.127299
CD5	ENSG00000115317	0.257194
CD5	ENSG00000134285	0.174943
CD5	ENSG00000135480	0.264721
CD5	ENSG00000131669	0.292564
CD5	ENSG00000134594	0.479538
CD5	ENSG00000153551	0.51584
CD5	ENSG00000100644	0.300887
CD5	ENSG00000163399	0.912816
CD5	ENSG00000034677	0.108635
CD5	ENSG00000159496	0.215993
CD5	ENSG00000074266	0.700014
CD5	ENSG00000068831	0.103483
CD5	ENSG00000154978	0.179789
CD5	ENSG00000065911	0.864678
CD5	ENSG00000027869	0.638961
CD5	ENSG00000122299	0.267907
CD5	ENSG00000135272	0.0793598
CD5	ENSG00000163171	0.84435
CD5	ENSG00000234608	0.663102
CD5	ENSG00000172965	0.522385
CD5	ENSG00000077238	0.314091
CD5	ENSG00000119487	0.0547629
CD5	ENSG00000135077	0.288344
CD5	ENSG00000080503	0.0770376
CD5	ENSG00000168884	0.736525
CD5	ENSG00000170989	0.731087
CD5	ENSG00000168264	0.931041
CD5	ENSG00000176973	0.715181
CD5	ENSG00000118513	0.141385
CD5	ENSG00000108639	0.812846
CD5	ENSG00000108622	0.349539
CD5	ENSG00000107020	0.570011
CD5	ENSG00000137193	0.418851
CD5	ENSG00000164691	0.000494513
CD5	ENSG00000105369	0.00777657
CD5	ENSG00000162496	0.000240052
CD5	ENSG00000104814	0.00971932
CD5	ENSG00000080986	0.928205
CD5	ENSG00000164120	0.570657
CD5	ENSG00000162702	0.342461
CD5	ENSG00000115902	0.627288
CD5	ENSG00000196950	0.588617
CD5	ENSG00000154217	0.668642
CD5	ENSG00000159445	0.0873103
CD5	ENSG00000182162	0.801231
CD5	ENSG00000143185	3.86026e-05
CD5	ENSG00000095794	0.463355
CD5	ENSG00000074966	0.823492
CD5	ENSG00000113263	0.280733
CD5	ENSG00000177721	0.976314
CD5	ENSG00000196187	0.136123
CD5	ENSG00000140451	0.183714
CD5	ENSG00000170955	0.000255717
CD5	ENSG00000153179	0.476844
CD5	ENSG00000109787	0.107178
CD5	ENSG00000124766	0.889248
CD5	ENSG00000134107	0.463763
CD5	ENSG00000197635	0.00893433
CD5	ENSG00000186891	0.137998
CD5	ENSG00000198355	0.726973
CD5	ENSG00000171320	0.021344
CD5	ENSG00000034152	0.206788
CD5	ENSG00000051596	0.148988
CD5	ENSG00000125735	0.769581
CD5	ENSG00000010278	0.709834
CD5	ENSG00000071575	0.258928
CD5	ENSG00000170779	0.531409
CD5	ENSG00000139428	0.0825183
CD5	ENSG00000061273	0.795389
CD5	ENSG00000166503	0.0977495
CD5	ENSG00000146670	0.89482
CD5	ENSG00000168785	0.216503
CD5	ENSG00000076604	0.204311
CD5	ENSG00000103642	0.459991
CD5	ENSG00000089012	0.0639984
CD5	ENSG00000128016	0.457733
CD5	ENSG00000092621	0.258232
CD5	ENSG00000196421	0.110684
CD5	ENSG00000267121	0.0857853
CD5	ENSG00000105835	0.939654
CD5	ENSG00000112029	0.0579028
CD5	ENSG00000123146	0.895778
CD5	ENSG00000077150	0.991803
CD5	ENSG00000163923	0.18618
CD5	ENSG00000163602	0.0231603
CD5	ENSG00000130522	0.360096
CD5	ENSG00000119772	0.0848853
CD5	ENSG00000156531	0.710713
CD5	ENSG00000204482	0.235892
CD5	ENSG00000134072	0.000725594
CD5	ENSG00000101057	0.393637
CD5	ENSG00000156030	0.792502
CD5	ENSG00000130340	0.0191925
CD5	ENSG00000165060	0.952821
CD5	ENSG00000213347	0.14148
CD5	ENSG00000154640	0.774191
CD5	ENSG00000234883	0.00567454
CD5	ENSG00000184661	0.42292
CD5	ENSG00000152253	0.951377
CD5	ENSG00000127334	0.259306
CD5	ENSG00000130810	0.0547493
CD5	ENSG00000177494	0.0129318
CD5	ENSG00000139116	0.247729
CD5	ENSG00000109103	0.544572
CD5	ENSG00000185989	0.380738
CD5	ENSG00000140105	0.993188
CD5	ENSG00000103253	0.551596
CD5	ENSG00000133818	0.691703
CD5	ENSG00000145365	0.314034
CD5	ENSG00000231621	0.513463
CD5	ENSG00000104490	0.141584
CD5	ENSG00000104856	0.52006
CD5	ENSG00000120280	0.935135
CD5	ENSG00000106785	0.292148
CD5	ENSG00000177606	0.419898
CD5	ENSG00000150995	0.923451
CD5	ENSG00000117318	0.000326701
CD5	ENSG00000155093	0.596093
CD5	ENSG00000074706	0.282092
CD5	ENSG00000125384	0.444077
CD5	ENSG00000026751	0.0886223
CD5	ENSG00000122378	0.0410517
CD5	ENSG00000090554	0.741105
CD5	ENSG00000002822	0.653494
CD5	ENSG00000124570	0.484357
CD5	ENSG00000141682	0.710656
CD5	ENSG00000233184	0.846045
CD5	ENSG00000137563	0.869386
CD5	ENSG00000240350	0.160742
CD5	ENSG00000143889	0.125195
CD5	ENSG00000187951	0.503142
CD5	ENSG00000152969	0.508454
CD5	ENSG00000130775	0.325842
CD5	ENSG00000165071	0.0409213
CD5	ENSG00000196684	0.685818
CD5	ENSG00000147457	0.320005
CD5	ENSG00000189077	0.480886
CD5	ENSG00000137807	0.656357
CD5	ENSG00000123600	0.63447
CD5	ENSG00000113749	0.124557
CD5	ENSG00000151150	0.494519
CD5	ENSG00000122986	1.67434e-06
CD5	ENSG00000084676	0.886571
CD5	ENSG00000106605	0.44298
CD5	ENSG00000118308	0.445197
CD5	ENSG00000071205	0.389744
CD5	ENSG00000100599	0.0663936
CD5	ENSG00000169607	0.072973
CD5	ENSG00000186827	0.629622
CD5	ENSG00000102471	0.289671
CD5	ENSG00000064201	0.639157
CD5	ENSG00000141576	0.548936
CD5	ENSG00000170542	0.0797151
CD5	ENSG00000108091	0.937809
CD5	ENSG00000120915	0.468118
CD5	ENSG00000142173	0.0534567
CD5	ENSG00000270164	0.00203145
CD5	ENSG00000135245	0.719542
CD5	ENSG00000183696	0.177313
CD5	ENSG00000177383	0.0495382
CD5	ENSG00000171552	0.0994664
CD5	ENSG00000104783	0.366347
CD5	ENSG00000112685	0.24198
CD5	ENSG00000167261	0.932038
CD5	ENSG00000139289	0.466482
CD5	ENSG00000178199	0.0742119
CD5	ENSG00000157978	0.824106
CD5	ENSG00000181350	0.518374
CD5	ENSG00000176871	0.725519
CD5	ENSG00000133816	0.0219063
CD5	ENSG00000132530	0.912425
CD5	ENSG00000198825	0.220233
CD5	ENSG00000109943	0.0426258
CD5	ENSG00000015475	0.308705
CD5	ENSG00000177663	0.714094
CD5	ENSG00000162783	0.105839
CD5	ENSG00000186654	0.0503542
CD5	ENSG00000147408	0.824079
CD5	ENSG00000162063	0.279666
CD5	ENSG00000235750	0.527793
CD5	ENSG00000258017	0.5638
CD5	ENSG00000136111	0.220255
CD5	ENSG00000173846	0.166051
CD5	ENSG00000148803	0.386261
CD5	ENSG00000169245	0.951689
CD5	ENSG00000215375	0.0269322
CD5	ENSG00000132329	0.0771673
CD5	ENSG00000186174	0.634234
CD5	ENSG00000123485	0.317542
CD5	ENSG00000156299	0.362455
CD5	ENSG00000050344	0.374454
CD5	ENSG00000168078	0.863115
CD5	ENSG00000158050	0.096321
CD5	ENSG00000124496	0.402792
CD5	ENSG00000101350	0.0360397
CD5	ENSG00000154127	0.687197
CD5	ENSG00000214900	0.0742842
CD5	ENSG00000123892	0.0975079
CD5	ENSG00000146232	0.743286
CD5	ENSG00000164400	0.429313
CD5	ENSG00000006530	0.673676
CD5	ENSG00000143507	0.102873
CD5	ENSG00000140848	0.998076
CD5	ENSG00000103202	0.0746561
CD5	ENSG00000145850	0.349835
CD5	ENSG00000237372	0.904784
CD5	ENSG00000103522	0.0129791
CD5	ENSG00000135678	0.0341398
CD5	ENSG00000099985	0.084084
CD5	ENSG00000066923	0.913254
CD5	ENSG00000107968	0.993709
CD5	ENSG00000173744	0.142273
CDKN1B	ENSG00000251562	0.34514
CDKN1B	ENSG00000205542	0.977315
CDKN1B	ENSG00000123416	0.423116
CDKN1B	ENSG00000008517	0.00185629
CDKN1B	ENSG00000198938	0.876333
CDKN1B	ENSG00000075624	0.08194
CDKN1B	ENSG00000164032	0.944762
CDKN1B	ENSG00000100453	0.0313941
CDKN1B	ENSG00000177954	0.526218
CDKN1B	ENSG00000156508	0.980381
CDKN1B	ENSG00000187514	0.982953
CDKN1B	ENSG00000125148	0.575419
CDKN1B	ENSG00000211751	0.0216174
CDKN1B	ENSG00000133112	0.0637916
CDKN1B	ENSG00000196154	0.319698
CDKN1B	ENSG00000134419	0.828494
CDKN1B	ENSG00000229117	0.999861
CDKN1B	ENSG00000087086	0.267409
CDKN1B	ENSG00000117632	0.164715
CDKN1B	ENSG00000065978	0.777201
CDKN1B	ENSG00000198888	0.347585
CDKN1B	ENSG00000198886	0.451033
CDKN1B	ENSG00000198830	0.337577
CDKN1B	ENSG00000277734	0.136433
CDKN1B	ENSG00000147403	0.173032
CDKN1B	ENSG00000109475	0.622826
CDKN1B	ENSG00000105372	0.176615
CDKN1B	ENSG00000108518	0.0818861
CDKN1B	ENSG00000134333	0.697479
CDKN1B	ENSG00000105374	0.813651
CDKN1B	ENSG00000111669	0.211562
CDKN1B	ENSG00000189403	0.097042
CDKN1B	ENSG00000198899	0.294408
CDKN1B	ENSG00000142541	0.999213
CDKN1B	ENSG00000184009	0.647829
CDKN1B	ENSG00000231500	0.016174
CDKN1B	ENSG00000198727	0.315237
CDKN1B	ENSG00000166803	0.292455
CDKN1B	ENSG00000182774	0.379486
CDKN1B	ENSG00000134460	0.267091
CDKN1B	ENSG00000167526	0.699103
CDKN1B	ENSG00000164587	0.332721
CDKN1B	ENSG00000071082	0.746395
CDKN1B	ENSG00000204525	0.0398615
CDKN1B	ENSG00000103187	0.729071
CDKN1B	ENSG00000196126	0.155424
CDKN1B	ENSG00000171476	0.374589
CDKN1B	ENSG00000112306	0.00838131
CDKN1B	ENSG00000128951	0.766499
CDKN1B	ENSG00000122026	0.289712
CDKN1B	ENSG00000197958	0.376259
CDKN1B	ENSG00000171314	0.124736
CDKN1B	ENSG00000132507	0.198992
CDKN1B	ENSG00000122566	0.105862
CDKN1B	ENSG00000166441	0.454052
CDKN1B	ENSG00000117450	0.782624
CDKN1B	ENSG00000137441	0.0690437
CDKN1B	ENSG00000163466	0.79081
CDKN1B	ENSG00000198918	0.100102
CDKN1B	ENSG00000172757	0.758745
CDKN1B	ENSG00000186468	0.224179
CDKN1B	ENSG00000115232	0.0696817
CDKN1B	ENSG00000173762	0.23506
CDKN1B	ENSG00000197756	0.370176
CDKN1B	ENSG00000204628	0.984527
CDKN1B	ENSG00000188846	0.261976
CDKN1B	ENSG00000161970	0.0466526
CDKN1B	ENSG00000142937	0.213824
CDKN1B	ENSG00000143947	0.182029
CDKN1B	ENSG00000177600	0.508044
CDKN1B	ENSG00000142676	0.520897
CDKN1B	ENSG00000092841	0.846723
CDKN1B	ENSG00000108107	0.39143
CDKN1B	ENSG00000104904	0.580836
CDKN1B	ENSG00000135486	0.00251526
CDKN1B	ENSG00000198242	0.383837
CDKN1B	ENSG00000144713	0.935276
CDKN1B	ENSG00000118181	0.618698
CDKN1B	ENSG00000156482	0.990293
CDKN1B	ENSG00000213741	0.294897
CDKN1B	ENSG00000196735	0.041419
CDKN1B	ENSG00000196262	0.9875
CDKN1B	ENSG00000101182	0.774422
CDKN1B	ENSG00000105968	0.438774
CDKN1B	ENSG00000102879	0.192267
CDKN1B	ENSG00000182899	0.563764
CDKN1B	ENSG00000124795	0.58245
CDKN1B	ENSG00000204387	0.231522
CDKN1B	ENSG00000143977	0.586022
CDKN1B	ENSG00000205581	0.60915
CDKN1B	ENSG00000173812	0.293281
CDKN1B	ENSG00000172543	0.0716404
CDKN1B	ENSG00000104964	0.130978
CDKN1B	ENSG00000185088	0.619057
CDKN1B	ENSG00000108298	0.99884
CDKN1B	ENSG00000145592	0.166187
CDKN1B	ENSG00000135404	0.0607595
CDKN1B	ENSG00000125835	0.320769
CDKN1B	ENSG00000150991	0.423565
CDKN1B	ENSG00000112081	0.642632
CDKN1B	ENSG00000110700	0.25644
CDKN1B	ENSG00000125691	0.5129
CDKN1B	ENSG00000167996	0.658688
CDKN1B	ENSG00000172116	0.840757
CDKN1B	ENSG00000042493	0.857017
CDKN1B	ENSG00000176340	0.341596
CDKN1B	ENSG00000138061	0.353611
CDKN1B	ENSG00000148303	0.421676
CDKN1B	ENSG00000063177	0.597665
CDKN1B	ENSG00000136942	0.00916939
CDKN1B	ENSG00000162244	0.599502
CDKN1B	ENSG00000115268	0.669683
CDKN1B	ENSG00000101608	0.407527
CDKN1B	ENSG00000170315	0.295779
CDKN1B	ENSG00000130520	0.927065
CDKN1B	ENSG00000169715	0.0215271
CDKN1B	ENSG00000160014	0.54047
CDKN1B	ENSG00000083845	0.474097
CDKN1B	ENSG00000198668	0.151769
CDKN1B	ENSG00000115875	0.367352
CDKN1B	ENSG00000143401	0.576946
CDKN1B	ENSG00000164405	0.295817
CDKN1B	ENSG00000221983	0.867201
CDKN1B	ENSG00000175567	0.962947
CDKN1B	ENSG00000115415	0.715163
CDKN1B	ENSG00000167460	0.765417
CDKN1B	ENSG00000106355	0.251006
CDKN1B	ENSG00000111348	0.157808
CDKN1B	ENSG00000163682	0.56898
CDKN1B	ENSG00000149806	0.0923689
CDKN1B	ENSG00000171863	0.703069
CDKN1B	ENSG00000154518	0.292145
CDKN1B	ENSG00000152558	0.453491
CDKN1B	ENSG00000008988	0.307791
CDKN1B	ENSG00000114942	0.905846
CDKN1B	ENSG00000023445	0.875112
CDKN1B	ENSG00000172809	0.31829
CDKN1B	ENSG00000160752	0.461559
CDKN1B	ENSG00000171858	0.0601886
CDKN1B	ENSG00000142227	0.281101
CDKN1B	ENSG00000078596	0.794138
CDKN1B	ENSG00000136938	0.923203
CDKN1B	ENSG00000154723	0.742834
CDKN1B	ENSG00000123685	0.364457
CDKN1B	ENSG00000139343	0.0756236
CDKN1B	ENSG00000167900	0.193945
CDKN1B	ENSG00000131469	0.215012
CDKN1B	ENSG00000122034	0.357697
CDKN1B	ENSG00000106399	0.0996947
CDKN1B	ENSG00000170860	0.239579
CDKN1B	ENSG00000142534	0.843246
CDKN1B	ENSG00000072818	0.336337
CDKN1B	ENSG00000124614	0.101877
CDKN1B	ENSG00000142168	0.761526
CDKN1B	ENSG00000092199	0.453327
CDKN1B	ENSG00000005022	0.950515
CDKN1B	ENSG00000185201	0.029305
[truncated: 2,048 more rows]

## Sheet: Extended Data Fig. 7d (LUHMES)
Perturbation	geneID	pValue
ADNP	ENSG00000167552	0.0159684
ADNP	ENSG00000104722	5.08913e-06
ADNP	ENSG00000156508	0.385524
ADNP	ENSG00000184009	0.983172
ADNP	ENSG00000124766	0.0038207
ADNP	ENSG00000109475	0.0233257
ADNP	ENSG00000157005	0.335645
ADNP	ENSG00000131711	0.00564393
ADNP	ENSG00000229117	0.0460553
ADNP	ENSG00000140988	0.00910854
ADNP	ENSG00000142538	0.671703
ADNP	ENSG00000137818	0.00030461
ADNP	ENSG00000242265	0.891191
ADNP	ENSG00000213741	0.0195906
ADNP	ENSG00000105372	0.00144469
ADNP	ENSG00000164587	0.0161415
ADNP	ENSG00000197756	0.102202
ADNP	ENSG00000142541	0.000503696
ADNP	ENSG00000147403	0.126761
ADNP	ENSG00000137267	0.262744
ADNP	ENSG00000277586	0.0249016
ADNP	ENSG00000233927	0.019726
ADNP	ENSG00000112306	0.0771579
ADNP	ENSG00000092841	0.787559
ADNP	ENSG00000167526	0.0292862
ADNP	ENSG00000117632	0.819664
ADNP	ENSG00000198034	0.0297516
ADNP	ENSG00000162992	0.0191764
ADNP	ENSG00000123416	0.945856
ADNP	ENSG00000186468	0.0238896
ADNP	ENSG00000163041	0.963957
ADNP	ENSG00000198886	0.648839
ADNP	ENSG00000135486	0.111001
ADNP	ENSG00000159079	6.13222e-12
ADNP	ENSG00000105640	6.59847e-05
ADNP	ENSG00000166165	0.0676767
ADNP	ENSG00000134419	0.0368648
ADNP	ENSG00000174444	0.00732267
ADNP	ENSG00000142937	0.000888193
ADNP	ENSG00000080824	0.147608
ADNP	ENSG00000115461	0.0538308
ADNP	ENSG00000182774	0.00355222
ADNP	ENSG00000214548	5.09478e-09
ADNP	ENSG00000065978	0.625181
ADNP	ENSG00000197061	0.00775564
ADNP	ENSG00000122026	0.00633784
ADNP	ENSG00000144713	0.265702
ADNP	ENSG00000100316	6.27898e-05
ADNP	ENSG00000071082	0.0242674
ADNP	ENSG00000161970	0.0175023
ADNP	ENSG00000187514	0.198794
ADNP	ENSG00000110955	0.926953
ADNP	ENSG00000089009	0.00191843
ADNP	ENSG00000118816	0.0228667
ADNP	ENSG00000164932	0.0200064
ADNP	ENSG00000166441	0.221227
ADNP	ENSG00000150991	0.18245
ADNP	ENSG00000145425	0.0145894
ADNP	ENSG00000169100	0.0208954
ADNP	ENSG00000135916	1.09005e-07
ADNP	ENSG00000174748	0.175746
ADNP	ENSG00000147604	0.0399403
ADNP	ENSG00000137154	0.362889
ADNP	ENSG00000110700	0.289973
ADNP	ENSG00000154277	0.162859
ADNP	ENSG00000198168	0.00412611
ADNP	ENSG00000198888	0.0391447
ADNP	ENSG00000115268	0.268098
ADNP	ENSG00000143947	0.0534216
ADNP	ENSG00000115310	0.0742046
ADNP	ENSG00000142676	0.0435236
ADNP	ENSG00000197956	0.131877
ADNP	ENSG00000108298	0.00255784
ADNP	ENSG00000182899	0.0210651
ADNP	ENSG00000117450	0.93002
ADNP	ENSG00000198242	0.027705
ADNP	ENSG00000135404	0.0774172
ADNP	ENSG00000122406	0.00356541
ADNP	ENSG00000089157	2.84163e-05
ADNP	ENSG00000083845	0.0468273
ADNP	ENSG00000105193	0.00890614
ADNP	ENSG00000138326	0.00658276
ADNP	ENSG00000084207	0.010644
ADNP	ENSG00000133169	0.776847
ADNP	ENSG00000063177	0.0574797
ADNP	ENSG00000136942	0.163727
ADNP	ENSG00000171159	3.73263e-06
ADNP	ENSG00000206503	0.000177175
ADNP	ENSG00000074800	0.0560366
ADNP	ENSG00000148303	0.127265
ADNP	ENSG00000171786	3.38729e-05
ADNP	ENSG00000126778	0.000150418
ADNP	ENSG00000197728	0.180601
ADNP	ENSG00000150625	0.109475
ADNP	ENSG00000107317	1.90125e-10
ADNP	ENSG00000168824	0.0406222
ADNP	ENSG00000156482	0.0416765
ADNP	ENSG00000096384	0.172478
ADNP	ENSG00000185664	2.35083e-07
ADNP	ENSG00000172020	0.561967
ADNP	ENSG00000163682	0.00267894
ADNP	ENSG00000078018	0.41933
ADNP	ENSG00000132475	0.867153
ADNP	ENSG00000174021	0.000144022
ADNP	ENSG00000189171	0.198507
ADNP	ENSG00000168028	0.00135706
ADNP	ENSG00000077279	0.00447704
ADNP	ENSG00000101439	1.99025e-05
ADNP	ENSG00000221946	0.00481862
ADNP	ENSG00000160014	0.29428
ADNP	ENSG00000172270	0.540541
ADNP	ENSG00000111669	0.906646
ADNP	ENSG00000092964	5.71133e-06
ADNP	ENSG00000131469	0.0705061
ADNP	ENSG00000143320	0.230003
ADNP	ENSG00000088986	0.204228
ADNP	ENSG00000121769	0.133247
ADNP	ENSG00000134308	0.299874
ADNP	ENSG00000188846	0.05396
ADNP	ENSG00000164305	0.541723
ADNP	ENSG00000101489	0.0051732
ADNP	ENSG00000137309	0.925329
ADNP	ENSG00000189043	0.492507
ADNP	ENSG00000173915	0.587532
ADNP	ENSG00000142669	0.64895
ADNP	ENSG00000168280	0.202158
ADNP	ENSG00000140319	0.388106
ADNP	ENSG00000067715	0.530336
ADNP	ENSG00000167815	0.289549
ADNP	ENSG00000196531	0.0853579
ADNP	ENSG00000171314	0.108865
ADNP	ENSG00000122566	0.375717
ADNP	ENSG00000167641	0.00331756
ADNP	ENSG00000101182	0.00424941
ADNP	ENSG00000133112	0.000282338
ADNP	ENSG00000006468	0.0156555
ADNP	ENSG00000090097	0.000871695
ADNP	ENSG00000180616	0.486316
ADNP	ENSG00000165637	0.609146
ADNP	ENSG00000111775	0.985133
ADNP	ENSG00000198832	4.13253e-07
ADNP	ENSG00000166710	0.737845
ADNP	ENSG00000155368	0.901207
ADNP	ENSG00000159674	0.197048
ADNP	ENSG00000141452	0.00468354
ADNP	ENSG00000105583	0.0670218
ADNP	ENSG00000176788	0.055874
ADNP	ENSG00000161016	0.0429336
ADNP	ENSG00000075415	0.746986
ADNP	ENSG00000167414	0.0501309
ADNP	ENSG00000262484	0.815612
ADNP	ENSG00000108953	0.0444135
ADNP	ENSG00000177410	0.0250663
ADNP	ENSG00000179271	0.42389
ADNP	ENSG00000126457	0.634014
ADNP	ENSG00000119335	0.144937
ADNP	ENSG00000166136	0.00126227
ADNP	ENSG00000164330	0.797499
ADNP	ENSG00000067225	0.603738
ADNP	ENSG00000113648	0.143575
ADNP	ENSG00000108515	0.802201
ADNP	ENSG00000124614	0.0444925
ADNP	ENSG00000149925	0.374566
ADNP	ENSG00000127914	0.317452
ADNP	ENSG00000166963	0.440314
ADNP	ENSG00000135390	0.0164508
ADNP	ENSG00000140990	0.676385
ADNP	ENSG00000151150	0.131983
ADNP	ENSG00000188612	0.919376
ADNP	ENSG00000159335	0.00851475
ADNP	ENSG00000116030	0.854199
ADNP	ENSG00000196361	0.495284
ADNP	ENSG00000243927	0.182354
ADNP	ENSG00000159251	0.0377961
ADNP	ENSG00000160752	0.535932
ADNP	ENSG00000182985	0.00965858
ADNP	ENSG00000075142	0.205304
ADNP	ENSG00000185477	0.676342
ADNP	ENSG00000116251	0.034102
ADNP	ENSG00000092820	0.927475
ADNP	ENSG00000092621	0.243765
ADNP	ENSG00000109971	0.472653
ADNP	ENSG00000136810	0.894604
ADNP	ENSG00000163466	0.0034123
ADNP	ENSG00000119547	0.0369877
ADNP	ENSG00000233276	0.286833
ADNP	ENSG00000137726	0.829343
ADNP	ENSG00000166226	0.546218
ADNP	ENSG00000079459	0.484875
ADNP	ENSG00000116209	0.0276462
ADNP	ENSG00000167658	0.24908
ADNP	ENSG00000196591	3.04686e-05
ADNP	ENSG00000143333	0.931006
ADNP	ENSG00000041982	0.030452
ADNP	ENSG00000113558	0.115427
ADNP	ENSG00000145920	0.161003
ADNP	ENSG00000185787	0.80376
ADNP	ENSG00000114942	0.00694337
ADNP	ENSG00000149294	0.00155074
ADNP	ENSG00000255302	0.381582
ADNP	ENSG00000159023	0.265938
ADNP	ENSG00000152192	0.697687
ADNP	ENSG00000125977	0.105816
ADNP	ENSG00000166598	0.00514719
ADNP	ENSG00000110987	0.139211
ADNP	ENSG00000122786	0.00652094
ADNP	ENSG00000188229	0.126594
ADNP	ENSG00000074696	4.98561e-05
ADNP	ENSG00000150753	0.0419618
ADNP	ENSG00000139910	0.381822
ADNP	ENSG00000177606	0.626786
ADNP	ENSG00000165629	0.0601084
ADNP	ENSG00000143153	0.369438
ADNP	ENSG00000178307	0.863776
ADNP	ENSG00000100320	0.988122
ADNP	ENSG00000177519	0.44011
ADNP	ENSG00000144746	3.40457e-05
ADNP	ENSG00000143198	0.337232
ADNP	ENSG00000086061	0.98824
ADNP	ENSG00000104112	0.191709
ADNP	ENSG00000070831	0.00393105
ADNP	ENSG00000101198	0.00576089
ADNP	ENSG00000118363	0.00512388
ADNP	ENSG00000166794	0.0889589
ADNP	ENSG00000089693	0.877786
ADNP	ENSG00000171604	0.0309077
ADNP	ENSG00000070756	0.492949
ADNP	ENSG00000227051	0.159078
ADNP	ENSG00000167004	0.00606886
ADNP	ENSG00000131435	0.482159
ADNP	ENSG00000117410	0.948076
ADNP	ENSG00000147123	0.341489
ADNP	ENSG00000123144	0.18841
ADNP	ENSG00000122545	0.899696
ADNP	ENSG00000143621	0.690459
ADNP	ENSG00000102316	0.515907
ADNP	ENSG00000008018	0.230959
ADNP	ENSG00000127578	0.967409
ADNP	ENSG00000136938	0.457269
ADNP	ENSG00000087460	0.140283
ADNP	ENSG00000090266	0.366135
ADNP	ENSG00000122378	0.460385
ADNP	ENSG00000170759	0.0368858
ADNP	ENSG00000140941	0.0577335
ADNP	ENSG00000154723	0.786288
ADNP	ENSG00000127445	0.441655
ADNP	ENSG00000132688	0.0101552
ADNP	ENSG00000173221	0.246036
ADNP	ENSG00000172531	0.218619
ADNP	ENSG00000078668	0.878451
ADNP	ENSG00000103485	0.508006
ADNP	ENSG00000257727	0.0535847
ADNP	ENSG00000132386	0.0150348
ADNP	ENSG00000180879	0.33169
ADNP	ENSG00000066117	0.0672894
ADNP	ENSG00000139372	0.0508976
ADNP	ENSG00000145362	0.193555
ADNP	ENSG00000175274	0.0188808
ADNP	ENSG00000046653	0.452785
ADNP	ENSG00000174886	0.611943
ADNP	ENSG00000257704	0.294097
ADNP	ENSG00000146701	0.211124
ADNP	ENSG00000073803	0.0111349
ADNP	ENSG00000151746	0.223067
ADNP	ENSG00000196465	0.154903
ADNP	ENSG00000198604	0.814615
ADNP	ENSG00000041357	0.450208
ADNP	ENSG00000005810	0.331946
ADNP	ENSG00000134369	0.854845
ADNP	ENSG00000178952	0.604328
ADNP	ENSG00000118680	0.0114088
ADNP	ENSG00000100442	0.0865969
ADNP	ENSG00000135624	0.0383711
ADNP	ENSG00000196220	0.576926
ADNP	ENSG00000139767	0.433878
ADNP	ENSG00000079102	0.774887
ADNP	ENSG00000146425	0.796362
ADNP	ENSG00000183172	0.263301
ADNP	ENSG00000111142	0.281771
ADNP	ENSG00000010256	0.214933
ADNP	ENSG00000101220	0.514901
ADNP	ENSG00000120265	0.000903941
ADNP	ENSG00000143549	0.90794
ADNP	ENSG00000170540	0.115202
ADNP	ENSG00000160213	0.124645
ADNP	ENSG00000136888	0.469017
ADNP	ENSG00000186010	0.194611
ADNP	ENSG00000118946	0.659122
ADNP	ENSG00000104388	0.14846
ADNP	ENSG00000179950	0.147414
ADNP	ENSG00000139684	0.605158
ADNP	ENSG00000179218	0.0417732
ADNP	ENSG00000169554	0.0392329
ADNP	ENSG00000128609	0.760738
ADNP	ENSG00000198015	0.546575
ADNP	ENSG00000138385	0.146715
ADNP	ENSG00000170017	0.00188071
ADNP	ENSG00000090273	0.938849
ADNP	ENSG00000105404	0.838862
ADNP	ENSG00000102144	0.568268
ADNP	ENSG00000125870	0.333746
ADNP	ENSG00000128739	0.0883816
ADNP	ENSG00000121905	0.942659
ADNP	ENSG00000111639	0.511969
ADNP	ENSG00000160932	7.14602e-05
ADNP	ENSG00000269893	0.00453369
ADNP	ENSG00000099797	0.149134
ADNP	ENSG00000178741	0.709514
ADNP	ENSG00000153187	0.828886
ADNP	ENSG00000273611	0.000153593
ADNP	ENSG00000116459	0.00407055
ADNP	ENSG00000154518	0.0753148
ADNP	ENSG00000166770	0.941473
ADNP	ENSG00000159352	0.162032
ADNP	ENSG00000129562	0.057095
ADNP	ENSG00000187051	0.0723232
ADNP	ENSG00000133318	0.44495
ADNP	ENSG00000197111	0.0231982
ADNP	ENSG00000180817	0.659275
ADNP	ENSG00000134779	0.444478
ADNP	ENSG00000167863	0.214185
ADNP	ENSG00000109390	0.732112
ADNP	ENSG00000167397	0.991499
ADNP	ENSG00000171316	0.0281108
ADNP	ENSG00000140740	0.316618
ADNP	ENSG00000170144	0.997861
ADNP	ENSG00000232119	0.0574145
ADNP	ENSG00000152082	0.817862
ADNP	ENSG00000175390	0.402408
ADNP	ENSG00000122705	0.90326
ADNP	ENSG00000023734	0.28267
ADNP	ENSG00000182568	0.0182286
ADNP	ENSG00000108001	0.0173155
ADNP	ENSG00000087302	0.893234
ADNP	ENSG00000140391	0.400558
ADNP	ENSG00000243317	0.918119
ADNP	ENSG00000180660	0.495931
ADNP	ENSG00000277791	0.466925
ADNP	ENSG00000123636	0.949622
ADNP	ENSG00000175183	0.0523508
ADNP	ENSG00000087191	0.407711
ADNP	ENSG00000182054	0.100106
ADNP	ENSG00000141543	0.0195736
ADNP	ENSG00000136156	0.898701
ADNP	ENSG00000137133	0.945312
ADNP	ENSG00000138758	0.267465
ADNP	ENSG00000139218	0.935431
ADNP	ENSG00000165233	0.0373177
ADNP	ENSG00000196526	0.00991857
ADNP	ENSG00000139168	0.698855
ADNP	ENSG00000101558	0.313981
ADNP	ENSG00000084234	0.105947
ADNP	ENSG00000169738	0.0257648
ADNP	ENSG00000151366	0.560082
ADNP	ENSG00000032219	0.0383704
ADNP	ENSG00000143774	0.144356
ADNP	ENSG00000134333	0.246517
ADNP	ENSG00000178127	0.856247
ADNP	ENSG00000108828	0.0394225
ADNP	ENSG00000156587	0.270975
ADNP	ENSG00000119707	0.140227
ADNP	ENSG00000148143	0.670653
ADNP	ENSG00000105887	0.188065
ADNP	ENSG00000198467	0.554981
ADNP	ENSG00000158864	0.229894
ADNP	ENSG00000197746	0.932642
ADNP	ENSG00000014641	0.429636
ADNP	ENSG00000124785	0.0970758
ADNP	ENSG00000205352	0.30514
ADNP	ENSG00000101608	0.854226
ADNP	ENSG00000197982	0.313554
ADNP	ENSG00000174851	0.265458
ADNP	ENSG00000163875	0.170872
ADNP	ENSG00000160097	0.743791
ADNP	ENSG00000153253	0.538687
ADNP	ENSG00000105438	0.376467
ADNP	ENSG00000145050	0.120217
ADNP	ENSG00000138069	0.893844
ADNP	ENSG00000114956	0.170895
ADNP	ENSG00000149557	0.756511
ADNP	ENSG00000165678	0.17781
ADNP	ENSG00000106028	0.118379
ADNP	ENSG00000170561	0.000724107
ADNP	ENSG00000168374	0.457022
ADNP	ENSG00000097021	0.428702
ADNP	ENSG00000103035	0.547215
ADNP	ENSG00000082397	0.087341
ADNP	ENSG00000105649	0.019606
ADNP	ENSG00000075785	0.981975
ADNP	ENSG00000167792	0.390332
ADNP	ENSG00000124795	0.101734
ADNP	ENSG00000132963	0.1488
ADNP	ENSG00000230910	0.674276
ADNP	ENSG00000154556	0.117166
ADNP	ENSG00000131507	0.193107
ADNP	ENSG00000162576	0.0640468
ADNP	ENSG00000130724	0.206179
ADNP	ENSG00000002330	0.0885648
ADNP	ENSG00000130558	0.00250427
ADNP	ENSG00000225792	0.227478
ADNP	ENSG00000166562	0.38025
ADNP	ENSG00000102804	0.197399
ADNP	ENSG00000149923	0.548848
ADNP	ENSG00000148335	0.684287
ADNP	ENSG00000099977	0.692524
ADNP	ENSG00000225663	0.446478
ADNP	ENSG00000196628	0.254468
ADNP	ENSG00000141504	0.290091
ADNP	ENSG00000015153	0.443474
ADNP	ENSG00000035862	0.241662
ADNP	ENSG00000123352	0.166989
ADNP	ENSG00000120438	0.226058
ADNP	ENSG00000205155	0.677596
ADNP	ENSG00000100567	0.0160262
ADNP	ENSG00000179915	0.603001
ADNP	ENSG00000068697	0.428653
ADNP	ENSG00000104823	0.740352
ADNP	ENSG00000154582	0.0319286
ADNP	ENSG00000114353	0.460249
ADNP	ENSG00000168734	0.567411
ADNP	ENSG00000126067	0.657342
ADNP	ENSG00000160888	0.442001
ADNP	ENSG00000181541	0.622282
ADNP	ENSG00000204435	0.132402
ADNP	ENSG00000139644	0.410369
ADNP	ENSG00000069849	0.77259
ADNP	ENSG00000119782	0.52328
ADNP	ENSG00000168090	0.0756297
ADNP	ENSG00000085662	0.257739
ADNP	ENSG00000167460	0.898806
ADNP	ENSG00000169116	0.622285
ADNP	ENSG00000084463	0.140286
ADNP	ENSG00000147155	0.451956
ADNP	ENSG00000138175	0.702507
ADNP	ENSG00000279483	0.752155
ADNP	ENSG00000158710	0.0183428
ADNP	ENSG00000136003	0.0824754
ADNP	ENSG00000069482	0.00023013
ADNP	ENSG00000111707	0.548035
ADNP	ENSG00000086065	0.406293
ADNP	ENSG00000139726	0.297851
ADNP	ENSG00000128463	0.809405
ADNP	ENSG00000241685	0.224323
ADNP	ENSG00000137207	0.748621
ADNP	ENSG00000104341	0.534781
ADNP	ENSG00000091164	0.377994
ADNP	ENSG00000196141	0.228616
ADNP	ENSG00000145335	0.105776
ADNP	ENSG00000116667	0.0375269
ADNP	ENSG00000124194	0.0195917
ADNP	ENSG00000149196	0.60126
ADNP	ENSG00000104723	0.187864
ADNP	ENSG00000074319	0.25982
ADNP	ENSG00000006118	0.570171
ADNP	ENSG00000137312	0.0846278
ADNP	ENSG00000177156	0.146277
ADNP	ENSG00000254999	0.209056
ADNP	ENSG00000109180	0.291034
ADNP	ENSG00000088356	0.070484
ADNP	ENSG00000142949	0.76194
ADNP	ENSG00000072506	0.947527
ADNP	ENSG00000149809	0.236447
ADNP	ENSG00000165512	0.503857
ADNP	ENSG00000166482	0.577106
ADNP	ENSG00000116161	0.0313983
ADNP	ENSG00000141837	0.405139
ADNP	ENSG00000156261	0.583966
ADNP	ENSG00000182534	0.180655
ADNP	ENSG00000126005	0.644956
ADNP	ENSG00000131871	0.148436
ADNP	ENSG00000100060	0.00749393
ADNP	ENSG00000182481	0.293942
ADNP	ENSG00000183726	0.848092
ADNP	ENSG00000138640	0.369988
ADNP	ENSG00000134153	0.596635
ADNP	ENSG00000100243	0.197362
ADNP	ENSG00000135446	0.853456
ADNP	ENSG00000159720	0.161757
ADNP	ENSG00000184602	0.599672
ADNP	ENSG00000166347	0.325195
ADNP	ENSG00000111215	0.608326
ADNP	ENSG00000025796	0.0790526
ADNP	ENSG00000095059	0.655517
ADNP	ENSG00000172922	0.107642
ADNP	ENSG00000272636	0.394113
ADNP	ENSG00000169692	0.406735
ADNP	ENSG00000138606	0.035827
ADNP	ENSG00000114541	0.406648
ADNP	ENSG00000242220	0.240694
ADNP	ENSG00000169599	0.529756
ADNP	ENSG00000185825	0.642272
ADNP	ENSG00000105251	0.450029
ADNP	ENSG00000102924	0.630579
ADNP	ENSG00000168291	0.278053
ADNP	ENSG00000138162	0.78884
ADNP	ENSG00000168243	0.0189199
ADNP	ENSG00000105402	0.773381
ADNP	ENSG00000100612	0.131011
ADNP	ENSG00000267100	0.402578
ADNP	ENSG00000085719	0.107169
ADNP	ENSG00000175727	0.519986
ADNP	ENSG00000257698	0.72725
ADNP	ENSG00000086598	0.976844
ADNP	ENSG00000119630	0.322968
ADNP	ENSG00000112139	0.771654
ADNP	ENSG00000091664	0.151504
ADNP	ENSG00000039560	0.182731
ADNP	ENSG00000131584	0.0711457
ADNP	ENSG00000163328	0.628022
ADNP	ENSG00000115685	0.194491
ADNP	ENSG00000111913	0.487122
ADNP	ENSG00000163728	0.763314
ADNP	ENSG00000028203	0.0579872
ADNP	ENSG00000172915	0.568398
ADNP	ENSG00000258947	0.31123
ADNP	ENSG00000050405	0.0889985
ADNP	ENSG00000132780	0.343926
ADNP	ENSG00000160058	0.488608
ADNP	ENSG00000184144	2.45718e-06
ADNP	ENSG00000183828	0.267576
ADNP	ENSG00000168264	0.263731
ADNP	ENSG00000109736	0.0739441
ADNP	ENSG00000137575	0.164099
ADNP	ENSG00000100911	0.191825
ADNP	ENSG00000131828	0.401116
ADNP	ENSG00000169223	0.352393
ADNP	ENSG00000127022	0.123598
ADNP	ENSG00000104964	0.716267
ADNP	ENSG00000250305	0.0586159
ADNP	ENSG00000174456	0.729439
ADNP	ENSG00000113140	0.197024
ADNP	ENSG00000073614	0.604145
ADNP	ENSG00000117906	0.56294
ADNP	ENSG00000131966	0.792496
ADNP	ENSG00000168101	0.668806
ADNP	ENSG00000196935	0.658575
ADNP	ENSG00000204842	0.30836
ADNP	ENSG00000134283	0.627928
ADNP	ENSG00000162430	0.790489
ADNP	ENSG00000185627	0.0988966
ADNP	ENSG00000143870	0.0110925
ADNP	ENSG00000123131	0.248927
ADNP	ENSG00000044574	0.00266595
ADNP	ENSG00000157985	0.0356533
ADNP	ENSG00000126247	0.121157
ADNP	ENSG00000105278	0.306298
ADNP	ENSG00000130638	0.967219
ADNP	ENSG00000140262	0.685287
ADNP	ENSG00000118263	0.0677903
ADNP	ENSG00000125898	0.545083
ADNP	ENSG00000134202	0.77808
ADNP	ENSG00000153902	0.0163292
ADNP	ENSG00000177697	0.892851
ADNP	ENSG00000198743	0.29215
ADNP	ENSG00000166974	0.11791
ADNP	ENSG00000186493	0.47474
ADNP	ENSG00000122694	0.399886
ADNP	ENSG00000153551	0.193398
ADNP	ENSG00000112559	0.0343254
ADNP	ENSG00000084676	0.0163604
ADNP	ENSG00000101474	0.385299
ADNP	ENSG00000070669	0.0319604
ADNP	ENSG00000063180	0.156319
ADNP	ENSG00000198171	0.576329
ADNP	ENSG00000115525	0.695361
ADNP	ENSG00000052126	0.757874
ADNP	ENSG00000023191	0.77615
ADNP	ENSG00000051620	0.147668
ADNP	ENSG00000124126	0.449969
ADNP	ENSG00000065809	0.69345
ADNP	ENSG00000089199	0.266658
ADNP	ENSG00000157350	0.0930077
ADNP	ENSG00000118705	0.517936
ADNP	ENSG00000130731	0.561089
ADNP	ENSG00000167535	0.649004
ADNP	ENSG00000150722	0.480245
ADNP	ENSG00000115738	0.288674
ADNP	ENSG00000112309	0.798742
ADNP	ENSG00000125037	0.625439
ADNP	ENSG00000163001	0.388895
ADNP	ENSG00000130202	0.664419
ADNP	ENSG00000089053	0.31731
ADNP	ENSG00000155876	0.473929
ADNP	ENSG00000128654	0.686044
ADNP	ENSG00000157168	0.214769
ADNP	ENSG00000127824	0.605441
ADNP	ENSG00000090520	0.248276
ADNP	ENSG00000138801	0.0634069
ADNP	ENSG00000132434	0.371878
ADNP	ENSG00000187134	0.842788
ADNP	ENSG00000204954	0.671003
ADNP	ENSG00000103024	0.377824
ADNP	ENSG00000163636	0.385164
ADNP	ENSG00000167797	0.613266
ADNP	ENSG00000139636	0.816544
ADNP	ENSG00000065613	0.799719
ADNP	ENSG00000071553	0.13413
ADNP	ENSG00000147481	0.301979
ADNP	ENSG00000106089	0.276342
ADNP	ENSG00000070010	0.271519
ADNP	ENSG00000164929	0.00101653
ADNP	ENSG00000183570	0.0113223
ADNP	ENSG00000255372	0.525959
ADNP	ENSG00000160256	0.41068
ADNP	ENSG00000144711	0.585817
ADNP	ENSG00000167291	0.133898
ADNP	ENSG00000141030	0.72118
ADNP	ENSG00000241956	0.021969
ADNP	ENSG00000196976	0.0867365
ADNP	ENSG00000129038	0.486993
ADNP	ENSG00000198417	0.277091
ADNP	ENSG00000168916	0.294549
ADNP	ENSG00000260916	0.989716
ADNP	ENSG00000185668	0.143705
ADNP	ENSG00000260903	0.199639
ADNP	ENSG00000183283	0.606165
ADNP	ENSG00000161057	0.743337
ADNP	ENSG00000160293	0.0396995
ADNP	ENSG00000076554	0.0361713
ADNP	ENSG00000111596	0.181403
ADNP	ENSG00000120833	0.843937
ADNP	ENSG00000104833	0.000286318
ADNP	ENSG00000110880	0.211637
ADNP	ENSG00000068615	0.363108
ADNP	ENSG00000173064	0.21833
ADNP	ENSG00000113163	0.060352
ADNP	ENSG00000177875	0.674876
ADNP	ENSG00000167693	0.205943
ADNP	ENSG00000161642	0.96377
ADNP	ENSG00000142330	0.977329
ADNP	ENSG00000132639	0.782578
ADNP	ENSG00000002587	0.204657
ADNP	ENSG00000187778	0.311161
ADNP	ENSG00000163536	0.203768
ADNP	ENSG00000139946	0.000739902
ADNP	ENSG00000144229	0.615789
ADNP	ENSG00000123297	0.522835
ADNP	ENSG00000058404	0.239526
ADNP	ENSG00000167081	0.4188
ADNP	ENSG00000106605	0.543246
ADNP	ENSG00000114446	0.290028
ADNP	ENSG00000108100	0.739737
ADNP	ENSG00000136193	0.00077219
ADNP	ENSG00000128050	0.455418
ADNP	ENSG00000006625	0.693708
ADNP	ENSG00000144369	0.320264
ADNP	ENSG00000180573	0.78203
ADNP	ENSG00000144283	0.000240479
ADNP	ENSG00000219438	0.699505
ADNP	ENSG00000266074	0.478927
ADNP	ENSG00000142227	0.158023
ADNP	ENSG00000196767	0.062945
ADNP	ENSG00000180530	0.855747
ADNP	ENSG00000169093	0.139453
ADNP	ENSG00000107833	0.413871
ADNP	ENSG00000071127	0.136862
ADNP	ENSG00000106537	0.00309376
ADNP	ENSG00000167281	0.399084
ADNP	ENSG00000116685	0.0102834
ADNP	ENSG00000143590	0.879698
ADNP	ENSG00000078804	0.227928
ADNP	ENSG00000168772	0.901109
ADNP	ENSG00000144485	0.914258
ADNP	ENSG00000106415	0.657498
ADNP	ENSG00000157240	0.57764
ADNP	ENSG00000221818	0.0134634
ADNP	ENSG00000188042	0.191661
ADNP	ENSG00000175866	0.118806
ADNP	ENSG00000186654	0.0471753
ADNP	ENSG00000179456	0.614745
ADNP	ENSG00000131669	0.786934
ADNP	ENSG00000196369	0.496301
ADNP	ENSG00000139668	0.0307748
ADNP	ENSG00000143401	0.461226
ADNP	ENSG00000182676	0.961519
ADNP	ENSG00000110881	0.890211
ADNP	ENSG00000011347	0.279193
ADNP	ENSG00000112186	0.584217
ADNP	ENSG00000160691	0.0952775
ADNP	ENSG00000171951	0.283071
ADNP	ENSG00000204347	0.217002
ADNP	ENSG00000114423	0.307457
ADNP	ENSG00000124831	0.898812
ADNP	ENSG00000075089	0.0587466
ADNP	ENSG00000125967	0.62554
ADNP	ENSG00000108947	0.134408
ADNP	ENSG00000067606	0.0019632
ADNP	ENSG00000203760	0.895386
ADNP	ENSG00000213853	0.805524
ADNP	ENSG00000143641	0.63517
ADNP	ENSG00000127334	0.18972
ADNP	ENSG00000091656	0.420099
ADNP	ENSG00000169855	0.0370974
ADNP	ENSG00000143494	0.28771
ADNP	ENSG00000154310	0.835737
ADNP	ENSG00000040608	0.198651
ADNP	ENSG00000106976	0.212995
ADNP	ENSG00000176894	0.0333587
ADNP	ENSG00000182220	0.831477
ADNP	ENSG00000131149	0.00769469
ADNP	ENSG00000085871	0.659683
ADNP	ENSG00000143545	0.418702
ADNP	ENSG00000058668	0.299956
ADNP	ENSG00000134291	0.0850665
ADNP	ENSG00000196776	0.692909
ADNP	ENSG00000111196	0.135667
ADNP	ENSG00000100095	0.459268
ADNP	ENSG00000170412	0.351178
ADNP	ENSG00000173821	0.468696
ADNP	ENSG00000100505	0.393996
ADNP	ENSG00000141349	0.198747
ADNP	ENSG00000149243	2.95639e-08
ADNP	ENSG00000168993	0.980766
ADNP	ENSG00000145284	0.0129256
ADNP	ENSG00000115963	0.0634324
ADNP	ENSG00000116191	0.0294907
ADNP	ENSG00000105722	0.354456
ADNP	ENSG00000101871	0.129549
ADNP	ENSG00000118402	0.790327
ADNP	ENSG00000198626	0.77946
ADNP	ENSG00000101470	0.0431732
ADNP	ENSG00000198189	0.344551
ADNP	ENSG00000143013	0.283674
ADNP	ENSG00000124299	0.0806926
ADNP	ENSG00000197381	0.0170398
ADNP	ENSG00000141540	0.193542
ADNP	ENSG00000266964	0.0104291
ADNP	ENSG00000133302	0.161945
ADNP	ENSG00000147488	0.156486
ADNP	ENSG00000159840	0.248828
ADNP	ENSG00000160191	0.155749
ADNP	ENSG00000269155	0.244195
ADNP	ENSG00000100979	0.897236
ADNP	ENSG00000197858	0.357659
ADNP	ENSG00000184226	0.0320628
ADNP	ENSG00000117122	2.72061e-05
ADNP	ENSG00000187193	0.0582416
ADNP	ENSG00000244038	0.807234
ADNP	ENSG00000198642	0.351901
ADNP	ENSG00000136928	0.338631
ADNP	ENSG00000138435	0.394045
ADNP	ENSG00000151967	0.246036
ADNP	ENSG00000137563	0.516324
ADNP	ENSG00000247134	0.451733
ADNP	ENSG00000249992	0.995811
ADNP	ENSG00000035403	0.941945
ADNP	ENSG00000180592	0.0786201
ADNP	ENSG00000114115	0.0551859
ADNP	ENSG00000145349	0.280959
ADNP	ENSG00000174521	0.183716
ADNP	ENSG00000174628	0.343592
ADNP	ENSG00000196169	0.126918
ADNP	ENSG00000184164	0.204017
ADNP	ENSG00000197043	0.747397
ADNP	ENSG00000156804	0.00724869
ADNP	ENSG00000172889	0.679206
ADNP	ENSG00000135447	6.4136e-05
ADNP	ENSG00000120049	0.353204
ADNP	ENSG00000064300	0.0444961
ADNP	ENSG00000127946	0.32863
ADNP	ENSG00000152128	0.159277
ADNP	ENSG00000147383	0.521515
ADNP	ENSG00000143819	0.000598861
ADNP	ENSG00000092051	0.330803
ADNP	ENSG00000167964	0.821677
ADNP	ENSG00000108679	0.120844
ADNP	ENSG00000139269	0.769008
ADNP	ENSG00000102109	0.502697
ADNP	ENSG00000072041	0.239376
ADNP	ENSG00000138669	0.155328
ADNP	ENSG00000119900	0.319105
ADNP	ENSG00000169783	0.301928
ADNP	ENSG00000100918	0.064659
ADNP	ENSG00000235162	0.00283616
ADNP	ENSG00000198929	0.204395
ADNP	ENSG00000249069	0.107621
ADNP	ENSG00000107263	0.629637
ADNP	ENSG00000074219	0.526721
ADNP	ENSG00000147862	0.282659
ADNP	ENSG00000153714	0.763377
ADNP	ENSG00000157570	0.915004
ADNP	ENSG00000154529	0.00281981
ADNP	ENSG00000105854	0.36937
ADNP	ENSG00000139112	0.980012
ADNP	ENSG00000135744	0.0678502
ADNP	ENSG00000124493	0.300742
ADNP	ENSG00000141314	0.124426
ADNP	ENSG00000139220	0.859475
ADNP	ENSG00000197696	0.109214
ADNP	ENSG00000282142	0.766186
ADNP	ENSG00000130643	0.0357554
ADNP	ENSG00000251226	0.912251
ADNP	ENSG00000166922	0.0739997
ADNP	ENSG00000172995	0.395055
ADNP	ENSG00000248540	0.280808
ARID1B	ENSG00000251562	0.400281
ARID1B	ENSG00000205542	0.294049
ARID1B	ENSG00000034510	0.740028
ARID1B	ENSG00000198840	0.564611
ARID1B	ENSG00000198804	0.00449178
ARID1B	ENSG00000075624	0.14063
ARID1B	ENSG00000173267	0.169917
ARID1B	ENSG00000105372	5.88361e-06
ARID1B	ENSG00000142541	0.000106971
ARID1B	ENSG00000112306	8.92684e-05
ARID1B	ENSG00000092841	0.514881
ARID1B	ENSG00000167526	0.000149381
ARID1B	ENSG00000198034	2.26496e-06
ARID1B	ENSG00000163041	0.537852
ARID1B	ENSG00000159079	0.402384
ARID1B	ENSG00000174444	4.30803e-06
ARID1B	ENSG00000149273	0.00051348
ARID1B	ENSG00000100316	0.00145419
ARID1B	ENSG00000187514	0.832771
ARID1B	ENSG00000145425	5.39449e-06
ARID1B	ENSG00000174748	0.00110873
ARID1B	ENSG00000147604	5.16106e-08
ARID1B	ENSG00000137154	0.00209499
ARID1B	ENSG00000110700	4.71989e-05
ARID1B	ENSG00000162188	0.454118
ARID1B	ENSG00000143947	6.99448e-06
ARID1B	ENSG00000110492	0.0737473
ARID1B	ENSG00000240972	0.0663085
ARID1B	ENSG00000204628	0.00397589
ARID1B	ENSG00000108298	9.20493e-05
ARID1B	ENSG00000198242	0.000186162
ARID1B	ENSG00000140264	0.140862
ARID1B	ENSG00000127184	0.0120893
ARID1B	ENSG00000122406	5.72914e-05
ARID1B	ENSG00000104408	0.0155552
ARID1B	ENSG00000089157	0.000527194
ARID1B	ENSG00000084207	0.773954
ARID1B	ENSG00000063177	5.20827e-05
ARID1B	ENSG00000148303	6.50755e-07
ARID1B	ENSG00000197728	0.586774
ARID1B	ENSG00000124172	0.373002
ARID1B	ENSG00000172115	0.387178
ARID1B	ENSG00000163682	0.000975152
ARID1B	ENSG00000172757	0.473116
ARID1B	ENSG00000174021	0.69947
ARID1B	ENSG00000189171	0.836918
ARID1B	ENSG00000168028	0.000662601
ARID1B	ENSG00000101439	0.553655
ARID1B	ENSG00000166681	0.725471
ARID1B	ENSG00000160014	0.759293
ARID1B	ENSG00000111669	0.261099
ARID1B	ENSG00000088986	0.677571
ARID1B	ENSG00000164919	0.426243
ARID1B	ENSG00000112695	0.338712
ARID1B	ENSG00000198258	0.0868038
ARID1B	ENSG00000189043	0.105082
ARID1B	ENSG00000173915	0.159686
ARID1B	ENSG00000142669	0.380058
ARID1B	ENSG00000169020	0.569319
ARID1B	ENSG00000140319	0.349411
ARID1B	ENSG00000133112	0.0564032
ARID1B	ENSG00000272398	0.032939
ARID1B	ENSG00000155368	0.988682
ARID1B	ENSG00000177700	0.0476288
ARID1B	ENSG00000089220	0.670384
ARID1B	ENSG00000105258	0.445979
ARID1B	ENSG00000167414	0.707455
ARID1B	ENSG00000103363	0.129007
ARID1B	ENSG00000100129	0.226743
ARID1B	ENSG00000232112	0.447106
ARID1B	ENSG00000128272	0.755942
ARID1B	ENSG00000131143	0.0895565
ARID1B	ENSG00000187840	0.503509
ARID1B	ENSG00000167978	0.690443
ARID1B	ENSG00000189403	0.984805
ARID1B	ENSG00000177410	0.0140547
ARID1B	ENSG00000166136	0.0314397
ARID1B	ENSG00000229833	0.884604
ARID1B	ENSG00000115053	0.213672
ARID1B	ENSG00000067225	0.074646
ARID1B	ENSG00000134884	0.688574
ARID1B	ENSG00000183011	0.778428
ARID1B	ENSG00000127540	0.879636
ARID1B	ENSG00000135390	0.407143
ARID1B	ENSG00000140990	0.642521
ARID1B	ENSG00000170906	0.93621
ARID1B	ENSG00000149806	0.00159217
ARID1B	ENSG00000137857	0.270035
ARID1B	ENSG00000188612	0.00343668
ARID1B	ENSG00000087365	0.438419
ARID1B	ENSG00000159335	0.73611
ARID1B	ENSG00000228474	0.951697
ARID1B	ENSG00000132432	0.170897
ARID1B	ENSG00000108518	0.222423
ARID1B	ENSG00000173660	0.00209373
ARID1B	ENSG00000162490	0.531466
ARID1B	ENSG00000182985	0.0123205
ARID1B	ENSG00000131174	0.444769
ARID1B	ENSG00000196262	0.901621
ARID1B	ENSG00000183648	0.856869
ARID1B	ENSG00000241468	0.290567
ARID1B	ENSG00000164032	0.519049
ARID1B	ENSG00000134825	0.00160635
ARID1B	ENSG00000115541	0.659767
ARID1B	ENSG00000126267	0.388094
ARID1B	ENSG00000136810	0.832662
ARID1B	ENSG00000177556	0.769526
ARID1B	ENSG00000163584	0.663006
ARID1B	ENSG00000176340	0.303079
ARID1B	ENSG00000113558	0.136177
ARID1B	ENSG00000184076	0.639636
ARID1B	ENSG00000125534	0.578186
ARID1B	ENSG00000197102	0.372905
ARID1B	ENSG00000112081	0.490348
ARID1B	ENSG00000135940	0.218752
ARID1B	ENSG00000283103	0.181308
ARID1B	ENSG00000125868	0.561688
ARID1B	ENSG00000177551	0.0790555
ARID1B	ENSG00000156411	0.114824
ARID1B	ENSG00000177606	0.674864
ARID1B	ENSG00000143977	0.31089
ARID1B	ENSG00000168653	0.297514
ARID1B	ENSG00000077380	0.636964
ARID1B	ENSG00000177519	0.444418
ARID1B	ENSG00000139343	0.644912
ARID1B	ENSG00000143198	0.40971
ARID1B	ENSG00000086061	0.698132
ARID1B	ENSG00000164405	0.885347
ARID1B	ENSG00000133134	0.696374
ARID1B	ENSG00000108654	0.463182
ARID1B	ENSG00000147677	0.00150077
ARID1B	ENSG00000125995	0.0692604
ARID1B	ENSG00000142168	0.782142
ARID1B	ENSG00000125743	0.772586
ARID1B	ENSG00000122565	0.460014
ARID1B	ENSG00000172428	0.93591
ARID1B	ENSG00000138495	0.330068
ARID1B	ENSG00000131116	0.221039
ARID1B	ENSG00000198695	0.228062
ARID1B	ENSG00000147123	0.240453
ARID1B	ENSG00000132424	0.465941
ARID1B	ENSG00000090266	0.124839
ARID1B	ENSG00000159199	0.832814
ARID1B	ENSG00000140941	0.0952679
ARID1B	ENSG00000154723	0.604189
ARID1B	ENSG00000065518	0.464842
ARID1B	ENSG00000239672	0.826965
ARID1B	ENSG00000164687	0.736149
ARID1B	ENSG00000173221	0.97652
ARID1B	ENSG00000113758	0.788254
ARID1B	ENSG00000079785	0.975912
ARID1B	ENSG00000104904	0.243239
ARID1B	ENSG00000126432	0.130296
ARID1B	ENSG00000174963	0.0365227
ARID1B	ENSG00000169567	0.0945103
ARID1B	ENSG00000100387	0.644866
ARID1B	ENSG00000105254	0.863187
ARID1B	ENSG00000078674	0.493639
ARID1B	ENSG00000153147	0.317051
ARID1B	ENSG00000106153	0.283515
ARID1B	ENSG00000174886	0.00388858
ARID1B	ENSG00000164898	0.561859
ARID1B	ENSG00000141552	0.447005
ARID1B	ENSG00000125356	0.322166
ARID1B	ENSG00000118680	0.942053
ARID1B	ENSG00000204387	0.954769
ARID1B	ENSG00000100442	0.796474
ARID1B	ENSG00000112514	0.887252
ARID1B	ENSG00000182117	0.807686
ARID1B	ENSG00000146425	0.407437
ARID1B	ENSG00000130770	0.0600631
ARID1B	ENSG00000106992	0.314639
ARID1B	ENSG00000164924	0.333711
ARID1B	ENSG00000173486	0.265472
ARID1B	ENSG00000186010	0.496774
ARID1B	ENSG00000100941	0.565069
ARID1B	ENSG00000104388	0.435967
ARID1B	ENSG00000054148	0.158389
ARID1B	ENSG00000099901	0.884703
ARID1B	ENSG00000167283	0.0101447
ARID1B	ENSG00000105404	0.281122
ARID1B	ENSG00000182154	0.377604
ARID1B	ENSG00000266472	0.892325
ARID1B	ENSG00000125870	0.326283
ARID1B	ENSG00000137942	0.478971
ARID1B	ENSG00000178741	0.0250565
ARID1B	ENSG00000211450	0.400948
ARID1B	ENSG00000230989	0.109385
ARID1B	ENSG00000154518	0.45766
ARID1B	ENSG00000165502	0.245787
ARID1B	ENSG00000129562	0.333169
ARID1B	ENSG00000182004	0.646572
ARID1B	ENSG00000167088	0.17069
ARID1B	ENSG00000167468	0.292659
ARID1B	ENSG00000034713	0.518959
ARID1B	ENSG00000145912	0.790935
ARID1B	ENSG00000167863	5.11464e-08
ARID1B	ENSG00000267855	0.470498
ARID1B	ENSG00000131495	0.623937
ARID1B	ENSG00000173436	0.103519
ARID1B	ENSG00000106803	0.501079
ARID1B	ENSG00000100142	0.337997
ARID1B	ENSG00000265972	0.325195
ARID1B	ENSG00000170144	0.615602
ARID1B	ENSG00000099795	0.161531
ARID1B	ENSG00000175390	0.0328902
ARID1B	ENSG00000243317	0.0172356
ARID1B	ENSG00000150779	0.672917
ARID1B	ENSG00000188186	0.0393028
ARID1B	ENSG00000115286	0.295542
ARID1B	ENSG00000105185	0.884437
ARID1B	ENSG00000113811	0.257287
ARID1B	ENSG00000129559	0.465278
ARID1B	ENSG00000198937	0.446134
ARID1B	ENSG00000108468	0.132358
ARID1B	ENSG00000169738	0.402067
ARID1B	ENSG00000127922	0.224823
ARID1B	ENSG00000134248	0.466167
ARID1B	ENSG00000005075	0.105281
ARID1B	ENSG00000171530	0.255845
ARID1B	ENSG00000151366	0.163465
ARID1B	ENSG00000125971	0.247788
ARID1B	ENSG00000172590	0.546471
ARID1B	ENSG00000116586	0.250812
ARID1B	ENSG00000183978	0.181287
ARID1B	ENSG00000147684	0.619918
ARID1B	ENSG00000106400	0.733111
ARID1B	ENSG00000175197	0.934368
ARID1B	ENSG00000170043	0.254995
ARID1B	ENSG00000094916	0.478305
ARID1B	ENSG00000135441	0.599263
ARID1B	ENSG00000184220	0.132872
ARID1B	ENSG00000111906	0.00925457
ARID1B	ENSG00000106355	0.754812
ARID1B	ENSG00000204272	0.611039
ARID1B	ENSG00000134590	0.0620367
ARID1B	ENSG00000203778	0.467678
ARID1B	ENSG00000148950	0.735767
ARID1B	ENSG00000115128	0.319576
ARID1B	ENSG00000175334	0.706217
ARID1B	ENSG00000243147	0.868111
ARID1B	ENSG00000107223	0.686316
ARID1B	ENSG00000116288	0.380723
ARID1B	ENSG00000178449	0.729872
ARID1B	ENSG00000106028	0.0748404
ARID1B	ENSG00000203667	0.438683
ARID1B	ENSG00000129235	0.945584
ARID1B	ENSG00000113387	0.942425
ARID1B	ENSG00000110717	0.0806744
ARID1B	ENSG00000132963	0.487603
ARID1B	ENSG00000169976	0.361912
ARID1B	ENSG00000130724	0.816468
ARID1B	ENSG00000100632	0.241356
ARID1B	ENSG00000120533	0.305146
ARID1B	ENSG00000205544	0.550345
ARID1B	ENSG00000162961	0.573979
ARID1B	ENSG00000099977	0.125232
ARID1B	ENSG00000035862	0.0114763
ARID1B	ENSG00000205155	0.238048
ARID1B	ENSG00000128524	0.542815
ARID1B	ENSG00000154582	0.234799
ARID1B	ENSG00000119013	0.620363
ARID1B	ENSG00000122873	0.759616
ARID1B	ENSG00000140307	0.158022
ARID1B	ENSG00000100138	0.485182
ARID1B	ENSG00000114125	0.820595
ARID1B	ENSG00000042753	0.49551
ARID1B	ENSG00000163634	0.678801
ARID1B	ENSG00000105677	0.72581
ARID1B	ENSG00000214253	0.647985
ARID1B	ENSG00000114902	0.538279
ARID1B	ENSG00000178057	0.948003
ARID1B	ENSG00000165264	0.343222
ARID1B	ENSG00000272047	0.157315
ARID1B	ENSG00000007255	0.174426
ARID1B	ENSG00000102898	0.473836
ARID1B	ENSG00000158164	0.592761
ARID1B	ENSG00000177675	0.151393
ARID1B	ENSG00000072506	0.00581497
ARID1B	ENSG00000147669	0.80303
ARID1B	ENSG00000163463	0.334988
ARID1B	ENSG00000078618	0.223037
ARID1B	ENSG00000172922	0.81934
ARID1B	ENSG00000137038	0.0597657
ARID1B	ENSG00000159173	0.144005
ARID1B	ENSG00000102924	0.221787
ARID1B	ENSG00000179958	0.0293598
ARID1B	ENSG00000008324	0.803164
ARID1B	ENSG00000204220	0.707469
ARID1B	ENSG00000168264	0.363233
ARID1B	ENSG00000164167	0.524413
ARID1B	ENSG00000120675	0.772366
ARID1B	ENSG00000168273	0.237038
ARID1B	ENSG00000196781	0.0112376
ARID1B	ENSG00000123975	0.556334
ARID1B	ENSG00000122694	0.720209
ARID1B	ENSG00000180389	0.247238
ARID1B	ENSG00000213123	0.614831
ARID1B	ENSG00000081870	0.531401
ARID1B	ENSG00000134809	0.617815
ARID1B	ENSG00000089199	0.450849
ARID1B	ENSG00000241956	0.770407
ARID1B	ENSG00000002587	0.093718
ARID1B	ENSG00000162374	0.645962
ARID1B	ENSG00000125967	0.587088
ARID1B	ENSG00000218537	0.390933
ARID1B	ENSG00000122756	0.866392
ARID1B	ENSG00000160191	0.0506926
ARID1B	ENSG00000231104	0.0184904
ARID1B	ENSG00000157570	0.574062
ASH1L	ENSG00000205542	0.17244
ASH1L	ENSG00000104722	0.000336082
ASH1L	ENSG00000156508	0.78194
ASH1L	ENSG00000198668	0.08077
ASH1L	ENSG00000157005	0.163888
ASH1L	ENSG00000196230	0.593512
ASH1L	ENSG00000142538	0.366994
ASH1L	ENSG00000198727	1.57427e-08
ASH1L	ENSG00000242265	0.122863
ASH1L	ENSG00000277586	0.0125478
ASH1L	ENSG00000162992	0.148924
ASH1L	ENSG00000163041	0.460076
ASH1L	ENSG00000135486	0.686711
ASH1L	ENSG00000111640	0.131564
ASH1L	ENSG00000159079	5.14068e-05
ASH1L	ENSG00000166165	0.0129001
ASH1L	ENSG00000174444	0.305191
ASH1L	ENSG00000115461	0.00530674
ASH1L	ENSG00000214548	0.347525
ASH1L	ENSG00000065978	0.608151
ASH1L	ENSG00000197061	2.08217e-05
ASH1L	ENSG00000100316	0.168054
ASH1L	ENSG00000176887	0.904131
ASH1L	ENSG00000118816	0.501443
ASH1L	ENSG00000164932	0.269065
ASH1L	ENSG00000145425	0.370512
ASH1L	ENSG00000183036	0.321859
ASH1L	ENSG00000169100	0.0655638
ASH1L	ENSG00000135916	0.283242
ASH1L	ENSG00000087086	0.360782
ASH1L	ENSG00000147604	0.07187
ASH1L	ENSG00000198755	0.730965
ASH1L	ENSG00000197956	8.87375e-05
ASH1L	ENSG00000170370	0.819031
ASH1L	ENSG00000122406	0.0578763
ASH1L	ENSG00000084207	0.0177212
ASH1L	ENSG00000206503	0.378922
ASH1L	ENSG00000171786	0.00173803
ASH1L	ENSG00000150625	0.0402583
ASH1L	ENSG00000106341	0.731353
ASH1L	ENSG00000107317	0.502039
ASH1L	ENSG00000096384	0.682481
ASH1L	ENSG00000185664	0.000553868
ASH1L	ENSG00000078018	0.00262329
ASH1L	ENSG00000174021	0.00704583
ASH1L	ENSG00000111716	0.0328404
ASH1L	ENSG00000221946	1.5455e-05
ASH1L	ENSG00000189159	0.15423
ASH1L	ENSG00000143320	0.241443
ASH1L	ENSG00000188846	0.273517
ASH1L	ENSG00000164305	0.993852
ASH1L	ENSG00000101489	0.000584714
ASH1L	ENSG00000099622	0.735414
ASH1L	ENSG00000142669	0.00677231
ASH1L	ENSG00000067715	0.168595
ASH1L	ENSG00000122566	0.257673
ASH1L	ENSG00000167641	0.357285
ASH1L	ENSG00000090097	0.507937
ASH1L	ENSG00000105290	0.0764452
ASH1L	ENSG00000180616	0.0111881
ASH1L	ENSG00000116717	0.184088
ASH1L	ENSG00000187109	0.021635
ASH1L	ENSG00000198832	0.00627577
ASH1L	ENSG00000159674	0.106255
ASH1L	ENSG00000213719	0.00139687
ASH1L	ENSG00000141452	0.101992
ASH1L	ENSG00000168461	0.000548446
ASH1L	ENSG00000100129	0.696553
ASH1L	ENSG00000196923	0.376804
ASH1L	ENSG00000262484	0.439702
ASH1L	ENSG00000177410	0.663261
ASH1L	ENSG00000115053	0.558952
ASH1L	ENSG00000127914	0.0192122
ASH1L	ENSG00000130066	0.154978
ASH1L	ENSG00000151150	0.174582
ASH1L	ENSG00000175745	0.513958
ASH1L	ENSG00000188612	0.964084
ASH1L	ENSG00000181163	0.614581
ASH1L	ENSG00000196361	0.055598
ASH1L	ENSG00000106829	0.641662
ASH1L	ENSG00000081189	0.00544541
ASH1L	ENSG00000173660	0.0600172
ASH1L	ENSG00000075142	0.0110111
ASH1L	ENSG00000131174	0.815724
ASH1L	ENSG00000185630	0.0388923
ASH1L	ENSG00000092820	0.766804
ASH1L	ENSG00000123307	0.583776
ASH1L	ENSG00000107105	0.59847
ASH1L	ENSG00000233276	0.127213
ASH1L	ENSG00000176340	0.294491
ASH1L	ENSG00000167658	0.905451
ASH1L	ENSG00000143333	0.0352057
ASH1L	ENSG00000041982	0.705376
ASH1L	ENSG00000114942	0.0403554
ASH1L	ENSG00000174136	0.121451
ASH1L	ENSG00000110987	0.374802
ASH1L	ENSG00000177551	0.889253
ASH1L	ENSG00000122786	0.348789
ASH1L	ENSG00000139910	0.086215
ASH1L	ENSG00000177606	0.58556
ASH1L	ENSG00000143153	0.1645
ASH1L	ENSG00000005108	0.155558
ASH1L	ENSG00000101198	0.963547
ASH1L	ENSG00000171604	0.148731
ASH1L	ENSG00000227051	0.568367
ASH1L	ENSG00000198830	0.0917765
ASH1L	ENSG00000171617	0.284056
ASH1L	ENSG00000122378	0.142533
ASH1L	ENSG00000132688	0.138835
ASH1L	ENSG00000143355	0.467237
ASH1L	ENSG00000147274	0.00130797
ASH1L	ENSG00000103485	0.807635
ASH1L	ENSG00000174963	0.00453589
ASH1L	ENSG00000145741	0.629144
ASH1L	ENSG00000152795	0.24342
ASH1L	ENSG00000069275	0.407692
ASH1L	ENSG00000175274	0.0341404
ASH1L	ENSG00000046653	0.48764
ASH1L	ENSG00000257704	0.1801
ASH1L	ENSG00000185652	0.8101
ASH1L	ENSG00000005810	0.218005
ASH1L	ENSG00000134369	0.567637
ASH1L	ENSG00000152977	0.231386
ASH1L	ENSG00000160213	0.00476349
ASH1L	ENSG00000060982	0.707461
ASH1L	ENSG00000170017	0.0547354
ASH1L	ENSG00000121905	0.427791
ASH1L	ENSG00000142599	0.0285155
ASH1L	ENSG00000178741	0.683549
ASH1L	ENSG00000102317	0.0404697
ASH1L	ENSG00000109390	0.948436
ASH1L	ENSG00000173436	0.174671
ASH1L	ENSG00000155366	0.31709
ASH1L	ENSG00000105379	0.661353
ASH1L	ENSG00000175390	0.00904832
ASH1L	ENSG00000180660	0.0328771
ASH1L	ENSG00000141543	0.72087
ASH1L	ENSG00000196526	0.232464
ASH1L	ENSG00000136732	0.0265251
ASH1L	ENSG00000169738	0.195007
ASH1L	ENSG00000075618	0.629329
ASH1L	ENSG00000032219	0.329361
ASH1L	ENSG00000143774	0.106616
ASH1L	ENSG00000173404	0.0891104
ASH1L	ENSG00000156587	0.706814
ASH1L	ENSG00000160097	0.697324
ASH1L	ENSG00000158321	0.836899
ASH1L	ENSG00000153253	0.855362
ASH1L	ENSG00000149557	0.0264307
ASH1L	ENSG00000105649	0.841385
ASH1L	ENSG00000124795	0.589402
ASH1L	ENSG00000230910	0.0356381
ASH1L	ENSG00000162576	0.183643
ASH1L	ENSG00000102804	0.00601522
ASH1L	ENSG00000148335	0.0927507
ASH1L	ENSG00000141504	0.216897
ASH1L	ENSG00000179915	0.0606829
ASH1L	ENSG00000114353	0.559485
ASH1L	ENSG00000181541	0.634704
ASH1L	ENSG00000204438	0.563052
ASH1L	ENSG00000158710	0.517545
ASH1L	ENSG00000069482	0.0198436
ASH1L	ENSG00000145335	0.712259
ASH1L	ENSG00000108830	0.693293
ASH1L	ENSG00000129757	0.158651
ASH1L	ENSG00000124194	0.166044
ASH1L	ENSG00000006118	0.199314
ASH1L	ENSG00000177675	0.486889
ASH1L	ENSG00000142949	0.138489
ASH1L	ENSG00000141837	0.902898
ASH1L	ENSG00000100060	0.0450082
ASH1L	ENSG00000115350	0.406014
ASH1L	ENSG00000184602	0.115708
ASH1L	ENSG00000144724	0.0213132
ASH1L	ENSG00000169692	0.149614
ASH1L	ENSG00000138606	0.928691
ASH1L	ENSG00000116017	0.48821
ASH1L	ENSG00000242220	0.00517255
ASH1L	ENSG00000159173	0.115462
ASH1L	ENSG00000168243	0.249783
ASH1L	ENSG00000175727	0.0272825
ASH1L	ENSG00000160211	0.136549
ASH1L	ENSG00000115457	0.350743
ASH1L	ENSG00000112139	0.598325
ASH1L	ENSG00000131584	0.937113
ASH1L	ENSG00000163328	0.398945
ASH1L	ENSG00000172915	0.208634
ASH1L	ENSG00000253457	0.465617
ASH1L	ENSG00000183828	0.0476876
ASH1L	ENSG00000104964	0.520718
ASH1L	ENSG00000072182	0.00288588
ASH1L	ENSG00000162430	0.733437
ASH1L	ENSG00000186577	0.0404937
ASH1L	ENSG00000126247	0.425145
ASH1L	ENSG00000196781	0.971758
ASH1L	ENSG00000140262	0.900507
ASH1L	ENSG00000118263	0.13341
ASH1L	ENSG00000125898	0.318988
ASH1L	ENSG00000177697	0.138073
ASH1L	ENSG00000153551	0.179839
ASH1L	ENSG00000101474	0.760678
ASH1L	ENSG00000166333	0.241472
ASH1L	ENSG00000115525	0.816983
ASH1L	ENSG00000052126	0.106264
ASH1L	ENSG00000051620	0.370059
ASH1L	ENSG00000124126	0.41257
ASH1L	ENSG00000213593	0.843702
ASH1L	ENSG00000065809	0.85109
ASH1L	ENSG00000229891	0.654674
ASH1L	ENSG00000150722	0.66032
ASH1L	ENSG00000115738	0.00189384
ASH1L	ENSG00000051128	0.4823
ASH1L	ENSG00000120251	0.790275
ASH1L	ENSG00000164104	0.810065
ASH1L	ENSG00000065613	0.129912
ASH1L	ENSG00000106089	0.609644
ASH1L	ENSG00000144711	0.646417
ASH1L	ENSG00000167291	0.961053
ASH1L	ENSG00000196976	0.729049
ASH1L	ENSG00000129038	0.517091
ASH1L	ENSG00000168916	0.734245
ASH1L	ENSG00000127863	0.954704
ASH1L	ENSG00000173207	0.943628
ASH1L	ENSG00000165688	0.473161
ASH1L	ENSG00000076554	0.872967
ASH1L	ENSG00000186480	0.267644
ASH1L	ENSG00000104833	0.038683
ASH1L	ENSG00000068615	0.865602
ASH1L	ENSG00000112320	0.758277
ASH1L	ENSG00000138083	0.44442
ASH1L	ENSG00000124508	0.818344
ASH1L	ENSG00000161642	0.10252
ASH1L	ENSG00000100105	0.686316
ASH1L	ENSG00000153531	0.0251866
ASH1L	ENSG00000142330	0.937597
ASH1L	ENSG00000178035	0.988298
ASH1L	ENSG00000131016	0.596399
ASH1L	ENSG00000139946	0.766477
ASH1L	ENSG00000144229	0.60359
ASH1L	ENSG00000139890	0.442779
ASH1L	ENSG00000166619	0.450496
ASH1L	ENSG00000058404	0.767435
ASH1L	ENSG00000108100	0.775303
ASH1L	ENSG00000144369	0.0533118
ASH1L	ENSG00000180573	0.36792
ASH1L	ENSG00000142227	0.0306043
ASH1L	ENSG00000106537	0.085467
ASH1L	ENSG00000078804	0.345662
ASH1L	ENSG00000144485	0.0844744
ASH1L	ENSG00000157240	0.203092
ASH1L	ENSG00000112787	0.327366
ASH1L	ENSG00000184678	0.730835
ASH1L	ENSG00000113580	0.0811774
ASH1L	ENSG00000175866	0.715688
ASH1L	ENSG00000186654	0.126428
ASH1L	ENSG00000179456	0.867107
ASH1L	ENSG00000182676	0.0412617
ASH1L	ENSG00000110881	0.266435
ASH1L	ENSG00000139405	0.854533
ASH1L	ENSG00000168530	0.0612058
ASH1L	ENSG00000011347	0.797794
ASH1L	ENSG00000204347	0.292651
ASH1L	ENSG00000124831	0.745572
ASH1L	ENSG00000108947	0.0899722
ASH1L	ENSG00000067606	0.580908
ASH1L	ENSG00000117724	0.173105
ASH1L	ENSG00000162852	0.828253
ASH1L	ENSG00000170091	0.00858821
ASH1L	ENSG00000154310	0.358521
ASH1L	ENSG00000170419	0.797112
ASH1L	ENSG00000040608	0.135676
ASH1L	ENSG00000131149	0.962338
ASH1L	ENSG00000100379	0.620786
ASH1L	ENSG00000143545	0.00150433
ASH1L	ENSG00000122756	0.144637
ASH1L	ENSG00000170412	0.00160762
ASH1L	ENSG00000173821	0.813369
ASH1L	ENSG00000188735	0.0734512
ASH1L	ENSG00000149243	0.658445
ASH1L	ENSG00000145555	0.0151829
ASH1L	ENSG00000145284	0.717844
ASH1L	ENSG00000115963	0.0832389
ASH1L	ENSG00000116191	0.72846
ASH1L	ENSG00000101871	0.473873
ASH1L	ENSG00000198626	0.261966
ASH1L	ENSG00000151176	0.87954
ASH1L	ENSG00000116729	0.485588
ASH1L	ENSG00000143013	0.51919
ASH1L	ENSG00000141540	0.0933965
ASH1L	ENSG00000133302	0.196997
ASH1L	ENSG00000147488	0.722996
ASH1L	ENSG00000184226	0.449964
ASH1L	ENSG00000154640	0.0164423
ASH1L	ENSG00000138435	0.539384
ASH1L	ENSG00000018236	0.464182
ASH1L	ENSG00000180592	0.860555
ASH1L	ENSG00000100345	0.532107
ASH1L	ENSG00000174628	0.00702139
ASH1L	ENSG00000196169	0.291204
ASH1L	ENSG00000274605	0.187596
ASH1L	ENSG00000172889	0.214619
ASH1L	ENSG00000064300	0.671671
ASH1L	ENSG00000127946	0.974706
ASH1L	ENSG00000143819	0.571407
ASH1L	ENSG00000092051	0.217794
ASH1L	ENSG00000166833	0.0132314
ASH1L	ENSG00000102109	0.834522
ASH1L	ENSG00000176463	0.984022
ASH1L	ENSG00000135047	0.00504587
ASH1L	ENSG00000198929	7.3335e-05
ASH1L	ENSG00000113810	0.673779
ASH1L	ENSG00000231104	0.507062
ASH1L	ENSG00000107263	0.264819
ASH1L	ENSG00000149131	0.3655
ASH1L	ENSG00000169432	0.775647
ASH1L	ENSG00000003147	0.877281
ASH1L	ENSG00000164611	0.425158
ASH1L	ENSG00000135744	0.176757
ASH1L	ENSG00000124493	0.377143
ASH1L	ENSG00000141314	0.0456601
ASH1L	ENSG00000185519	0.0130571
ASH1L	ENSG00000248540	0.37548
CHD2	ENSG00000251562	0.121409
CHD2	ENSG00000205542	0.160543
CHD2	ENSG00000104722	3.05393e-08
CHD2	ENSG00000156508	0.000617285
CHD2	ENSG00000213190	1.31831e-05
CHD2	ENSG00000198668	0.00149186
CHD2	ENSG00000175130	4.5473e-07
CHD2	ENSG00000198840	0.120503
CHD2	ENSG00000124766	9.03435e-05
CHD2	ENSG00000177954	0.153187
CHD2	ENSG00000109475	0.280239
CHD2	ENSG00000137285	0.121783
CHD2	ENSG00000196230	0.867626
CHD2	ENSG00000229117	0.937918
CHD2	ENSG00000142538	0.781493
CHD2	ENSG00000198918	0.0328312
CHD2	ENSG00000137818	0.00015
CHD2	ENSG00000198727	0.27949
CHD2	ENSG00000139970	0.0393267
CHD2	ENSG00000242265	0.0363944
CHD2	ENSG00000213741	7.11034e-05
CHD2	ENSG00000105372	2.85474e-07
CHD2	ENSG00000231500	0.0177136
CHD2	ENSG00000164587	0.0257635
CHD2	ENSG00000197756	0.348286
CHD2	ENSG00000142541	1.78408e-06
CHD2	ENSG00000147403	1.58231e-06
CHD2	ENSG00000277586	9.30736e-14
CHD2	ENSG00000233927	0.659307
CHD2	ENSG00000112306	0.0114235
CHD2	ENSG00000092841	0.0027118
CHD2	ENSG00000167526	0.467791
CHD2	ENSG00000117632	5.99742e-08
CHD2	ENSG00000198034	0.0129153
CHD2	ENSG00000186468	0.773969
CHD2	ENSG00000104435	0.000927265
CHD2	ENSG00000135486	0.603192
CHD2	ENSG00000111640	0.871285
CHD2	ENSG00000159079	6.40649e-14
CHD2	ENSG00000105640	8.44028e-06
CHD2	ENSG00000166165	0.022543
CHD2	ENSG00000134419	0.36799
CHD2	ENSG00000174444	0.392102
CHD2	ENSG00000142937	4.64981e-05
CHD2	ENSG00000198763	0.00840711
CHD2	ENSG00000080824	3.0059e-05
CHD2	ENSG00000115461	0.0597197
CHD2	ENSG00000182774	0.0865711
CHD2	ENSG00000214548	0.00780993
CHD2	ENSG00000065978	0.959059
CHD2	ENSG00000197061	2.87891e-05
CHD2	ENSG00000122026	0.655923
CHD2	ENSG00000144713	0.0159789
CHD2	ENSG00000149273	0.0860487
CHD2	ENSG00000100316	9.92756e-05
CHD2	ENSG00000071082	0.228174
CHD2	ENSG00000161970	0.114947
CHD2	ENSG00000187514	4.69605e-05
CHD2	ENSG00000110955	0.696369
CHD2	ENSG00000089009	0.812341
CHD2	ENSG00000118816	0.107329
CHD2	ENSG00000145592	0.116648
CHD2	ENSG00000164932	0.664839
CHD2	ENSG00000166441	0.588115
CHD2	ENSG00000145425	0.00185031
CHD2	ENSG00000183036	0.00859487
CHD2	ENSG00000135916	2.1445e-06
CHD2	ENSG00000174748	0.0520078
CHD2	ENSG00000147604	0.0146181
CHD2	ENSG00000137154	0.834866
CHD2	ENSG00000110700	0.99931
CHD2	ENSG00000198168	0.00590886
CHD2	ENSG00000198888	0.0128362
CHD2	ENSG00000115268	0.0643921
CHD2	ENSG00000143947	0.380581
CHD2	ENSG00000110492	0.899212
CHD2	ENSG00000240972	0.0721214
CHD2	ENSG00000204628	0.421543
CHD2	ENSG00000142676	0.18474
CHD2	ENSG00000197956	0.0200194
CHD2	ENSG00000108298	0.958
CHD2	ENSG00000182899	0.00233113
CHD2	ENSG00000117450	2.39257e-05
CHD2	ENSG00000198242	0.423574
CHD2	ENSG00000140264	0.647125
CHD2	ENSG00000135404	0.0176782
CHD2	ENSG00000122406	0.0230878
CHD2	ENSG00000104408	0.286104
CHD2	ENSG00000089157	0.00799304
CHD2	ENSG00000083845	0.308264
CHD2	ENSG00000105193	0.811968
CHD2	ENSG00000138326	0.263998
CHD2	ENSG00000152234	0.208175
CHD2	ENSG00000241343	0.713138
CHD2	ENSG00000084207	0.0818596
CHD2	ENSG00000133169	0.391368
CHD2	ENSG00000063177	0.722261
CHD2	ENSG00000088832	0.174305
CHD2	ENSG00000148908	0.415399
CHD2	ENSG00000171159	0.37072
CHD2	ENSG00000206503	0.00565287
CHD2	ENSG00000074800	0.276143
CHD2	ENSG00000148303	0.251602
CHD2	ENSG00000171786	2.54599e-07
CHD2	ENSG00000126778	2.57395e-06
CHD2	ENSG00000172809	0.0339517
CHD2	ENSG00000008988	0.188492
CHD2	ENSG00000172115	0.394973
CHD2	ENSG00000125691	0.504912
CHD2	ENSG00000106341	0.0546214
CHD2	ENSG00000144834	0.156948
CHD2	ENSG00000107317	0.0043382
CHD2	ENSG00000168824	0.00130097
CHD2	ENSG00000156482	0.114875
CHD2	ENSG00000185664	0.018447
CHD2	ENSG00000163682	0.14096
CHD2	ENSG00000078018	0.000158423
CHD2	ENSG00000132475	3.84811e-12
CHD2	ENSG00000167996	0.0255625
CHD2	ENSG00000174021	0.000911757
CHD2	ENSG00000189171	0.952464
CHD2	ENSG00000168028	0.246875
CHD2	ENSG00000077279	0.0135035
CHD2	ENSG00000111716	0.381312
CHD2	ENSG00000134986	0.105674
CHD2	ENSG00000101439	0.00118984
CHD2	ENSG00000221946	5.20418e-05
CHD2	ENSG00000160014	0.0829284
CHD2	ENSG00000172270	0.143975
CHD2	ENSG00000111669	9.67101e-05
CHD2	ENSG00000131469	0.0193025
CHD2	ENSG00000143320	0.000943612
CHD2	ENSG00000088986	0.156734
CHD2	ENSG00000121769	0.0503237
CHD2	ENSG00000164919	0.345907
CHD2	ENSG00000188846	0.461857
CHD2	ENSG00000182916	0.140202
CHD2	ENSG00000164305	0.598076
CHD2	ENSG00000198258	0.000884505
CHD2	ENSG00000101489	0.0257315
CHD2	ENSG00000114391	0.220033
CHD2	ENSG00000137309	0.530279
CHD2	ENSG00000099622	0.200169
CHD2	ENSG00000189043	0.826764
CHD2	ENSG00000173915	0.00887494
CHD2	ENSG00000142669	0.553786
CHD2	ENSG00000169020	0.374155
CHD2	ENSG00000140319	0.245591
CHD2	ENSG00000196531	0.950374
CHD2	ENSG00000167641	0.00226743
CHD2	ENSG00000101182	0.000121448
CHD2	ENSG00000133112	0.00540236
CHD2	ENSG00000006468	0.000987545
CHD2	ENSG00000090097	0.336405
CHD2	ENSG00000105290	0.360476
CHD2	ENSG00000180616	0.0383698
CHD2	ENSG00000182670	0.287679
CHD2	ENSG00000187109	0.0420224
CHD2	ENSG00000198832	1.24779e-05
CHD2	ENSG00000166710	0.770102
CHD2	ENSG00000155368	0.413572
CHD2	ENSG00000159674	0.00385154
CHD2	ENSG00000177700	1.09724e-06
CHD2	ENSG00000105583	0.105396
CHD2	ENSG00000176788	0.00415613
CHD2	ENSG00000161203	0.0723287
CHD2	ENSG00000161016	0.339231
CHD2	ENSG00000168461	0.516303
CHD2	ENSG00000167414	0.000805059
CHD2	ENSG00000103363	0.0421272
CHD2	ENSG00000100129	0.00397427
CHD2	ENSG00000196923	0.573392
CHD2	ENSG00000262484	4.30703e-07
CHD2	ENSG00000187840	0.961479
CHD2	ENSG00000189403	0.629281
CHD2	ENSG00000177410	3.52989e-05
CHD2	ENSG00000129596	0.320195
CHD2	ENSG00000229833	0.00958263
CHD2	ENSG00000067225	4.90917e-05
CHD2	ENSG00000108515	0.00215093
CHD2	ENSG00000124614	0.300319
CHD2	ENSG00000149925	0.701984
CHD2	ENSG00000127914	0.342553
CHD2	ENSG00000127540	0.3092
CHD2	ENSG00000130066	0.854038
CHD2	ENSG00000140990	6.67289e-07
CHD2	ENSG00000170906	0.519174
CHD2	ENSG00000137857	0.262249
CHD2	ENSG00000175745	0.324166
CHD2	ENSG00000196361	0.682145
CHD2	ENSG00000132432	0.482433
CHD2	ENSG00000106829	0.529186
CHD2	ENSG00000108518	0.00067832
CHD2	ENSG00000162490	0.365071
CHD2	ENSG00000182985	0.00397711
CHD2	ENSG00000075142	0.0184744
CHD2	ENSG00000131174	0.0685914
CHD2	ENSG00000185477	3.17218e-10
CHD2	ENSG00000241468	0.14621
CHD2	ENSG00000116251	0.0463
CHD2	ENSG00000185630	0.0614952
CHD2	ENSG00000092820	0.556352
CHD2	ENSG00000092621	0.0317819
CHD2	ENSG00000134825	0.357212
CHD2	ENSG00000109971	0.679418
CHD2	ENSG00000115541	0.0761156
CHD2	ENSG00000126267	0.275563
CHD2	ENSG00000136810	0.538974
CHD2	ENSG00000233276	0.563175
CHD2	ENSG00000163584	0.000146288
CHD2	ENSG00000137726	0.0209552
CHD2	ENSG00000176340	0.888699
CHD2	ENSG00000125354	0.462315
CHD2	ENSG00000167658	4.93598e-05
CHD2	ENSG00000196591	0.0343125
CHD2	ENSG00000143333	0.00057008
CHD2	ENSG00000041982	0.0420056
CHD2	ENSG00000113558	0.0113836
CHD2	ENSG00000145920	0.313429
CHD2	ENSG00000114942	0.106907
CHD2	ENSG00000112081	0.788072
CHD2	ENSG00000135940	0.00280946
CHD2	ENSG00000255302	0.469749
CHD2	ENSG00000159023	0.483861
CHD2	ENSG00000174136	0.47364
CHD2	ENSG00000166598	0.333574
CHD2	ENSG00000110987	0.0249871
CHD2	ENSG00000177551	0.19016
CHD2	ENSG00000122786	0.252943
CHD2	ENSG00000132507	0.321988
CHD2	ENSG00000074696	0.0140836
CHD2	ENSG00000130332	0.0486342
CHD2	ENSG00000139910	4.04642e-05
CHD2	ENSG00000177606	0.14189
CHD2	ENSG00000143977	0.899057
CHD2	ENSG00000168653	0.0284878
CHD2	ENSG00000143153	0.209387
CHD2	ENSG00000144381	0.169686
CHD2	ENSG00000077380	0.124985
CHD2	ENSG00000177519	0.0173151
CHD2	ENSG00000164405	0.00488788
CHD2	ENSG00000108654	0.0291325
CHD2	ENSG00000147677	0.211723
CHD2	ENSG00000125995	3.53402e-05
CHD2	ENSG00000005108	0.220883
CHD2	ENSG00000178980	0.208166
CHD2	ENSG00000101198	0.897236
CHD2	ENSG00000125743	0.805405
CHD2	ENSG00000166794	0.518656
CHD2	ENSG00000089693	0.716502
CHD2	ENSG00000142864	0.23322
CHD2	ENSG00000171604	0.118366
CHD2	ENSG00000138495	0.014165
CHD2	ENSG00000227051	0.167981
CHD2	ENSG00000167004	0.913675
CHD2	ENSG00000198695	0.856204
CHD2	ENSG00000147123	0.00302366
CHD2	ENSG00000123144	0.011224
CHD2	ENSG00000127578	0.436184
CHD2	ENSG00000136938	0.0149186
CHD2	ENSG00000090266	0.512106
CHD2	ENSG00000122378	0.0979261
CHD2	ENSG00000265681	0.562209
CHD2	ENSG00000159199	0.116002
CHD2	ENSG00000154723	0.310419
CHD2	ENSG00000065518	3.05847e-06
CHD2	ENSG00000239672	0.126389
CHD2	ENSG00000127445	0.100377
CHD2	ENSG00000132688	0.0544666
CHD2	ENSG00000164687	0.840041
CHD2	ENSG00000143355	0.915212
CHD2	ENSG00000172531	0.085047
CHD2	ENSG00000079785	0.590298
CHD2	ENSG00000104904	0.384444
CHD2	ENSG00000132386	0.000525611
CHD2	ENSG00000126432	0.661083
CHD2	ENSG00000180879	0.784958
CHD2	ENSG00000066117	0.688381
CHD2	ENSG00000174963	0.0467224
CHD2	ENSG00000173113	0.014834
CHD2	ENSG00000187323	0.371058
CHD2	ENSG00000145741	0.233869
CHD2	ENSG00000152795	0.24844
CHD2	ENSG00000170035	0.838696
CHD2	ENSG00000148450	0.638491
CHD2	ENSG00000175274	0.0341027
CHD2	ENSG00000174886	0.053845
CHD2	ENSG00000257704	0.00338592
CHD2	ENSG00000073803	0.0971723
CHD2	ENSG00000196465	0.514884
CHD2	ENSG00000198604	0.5017
CHD2	ENSG00000166595	0.332247
CHD2	ENSG00000005810	0.36349
CHD2	ENSG00000125356	0.301386
CHD2	ENSG00000118680	0.0345561
CHD2	ENSG00000204387	0.000632625
CHD2	ENSG00000100442	0.833454
CHD2	ENSG00000182117	0.870578
CHD2	ENSG00000139767	0.197914
CHD2	ENSG00000079102	0.199129
CHD2	ENSG00000146425	0.83201
CHD2	ENSG00000111142	0.495716
CHD2	ENSG00000123349	0.549962
CHD2	ENSG00000101220	0.258504
CHD2	ENSG00000143549	0.0731603
CHD2	ENSG00000170540	0.165663
CHD2	ENSG00000160213	0.738164
CHD2	ENSG00000136888	0.547735
CHD2	ENSG00000173486	0.099465
CHD2	ENSG00000186010	0.27008
CHD2	ENSG00000104388	0.435372
CHD2	ENSG00000060982	0.00343931
CHD2	ENSG00000054148	0.345408
CHD2	ENSG00000099901	0.129982
CHD2	ENSG00000179218	0.215191
CHD2	ENSG00000156467	0.429871
CHD2	ENSG00000169554	0.0190142
CHD2	ENSG00000128609	0.023346
CHD2	ENSG00000138385	0.262697
CHD2	ENSG00000070961	0.296023
CHD2	ENSG00000170017	0.0204685
CHD2	ENSG00000105404	0.0578708
CHD2	ENSG00000266472	0.0869754
CHD2	ENSG00000125870	0.232664
CHD2	ENSG00000128739	0.573902
CHD2	ENSG00000121905	0.155254
CHD2	ENSG00000142599	0.0226284
CHD2	ENSG00000132718	0.782238
CHD2	ENSG00000104131	0.660838
CHD2	ENSG00000108848	0.863495
CHD2	ENSG00000178741	0.000238108
CHD2	ENSG00000273611	0.871673
CHD2	ENSG00000154518	0.513746
CHD2	ENSG00000166770	0.635831
CHD2	ENSG00000129562	0.204964
CHD2	ENSG00000182004	0.74802
CHD2	ENSG00000167088	0.991811
CHD2	ENSG00000034713	0.170647
CHD2	ENSG00000170515	0.381234
CHD2	ENSG00000137288	0.785295
CHD2	ENSG00000145912	0.0868562
CHD2	ENSG00000197111	0.0405391
CHD2	ENSG00000167863	0.242294
CHD2	ENSG00000267855	0.885729
CHD2	ENSG00000115875	0.795503
CHD2	ENSG00000165732	0.356852
CHD2	ENSG00000131495	0.153999
CHD2	ENSG00000106803	0.153746
CHD2	ENSG00000100142	0.276794
CHD2	ENSG00000155366	0.0460094
CHD2	ENSG00000105379	0.360889
CHD2	ENSG00000170144	0.177432
CHD2	ENSG00000099795	0.0775778
CHD2	ENSG00000175390	0.41499
CHD2	ENSG00000023734	0.902941
CHD2	ENSG00000182568	0.75065
CHD2	ENSG00000243317	0.519288
CHD2	ENSG00000180660	0.00292908
CHD2	ENSG00000277791	0.726787
CHD2	ENSG00000123636	0.012965
CHD2	ENSG00000089248	0.185058
CHD2	ENSG00000175183	0.981872
CHD2	ENSG00000150779	0.0235078
CHD2	ENSG00000141543	0.00462642
CHD2	ENSG00000105185	0.00467371
CHD2	ENSG00000159713	0.659698
CHD2	ENSG00000113811	0.905455
CHD2	ENSG00000129559	0.524369
CHD2	ENSG00000139218	0.26902
CHD2	ENSG00000196526	0.0398553
CHD2	ENSG00000108468	0.790505
CHD2	ENSG00000139168	0.851516
CHD2	ENSG00000092199	0.331119
CHD2	ENSG00000167085	0.297113
CHD2	ENSG00000084234	0.0841192
CHD2	ENSG00000169738	0.0557291
CHD2	ENSG00000127922	0.503383
CHD2	ENSG00000134248	0.137492
CHD2	ENSG00000171530	0.756458
CHD2	ENSG00000151366	0.184899
CHD2	ENSG00000113657	0.446429
CHD2	ENSG00000032219	0.102398
CHD2	ENSG00000134333	0.311172
CHD2	ENSG00000108828	3.39733e-05
CHD2	ENSG00000156587	0.617133
CHD2	ENSG00000147684	0.0101795
CHD2	ENSG00000105887	0.246768
CHD2	ENSG00000124785	0.107839
CHD2	ENSG00000184220	0.0198591
CHD2	ENSG00000205352	0.222836
CHD2	ENSG00000101608	0.387236
CHD2	ENSG00000197982	0.76494
CHD2	ENSG00000174851	0.0477604
CHD2	ENSG00000163875	0.0825108
CHD2	ENSG00000160097	0.0594604
CHD2	ENSG00000135414	0.444908
CHD2	ENSG00000242485	0.405263
CHD2	ENSG00000153253	0.0196579
CHD2	ENSG00000115128	0.502159
CHD2	ENSG00000175334	0.447439
CHD2	ENSG00000167766	0.00406218
CHD2	ENSG00000243147	0.156282
CHD2	ENSG00000145050	0.583578
CHD2	ENSG00000114956	0.206557
CHD2	ENSG00000149557	0.0314427
CHD2	ENSG00000106028	0.182852
CHD2	ENSG00000170561	0.718227
CHD2	ENSG00000129235	0.0181105
CHD2	ENSG00000110717	0.66958
CHD2	ENSG00000082397	0.0103427
CHD2	ENSG00000105649	0.503314
CHD2	ENSG00000124795	0.976504
CHD2	ENSG00000132963	0.539023
CHD2	ENSG00000230910	0.00270224
CHD2	ENSG00000154556	0.902573
CHD2	ENSG00000169976	0.295501
CHD2	ENSG00000162576	0.000665951
CHD2	ENSG00000130724	0.027884
CHD2	ENSG00000120533	0.0940563
CHD2	ENSG00000002330	0.56617
CHD2	ENSG00000130558	0.117009
CHD2	ENSG00000102804	0.0675341
CHD2	ENSG00000148335	0.00365269
CHD2	ENSG00000162961	0.573048
CHD2	ENSG00000099977	0.0161842
CHD2	ENSG00000225663	0.488662
CHD2	ENSG00000141504	0.74796
CHD2	ENSG00000015153	0.749776
CHD2	ENSG00000123352	0.138997
CHD2	ENSG00000140350	0.3283
CHD2	ENSG00000154582	0.77224
CHD2	ENSG00000114353	0.413391
CHD2	ENSG00000168734	0.136512
CHD2	ENSG00000119013	0.299325
CHD2	ENSG00000122873	0.580032
CHD2	ENSG00000140307	0.199214
CHD2	ENSG00000160888	0.268338
CHD2	ENSG00000181541	0.220464
CHD2	ENSG00000213760	0.000338297
CHD2	ENSG00000119782	0.974858
CHD2	ENSG00000204438	0.748408
CHD2	ENSG00000214253	0.539046
CHD2	ENSG00000114902	0.540078
CHD2	ENSG00000169116	0.347974
CHD2	ENSG00000084463	0.00155585
CHD2	ENSG00000158710	0.560741
CHD2	ENSG00000136003	0.114932
CHD2	ENSG00000069482	8.89873e-06
CHD2	ENSG00000139726	0.128305
CHD2	ENSG00000178057	0.28599
CHD2	ENSG00000165264	0.914921
CHD2	ENSG00000104341	0.126284
CHD2	ENSG00000118257	0.187228
CHD2	ENSG00000272047	0.96483
CHD2	ENSG00000196141	0.016728
CHD2	ENSG00000007255	0.106353
CHD2	ENSG00000145335	0.171556
CHD2	ENSG00000108830	0.409908
CHD2	ENSG00000102898	0.908572
CHD2	ENSG00000124194	1.09176e-06
CHD2	ENSG00000177889	0.314168
CHD2	ENSG00000006118	0.12402
CHD2	ENSG00000137312	0.61522
CHD2	ENSG00000171130	0.147572
CHD2	ENSG00000254999	0.0892988
CHD2	ENSG00000177675	0.0101354
CHD2	ENSG00000088356	0.175916
CHD2	ENSG00000142949	0.0352536
CHD2	ENSG00000072506	0.625129
CHD2	ENSG00000139613	0.664353
CHD2	ENSG00000165512	0.395552
CHD2	ENSG00000167733	0.618302
CHD2	ENSG00000166482	0.000370894
CHD2	ENSG00000141837	0.220685
CHD2	ENSG00000163463	0.328613
CHD2	ENSG00000182534	0.740836
CHD2	ENSG00000100060	0.00340609
CHD2	ENSG00000138640	0.676915
CHD2	ENSG00000184602	0.772037
CHD2	ENSG00000144724	0.00112326
CHD2	ENSG00000166347	0.703956
CHD2	ENSG00000025796	0.901825
CHD2	ENSG00000116133	0.35143
CHD2	ENSG00000172922	0.194301
CHD2	ENSG00000169692	0.0595907
CHD2	ENSG00000049449	0.346979
CHD2	ENSG00000138606	0.598308
CHD2	ENSG00000114541	0.0409559
CHD2	ENSG00000116017	0.857897
CHD2	ENSG00000242220	0.027536
CHD2	ENSG00000169599	0.314549
CHD2	ENSG00000159173	0.832929
CHD2	ENSG00000102924	0.00663026
CHD2	ENSG00000168243	0.193991
CHD2	ENSG00000175727	0.685299
CHD2	ENSG00000257698	0.275004
CHD2	ENSG00000086598	0.30668
CHD2	ENSG00000119630	0.051383
CHD2	ENSG00000065911	0.00229365
CHD2	ENSG00000115457	0.84362
CHD2	ENSG00000204220	0.323072
CHD2	ENSG00000112139	0.952852
CHD2	ENSG00000091664	0.000188422
CHD2	ENSG00000039560	0.0827209
CHD2	ENSG00000131584	0.00821379
CHD2	ENSG00000163328	0.420829
CHD2	ENSG00000111913	0.78732
CHD2	ENSG00000028203	0.0647113
CHD2	ENSG00000172915	0.71358
CHD2	ENSG00000050405	0.46495
CHD2	ENSG00000132780	0.492586
CHD2	ENSG00000160058	0.31623
CHD2	ENSG00000184144	3.49165e-11
CHD2	ENSG00000253457	0.0589487
CHD2	ENSG00000183828	0.519863
CHD2	ENSG00000168264	0.0186553
CHD2	ENSG00000127022	0.18839
CHD2	ENSG00000104964	0.656666
CHD2	ENSG00000250305	4.06602e-05
CHD2	ENSG00000174456	0.135756
CHD2	ENSG00000196935	0.0259278
CHD2	ENSG00000120675	0.689093
CHD2	ENSG00000204842	0.842835
CHD2	ENSG00000168273	0.137768
CHD2	ENSG00000134283	0.427919
CHD2	ENSG00000162430	0.280715
CHD2	ENSG00000143870	0.471642
CHD2	ENSG00000123131	0.218754
CHD2	ENSG00000186577	0.321902
CHD2	ENSG00000044574	0.540314
CHD2	ENSG00000126247	0.539808
CHD2	ENSG00000123975	0.909188
CHD2	ENSG00000140262	0.172792
CHD2	ENSG00000118263	0.864978
CHD2	ENSG00000125898	0.843673
CHD2	ENSG00000076043	0.85585
CHD2	ENSG00000153902	0.0211698
CHD2	ENSG00000177697	0.286811
CHD2	ENSG00000186493	0.226396
CHD2	ENSG00000122694	0.00313669
CHD2	ENSG00000153551	0.938979
CHD2	ENSG00000112559	0.732009
CHD2	ENSG00000084676	0.794599
CHD2	ENSG00000101474	0.499947
CHD2	ENSG00000111726	0.153847
CHD2	ENSG00000063180	0.874681
CHD2	ENSG00000184349	0.106917
CHD2	ENSG00000115525	0.616267
CHD2	ENSG00000052126	0.126455
CHD2	ENSG00000051620	0.123421
CHD2	ENSG00000124126	0.000224217
CHD2	ENSG00000081870	0.80232
CHD2	ENSG00000256537	0.627646
CHD2	ENSG00000134809	0.236095
CHD2	ENSG00000065809	0.089031
CHD2	ENSG00000089199	0.0458437
CHD2	ENSG00000118705	0.513805
CHD2	ENSG00000130731	0.632161
CHD2	ENSG00000229891	0.963515
CHD2	ENSG00000167535	0.368102
CHD2	ENSG00000150722	0.00327913
CHD2	ENSG00000115738	0.000943363
CHD2	ENSG00000112309	0.759031
CHD2	ENSG00000163001	0.877859
CHD2	ENSG00000089053	0.193281
CHD2	ENSG00000157168	0.0214274
CHD2	ENSG00000120251	0.22731
CHD2	ENSG00000138801	0.0569077
CHD2	ENSG00000132434	0.846563
CHD2	ENSG00000203724	0.00285133
CHD2	ENSG00000103024	0.0141896
CHD2	ENSG00000139636	0.173873
[truncated: 1,568 more rows]
