# Supplementary material for: A new Bayesian factor analysis method improves detection of genes and biological processes affected by perturbations in single-cell CRISPR screening
Source: Nat Methods. 2023 Sep 28;20(11):1693–703. doi: 10.1038/s41592-023-02017-4 (PMC10630124; doi:10.1038/s41592-023-02017-4)
Supplement: Supplementary file 15 — Statistical source data. [file 41592_2023_2017_MOESM15_ESM.xlsx]

## Sheet: Extended Data Fig. 8a
Estimate	Factor_1	Factor_2	Factor_3	Factor_4	Factor_5	Factor_6	Factor_7	Factor_8	Factor_9	Factor_10	Factor_11	Factor_12	Factor_13	Factor_14	Factor_15	Factor_16	Factor_17	Factor_18	Factor_19	Factor_20	Perturbation
PIP	0.045	0.974	0.083	0.998	0.038	1	0.41	0.991	1	0.297	0.133	0.862	0.04	0.049	0.061	0.076	0.054	0.1	0.603	1	ADNP
PIP	0.33	0.317	0.068	0.33	0.037	0.536	1	0.08	0.057	1	0.038	0.037	0.044	0.526	0.914	0.035	0.068	0.047	0.847	0.187	ARID1B
PIP	0.301	0.135	0.038	0.096	0.569	1	0.393	0.083	0.073	0.342	0.584	0.496	0.043	0.046	0.97	0.254	0.046	0.944	0.271	0.081	ASH1L
PIP	0.224	0.115	0.998	0.999	0.24	1	0.979	0.994	0.999	0.074	1	0.118	0.866	0.084	0.955	0.216	0.161	0.305	0.075	1	CHD2
PIP	0.012	0.004	0.003	0.006	0.006	0.11	0.004	0.092	0.012	0.006	0.005	0.008	0.006	0.003	0.086	0.294	0.006	0.057	0.042	0.008	CHD8
PIP	0.005	0.005	0.005	0.01	0.004	0	0.004	0.007	0.015	0.001	0.015	0.009	0.01	0.009	0.02	0.027	0.003	0.008	0.038	0.054	CTNND2
PIP	0.04	0.013	0.024	0.823	0.006	0.004	0.189	0.029	0.019	0.014	0.839	0.785	0.03	0.009	0.014	0.022	0.01	0.014	0.014	0.019	DYRK1A
PIP	0.022	0.009	0.118	0.039	0.004	0.01	0.008	0.005	0.082	0.008	0.009	0.005	0.025	0.003	0.012	0.011	0.005	0.005	0.018	0.01	HDAC5
PIP	0.007	0.005	0.022	0.006	0.01	0.082	0.003	0.014	0.014	0.008	0.004	0.011	0.006	0.009	0.026	0.016	0.012	0.016	0.007	0.005	MECP2
PIP	0.003	0.015	0.003	0.004	0.004	0.013	0.01	0.008	0.007	0.007	0.003	0.003	0.042	0.022	0.012	0.008	0.011	0.008	0.003	0.003	MYT1L
PIP	0.015	0.109	0.022	0.003	0.008	0.011	0.003	0.011	0.007	0.003	0.002	0.003	0.141	0.039	0.013	0.187	0.005	0.003	0.006	0.006	Nontargeting
PIP	0.079	0.014	0.01	0.014	0.012	0.021	0.013	0.012	0.074	0.062	0.021	0.017	0.021	0.072	0.105	0.026	0.007	0.016	0.014	0.054	POGZ
PIP	0.166	0.087	0.999	1	0.071	1	1	1	0.999	0.966	1	1	0.118	0.669	0.084	1	0.948	1	0.507	1	PTEN
PIP	0.008	0.01	0.022	0.007	0.015	0.062	0.008	0.022	0.214	0.025	0.007	0.021	0.011	0.009	0.017	0.002	0.023	0.026	0.008	0.009	RELN
PIP	0.069	0.059	0.23	0.993	0.062	0.078	0.957	0.111	0.095	0.088	1	0.98	1	0.126	0.487	0.947	0.075	1	0.088	0.342	SETD5
PIP	0.005	0.003	0.002	0.004	0.006	0.013	0.012	0.01	0.316	0.007	1	0.013	0.016	0.01	0.009	0.351	0.008	0.939	0.008	1	offset
Effect size	0.000680217	-0.163942	0.00322346	0.186157	0.000331315	-0.313368	0.0451189	0.183833	-0.535534	-0.0291365	0.00950722	0.126653	0.0132723	-0.00369569	-0.003217	-0.0160433	0.00215933	0.00581226	0.0797043	-0.387084	ADNP
Effect size	-0.0371994	0.0243019	0.00254705	-0.0375723	0.000387164	0.0692737	-0.24762	-0.00546513	-0.000776896	0.324654	-0.00080187	0.00068955	0.0113529	-0.0742448	-0.161546	-0.0196604	-0.00422585	-0.00201632	-0.146257	0.0209389	ARID1B
Effect size	-0.0356302	0.00359606	-0.000347739	-0.00622818	0.0901905	-0.261306	-0.0542671	0.00676182	-0.0044562	-0.0441844	-0.0973589	0.0756574	0.0148211	-0.0023234	-0.220397	-0.0535513	0.000854168	0.221235	-0.0389723	-0.00538433	ASH1L
Effect size	-0.0207128	-0.0169263	0.196892	0.237792	-0.0221878	-0.435976	0.182763	0.213939	-0.277571	-0.000245581	-0.523669	-0.00838493	0.152262	-0.00440453	0.181607	0.00169847	-0.0125352	0.0329436	-0.0023369	-0.439662	CHD2
Effect size	-0.000289184	-0.00943389	-0.000914331	-9.98446e-05	0.000313962	0.00827251	9.94645e-05	-0.00657728	0.00041012	-0.000126867	8.37478e-05	0.000190821	0.0126889	-0.00286091	0.00617505	-0.0544632	-9.74667e-05	0.00404034	0.00290849	4.22535e-05	CHD8
Effect size	-0.00091869	-0.00945165	-0.00106827	0.00050269	0.000310215	0.000344397	6.92067e-05	0.000346297	0.00142231	-0.000174651	0.000988545	5.02092e-05	0.0120276	-0.00294661	0.0013966	-0.0171296	-0.000102573	-0.000287613	-0.00404447	-0.00624817	CTNND2
Effect size	-0.00282122	-0.00952816	-2.21557e-05	0.105485	0.000315399	0.000372982	-0.0176573	0.00161009	0.000620626	0.000259678	-0.117748	-0.100722	0.0144008	-0.00312579	-0.000537068	-0.0182896	-0.000112409	-0.000563571	-0.000280063	0.000290038	DYRK1A
Effect size	0.000637985	-0.00985216	-0.0122147	0.00322227	0.00013977	-0.000165389	-0.000232239	0.000567957	0.00829251	0.000220848	-0.000261782	4.49994e-05	0.0108818	-0.00288342	-0.000761986	-0.0185459	-0.000258766	-0.000106516	-0.0010253	3.66982e-05	HDAC5
Effect size	-0.000403024	-0.00943842	-0.00240023	-3.93745e-05	0.000416797	-0.00789687	0.000107887	-0.000476535	0.000371589	-0.000263455	0.000304018	0.000480788	0.0128013	-0.00258877	-0.00249523	-0.0191393	0.000560161	-0.00028182	-0.000177801	0.000141854	MECP2
Effect size	-0.000699542	-0.0106233	-0.000866329	5.55868e-06	0.000223915	0.000853557	-0.000647886	0.000774623	7.23908e-05	-6.48419e-05	0.000257036	0.000136742	0.00925214	-0.00121606	0.000324591	-0.0189859	-0.000402455	-0.000781175	-0.000314675	-4.07658e-05	MYT1L
Effect size	0	0	0	0	0	0	0	0	0	0	0	0	0	0	0	0	0	0	0	0	Nontargeting
Effect size	-0.0118774	-0.00942282	-0.000989864	-0.00125066	-0.000312922	0.00194481	-0.00069089	0.000149533	0.0103257	0.00802431	0.00165338	0.00162871	0.011432	0.0074287	-0.0147189	-0.0164125	-4.09623e-05	-0.00142117	-0.000637314	0.00675098	POGZ
Effect size	0.00802485	-0.012016	-0.1933	-0.302805	0.000670782	0.460873	0.260311	-0.220027	0.221182	-0.143379	-0.471848	-0.194991	0.0165102	-0.0771534	-0.000566001	-0.326628	0.140497	0.442674	0.0536142	-0.681857	PTEN
Effect size	-0.000862124	-0.00985515	0.000786956	-0.00025172	-0.000962046	0.00673258	6.31352e-05	0.00163813	-0.0313712	-0.00214199	2.44992e-05	0.00135567	0.0121548	-0.00349644	0.000794708	-0.0191966	0.00155687	-0.00234623	0.000236694	-0.000300723	RELN
Effect size	0.000190063	-0.00584934	-0.0328886	-0.303965	0.00118149	0.00397069	-0.257836	-0.00915186	0.00811547	0.0068864	-0.881224	0.287534	0.43917	-0.0161302	-0.0932736	-0.299187	-0.00182769	0.471667	0.00650772	0.0653109	SETD5
Effect size	-0.000701368	-0.00953459	-0.000942786	-0.000109947	0.000143677	0.000513576	-0.000230258	0.000262627	0.0135647	-0.000211418	0.0941705	0.000234387	0.0123763	-0.00272997	-0.000181265	-0.00182424	-0.000131388	-0.05212	-0.000115455	0.0981452	offset

## Sheet: Extended Data Fig. 8b
Estimate	Factor_1	Factor_2	Factor_3	Factor_4	Factor_5	Factor_6	Factor_7	Factor_8	Factor_9	Factor_10	Factor_11	Factor_12	Factor_13	Factor_14	Factor_15	Factor_16	Factor_17	Factor_18	Factor_19	Factor_20	Gene ID	Gene name	Marker annotation
PIP	1	1	1	0.061	0.123	0.166	0.45	0.379	1	0.035	0.006	0.854	0.016	1	1	0.97	0.988	0.562	0.977	0.883	ENSG00000131711	MAP1B	Mature neuron
PIP	1	0.797	0.05	1	0.109	1	0.043	0.335	0.027	0.135	0.006	0.027	0.92	0.005	1	1	0.013	0.008	0.006	0.051	ENSG00000277586	NEFL	Mature neuron
PIP	1	1	0.014	0.999	0.584	0.041	0.991	0.048	0.072	0.013	0.997	1	0.044	0.578	0.19	0.021	0.742	0.996	0.05	1	ENSG00000104435	STMN2	Mature neuron
PIP	0.303	1	0.009	0.504	0.85	1	0.269	1	1	0.03	0.003	0.042	0.021	0.059	0.225	0.051	0.025	0.034	0.005	0.011	ENSG00000135916	ITM2C	Negative regulation of neuron projection
PIP	1	0.051	0.643	0.996	0.108	1	0.079	0.019	0.966	0.36	0.006	0.073	0.02	0.014	0.024	0.983	0.074	0.016	0.014	0.034	ENSG00000078018	MAP2	Mature neuron
PIP	0.672	0.103	0.017	1	0.14	1	0.944	1	1	0.001	0.005	0.038	0.952	0.002	1	0.104	0.625	0.053	0.004	1	ENSG00000143320	CRABP2	Mature neuron
PIP	0.755	0.611	0.011	0.193	0.144	0.994	0.094	0.991	0.942	0.01	0.018	0.038	0.036	0.004	1	0.816	0.034	0.012	0.03	0.104	ENSG00000162490	DRAXIN	Negative regulation of neuron projection
PIP	0.517	0.881	0.015	0.474	0.918	0.911	0.031	0.291	0.993	0.006	0.009	0.481	0.208	0.004	0.039	0.017	0.054	0.017	1	0.01	ENSG00000196591	HDAC2	Negative regulation of neuron projection
PIP	0.274	0.049	0.118	0.719	0.301	0.04	0.245	1	1	0.002	0.023	0.259	0.999	0.003	1	0.05	0.016	0.014	0.022	0.062	ENSG00000132688	NES	Neural progenitor cell
PIP	0.234	0.412	0.028	0.124	0.207	0.035	0.022	0.113	1	0.005	0	0.32	0.879	0.008	0.971	0.639	0.022	0.007	0.002	0.01	ENSG00000169554	ZEB2	Mature neuron
PIP	0.984	0.051	0.018	0.103	0.38	1	0.102	0.507	0.886	0.003	0.006	0.156	0.818	0.001	0.998	0.017	0.024	0.013	0.082	0.035	ENSG00000113657	DPYSL3	Mature neuron
PIP	0.964	0.056	0.007	0.111	0.091	0.079	0.03	1	0.027	0.003	0.004	0.187	0.001	0.005	0.102	0.02	0.192	0.008	0.02	0.014	ENSG00000135446	CDK4	Cell proliferation
PIP	0.808	0.056	0.018	0.261	0.225	0.13	0.042	0.19	1	0.011	0.003	0.029	0.017	0.005	1	0.43	0.015	0.027	0.012	0.055	ENSG00000184144	CNTN2	Negative regulation of neuron projection
PIP	0.893	0.807	0.01	0.187	0.192	0.035	0.019	0.037	0.022	0.004	0.003	0.041	0.007	1	0.024	0.012	0.022	0.016	0.007	0.013	ENSG00000141510	TP53	Cell proliferation
Gene loading	0.477836	-0.225814	-0.254756	-0.010002	0.0164644	0.041516	-0.0424619	0.0401903	-0.255832	0.0605627	-0.00538925	0.0805502	0.0311867	-0.0896165	-0.182794	-0.0940255	0.10237	0.0496959	0.0893701	0.0642013	ENSG00000131711	MAP1B	Mature neuron
Gene loading	0.503576	-0.111251	-0.0915905	-0.220011	0.0193129	0.385069	-0.0165083	-0.0400392	-0.00395451	0.0782809	0.00683915	0.0165399	-0.111927	-0.00458631	-0.156296	-0.191083	0.00617564	-0.00686146	0.0144536	-0.019436	ENSG00000277586	NEFL	Mature neuron
Gene loading	0.597398	-0.322619	0.0342224	-0.163403	0.0589976	-0.0100334	0.0740101	0.0171543	-0.0205442	0.0481099	0.0676712	0.138884	-0.0520741	-0.0360931	-0.0358556	-0.014418	-0.0733929	-0.0777305	-0.0358532	0.0838697	ENSG00000104435	STMN2	Mature neuron
Gene loading	0.0822838	-0.345143	0.0152628	0.0893387	0.0767978	-0.247899	-0.0339607	0.113552	-0.230905	-0.0600118	0.00313477	-0.0177048	-0.0321271	0.0169285	0.0373437	-0.0295052	0.0256038	-0.0216154	-0.0081924	-0.00575592	ENSG00000135916	ITM2C	Negative regulation of neuron projection
Gene loading	0.476816	-0.0134875	-0.164068	-0.155709	0.0212789	0.163376	0.023165	0.00338548	-0.0720023	0.0912299	0.00169911	-0.0288243	0.0315078	-0.0102904	-0.00601009	0.0946456	0.036485	-0.0148305	0.0172639	0.0185868	ENSG00000078018	MAP2	Mature neuron
Gene loading	0.153559	-0.04328	-0.00838551	-0.180288	0.0233051	0.282673	0.0687776	0.0900814	0.115126	-0.00871039	-0.00958503	0.00435909	0.115546	0.00292543	-0.125817	0.0370333	-0.0692903	-0.0242519	-0.011298	-0.199927	ENSG00000143320	CRABP2	Mature neuron
Gene loading	0.169057	-0.0980777	-0.0566624	0.0627232	0.0260537	-0.106045	-0.0227609	0.0835511	0.0692152	-0.040848	0.0139465	-0.0193977	-0.0421099	0.000281991	0.123697	0.0764168	0.0211071	0.0101538	-0.0303259	0.0249739	ENSG00000162490	DRAXIN	Negative regulation of neuron projection
Gene loading	-0.133608	-0.119163	-0.0280991	0.0844478	0.0877614	-0.0857028	-0.0129285	0.0357274	-0.0809807	0.0365859	-0.0112853	0.0618829	0.0680886	0.00109345	-0.0146771	0.0180794	0.0321898	-0.012748	0.111066	-0.0124137	ENSG00000196591	HDAC2	Negative regulation of neuron projection
Gene loading	0.080119	-0.0043576	-0.11157	-0.101713	-0.0420363	-0.00586261	-0.03252	0.094407	0.254961	0.0125633	-0.0164818	-0.0479769	0.173467	0.00370919	-0.12597	0.0281015	0.00522879	0.00380469	0.0230081	-0.0194922	ENSG00000132688	NES	Neural progenitor cell
Gene loading	-0.0665203	0.0830767	-0.0686266	0.0455518	0.0332863	0.00261551	0.00486067	-0.0264385	0.0991018	0.0261569	0.00223839	0.0534593	-0.106739	0.0101194	0.0831895	0.0669766	0.0198231	-0.00881197	0.00832532	0.00619277	ENSG00000169554	ZEB2	Mature neuron
Gene loading	0.246286	-0.00885563	-0.0598806	-0.0400336	0.0476845	0.113122	0.0222161	-0.0460955	-0.0640561	-0.0270488	-0.0123719	0.0403231	0.102199	0.00383694	-0.102681	0.00822828	-0.0204536	-0.0151454	0.0364501	-0.0167599	ENSG00000113657	DPYSL3	Mature neuron
Gene loading	-0.230005	-0.00293756	-0.00593938	0.0445806	-0.00112785	-0.0251093	0.00233593	-0.100524	0.00464902	-0.0302014	-0.00177955	-0.044811	0.00634613	0.00426368	-0.0289505	-0.011831	-0.0478691	-0.00362016	0.0253498	-0.00342368	ENSG00000135446	CDK4	Cell proliferation
Gene loading	0.182543	-0.0148175	-0.0567048	0.0650999	0.0364546	-0.0328096	0.009426	-0.0294805	-0.206926	-0.0494876	-0.000520005	0.0107052	0.0296302	0.0018503	-0.109636	-0.0556726	-0.00827799	0.01765	-0.0109456	0.0201801	ENSG00000184144	CNTN2	Negative regulation of neuron projection
Gene loading	-0.197867	0.113409	-0.0384594	0.0558779	0.033484	-0.00692861	0.00132339	0.00222668	-0.00555247	-0.0179737	0.000542468	-0.0118758	-0.00765544	-0.130155	-0.00189334	-0.00188353	-0.00372034	-0.0119035	-0.0169282	-0.000614091	ENSG00000141510	TP53	Cell proliferation

## Sheet: Extended Data Fig. 8c
Perturbation	geneSet	description	size	overlap	expect	enrichmentRatio	pValue	FDR	geneIDs
ADNP	GO:0070972	protein localization to endoplasmic reticulum	119	67	16.3813	4.09004	0	0	ENSG00000109475;ENSG00000229117;ENSG00000140988;ENSG00000137818;ENSG00000213741;ENSG00000105372;ENSG00000164587;ENSG00000197756;ENSG00000142541;ENSG00000147403;ENSG00000233927;ENSG00000112306;ENSG00000167526;ENSG00000198034;ENSG00000186468;ENSG00000105640;ENSG00000134419;ENSG00000174444;ENSG00000142937;ENSG00000182774;ENSG00000122026;ENSG00000144713;ENSG00000100316;ENSG00000071082;ENSG00000161970…
ADNP	GO:0090150	establishment of protein localization to membrane	204	73	28.0821	2.59952	4.44e-16	1.63e-13	ENSG00000109475;ENSG00000229117;ENSG00000140988;ENSG00000137818;ENSG00000213741;ENSG00000105372;ENSG00000164587;ENSG00000197756;ENSG00000142541;ENSG00000147403;ENSG00000233927;ENSG00000112306;ENSG00000167526;ENSG00000198034;ENSG00000186468;ENSG00000105640;ENSG00000134419;ENSG00000174444;ENSG00000142937;ENSG00000080824;ENSG00000182774;ENSG00000122026;ENSG00000144713;ENSG00000100316;ENSG00000071082…
ADNP	GO:0006413	translational initiation	157	61	21.6122	2.82247	1.55e-15	3.8e-13	ENSG00000109475;ENSG00000229117;ENSG00000140988;ENSG00000137818;ENSG00000213741;ENSG00000105372;ENSG00000164587;ENSG00000197756;ENSG00000142541;ENSG00000147403;ENSG00000233927;ENSG00000112306;ENSG00000167526;ENSG00000198034;ENSG00000186468;ENSG00000105640;ENSG00000134419;ENSG00000174444;ENSG00000142937;ENSG00000182774;ENSG00000122026;ENSG00000144713;ENSG00000100316;ENSG00000071082;ENSG00000161970…
ADNP	GO:0006401	RNA catabolic process	236	69	32.4872	2.12391	1.6e-10	2.94e-08	ENSG00000109475;ENSG00000229117;ENSG00000140988;ENSG00000137818;ENSG00000213741;ENSG00000105372;ENSG00000164587;ENSG00000197756;ENSG00000142541;ENSG00000147403;ENSG00000233927;ENSG00000112306;ENSG00000167526;ENSG00000198034;ENSG00000186468;ENSG00000105640;ENSG00000134419;ENSG00000174444;ENSG00000142937;ENSG00000182774;ENSG00000065978;ENSG00000122026;ENSG00000144713;ENSG00000100316;ENSG00000071082…
ADNP	GO:0006605	protein targeting	261	71	35.9286	1.97614	2.91e-09	4.27e-07	ENSG00000109475;ENSG00000229117;ENSG00000140988;ENSG00000137818;ENSG00000213741;ENSG00000105372;ENSG00000164587;ENSG00000197756;ENSG00000142541;ENSG00000147403;ENSG00000233927;ENSG00000112306;ENSG00000167526;ENSG00000198034;ENSG00000186468;ENSG00000105640;ENSG00000134419;ENSG00000174444;ENSG00000142937;ENSG00000080824;ENSG00000182774;ENSG00000122026;ENSG00000144713;ENSG00000100316;ENSG00000071082…
ADNP	GO:0003012	muscle system process	112	37	15.4176	2.39985	1.15e-07	1.37e-05	ENSG00000092841;ENSG00000115461;ENSG00000074800;ENSG00000180616;ENSG00000149925;ENSG00000116030;ENSG00000159251;ENSG00000075142;ENSG00000167658;ENSG00000196591;ENSG00000122786;ENSG00000143153;ENSG00000127445;ENSG00000145362;ENSG00000196465;ENSG00000118680;ENSG00000143549;ENSG00000105887;ENSG00000198467;ENSG00000101608;ENSG00000154556;ENSG00000119782;ENSG00000167460;ENSG00000113163;ENSG00000058404…
ADNP	GO:0010959	regulation of metal ion transport	99	34	13.6281	2.49485	1.31e-07	1.37e-05	ENSG00000135404;ENSG00000221946;ENSG00000166710;ENSG00000108953;ENSG00000127914;ENSG00000151150;ENSG00000116030;ENSG00000075142;ENSG00000137726;ENSG00000143153;ENSG00000101198;ENSG00000170759;ENSG00000173221;ENSG00000145362;ENSG00000121905;ENSG00000171316;ENSG00000114353;ENSG00000139644;ENSG00000069849;ENSG00000119782;ENSG00000069482;ENSG00000145335;ENSG00000162430;ENSG00000167535;ENSG00000058404…
ADNP	GO:0002181	cytoplasmic translation	73	26	10.049	2.58732	1.83e-06	0.000168	ENSG00000229117;ENSG00000137818;ENSG00000213741;ENSG00000142541;ENSG00000233927;ENSG00000186468;ENSG00000105640;ENSG00000144713;ENSG00000071082;ENSG00000161970;ENSG00000089009;ENSG00000174748;ENSG00000142676;ENSG00000108298;ENSG00000182899;ENSG00000089157;ENSG00000063177;ENSG00000197728;ENSG00000156482;ENSG00000163682;ENSG00000161016;ENSG00000167658;ENSG00000232119;ENSG00000175390;ENSG00000139726…
ADNP	GO:0034765	regulation of ion transmembrane transport	117	35	16.1059	2.17311	3.53e-06	0.000288	ENSG00000135404;ENSG00000221946;ENSG00000134308;ENSG00000108953;ENSG00000127914;ENSG00000151150;ENSG00000116030;ENSG00000075142;ENSG00000137726;ENSG00000143153;ENSG00000144746;ENSG00000170759;ENSG00000173221;ENSG00000145362;ENSG00000170540;ENSG00000121905;ENSG00000171316;ENSG00000153253;ENSG00000069849;ENSG00000119782;ENSG00000069482;ENSG00000145335;ENSG00000141837;ENSG00000162430;ENSG00000167535…
ADNP	GO:0061564	axon development	207	51	28.4951	1.78978	1.32e-05	0.000906	ENSG00000104722;ENSG00000131711;ENSG00000277586;ENSG00000117632;ENSG00000080824;ENSG00000154277;ENSG00000115310;ENSG00000197956;ENSG00000096384;ENSG00000172020;ENSG00000078018;ENSG00000172270;ENSG00000092964;ENSG00000143320;ENSG00000164305;ENSG00000168280;ENSG00000006468;ENSG00000159674;ENSG00000166963;ENSG00000151150;ENSG00000092820;ENSG00000041982;ENSG00000149294;ENSG00000152192;ENSG00000177606…
ADNP	GO:0036230	granulocyte activation	191	48	26.2926	1.82561	1.36e-05	0.000906	ENSG00000156508;ENSG00000080824;ENSG00000198168;ENSG00000135404;ENSG00000084207;ENSG00000096384;ENSG00000101439;ENSG00000088986;ENSG00000140319;ENSG00000171314;ENSG00000166710;ENSG00000067225;ENSG00000149925;ENSG00000109971;ENSG00000166226;ENSG00000167658;ENSG00000188229;ENSG00000143621;ENSG00000008018;ENSG00000146425;ENSG00000160213;ENSG00000101558;ENSG00000151366;ENSG00000108828;ENSG00000197746…
ADNP	GO:0042391	regulation of membrane potential	120	34	16.5189	2.05825	1.79e-05	0.00103423	ENSG00000101489;ENSG00000108953;ENSG00000127914;ENSG00000151150;ENSG00000116030;ENSG00000075142;ENSG00000177606;ENSG00000143153;ENSG00000144746;ENSG00000170759;ENSG00000173221;ENSG00000145362;ENSG00000141543;ENSG00000153253;ENSG00000002330;ENSG00000179915;ENSG00000069849;ENSG00000119782;ENSG00000145335;ENSG00000141837;ENSG00000102924;ENSG00000051620;ENSG00000167535;ENSG00000106089;ENSG00000071127…
ADNP	GO:0002446	neutrophil mediated immunity	193	48	26.5679	1.80669	1.83e-05	0.00103423	ENSG00000156508;ENSG00000080824;ENSG00000198168;ENSG00000135404;ENSG00000084207;ENSG00000096384;ENSG00000101439;ENSG00000088986;ENSG00000140319;ENSG00000171314;ENSG00000166710;ENSG00000067225;ENSG00000149925;ENSG00000109971;ENSG00000166226;ENSG00000167658;ENSG00000188229;ENSG00000143621;ENSG00000008018;ENSG00000146425;ENSG00000160213;ENSG00000101558;ENSG00000151366;ENSG00000108828;ENSG00000197746…
ADNP	GO:0008037	cell recognition	36	15	4.95567	3.02683	3.47e-05	0.00182056	ENSG00000115310;ENSG00000172020;ENSG00000172270;ENSG00000164305;ENSG00000165637;ENSG00000149925;ENSG00000182985;ENSG00000166226;ENSG00000150753;ENSG00000135624;ENSG00000120438;ENSG00000156261;ENSG00000184144;ENSG00000108947;ENSG00000169855
ADNP	GO:0032409	regulation of transporter activity	81	25	11.1503	2.2421	4.96e-05	0.0024255	ENSG00000221946;ENSG00000108953;ENSG00000127914;ENSG00000151150;ENSG00000116030;ENSG00000075142;ENSG00000137726;ENSG00000143153;ENSG00000170759;ENSG00000173221;ENSG00000145362;ENSG00000121905;ENSG00000131507;ENSG00000069849;ENSG00000119782;ENSG00000069482;ENSG00000145335;ENSG00000162430;ENSG00000167535;ENSG00000198626;ENSG00000266964;ENSG00000145349;ENSG00000120049;ENSG00000092051;ENSG00000198929
ADNP	GO:0031099	regeneration	57	19	7.84648	2.42147	0.000127	0.00582684	ENSG00000277586;ENSG00000108298;ENSG00000105193;ENSG00000084207;ENSG00000172020;ENSG00000067225;ENSG00000108515;ENSG00000233276;ENSG00000041982;ENSG00000177606;ENSG00000105887;ENSG00000204435;ENSG00000119782;ENSG00000142949;ENSG00000135446;ENSG00000119630;ENSG00000162430;ENSG00000131669;ENSG00000040608
ADNP	GO:0009636	response to toxic substance	169	40	23.2641	1.71939	0.000288	0.0124304	ENSG00000277586;ENSG00000198886;ENSG00000135486;ENSG00000117450;ENSG00000084207;ENSG00000164305;ENSG00000167815;ENSG00000159251;ENSG00000136810;ENSG00000233276;ENSG00000167658;ENSG00000196591;ENSG00000041982;ENSG00000114942;ENSG00000177606;ENSG00000143198;ENSG00000122378;ENSG00000178952;ENSG00000139684;ENSG00000121905;ENSG00000134333;ENSG00000197746;ENSG00000002330;ENSG00000119782;ENSG00000131871…
ADNP	GO:0072511	divalent inorganic cation transport	114	29	15.693	1.84796	0.000563	0.021707	ENSG00000150625;ENSG00000133112;ENSG00000108953;ENSG00000116030;ENSG00000075142;ENSG00000143153;ENSG00000145362;ENSG00000183172;ENSG00000121905;ENSG00000171316;ENSG00000114353;ENSG00000139644;ENSG00000119782;ENSG00000145335;ENSG00000104723;ENSG00000141837;ENSG00000162430;ENSG00000167535;ENSG00000058404;ENSG00000106537;ENSG00000110881;ENSG00000058668;ENSG00000198626;ENSG00000145349;ENSG00000197043…
ADNP	GO:0009914	hormone transport	88	24	12.1139	1.9812	0.000566	0.021707	ENSG00000124766;ENSG00000162992;ENSG00000169100;ENSG00000088986;ENSG00000198832;ENSG00000075142;ENSG00000087460;ENSG00000170759;ENSG00000171316;ENSG00000138069;ENSG00000002330;ENSG00000119782;ENSG00000069482;ENSG00000141837;ENSG00000272636;ENSG00000118263;ENSG00000106089;ENSG00000142330;ENSG00000132639;ENSG00000011347;ENSG00000168993;ENSG00000135744;ENSG00000197696;ENSG00000166922
ADNP	GO:0021953	central nervous system neuron differentiation	54	17	7.43351	2.28694	0.000611	0.021707	ENSG00000124766;ENSG00000080824;ENSG00000096384;ENSG00000078018;ENSG00000152192;ENSG00000005810;ENSG00000169554;ENSG00000105887;ENSG00000102924;ENSG00000112139;ENSG00000184144;ENSG00000196767;ENSG00000157240;ENSG00000169855;ENSG00000143013;ENSG00000197381;ENSG00000147862
ADNP	GO:0002576	platelet degranulation	36	13	4.95567	2.62326	0.000621	0.021707	ENSG00000135404;ENSG00000149925;ENSG00000104112;ENSG00000102316;ENSG00000084234;ENSG00000197746;ENSG00000145050;ENSG00000158710;ENSG00000113140;ENSG00000127824;ENSG00000071127;ENSG00000035403;ENSG00000108679
ADNP	GO:0034341	response to interferon-gamma	37	13	5.09333	2.55236	0.000839	0.0272422	ENSG00000184009;ENSG00000142541;ENSG00000096384;ENSG00000166710;ENSG00000116030;ENSG00000149294;ENSG00000170759;ENSG00000145335;ENSG00000058404;ENSG00000196776;ENSG00000101871;ENSG00000159840;ENSG00000145349
ADNP	GO:0007218	neuropeptide signaling pathway	10	6	1.37658	4.35864	0.000854	0.0272422	ENSG00000142538;ENSG00000180616;ENSG00000069482;ENSG00000102109;ENSG00000197696;ENSG00000166922
ADNP	GO:0030048	actin filament-based movement	42	14	5.78162	2.42147	0.000974	0.0297973	ENSG00000092841;ENSG00000116030;ENSG00000159251;ENSG00000075142;ENSG00000145362;ENSG00000196465;ENSG00000143549;ENSG00000198467;ENSG00000167460;ENSG00000213853;ENSG00000198626;ENSG00000101470;ENSG00000145349;ENSG00000198929
ADNP	GO:0034764	positive regulation of transmembrane transport	66	19	9.0854	2.09127	0.00102711	0.0301559	ENSG00000127914;ENSG00000151150;ENSG00000116030;ENSG00000075142;ENSG00000143153;ENSG00000170759;ENSG00000173221;ENSG00000145362;ENSG00000170540;ENSG00000069849;ENSG00000069482;ENSG00000145335;ENSG00000167535;ENSG00000142330;ENSG00000198626;ENSG00000266964;ENSG00000120049;ENSG00000198929;ENSG00000135744
ADNP	GO:0099177	regulation of trans-synaptic signaling	152	35	20.924	1.67272	0.00115752	0.0326777	ENSG00000168824;ENSG00000101489;ENSG00000067715;ENSG00000127914;ENSG00000166963;ENSG00000145920;ENSG00000170759;ENSG00000118946;ENSG00000087191;ENSG00000141543;ENSG00000105649;ENSG00000179915;ENSG00000114353;ENSG00000145335;ENSG00000137312;ENSG00000141837;ENSG00000102924;ENSG00000105402;ENSG00000184144;ENSG00000167535;ENSG00000106089;ENSG00000132639;ENSG00000058404;ENSG00000175866;ENSG00000110881…
ADNP	GO:0072507	divalent inorganic cation homeostasis	103	26	14.1787	1.83373	0.0012117	0.0329404	ENSG00000133112;ENSG00000108953;ENSG00000151150;ENSG00000075142;ENSG00000166598;ENSG00000143153;ENSG00000145362;ENSG00000183172;ENSG00000179218;ENSG00000171316;ENSG00000139644;ENSG00000119782;ENSG00000145335;ENSG00000141837;ENSG00000185825;ENSG00000162430;ENSG00000167535;ENSG00000198417;ENSG00000058668;ENSG00000198626;ENSG00000187193;ENSG00000145349;ENSG00000197043;ENSG00000092051;ENSG00000135744…
ADNP	GO:0014074	response to purine-containing compound	39	13	5.36865	2.42147	0.00146986	0.0385312	ENSG00000115461;ENSG00000172270;ENSG00000127914;ENSG00000092820;ENSG00000196591;ENSG00000166598;ENSG00000177606;ENSG00000134333;ENSG00000113140;ENSG00000162430;ENSG00000044574;ENSG00000198626;ENSG00000107263
ADNP	GO:0003007	heart morphogenesis	64	18	8.81009	2.04311	0.00185105	0.0467126	ENSG00000124766;ENSG00000115310;ENSG00000126778;ENSG00000174021;ENSG00000159251;ENSG00000152192;ENSG00000177606;ENSG00000171316;ENSG00000130558;ENSG00000086598;ENSG00000115738;ENSG00000157168;ENSG00000113163;ENSG00000114446;ENSG00000157240;ENSG00000169855;ENSG00000198626;ENSG00000074219
ADNP	GO:0048857	neural nucleus development	31	11	4.26739	2.57769	0.00190923	0.0467126	ENSG00000166165;ENSG00000088986;ENSG00000134308;ENSG00000176788;ENSG00000108953;ENSG00000070831;ENSG00000154723;ENSG00000116459;ENSG00000111707;ENSG00000044574;ENSG00000147862
ARID1B	GO:0006091	generation of precursor metabolites and energy	248	52	13.6657	3.80514	0	0	ENSG00000198840;ENSG00000198804;ENSG00000127184;ENSG00000124172;ENSG00000172115;ENSG00000111669;ENSG00000164919;ENSG00000112695;ENSG00000189043;ENSG00000142669;ENSG00000169020;ENSG00000131143;ENSG00000189403;ENSG00000166136;ENSG00000067225;ENSG00000127540;ENSG00000140990;ENSG00000170906;ENSG00000173660;ENSG00000131174;ENSG00000183648;ENSG00000241468;ENSG00000126267;ENSG00000176340;ENSG00000184076…
ARID1B	GO:0009123	nucleoside monophosphate metabolic process	195	46	10.7452	4.28097	0	0	ENSG00000205542;ENSG00000198840;ENSG00000198804;ENSG00000127184;ENSG00000124172;ENSG00000172115;ENSG00000111669;ENSG00000112695;ENSG00000189043;ENSG00000169020;ENSG00000131143;ENSG00000166136;ENSG00000067225;ENSG00000135390;ENSG00000140990;ENSG00000170906;ENSG00000173660;ENSG00000183648;ENSG00000241468;ENSG00000184076;ENSG00000135940;ENSG00000168653;ENSG00000164405;ENSG00000090266;ENSG00000159199…
ARID1B	GO:0009141	nucleoside triphosphate metabolic process	189	47	10.4146	4.5129	0	0	ENSG00000205542;ENSG00000198840;ENSG00000198804;ENSG00000127184;ENSG00000124172;ENSG00000172115;ENSG00000111669;ENSG00000112695;ENSG00000189043;ENSG00000169020;ENSG00000131143;ENSG00000166136;ENSG00000067225;ENSG00000135390;ENSG00000140990;ENSG00000170906;ENSG00000173660;ENSG00000183648;ENSG00000241468;ENSG00000184076;ENSG00000135940;ENSG00000168653;ENSG00000164405;ENSG00000090266;ENSG00000159199…
ARID1B	GO:0033108	mitochondrial respiratory chain complex assembly	87	30	4.79402	6.25779	0	0	ENSG00000198840;ENSG00000166136;ENSG00000229833;ENSG00000140990;ENSG00000170906;ENSG00000183648;ENSG00000184076;ENSG00000168653;ENSG00000138495;ENSG00000198695;ENSG00000147123;ENSG00000090266;ENSG00000065518;ENSG00000174886;ENSG00000125356;ENSG00000186010;ENSG00000267855;ENSG00000131495;ENSG00000099795;ENSG00000115286;ENSG00000151366;ENSG00000183978;ENSG00000147684;ENSG00000178449;ENSG00000203667…
ARID1B	GO:0010257	NADH dehydrogenase complex assembly	60	24	3.30622	7.25904	1.33e-15	1.96e-13	ENSG00000198840;ENSG00000166136;ENSG00000140990;ENSG00000170906;ENSG00000183648;ENSG00000168653;ENSG00000198695;ENSG00000147123;ENSG00000090266;ENSG00000065518;ENSG00000174886;ENSG00000125356;ENSG00000186010;ENSG00000267855;ENSG00000131495;ENSG00000099795;ENSG00000115286;ENSG00000151366;ENSG00000147684;ENSG00000110717;ENSG00000119013;ENSG00000178057;ENSG00000165264;ENSG00000137038
ARID1B	GO:0009259	ribonucleotide metabolic process	257	49	14.1617	3.46005	2.44e-15	2.99e-13	ENSG00000205542;ENSG00000198840;ENSG00000198804;ENSG00000127184;ENSG00000124172;ENSG00000172115;ENSG00000111669;ENSG00000112695;ENSG00000189043;ENSG00000169020;ENSG00000155368;ENSG00000131143;ENSG00000166136;ENSG00000067225;ENSG00000135390;ENSG00000140990;ENSG00000170906;ENSG00000173660;ENSG00000183648;ENSG00000241468;ENSG00000184076;ENSG00000135940;ENSG00000168653;ENSG00000164405;ENSG00000090266…
ARID1B	GO:1902600	proton transmembrane transport	77	25	4.24298	5.89208	1.01e-13	1.05e-11	ENSG00000205542;ENSG00000198804;ENSG00000127184;ENSG00000124172;ENSG00000164919;ENSG00000112695;ENSG00000189043;ENSG00000169020;ENSG00000131143;ENSG00000135390;ENSG00000131174;ENSG00000241468;ENSG00000126267;ENSG00000176340;ENSG00000135940;ENSG00000138495;ENSG00000159199;ENSG00000154723;ENSG00000167283;ENSG00000178741;ENSG00000154518;ENSG00000167863;ENSG00000115286;ENSG00000116288;ENSG00000128524
ARID1B	GO:0070972	protein localization to endoplasmic reticulum	119	27	6.55734	4.11752	1.24e-10	1.14e-08	ENSG00000105372;ENSG00000142541;ENSG00000112306;ENSG00000167526;ENSG00000198034;ENSG00000174444;ENSG00000149273;ENSG00000100316;ENSG00000145425;ENSG00000174748;ENSG00000147604;ENSG00000137154;ENSG00000110700;ENSG00000143947;ENSG00000108298;ENSG00000198242;ENSG00000122406;ENSG00000089157;ENSG00000063177;ENSG00000148303;ENSG00000197728;ENSG00000163682;ENSG00000168028;ENSG00000140319;ENSG00000132432…
ARID1B	GO:0006413	translational initiation	157	30	8.65128	3.46769	9.91e-10	8.08e-08	ENSG00000105372;ENSG00000142541;ENSG00000112306;ENSG00000167526;ENSG00000198034;ENSG00000174444;ENSG00000149273;ENSG00000100316;ENSG00000145425;ENSG00000174748;ENSG00000147604;ENSG00000137154;ENSG00000110700;ENSG00000143947;ENSG00000108298;ENSG00000198242;ENSG00000122406;ENSG00000104408;ENSG00000089157;ENSG00000063177;ENSG00000148303;ENSG00000197728;ENSG00000163682;ENSG00000168028;ENSG00000100129…
ARID1B	GO:0090150	establishment of protein localization to membrane	204	33	11.2412	2.93564	1.17e-08	8.61e-07	ENSG00000105372;ENSG00000142541;ENSG00000112306;ENSG00000167526;ENSG00000198034;ENSG00000174444;ENSG00000149273;ENSG00000100316;ENSG00000145425;ENSG00000174748;ENSG00000147604;ENSG00000137154;ENSG00000110700;ENSG00000143947;ENSG00000204628;ENSG00000108298;ENSG00000198242;ENSG00000122406;ENSG00000089157;ENSG00000063177;ENSG00000148303;ENSG00000197728;ENSG00000163682;ENSG00000168028;ENSG00000140319…
ARID1B	GO:0006605	protein targeting	261	38	14.3821	2.64218	1.69e-08	1.13e-06	ENSG00000105372;ENSG00000142541;ENSG00000112306;ENSG00000167526;ENSG00000198034;ENSG00000174444;ENSG00000149273;ENSG00000100316;ENSG00000145425;ENSG00000174748;ENSG00000147604;ENSG00000137154;ENSG00000110700;ENSG00000143947;ENSG00000108298;ENSG00000198242;ENSG00000122406;ENSG00000089157;ENSG00000063177;ENSG00000148303;ENSG00000197728;ENSG00000163682;ENSG00000168028;ENSG00000198258;ENSG00000140319…
ARID1B	GO:0006401	RNA catabolic process	236	30	13.0045	2.3069	1.1e-05	0.000676	ENSG00000105372;ENSG00000142541;ENSG00000112306;ENSG00000167526;ENSG00000198034;ENSG00000174444;ENSG00000149273;ENSG00000100316;ENSG00000145425;ENSG00000174748;ENSG00000147604;ENSG00000137154;ENSG00000110700;ENSG00000143947;ENSG00000108298;ENSG00000198242;ENSG00000122406;ENSG00000104408;ENSG00000089157;ENSG00000063177;ENSG00000148303;ENSG00000197728;ENSG00000163682;ENSG00000168028;ENSG00000108654…
ARID1B	GO:0007006	mitochondrial membrane organization	86	16	4.73892	3.3763	1.36e-05	0.000768	ENSG00000124172;ENSG00000169020;ENSG00000135390;ENSG00000241468;ENSG00000125995;ENSG00000159199;ENSG00000154723;ENSG00000146425;ENSG00000130770;ENSG00000164924;ENSG00000186010;ENSG00000167283;ENSG00000154518;ENSG00000167863;ENSG00000105185;ENSG00000134809
ARID1B	GO:0002181	cytoplasmic translation	73	13	4.02257	3.23176	0.000141	0.00741832	ENSG00000142541;ENSG00000174748;ENSG00000108298;ENSG00000104408;ENSG00000089157;ENSG00000063177;ENSG00000197728;ENSG00000163682;ENSG00000100129;ENSG00000232112;ENSG00000187840;ENSG00000147677;ENSG00000175390
ARID1B	GO:0006979	response to oxidative stress	179	22	9.86356	2.23043	0.000285	0.0139317	ENSG00000198840;ENSG00000198804;ENSG00000149273;ENSG00000204628;ENSG00000084207;ENSG00000172115;ENSG00000089220;ENSG00000128272;ENSG00000137857;ENSG00000136810;ENSG00000177556;ENSG00000177606;ENSG00000125995;ENSG00000142168;ENSG00000198695;ENSG00000065518;ENSG00000126432;ENSG00000167468;ENSG00000265972;ENSG00000113811;ENSG00000116288;ENSG00000110717
ARID1B	GO:0006839	mitochondrial transport	147	19	8.10024	2.34561	0.000391	0.0179501	ENSG00000124172;ENSG00000198258;ENSG00000169020;ENSG00000241468;ENSG00000135940;ENSG00000125995;ENSG00000154723;ENSG00000146425;ENSG00000130770;ENSG00000164924;ENSG00000186010;ENSG00000167283;ENSG00000167863;ENSG00000150779;ENSG00000105185;ENSG00000148950;ENSG00000214253;ENSG00000120675;ENSG00000134809
ASH1L	GO:0010959	regulation of metal ion transport	99	22	5.61631	3.91716	1.84e-08	1.35e-05	ENSG00000198668;ENSG00000221946;ENSG00000127914;ENSG00000151150;ENSG00000075142;ENSG00000143153;ENSG00000101198;ENSG00000121905;ENSG00000114353;ENSG00000069482;ENSG00000145335;ENSG00000160211;ENSG00000162430;ENSG00000051128;ENSG00000139890;ENSG00000058404;ENSG00000106537;ENSG00000198626;ENSG00000018236;ENSG00000092051;ENSG00000198929;ENSG00000135744
ASH1L	GO:0034765	regulation of ion transmembrane transport	117	23	6.63745	3.46518	9.93e-08	3.65e-05	ENSG00000205542;ENSG00000198668;ENSG00000221946;ENSG00000213719;ENSG00000127914;ENSG00000151150;ENSG00000081189;ENSG00000075142;ENSG00000143153;ENSG00000121905;ENSG00000153253;ENSG00000069482;ENSG00000145335;ENSG00000141837;ENSG00000160211;ENSG00000162430;ENSG00000139890;ENSG00000106537;ENSG00000198626;ENSG00000092051;ENSG00000198929;ENSG00000169432;ENSG00000135744
ASH1L	GO:0042391	regulation of membrane potential	120	22	6.80765	3.23166	6.83e-07	0.000167	ENSG00000101489;ENSG00000213719;ENSG00000127914;ENSG00000151150;ENSG00000081189;ENSG00000075142;ENSG00000177606;ENSG00000143153;ENSG00000141543;ENSG00000153253;ENSG00000179915;ENSG00000145335;ENSG00000141837;ENSG00000051620;ENSG00000106089;ENSG00000175866;ENSG00000110881;ENSG00000067606;ENSG00000198626;ENSG00000138435;ENSG00000198929;ENSG00000169432
ASH1L	GO:0072511	divalent inorganic cation transport	114	20	6.46726	3.0925	4.55e-06	0.000836	ENSG00000198668;ENSG00000150625;ENSG00000075142;ENSG00000143153;ENSG00000121905;ENSG00000114353;ENSG00000145335;ENSG00000141837;ENSG00000160211;ENSG00000162430;ENSG00000051128;ENSG00000165688;ENSG00000139890;ENSG00000058404;ENSG00000106537;ENSG00000110881;ENSG00000198626;ENSG00000092051;ENSG00000198929;ENSG00000135744
ASH1L	GO:0032409	regulation of transporter activity	81	16	4.59516	3.48192	8.83e-06	0.00123058	ENSG00000205542;ENSG00000198668;ENSG00000221946;ENSG00000127914;ENSG00000151150;ENSG00000081189;ENSG00000075142;ENSG00000143153;ENSG00000121905;ENSG00000069482;ENSG00000145335;ENSG00000162430;ENSG00000139890;ENSG00000198626;ENSG00000092051;ENSG00000198929
ASH1L	GO:0099177	regulation of trans-synaptic signaling	152	23	8.62302	2.66728	1.17e-05	0.00123058	ENSG00000198668;ENSG00000101489;ENSG00000067715;ENSG00000127914;ENSG00000081189;ENSG00000185652;ENSG00000141543;ENSG00000105649;ENSG00000179915;ENSG00000114353;ENSG00000145335;ENSG00000141837;ENSG00000106089;ENSG00000131016;ENSG00000058404;ENSG00000175866;ENSG00000110881;ENSG00000011347;ENSG00000108947;ENSG00000067606;ENSG00000092051;ENSG00000135744;ENSG00000124493
ASH1L	GO:0061564	axon development	207	28	11.7432	2.38436	1.17e-05	0.00123058	ENSG00000104722;ENSG00000277586;ENSG00000197956;ENSG00000096384;ENSG00000078018;ENSG00000143320;ENSG00000164305;ENSG00000159674;ENSG00000196923;ENSG00000151150;ENSG00000092820;ENSG00000041982;ENSG00000177606;ENSG00000143355;ENSG00000005810;ENSG00000170017;ENSG00000158321;ENSG00000149557;ENSG00000105649;ENSG00000179915;ENSG00000108830;ENSG00000142949;ENSG00000118263;ENSG00000166333;ENSG00000175866…
ASH1L	GO:0061351	neural precursor cell proliferation	53	12	3.00671	3.99107	2.88e-05	0.00263895	ENSG00000170370;ENSG00000174021;ENSG00000187109;ENSG00000123307;ENSG00000132688;ENSG00000142599;ENSG00000173404;ENSG00000114353;ENSG00000166333;ENSG00000115738;ENSG00000138083;ENSG00000107263
ASH1L	GO:0034764	positive regulation of transmembrane transport	66	13	3.7442	3.47203	6.43e-05	0.00524576	ENSG00000205542;ENSG00000198668;ENSG00000127914;ENSG00000151150;ENSG00000075142;ENSG00000143153;ENSG00000069482;ENSG00000145335;ENSG00000160211;ENSG00000142330;ENSG00000198626;ENSG00000198929;ENSG00000135744
ASH1L	GO:0023061	signal release	159	22	9.02013	2.43899	7.48e-05	0.00548994	ENSG00000198668;ENSG00000162992;ENSG00000176887;ENSG00000169100;ENSG00000067715;ENSG00000198832;ENSG00000081189;ENSG00000075142;ENSG00000105649;ENSG00000179915;ENSG00000069482;ENSG00000145335;ENSG00000141837;ENSG00000118263;ENSG00000106089;ENSG00000142330;ENSG00000110881;ENSG00000011347;ENSG00000116729;ENSG00000003147;ENSG00000135744;ENSG00000124493
ASH1L	GO:0043270	positive regulation of ion transport	68	13	3.85767	3.36991	8.91e-05	0.00594226	ENSG00000205542;ENSG00000198668;ENSG00000127914;ENSG00000151150;ENSG00000075142;ENSG00000143153;ENSG00000069482;ENSG00000145335;ENSG00000160211;ENSG00000198626;ENSG00000018236;ENSG00000198929;ENSG00000135744
ASH1L	GO:0099565	chemical synaptic transmission, postsynaptic	35	9	1.98556	4.53272	0.000102	0.00598035	ENSG00000101489;ENSG00000081189;ENSG00000141543;ENSG00000179915;ENSG00000145335;ENSG00000106089;ENSG00000175866;ENSG00000067606;ENSG00000138435
ASH1L	GO:0035637	multicellular organismal signaling	43	10	2.43941	4.09936	0.000106	0.00598035	ENSG00000198668;ENSG00000127914;ENSG00000151150;ENSG00000075142;ENSG00000143153;ENSG00000153253;ENSG00000198626;ENSG00000138435;ENSG00000169432;ENSG00000135744
ASH1L	GO:0010975	regulation of neuron projection development	201	25	11.4028	2.19244	0.000143	0.00751918	ENSG00000277586;ENSG00000135916;ENSG00000078018;ENSG00000143320;ENSG00000067715;ENSG00000175745;ENSG00000081189;ENSG00000171617;ENSG00000005810;ENSG00000108830;ENSG00000142949;ENSG00000144724;ENSG00000131584;ENSG00000166333;ENSG00000124126;ENSG00000058404;ENSG00000157240;ENSG00000175866;ENSG00000108947;ENSG00000154310;ENSG00000040608;ENSG00000018236;ENSG00000064300;ENSG00000107263;ENSG00000135744
ASH1L	GO:0031644	regulation of neurological system process	30	8	1.70191	4.7006	0.00019	0.00928885	ENSG00000101489;ENSG00000127914;ENSG00000141543;ENSG00000179915;ENSG00000106089;ENSG00000175866;ENSG00000067606;ENSG00000135744
ASH1L	GO:0015844	monoamine transport	17	6	0.964416	6.22138	0.00023	0.0105381	ENSG00000067715;ENSG00000046653;ENSG00000145335;ENSG00000106089;ENSG00000011347;ENSG00000135744
ASH1L	GO:0001503	ossification	95	15	5.38939	2.78325	0.00025	0.0107851	ENSG00000163041;ENSG00000115461;ENSG00000176887;ENSG00000164932;ENSG00000213719;ENSG00000196923;ENSG00000081189;ENSG00000185630;ENSG00000041982;ENSG00000147274;ENSG00000046653;ENSG00000166333;ENSG00000115738;ENSG00000078804;ENSG00000157240
ASH1L	GO:0060191	regulation of lipase activity	19	6	1.07788	5.5665	0.000457	0.0185272	ENSG00000185652;ENSG00000121905;ENSG00000155366;ENSG00000145335;ENSG00000067606;ENSG00000135744
ASH1L	GO:0010644	cell communication by electrical coupling	13	5	0.737495	6.77971	0.0005	0.0185272	ENSG00000198668;ENSG00000151150;ENSG00000075142;ENSG00000143153;ENSG00000198626
ASH1L	GO:0003012	muscle system process	112	16	6.3538	2.51818	0.000505	0.0185272	ENSG00000198668;ENSG00000115461;ENSG00000180616;ENSG00000081189;ENSG00000075142;ENSG00000167658;ENSG00000122786;ENSG00000143153;ENSG00000159173;ENSG00000160211;ENSG00000058404;ENSG00000168530;ENSG00000198626;ENSG00000138435;ENSG00000198929;ENSG00000135744
ASH1L	GO:0019932	second-messenger-mediated signaling	92	14	5.21919	2.68241	0.00059	0.0206391	ENSG00000198668;ENSG00000162992;ENSG00000105290;ENSG00000075142;ENSG00000143153;ENSG00000121905;ENSG00000114353;ENSG00000069482;ENSG00000162430;ENSG00000051128;ENSG00000198626;ENSG00000092051;ENSG00000198929;ENSG00000135744
ASH1L	GO:0051047	positive regulation of secretion	105	15	5.95669	2.51818	0.000753	0.0247919	ENSG00000111640;ENSG00000176887;ENSG00000067715;ENSG00000075142;ENSG00000092820;ENSG00000105649;ENSG00000114353;ENSG00000069482;ENSG00000145335;ENSG00000106089;ENSG00000142330;ENSG00000011347;ENSG00000067606;ENSG00000116729;ENSG00000135744
ASH1L	GO:0033002	muscle cell proliferation	45	9	2.55287	3.52545	0.000777	0.0247919	ENSG00000115461;ENSG00000084207;ENSG00000081189;ENSG00000177606;ENSG00000114353;ENSG00000162430;ENSG00000166333;ENSG00000115738;ENSG00000135744
ASH1L	GO:0007517	muscle organ development	108	15	6.12688	2.44823	0.00101601	0.0310729	ENSG00000176887;ENSG00000081189;ENSG00000075142;ENSG00000233276;ENSG00000167658;ENSG00000159173;ENSG00000160211;ENSG00000162430;ENSG00000140262;ENSG00000157240;ENSG00000179456;ENSG00000117724;ENSG00000122756;ENSG00000198626;ENSG00000138435
ASH1L	GO:0050769	positive regulation of neurogenesis	167	20	9.47397	2.11105	0.00108695	0.0319128	ENSG00000277586;ENSG00000162992;ENSG00000176887;ENSG00000183036;ENSG00000143320;ENSG00000067715;ENSG00000187109;ENSG00000081189;ENSG00000171617;ENSG00000108830;ENSG00000140262;ENSG00000166333;ENSG00000115738;ENSG00000058404;ENSG00000157240;ENSG00000175866;ENSG00000018236;ENSG00000064300;ENSG00000107263;ENSG00000135744
ASH1L	GO:0009914	hormone transport	88	13	4.99227	2.60402	0.00122573	0.0346034	ENSG00000162992;ENSG00000176887;ENSG00000169100;ENSG00000198832;ENSG00000075142;ENSG00000069482;ENSG00000141837;ENSG00000118263;ENSG00000106089;ENSG00000142330;ENSG00000011347;ENSG00000003147;ENSG00000135744
ASH1L	GO:0007218	neuropeptide signaling pathway	10	4	0.567304	7.0509	0.00162119	0.0425942	ENSG00000142538;ENSG00000180616;ENSG00000069482;ENSG00000102109
ASH1L	GO:0002791	regulation of peptide secretion	113	15	6.41053	2.3399	0.00162485	0.0425942	ENSG00000205542;ENSG00000162992;ENSG00000111640;ENSG00000169100;ENSG00000075142;ENSG00000092820;ENSG00000141837;ENSG00000118263;ENSG00000106089;ENSG00000124508;ENSG00000142330;ENSG00000011347;ENSG00000067606;ENSG00000116729;ENSG00000003147
ASH1L	GO:0006959	humoral immune response	24	6	1.36153	4.40681	0.0017834	0.0451385	ENSG00000111640;ENSG00000159674;ENSG00000081189;ENSG00000198830;ENSG00000184678;ENSG00000149131
ASH1L	GO:0032970	regulation of actin filament-based process	139	17	7.88552	2.15585	0.00202636	0.0486287	ENSG00000205542;ENSG00000127914;ENSG00000081189;ENSG00000075142;ENSG00000092820;ENSG00000046653;ENSG00000185652;ENSG00000155366;ENSG00000075618;ENSG00000108830;ENSG00000166333;ENSG00000124126;ENSG00000175866;ENSG00000115963;ENSG00000198626;ENSG00000100345;ENSG00000198929
ASH1L	GO:0050890	cognition	93	13	5.27593	2.46402	0.0020538	0.0486287	ENSG00000164305;ENSG00000081189;ENSG00000177606;ENSG00000185652;ENSG00000141543;ENSG00000179915;ENSG00000163328;ENSG00000112320;ENSG00000161642;ENSG00000110881;ENSG00000067606;ENSG00000092051;ENSG00000135744
ASH1L	GO:0051346	negative regulation of hydrolase activity	140	17	7.94225	2.14045	0.00219072	0.0491085	ENSG00000111640;ENSG00000106341;ENSG00000078018;ENSG00000167641;ENSG00000233276;ENSG00000160213;ENSG00000114353;ENSG00000145335;ENSG00000150722;ENSG00000182676;ENSG00000067606;ENSG00000162852;ENSG00000064300;ENSG00000102109;ENSG00000149131;ENSG00000164611;ENSG00000135744
ASH1L	GO:0048568	embryonic organ development	105	14	5.95669	2.3503	0.00221086	0.0491085	ENSG00000162992;ENSG00000176887;ENSG00000164932;ENSG00000081189;ENSG00000185630;ENSG00000132688;ENSG00000152977;ENSG00000141543;ENSG00000129757;ENSG00000115738;ENSG00000186480;ENSG00000112320;ENSG00000138083;ENSG00000198626
ASH1L	GO:0070661	leukocyte proliferation	52	9	2.94998	3.05087	0.00227478	0.0491085	ENSG00000176887;ENSG00000084207;ENSG00000164305;ENSG00000081189;ENSG00000069482;ENSG00000115457;ENSG00000177697;ENSG00000124508;ENSG00000178035
CHD2	GO:0090150	establishment of protein localization to membrane	204	85	26.6303	3.19185	0	0	ENSG00000198668;ENSG00000177954;ENSG00000109475;ENSG00000229117;ENSG00000198918;ENSG00000137818;ENSG00000213741;ENSG00000105372;ENSG00000231500;ENSG00000164587;ENSG00000197756;ENSG00000142541;ENSG00000147403;ENSG00000233927;ENSG00000112306;ENSG00000167526;ENSG00000198034;ENSG00000186468;ENSG00000105640;ENSG00000134419;ENSG00000174444;ENSG00000142937;ENSG00000080824;ENSG00000182774;ENSG00000122026…
CHD2	GO:0006413	translational initiation	157	72	20.4949	3.51307	0	0	ENSG00000177954;ENSG00000109475;ENSG00000229117;ENSG00000198918;ENSG00000137818;ENSG00000213741;ENSG00000105372;ENSG00000231500;ENSG00000164587;ENSG00000197756;ENSG00000142541;ENSG00000147403;ENSG00000233927;ENSG00000112306;ENSG00000167526;ENSG00000198034;ENSG00000186468;ENSG00000105640;ENSG00000134419;ENSG00000174444;ENSG00000142937;ENSG00000182774;ENSG00000122026;ENSG00000144713;ENSG00000149273…
CHD2	GO:0070972	protein localization to endoplasmic reticulum	119	70	15.5344	4.50614	0	0	ENSG00000177954;ENSG00000109475;ENSG00000229117;ENSG00000198918;ENSG00000137818;ENSG00000213741;ENSG00000105372;ENSG00000231500;ENSG00000164587;ENSG00000197756;ENSG00000142541;ENSG00000147403;ENSG00000233927;ENSG00000112306;ENSG00000167526;ENSG00000198034;ENSG00000186468;ENSG00000105640;ENSG00000134419;ENSG00000174444;ENSG00000142937;ENSG00000182774;ENSG00000122026;ENSG00000144713;ENSG00000149273…
CHD2	GO:0006401	RNA catabolic process	236	78	30.8076	2.53184	2.22e-16	4.07e-14	ENSG00000177954;ENSG00000109475;ENSG00000229117;ENSG00000198918;ENSG00000137818;ENSG00000213741;ENSG00000105372;ENSG00000231500;ENSG00000164587;ENSG00000197756;ENSG00000142541;ENSG00000147403;ENSG00000233927;ENSG00000112306;ENSG00000167526;ENSG00000198034;ENSG00000186468;ENSG00000105640;ENSG00000134419;ENSG00000174444;ENSG00000142937;ENSG00000182774;ENSG00000065978;ENSG00000122026;ENSG00000144713…
CHD2	GO:0006605	protein targeting	261	82	34.0712	2.40673	1.33e-15	1.96e-13	ENSG00000177954;ENSG00000109475;ENSG00000229117;ENSG00000198918;ENSG00000137818;ENSG00000213741;ENSG00000105372;ENSG00000231500;ENSG00000164587;ENSG00000197756;ENSG00000142541;ENSG00000147403;ENSG00000233927;ENSG00000112306;ENSG00000167526;ENSG00000198034;ENSG00000186468;ENSG00000105640;ENSG00000134419;ENSG00000174444;ENSG00000142937;ENSG00000080824;ENSG00000182774;ENSG00000122026;ENSG00000144713…
CHD2	GO:0002181	cytoplasmic translation	73	33	9.52948	3.46294	1.15e-11	1.4e-09	ENSG00000229117;ENSG00000198918;ENSG00000137818;ENSG00000213741;ENSG00000142541;ENSG00000233927;ENSG00000186468;ENSG00000105640;ENSG00000144713;ENSG00000071082;ENSG00000161970;ENSG00000089009;ENSG00000174748;ENSG00000142676;ENSG00000108298;ENSG00000182899;ENSG00000104408;ENSG00000089157;ENSG00000241343;ENSG00000063177;ENSG00000172809;ENSG00000156482;ENSG00000163682;ENSG00000114391;ENSG00000161016…
CHD2	GO:0009141	nucleoside triphosphate metabolic process	189	50	24.6722	2.02657	3.53e-07	3.7e-05	ENSG00000205542;ENSG00000198840;ENSG00000198727;ENSG00000111640;ENSG00000198763;ENSG00000110955;ENSG00000198888;ENSG00000152234;ENSG00000074800;ENSG00000172115;ENSG00000111669;ENSG00000189043;ENSG00000169020;ENSG00000067225;ENSG00000108515;ENSG00000149925;ENSG00000140990;ENSG00000170906;ENSG00000241468;ENSG00000109971;ENSG00000135940;ENSG00000168653;ENSG00000143153;ENSG00000164405;ENSG00000090266…
CHD2	GO:0010257	NADH dehydrogenase complex assembly	60	23	7.83245	2.9365	6.42e-07	5.89e-05	ENSG00000198840;ENSG00000198763;ENSG00000198888;ENSG00000140990;ENSG00000170906;ENSG00000168653;ENSG00000198695;ENSG00000147123;ENSG00000090266;ENSG00000065518;ENSG00000174886;ENSG00000125356;ENSG00000186010;ENSG00000128609;ENSG00000267855;ENSG00000131495;ENSG00000099795;ENSG00000151366;ENSG00000147684;ENSG00000110717;ENSG00000119013;ENSG00000178057;ENSG00000165264
CHD2	GO:0009123	nucleoside monophosphate metabolic process	195	49	25.4555	1.92493	2.4e-06	0.000196	ENSG00000205542;ENSG00000198840;ENSG00000198727;ENSG00000111640;ENSG00000198763;ENSG00000110955;ENSG00000198888;ENSG00000152234;ENSG00000074800;ENSG00000172115;ENSG00000111669;ENSG00000189043;ENSG00000169020;ENSG00000067225;ENSG00000108515;ENSG00000149925;ENSG00000140990;ENSG00000170906;ENSG00000241468;ENSG00000109971;ENSG00000135940;ENSG00000168653;ENSG00000143153;ENSG00000164405;ENSG00000090266…
CHD2	GO:0006091	generation of precursor metabolites and energy	248	57	32.3741	1.76066	7.45e-06	0.000547	ENSG00000198840;ENSG00000198727;ENSG00000111640;ENSG00000198763;ENSG00000110955;ENSG00000198888;ENSG00000152234;ENSG00000074800;ENSG00000172115;ENSG00000111669;ENSG00000164919;ENSG00000189043;ENSG00000142669;ENSG00000169020;ENSG00000189403;ENSG00000067225;ENSG00000108515;ENSG00000149925;ENSG00000127540;ENSG00000140990;ENSG00000170906;ENSG00000131174;ENSG00000241468;ENSG00000092621;ENSG00000126267…
CHD2	GO:0033108	mitochondrial respiratory chain complex assembly	87	27	11.3571	2.37738	8.24e-06	0.00055	ENSG00000198840;ENSG00000198763;ENSG00000198888;ENSG00000229833;ENSG00000140990;ENSG00000170906;ENSG00000168653;ENSG00000138495;ENSG00000198695;ENSG00000147123;ENSG00000090266;ENSG00000065518;ENSG00000174886;ENSG00000125356;ENSG00000186010;ENSG00000156467;ENSG00000128609;ENSG00000137288;ENSG00000267855;ENSG00000131495;ENSG00000099795;ENSG00000151366;ENSG00000147684;ENSG00000110717;ENSG00000119013…
CHD2	GO:0014074	response to purine-containing compound	39	16	5.09109	3.14274	1.21e-05	0.000741	ENSG00000115461;ENSG00000172270;ENSG00000129596;ENSG00000127914;ENSG00000137857;ENSG00000092820;ENSG00000196591;ENSG00000166598;ENSG00000177606;ENSG00000144381;ENSG00000239672;ENSG00000134333;ENSG00000162430;ENSG00000044574;ENSG00000198626;ENSG00000107263
CHD2	GO:0003012	muscle system process	112	31	14.6206	2.1203	2.4e-05	0.00135298	ENSG00000198668;ENSG00000092841;ENSG00000115461;ENSG00000074800;ENSG00000180616;ENSG00000149925;ENSG00000075142;ENSG00000167658;ENSG00000196591;ENSG00000122786;ENSG00000143153;ENSG00000127445;ENSG00000196465;ENSG00000118680;ENSG00000143549;ENSG00000105887;ENSG00000101608;ENSG00000154556;ENSG00000119782;ENSG00000159173;ENSG00000113163;ENSG00000058404;ENSG00000168530;ENSG00000198626;ENSG00000181965…
CHD2	GO:0021953	central nervous system neuron differentiation	54	19	7.04921	2.69534	2.58e-05	0.00135298	ENSG00000124766;ENSG00000080824;ENSG00000078018;ENSG00000162490;ENSG00000164405;ENSG00000187323;ENSG00000005810;ENSG00000169554;ENSG00000105887;ENSG00000118257;ENSG00000102924;ENSG00000112139;ENSG00000184144;ENSG00000157240;ENSG00000169855;ENSG00000143013;ENSG00000197381;ENSG00000133216;ENSG00000147862
CHD2	GO:0061564	axon development	207	48	27.022	1.77633	3.15e-05	0.00154173	ENSG00000104722;ENSG00000137285;ENSG00000277586;ENSG00000117632;ENSG00000080824;ENSG00000197956;ENSG00000078018;ENSG00000134986;ENSG00000172270;ENSG00000143320;ENSG00000164305;ENSG00000114391;ENSG00000006468;ENSG00000159674;ENSG00000196923;ENSG00000162490;ENSG00000092820;ENSG00000041982;ENSG00000177606;ENSG00000143355;ENSG00000187323;ENSG00000073803;ENSG00000005810;ENSG00000146425;ENSG00000169554…
CHD2	GO:0009259	ribonucleotide metabolic process	257	54	33.549	1.60959	0.000177	0.00795863	ENSG00000205542;ENSG00000198840;ENSG00000198727;ENSG00000111640;ENSG00000198763;ENSG00000110955;ENSG00000198888;ENSG00000152234;ENSG00000074800;ENSG00000172115;ENSG00000111669;ENSG00000189043;ENSG00000169020;ENSG00000155368;ENSG00000067225;ENSG00000108515;ENSG00000149925;ENSG00000140990;ENSG00000170906;ENSG00000241468;ENSG00000109971;ENSG00000135940;ENSG00000168653;ENSG00000143153;ENSG00000164405…
CHD2	GO:0046683	response to organophosphorus	34	13	4.43839	2.92899	0.000189	0.00795863	ENSG00000115461;ENSG00000172270;ENSG00000129596;ENSG00000127914;ENSG00000137857;ENSG00000092820;ENSG00000166598;ENSG00000177606;ENSG00000144381;ENSG00000239672;ENSG00000134333;ENSG00000044574;ENSG00000107263
CHD2	GO:0009636	response to toxic substance	169	39	22.0614	1.76779	0.000195	0.00795863	ENSG00000198668;ENSG00000198727;ENSG00000277586;ENSG00000135486;ENSG00000149273;ENSG00000204628;ENSG00000117450;ENSG00000084207;ENSG00000148908;ENSG00000164305;ENSG00000129596;ENSG00000137857;ENSG00000136810;ENSG00000233276;ENSG00000167658;ENSG00000196591;ENSG00000041982;ENSG00000114942;ENSG00000177606;ENSG00000144381;ENSG00000178980;ENSG00000198695;ENSG00000122378;ENSG00000126432;ENSG00000121905…
CHD2	GO:0031099	regeneration	57	18	7.44083	2.41909	0.000208	0.00803987	ENSG00000198727;ENSG00000277586;ENSG00000108298;ENSG00000105193;ENSG00000084207;ENSG00000134986;ENSG00000067225;ENSG00000108515;ENSG00000233276;ENSG00000041982;ENSG00000177606;ENSG00000167085;ENSG00000105887;ENSG00000119782;ENSG00000142949;ENSG00000119630;ENSG00000162430;ENSG00000040608
CHD2	GO:1902600	proton transmembrane transport	77	22	10.0516	2.1887	0.000221	0.00810126	ENSG00000205542;ENSG00000198727;ENSG00000110955;ENSG00000152234;ENSG00000164919;ENSG00000189043;ENSG00000169020;ENSG00000131174;ENSG00000241468;ENSG00000126267;ENSG00000176340;ENSG00000135940;ENSG00000138495;ENSG00000159199;ENSG00000154723;ENSG00000136888;ENSG00000178741;ENSG00000154518;ENSG00000167863;ENSG00000213760;ENSG00000171130;ENSG00000166347
CHD2	GO:0050663	cytokine secretion	36	13	4.69947	2.76627	0.000367	0.0128266	ENSG00000205542;ENSG00000111640;ENSG00000240972;ENSG00000189171;ENSG00000189403;ENSG00000182985;ENSG00000092820;ENSG00000144381;ENSG00000132718;ENSG00000113811;ENSG00000124508;ENSG00000067606;ENSG00000135744
CHD2	GO:0002791	regulation of peptide secretion	113	28	14.7511	1.89816	0.000461	0.0153958	ENSG00000205542;ENSG00000124766;ENSG00000111640;ENSG00000240972;ENSG00000088986;ENSG00000189403;ENSG00000182985;ENSG00000075142;ENSG00000092820;ENSG00000144381;ENSG00000054148;ENSG00000132718;ENSG00000137288;ENSG00000089248;ENSG00000113811;ENSG00000120533;ENSG00000002330;ENSG00000119782;ENSG00000141837;ENSG00000118263;ENSG00000184349;ENSG00000106089;ENSG00000155380;ENSG00000124508;ENSG00000142330…
CHD2	GO:0007517	muscle organ development	108	27	14.0984	1.91511	0.000499	0.0159261	ENSG00000092841;ENSG00000088832;ENSG00000126778;ENSG00000006468;ENSG00000176788;ENSG00000075142;ENSG00000233276;ENSG00000167658;ENSG00000108654;ENSG00000127445;ENSG00000196465;ENSG00000137288;ENSG00000105887;ENSG00000137312;ENSG00000159173;ENSG00000111913;ENSG00000162430;ENSG00000140262;ENSG00000157168;ENSG00000157240;ENSG00000179456;ENSG00000106511;ENSG00000122756;ENSG00000198626;ENSG00000197381…
CHD2	GO:0052547	regulation of peptidase activity	126	30	16.4481	1.82391	0.000606	0.018539	ENSG00000111640;ENSG00000149273;ENSG00000204628;ENSG00000172115;ENSG00000101439;ENSG00000164305;ENSG00000189403;ENSG00000115541;ENSG00000233276;ENSG00000144381;ENSG00000127578;ENSG00000136938;ENSG00000132386;ENSG00000126432;ENSG00000170540;ENSG00000160213;ENSG00000186010;ENSG00000105185;ENSG00000084234;ENSG00000134248;ENSG00000002330;ENSG00000214253;ENSG00000145335;ENSG00000116133;ENSG00000169855…
CHD2	GO:0007218	neuropeptide signaling pathway	10	6	1.30541	4.59626	0.000637	0.0187089	ENSG00000142538;ENSG00000180616;ENSG00000069482;ENSG00000102109;ENSG00000197696;ENSG00000166922
CHD2	GO:0071826	ribonucleoprotein complex subunit organization	185	40	24.1501	1.65631	0.000677	0.019118	ENSG00000177954;ENSG00000105372;ENSG00000164587;ENSG00000142541;ENSG00000147403;ENSG00000233927;ENSG00000186468;ENSG00000080824;ENSG00000100316;ENSG00000089009;ENSG00000115268;ENSG00000142676;ENSG00000198242;ENSG00000122406;ENSG00000104408;ENSG00000089157;ENSG00000083845;ENSG00000172809;ENSG00000168028;ENSG00000101489;ENSG00000114391;ENSG00000099622;ENSG00000100129;ENSG00000124614;ENSG00000143977…
CHD2	GO:0008277	regulation of G protein-coupled receptor signaling pathway	45	14	5.87434	2.38325	0.00122881	0.0334054	ENSG00000198668;ENSG00000117632;ENSG00000148908;ENSG00000105290;ENSG00000143333;ENSG00000146425;ENSG00000111142;ENSG00000167085;ENSG00000114353;ENSG00000145335;ENSG00000168243;ENSG00000184144;ENSG00000163686;ENSG00000106976
CHD2	GO:0010959	regulation of metal ion transport	99	24	12.9235	1.85708	0.00159873	0.0419096	ENSG00000198668;ENSG00000135404;ENSG00000088832;ENSG00000221946;ENSG00000166710;ENSG00000127914;ENSG00000075142;ENSG00000137726;ENSG00000143153;ENSG00000101198;ENSG00000121905;ENSG00000114353;ENSG00000119782;ENSG00000069482;ENSG00000145335;ENSG00000162430;ENSG00000167535;ENSG00000058404;ENSG00000106537;ENSG00000198626;ENSG00000120049;ENSG00000092051;ENSG00000198929;ENSG00000135744
CHD2	GO:0097485	neuron projection guidance	94	23	12.2708	1.87436	0.00174133	0.0434819	ENSG00000137285;ENSG00000172270;ENSG00000114391;ENSG00000006468;ENSG00000159674;ENSG00000196923;ENSG00000162490;ENSG00000092820;ENSG00000143355;ENSG00000187323;ENSG00000005810;ENSG00000170017;ENSG00000149557;ENSG00000118257;ENSG00000184144;ENSG00000118263;ENSG00000184349;ENSG00000137872;ENSG00000160691;ENSG00000108947;ENSG00000169855;ENSG00000133216;ENSG00000147862
CHD2	GO:0099177	regulation of trans-synaptic signaling	152	33	19.8422	1.66312	0.0018231	0.0434819	ENSG00000198668;ENSG00000137285;ENSG00000168824;ENSG00000101489;ENSG00000127914;ENSG00000145920;ENSG00000164687;ENSG00000187323;ENSG00000132718;ENSG00000141543;ENSG00000105649;ENSG00000114353;ENSG00000145335;ENSG00000137312;ENSG00000141837;ENSG00000102924;ENSG00000184144;ENSG00000167535;ENSG00000106089;ENSG00000058404;ENSG00000175866;ENSG00000011347;ENSG00000108947;ENSG00000067606;ENSG00000163686…
CHD2	GO:0001906	cell killing	28	10	3.65514	2.73587	0.00192664	0.0434819	ENSG00000196230;ENSG00000105372;ENSG00000111640;ENSG00000117450;ENSG00000156482;ENSG00000166710;ENSG00000182985;ENSG00000125995;ENSG00000002330;ENSG00000213853
CHD2	GO:0010975	regulation of neuron projection development	201	41	26.2387	1.56258	0.00193885	0.0434819	ENSG00000137285;ENSG00000277586;ENSG00000104435;ENSG00000135916;ENSG00000078018;ENSG00000143320;ENSG00000166710;ENSG00000175745;ENSG00000162490;ENSG00000196591;ENSG00000239672;ENSG00000132386;ENSG00000187323;ENSG00000073803;ENSG00000005810;ENSG00000146425;ENSG00000169554;ENSG00000113657;ENSG00000114956;ENSG00000130558;ENSG00000119782;ENSG00000108830;ENSG00000142949;ENSG00000144724;ENSG00000131584…
CHD2	GO:0070661	leukocyte proliferation	52	15	6.78813	2.20974	0.00195491	0.0434819	ENSG00000149273;ENSG00000137154;ENSG00000240972;ENSG00000084207;ENSG00000164305;ENSG00000189403;ENSG00000182985;ENSG00000144381;ENSG00000182568;ENSG00000113811;ENSG00000119782;ENSG00000069482;ENSG00000115457;ENSG00000177697;ENSG00000124508
CHD2	GO:0006959	humoral immune response	24	9	3.13298	2.87266	0.00219211	0.0473239	ENSG00000198918;ENSG00000105372;ENSG00000111640;ENSG00000156482;ENSG00000159674;ENSG00000125995;ENSG00000167085;ENSG00000158373;ENSG00000149131
PTEN	GO:0006605	protein targeting	261	97	40.5988	2.38923	0	0	ENSG00000177954;ENSG00000109475;ENSG00000140988;ENSG00000198918;ENSG00000137818;ENSG00000213741;ENSG00000105372;ENSG00000231500;ENSG00000164587;ENSG00000197756;ENSG00000142541;ENSG00000147403;ENSG00000233927;ENSG00000112306;ENSG00000167526;ENSG00000198034;ENSG00000186468;ENSG00000105640;ENSG00000134419;ENSG00000174444;ENSG00000142937;ENSG00000177600;ENSG00000197958;ENSG00000182774;ENSG00000122026…
PTEN	GO:0006401	RNA catabolic process	236	94	36.71	2.56061	0	0	ENSG00000177954;ENSG00000109475;ENSG00000140988;ENSG00000198918;ENSG00000137818;ENSG00000213741;ENSG00000105372;ENSG00000231500;ENSG00000164587;ENSG00000197756;ENSG00000142541;ENSG00000147403;ENSG00000233927;ENSG00000112306;ENSG00000167526;ENSG00000198034;ENSG00000186468;ENSG00000105640;ENSG00000134419;ENSG00000174444;ENSG00000142937;ENSG00000177600;ENSG00000197958;ENSG00000182774;ENSG00000122026…
PTEN	GO:0090150	establishment of protein localization to membrane	204	98	31.7324	3.08833	0	0	ENSG00000198668;ENSG00000177954;ENSG00000109475;ENSG00000140988;ENSG00000198918;ENSG00000137818;ENSG00000213741;ENSG00000105372;ENSG00000231500;ENSG00000164587;ENSG00000197756;ENSG00000142541;ENSG00000147403;ENSG00000233927;ENSG00000112306;ENSG00000167526;ENSG00000198034;ENSG00000186468;ENSG00000105640;ENSG00000134419;ENSG00000174444;ENSG00000142937;ENSG00000177600;ENSG00000197958;ENSG00000182774…
PTEN	GO:0006413	translational initiation	157	91	24.4215	3.72622	0	0	ENSG00000177954;ENSG00000109475;ENSG00000140988;ENSG00000198918;ENSG00000137818;ENSG00000213741;ENSG00000105372;ENSG00000231500;ENSG00000164587;ENSG00000197756;ENSG00000142541;ENSG00000147403;ENSG00000233927;ENSG00000112306;ENSG00000167526;ENSG00000198034;ENSG00000186468;ENSG00000105640;ENSG00000134419;ENSG00000174444;ENSG00000142937;ENSG00000177600;ENSG00000197958;ENSG00000182774;ENSG00000122026…
PTEN	GO:0070972	protein localization to endoplasmic reticulum	119	84	18.5106	4.53795	0	0	ENSG00000177954;ENSG00000109475;ENSG00000140988;ENSG00000198918;ENSG00000137818;ENSG00000213741;ENSG00000105372;ENSG00000231500;ENSG00000164587;ENSG00000197756;ENSG00000142541;ENSG00000147403;ENSG00000233927;ENSG00000112306;ENSG00000167526;ENSG00000198034;ENSG00000186468;ENSG00000105640;ENSG00000134419;ENSG00000174444;ENSG00000142937;ENSG00000177600;ENSG00000197958;ENSG00000182774;ENSG00000122026…
PTEN	GO:0002181	cytoplasmic translation	73	40	11.3552	3.52261	6.99e-15	8.56e-13	ENSG00000198918;ENSG00000137818;ENSG00000213741;ENSG00000142541;ENSG00000233927;ENSG00000186468;ENSG00000105640;ENSG00000144713;ENSG00000071082;ENSG00000161970;ENSG00000089009;ENSG00000174748;ENSG00000198755;ENSG00000130255;ENSG00000142676;ENSG00000108298;ENSG00000182899;ENSG00000104408;ENSG00000162244;ENSG00000089157;ENSG00000241343;ENSG00000063177;ENSG00000171858;ENSG00000197728;ENSG00000172809…
PTEN	GO:0010257	NADH dehydrogenase complex assembly	60	33	9.33306	3.53582	1.5e-12	1.57e-10	ENSG00000198840;ENSG00000198886;ENSG00000198763;ENSG00000198888;ENSG00000166136;ENSG00000170906;ENSG00000145494;ENSG00000183648;ENSG00000184752;ENSG00000168653;ENSG00000198695;ENSG00000147123;ENSG00000065518;ENSG00000174886;ENSG00000125356;ENSG00000186010;ENSG00000128609;ENSG00000164258;ENSG00000267855;ENSG00000131495;ENSG00000109390;ENSG00000184983;ENSG00000099795;ENSG00000115286;ENSG00000151366…
PTEN	GO:0033108	mitochondrial respiratory chain complex assembly	87	39	13.5329	2.88186	5.85e-11	5.37e-09	ENSG00000198840;ENSG00000198886;ENSG00000198763;ENSG00000198888;ENSG00000166136;ENSG00000229833;ENSG00000170906;ENSG00000145494;ENSG00000183648;ENSG00000184076;ENSG00000184752;ENSG00000168653;ENSG00000138495;ENSG00000198695;ENSG00000147123;ENSG00000065518;ENSG00000174886;ENSG00000125356;ENSG00000186010;ENSG00000128609;ENSG00000164258;ENSG00000267855;ENSG00000131495;ENSG00000109390;ENSG00000184983…
PTEN	GO:0009141	nucleoside triphosphate metabolic process	189	64	29.3991	2.17693	1.58e-10	1.29e-08	ENSG00000205542;ENSG00000198840;ENSG00000198938;ENSG00000198886;ENSG00000198763;ENSG00000198888;ENSG00000127184;ENSG00000152234;ENSG00000124172;ENSG00000172115;ENSG00000112695;ENSG00000189043;ENSG00000169020;ENSG00000111775;ENSG00000166136;ENSG00000108515;ENSG00000149925;ENSG00000135390;ENSG00000170906;ENSG00000145494;ENSG00000241837;ENSG00000183648;ENSG00000241468;ENSG00000184076;ENSG00000135940…
PTEN	GO:1902600	proton transmembrane transport	77	34	11.9774	2.83867	1.68e-09	1.23e-07	ENSG00000205542;ENSG00000198938;ENSG00000198886;ENSG00000127184;ENSG00000152234;ENSG00000124172;ENSG00000164919;ENSG00000112695;ENSG00000189043;ENSG00000169020;ENSG00000111775;ENSG00000135390;ENSG00000241837;ENSG00000131174;ENSG00000241468;ENSG00000126267;ENSG00000176340;ENSG00000135940;ENSG00000138495;ENSG00000117410;ENSG00000159199;ENSG00000154723;ENSG00000136888;ENSG00000167283;ENSG00000178741…
PTEN	GO:0009123	nucleoside monophosphate metabolic process	195	63	30.3325	2.07698	1.96e-09	1.31e-07	ENSG00000205542;ENSG00000198840;ENSG00000198938;ENSG00000198886;ENSG00000198763;ENSG00000198888;ENSG00000127184;ENSG00000152234;ENSG00000124172;ENSG00000172115;ENSG00000112695;ENSG00000189043;ENSG00000169020;ENSG00000111775;ENSG00000166136;ENSG00000108515;ENSG00000149925;ENSG00000135390;ENSG00000170906;ENSG00000145494;ENSG00000241837;ENSG00000183648;ENSG00000241468;ENSG00000184076;ENSG00000135940…
PTEN	GO:0006091	generation of precursor metabolites and energy	248	72	38.5767	1.86641	2.37e-08	1.45e-06	ENSG00000198840;ENSG00000198938;ENSG00000198886;ENSG00000198763;ENSG00000198888;ENSG00000127184;ENSG00000152234;ENSG00000124172;ENSG00000172115;ENSG00000164919;ENSG00000112695;ENSG00000189043;ENSG00000142669;ENSG00000169020;ENSG00000111775;ENSG00000189403;ENSG00000166136;ENSG00000108515;ENSG00000149925;ENSG00000127540;ENSG00000170906;ENSG00000145494;ENSG00000169230;ENSG00000105373;ENSG00000241837…
PTEN	GO:0009259	ribonucleotide metabolic process	257	68	39.9766	1.70099	2.67e-06	0.000151	ENSG00000205542;ENSG00000198840;ENSG00000198938;ENSG00000198886;ENSG00000198763;ENSG00000198888;ENSG00000127184;ENSG00000152234;ENSG00000124172;ENSG00000172115;ENSG00000112695;ENSG00000189043;ENSG00000169020;ENSG00000111775;ENSG00000155368;ENSG00000166136;ENSG00000108515;ENSG00000149925;ENSG00000135390;ENSG00000170906;ENSG00000145494;ENSG00000241837;ENSG00000183648;ENSG00000241468;ENSG00000184076…
PTEN	GO:0071826	ribonucleoprotein complex subunit organization	185	52	28.7769	1.807	6.62e-06	0.000347	ENSG00000177954;ENSG00000105372;ENSG00000164587;ENSG00000142541;ENSG00000147403;ENSG00000233927;ENSG00000186468;ENSG00000197958;ENSG00000100316;ENSG00000089009;ENSG00000115268;ENSG00000142676;ENSG00000198242;ENSG00000122406;ENSG00000104408;ENSG00000089157;ENSG00000083845;ENSG00000172809;ENSG00000096384;ENSG00000168028;ENSG00000101489;ENSG00000114391;ENSG00000100129;ENSG00000124614;ENSG00000181163…
PTEN	GO:0022613	ribonucleoprotein complex biogenesis	330	79	51.3318	1.53901	2.51e-05	0.00122614	ENSG00000177954;ENSG00000140988;ENSG00000105372;ENSG00000164587;ENSG00000142541;ENSG00000147403;ENSG00000233927;ENSG00000186468;ENSG00000142937;ENSG00000197958;ENSG00000182774;ENSG00000100316;ENSG00000161970;ENSG00000089009;ENSG00000147604;ENSG00000137154;ENSG00000115268;ENSG00000198755;ENSG00000142676;ENSG00000182899;ENSG00000171863;ENSG00000198242;ENSG00000170889;ENSG00000122406;ENSG00000104408…
PTEN	GO:0010959	regulation of metal ion transport	99	29	15.3996	1.88317	0.000347	0.0159414	ENSG00000198668;ENSG00000135404;ENSG00000088832;ENSG00000221946;ENSG00000108953;ENSG00000127914;ENSG00000137726;ENSG00000143153;ENSG00000101198;ENSG00000220205;ENSG00000170759;ENSG00000121905;ENSG00000171316;ENSG00000114353;ENSG00000119782;ENSG00000069482;ENSG00000145335;ENSG00000162430;ENSG00000084628;ENSG00000051128;ENSG00000139890;ENSG00000106537;ENSG00000130528;ENSG00000058668;ENSG00000198626…
PTEN	GO:0099132	ATP hydrolysis coupled cation transmembrane transport	32	13	4.97763	2.61168	0.000549	0.0237148	ENSG00000152234;ENSG00000124172;ENSG00000135390;ENSG00000241837;ENSG00000117410;ENSG00000159199;ENSG00000070961;ENSG00000167283;ENSG00000154518;ENSG00000167863;ENSG00000128524;ENSG00000171130;ENSG00000058668
PTEN	GO:0032409	regulation of transporter activity	81	24	12.5996	1.90482	0.000922	0.0362799	ENSG00000205542;ENSG00000198668;ENSG00000075624;ENSG00000088832;ENSG00000221946;ENSG00000108953;ENSG00000127914;ENSG00000137726;ENSG00000143153;ENSG00000138495;ENSG00000220205;ENSG00000170759;ENSG00000121905;ENSG00000116288;ENSG00000119782;ENSG00000069482;ENSG00000145335;ENSG00000162430;ENSG00000139890;ENSG00000130528;ENSG00000198626;ENSG00000120049;ENSG00000092051;ENSG00000198929
PTEN	GO:0009636	response to toxic substance	169	42	26.2881	1.59768	0.000945	0.0362799	ENSG00000198668;ENSG00000075624;ENSG00000277586;ENSG00000198886;ENSG00000135486;ENSG00000149273;ENSG00000204628;ENSG00000117450;ENSG00000148908;ENSG00000164305;ENSG00000089220;ENSG00000159251;ENSG00000221983;ENSG00000136810;ENSG00000233276;ENSG00000167658;ENSG00000196591;ENSG00000041982;ENSG00000143198;ENSG00000178980;ENSG00000198695;ENSG00000122378;ENSG00000111786;ENSG00000121905;ENSG00000116288…
PTEN	GO:0007006	mitochondrial membrane organization	86	25	13.3774	1.86883	0.000989	0.0362799	ENSG00000198668;ENSG00000152234;ENSG00000124172;ENSG00000169020;ENSG00000108953;ENSG00000135390;ENSG00000241837;ENSG00000241468;ENSG00000178307;ENSG00000125995;ENSG00000159199;ENSG00000154723;ENSG00000099800;ENSG00000146425;ENSG00000130770;ENSG00000186010;ENSG00000167283;ENSG00000154518;ENSG00000167863;ENSG00000105185;ENSG00000002330;ENSG00000145335;ENSG00000096092;ENSG00000051620;ENSG00000134809
PTEN	GO:0009914	hormone transport	88	25	13.6885	1.82635	0.00142091	0.0480862	ENSG00000162992;ENSG00000169100;ENSG00000088986;ENSG00000198832;ENSG00000220205;ENSG00000170759;ENSG00000054148;ENSG00000171316;ENSG00000116288;ENSG00000120533;ENSG00000002330;ENSG00000119782;ENSG00000069482;ENSG00000141837;ENSG00000272636;ENSG00000118263;ENSG00000106089;ENSG00000155380;ENSG00000164182;ENSG00000142330;ENSG00000011347;ENSG00000168993;ENSG00000135744;ENSG00000197696;ENSG00000166922
PTEN	GO:0034765	regulation of ion transmembrane transport	117	31	18.1995	1.70335	0.00144128	0.0480862	ENSG00000205542;ENSG00000198668;ENSG00000135404;ENSG00000088832;ENSG00000221946;ENSG00000108953;ENSG00000127914;ENSG00000137726;ENSG00000143153;ENSG00000138495;ENSG00000220205;ENSG00000170759;ENSG00000121905;ENSG00000171316;ENSG00000153253;ENSG00000116288;ENSG00000119782;ENSG00000069482;ENSG00000145335;ENSG00000141837;ENSG00000162430;ENSG00000139890;ENSG00000106537;ENSG00000130528;ENSG00000058668…
SETD5	GO:0006605	protein targeting	261	95	22.608	4.20206	0	0	ENSG00000177954;ENSG00000109475;ENSG00000229117;ENSG00000140988;ENSG00000198918;ENSG00000137818;ENSG00000213741;ENSG00000105372;ENSG00000231500;ENSG00000164587;ENSG00000197756;ENSG00000142541;ENSG00000147403;ENSG00000233927;ENSG00000112306;ENSG00000167526;ENSG00000198034;ENSG00000186468;ENSG00000105640;ENSG00000134419;ENSG00000174444;ENSG00000142937;ENSG00000177600;ENSG00000197958;ENSG00000182774…
SETD5	GO:0006401	RNA catabolic process	236	99	20.4425	4.84286	0	0	ENSG00000177954;ENSG00000109475;ENSG00000229117;ENSG00000140988;ENSG00000198918;ENSG00000137818;ENSG00000213741;ENSG00000105372;ENSG00000231500;ENSG00000164587;ENSG00000197756;ENSG00000142541;ENSG00000147403;ENSG00000233927;ENSG00000112306;ENSG00000167526;ENSG00000198034;ENSG00000186468;ENSG00000105640;ENSG00000134419;ENSG00000174444;ENSG00000142937;ENSG00000177600;ENSG00000197958;ENSG00000182774…
SETD5	GO:0090150	establishment of protein localization to membrane	204	90	17.6706	5.09321	0	0	ENSG00000177954;ENSG00000109475;ENSG00000229117;ENSG00000140988;ENSG00000198918;ENSG00000137818;ENSG00000213741;ENSG00000105372;ENSG00000231500;ENSG00000164587;ENSG00000197756;ENSG00000142541;ENSG00000147403;ENSG00000233927;ENSG00000112306;ENSG00000167526;ENSG00000198034;ENSG00000186468;ENSG00000105640;ENSG00000134419;ENSG00000174444;ENSG00000142937;ENSG00000177600;ENSG00000197958;ENSG00000182774…
SETD5	GO:0006413	translational initiation	157	91	13.5994	6.69146	0	0	ENSG00000177954;ENSG00000109475;ENSG00000229117;ENSG00000140988;ENSG00000198918;ENSG00000137818;ENSG00000213741;ENSG00000105372;ENSG00000231500;ENSG00000164587;ENSG00000197756;ENSG00000142541;ENSG00000147403;ENSG00000233927;ENSG00000112306;ENSG00000167526;ENSG00000198034;ENSG00000186468;ENSG00000105640;ENSG00000134419;ENSG00000174444;ENSG00000142937;ENSG00000177600;ENSG00000197958;ENSG00000182774…
SETD5	GO:0070972	protein localization to endoplasmic reticulum	119	83	10.3078	8.05212	0	0	ENSG00000177954;ENSG00000109475;ENSG00000229117;ENSG00000140988;ENSG00000198918;ENSG00000137818;ENSG00000213741;ENSG00000105372;ENSG00000231500;ENSG00000164587;ENSG00000197756;ENSG00000142541;ENSG00000147403;ENSG00000233927;ENSG00000112306;ENSG00000167526;ENSG00000198034;ENSG00000186468;ENSG00000105640;ENSG00000134419;ENSG00000174444;ENSG00000142937;ENSG00000177600;ENSG00000197958;ENSG00000182774…
SETD5	GO:0002181	cytoplasmic translation	73	38	6.3233	6.00952	0	0	ENSG00000229117;ENSG00000198918;ENSG00000137818;ENSG00000213741;ENSG00000142541;ENSG00000233927;ENSG00000186468;ENSG00000105640;ENSG00000144713;ENSG00000071082;ENSG00000161970;ENSG00000089009;ENSG00000174748;ENSG00000198755;ENSG00000130255;ENSG00000142676;ENSG00000108298;ENSG00000182899;ENSG00000104408;ENSG00000162244;ENSG00000089157;ENSG00000241343;ENSG00000063177;ENSG00000171858;ENSG00000172809…
SETD5	GO:0022613	ribonucleoprotein complex biogenesis	330	69	28.5848	2.41387	6.81e-13	7.14e-11	ENSG00000177954;ENSG00000140988;ENSG00000105372;ENSG00000164587;ENSG00000142541;ENSG00000147403;ENSG00000233927;ENSG00000186468;ENSG00000142937;ENSG00000197958;ENSG00000182774;ENSG00000100316;ENSG00000161970;ENSG00000089009;ENSG00000147604;ENSG00000137154;ENSG00000115268;ENSG00000198755;ENSG00000142676;ENSG00000182899;ENSG00000171863;ENSG00000198242;ENSG00000170889;ENSG00000122406;ENSG00000104408…
SETD5	GO:0009141	nucleoside triphosphate metabolic process	189	46	16.3713	2.8098	3.3e-11	3.03e-09	ENSG00000198840;ENSG00000198727;ENSG00000111640;ENSG00000198763;ENSG00000127184;ENSG00000152234;ENSG00000074800;ENSG00000172115;ENSG00000112695;ENSG00000189043;ENSG00000131143;ENSG00000067225;ENSG00000149925;ENSG00000135390;ENSG00000140990;ENSG00000132341;ENSG00000173660;ENSG00000183648;ENSG00000241468;ENSG00000109971;ENSG00000168653;ENSG00000164405;ENSG00000090266;ENSG00000159199;ENSG00000154723…
SETD5	GO:0009123	nucleoside monophosphate metabolic process	195	45	16.891	2.66414	3.7e-10	3.01e-08	ENSG00000198840;ENSG00000198727;ENSG00000111640;ENSG00000198763;ENSG00000127184;ENSG00000152234;ENSG00000074800;ENSG00000172115;ENSG00000112695;ENSG00000189043;ENSG00000131143;ENSG00000067225;ENSG00000149925;ENSG00000135390;ENSG00000140990;ENSG00000173660;ENSG00000183648;ENSG00000241468;ENSG00000109971;ENSG00000168653;ENSG00000164405;ENSG00000090266;ENSG00000159199;ENSG00000154723;ENSG00000125356…
SETD5	GO:0071826	ribonucleoprotein complex subunit organization	185	42	16.0248	2.62094	2.54e-09	1.87e-07	ENSG00000177954;ENSG00000105372;ENSG00000164587;ENSG00000142541;ENSG00000147403;ENSG00000233927;ENSG00000186468;ENSG00000197958;ENSG00000100316;ENSG00000089009;ENSG00000115268;ENSG00000142676;ENSG00000198242;ENSG00000122406;ENSG00000104408;ENSG00000089157;ENSG00000083845;ENSG00000172809;ENSG00000096384;ENSG00000168028;ENSG00000114391;ENSG00000099622;ENSG00000100129;ENSG00000124614;ENSG00000181163…
SETD5	GO:0009259	ribonucleotide metabolic process	257	51	22.2615	2.29095	6.73e-09	4.49e-07	ENSG00000198840;ENSG00000198727;ENSG00000111640;ENSG00000198763;ENSG00000127184;ENSG00000152234;ENSG00000074800;ENSG00000172115;ENSG00000112695;ENSG00000189043;ENSG00000155368;ENSG00000131143;ENSG00000067225;ENSG00000149925;ENSG00000135390;ENSG00000140990;ENSG00000132341;ENSG00000173660;ENSG00000183648;ENSG00000241468;ENSG00000109971;ENSG00000168653;ENSG00000099194;ENSG00000164405;ENSG00000090266…
SETD5	GO:0016072	rRNA metabolic process	171	37	14.8121	2.49795	9.23e-08	5.64e-06	ENSG00000177954;ENSG00000140988;ENSG00000105372;ENSG00000164587;ENSG00000233927;ENSG00000142937;ENSG00000182774;ENSG00000161970;ENSG00000147604;ENSG00000137154;ENSG00000115268;ENSG00000198755;ENSG00000142676;ENSG00000182899;ENSG00000171863;ENSG00000170889;ENSG00000122406;ENSG00000105193;ENSG00000138326;ENSG00000136942;ENSG00000171858;ENSG00000148303;ENSG00000168028;ENSG00000131469;ENSG00000188846…
SETD5	GO:0006091	generation of precursor metabolites and energy	248	47	21.4819	2.18789	1.24e-07	6.98e-06	ENSG00000198840;ENSG00000198727;ENSG00000111640;ENSG00000198763;ENSG00000127184;ENSG00000152234;ENSG00000074800;ENSG00000172115;ENSG00000164919;ENSG00000112695;ENSG00000189043;ENSG00000131143;ENSG00000189403;ENSG00000067225;ENSG00000149925;ENSG00000140990;ENSG00000169230;ENSG00000105373;ENSG00000173660;ENSG00000131174;ENSG00000183648;ENSG00000241468;ENSG00000092621;ENSG00000126267;ENSG00000176340…
SETD5	GO:1902600	proton transmembrane transport	77	22	6.66978	3.29846	2.83e-07	1.48e-05	ENSG00000198727;ENSG00000127184;ENSG00000152234;ENSG00000164919;ENSG00000112695;ENSG00000189043;ENSG00000131143;ENSG00000135390;ENSG00000131174;ENSG00000241468;ENSG00000126267;ENSG00000176340;ENSG00000138495;ENSG00000159199;ENSG00000154723;ENSG00000167283;ENSG00000178741;ENSG00000154518;ENSG00000167863;ENSG00000115944;ENSG00000116288;ENSG00000213760
SETD5	GO:0010608	posttranscriptional regulation of gene expression	286	49	24.7735	1.97792	1.59e-06	7.31e-05	ENSG00000124766;ENSG00000164587;ENSG00000142541;ENSG00000147403;ENSG00000198034;ENSG00000163041;ENSG00000111640;ENSG00000065978;ENSG00000149273;ENSG00000161970;ENSG00000150991;ENSG00000143947;ENSG00000204628;ENSG00000170889;ENSG00000122406;ENSG00000104408;ENSG00000172809;ENSG00000156976;ENSG00000099622;ENSG00000122566;ENSG00000105258;ENSG00000187840;ENSG00000115053;ENSG00000181163;ENSG00000132341…
SETD5	GO:0010257	NADH dehydrogenase complex assembly	60	18	5.19723	3.46338	1.59e-06	7.31e-05	ENSG00000198840;ENSG00000198763;ENSG00000140990;ENSG00000183648;ENSG00000168653;ENSG00000090266;ENSG00000174886;ENSG00000125356;ENSG00000186010;ENSG00000164258;ENSG00000267855;ENSG00000131495;ENSG00000151366;ENSG00000119013;ENSG00000178057;ENSG00000165264;ENSG00000137038;ENSG00000164182
SETD5	GO:0033108	mitochondrial respiratory chain complex assembly	87	22	7.53599	2.91932	2.78e-06	0.00012	ENSG00000198840;ENSG00000198763;ENSG00000229833;ENSG00000140990;ENSG00000183648;ENSG00000168653;ENSG00000138495;ENSG00000090266;ENSG00000174886;ENSG00000125356;ENSG00000186010;ENSG00000156467;ENSG00000164258;ENSG00000267855;ENSG00000131495;ENSG00000151366;ENSG00000178449;ENSG00000119013;ENSG00000178057;ENSG00000165264;ENSG00000137038;ENSG00000164182
SETD5	GO:0034470	ncRNA processing	223	37	19.3164	1.91547	6.7e-05	0.00260147	ENSG00000177954;ENSG00000140988;ENSG00000105372;ENSG00000164587;ENSG00000233927;ENSG00000142937;ENSG00000182774;ENSG00000161970;ENSG00000147604;ENSG00000137154;ENSG00000115268;ENSG00000198755;ENSG00000142676;ENSG00000182899;ENSG00000171863;ENSG00000170889;ENSG00000122406;ENSG00000105193;ENSG00000138326;ENSG00000136942;ENSG00000171858;ENSG00000148303;ENSG00000168028;ENSG00000131469;ENSG00000188846…
SETD5	GO:0001906	cell killing	28	10	2.42538	4.12307	6.73e-05	0.00260147	ENSG00000105372;ENSG00000111640;ENSG00000117450;ENSG00000156482;ENSG00000096384;ENSG00000125995;ENSG00000198830;ENSG00000220205;ENSG00000002330;ENSG00000213853
SETD5	GO:0046683	response to organophosphorus	34	11	2.9451	3.73502	8.26e-05	0.0030302	ENSG00000172270;ENSG00000089220;ENSG00000092820;ENSG00000166598;ENSG00000144381;ENSG00000239672;ENSG00000164258;ENSG00000130522;ENSG00000134333;ENSG00000113140;ENSG00000044574
SETD5	GO:0007006	mitochondrial membrane organization	86	19	7.44937	2.55055	0.000101	0.00338132	ENSG00000152234;ENSG00000135390;ENSG00000241468;ENSG00000178307;ENSG00000125995;ENSG00000159199;ENSG00000154723;ENSG00000099800;ENSG00000164924;ENSG00000186010;ENSG00000167283;ENSG00000114126;ENSG00000154518;ENSG00000167863;ENSG00000105185;ENSG00000002330;ENSG00000173726;ENSG00000145335;ENSG00000134809
SETD5	GO:0006959	humoral immune response	24	9	2.07889	4.32923	0.000101	0.00338132	ENSG00000198918;ENSG00000105372;ENSG00000111640;ENSG00000156482;ENSG00000108561;ENSG00000125995;ENSG00000198830;ENSG00000168214;ENSG00000167085
SETD5	GO:0032103	positive regulation of response to external stimulus	50	13	4.33103	3.0016	0.000232	0.00739636	ENSG00000105372;ENSG00000240972;ENSG00000189403;ENSG00000108561;ENSG00000144381;ENSG00000106211;ENSG00000179218;ENSG00000116288;ENSG00000099977;ENSG00000119782;ENSG00000145335;ENSG00000165197;ENSG00000135744
SETD5	GO:0001101	response to acid chemical	100	20	8.66206	2.30892	0.000282	0.0086288	ENSG00000157005;ENSG00000084207;ENSG00000172757;ENSG00000121769;ENSG00000164305;ENSG00000167658;ENSG00000041982;ENSG00000099194;ENSG00000239672;ENSG00000132386;ENSG00000186010;ENSG00000188186;ENSG00000134248;ENSG00000002330;ENSG00000173726;ENSG00000129355;ENSG00000113140;ENSG00000100219;ENSG00000058668;ENSG00000074219
SETD5	GO:0014074	response to purine-containing compound	39	11	3.3782	3.25617	0.000325	0.00953588	ENSG00000172270;ENSG00000089220;ENSG00000092820;ENSG00000166598;ENSG00000144381;ENSG00000239672;ENSG00000164258;ENSG00000130522;ENSG00000134333;ENSG00000113140;ENSG00000044574
SETD5	GO:0052547	regulation of peptidase activity	126	23	10.9142	2.10735	0.000413	0.0116483	ENSG00000111640;ENSG00000149273;ENSG00000204628;ENSG00000172115;ENSG00000101439;ENSG00000164305;ENSG00000089220;ENSG00000189403;ENSG00000169230;ENSG00000115541;ENSG00000144381;ENSG00000136938;ENSG00000132386;ENSG00000186010;ENSG00000105185;ENSG00000084234;ENSG00000134248;ENSG00000116288;ENSG00000002330;ENSG00000129355;ENSG00000145335;ENSG00000164611;ENSG00000135744
SETD5	GO:0009636	response to toxic substance	169	28	14.6389	1.91271	0.000535	0.0145382	ENSG00000198727;ENSG00000277586;ENSG00000135486;ENSG00000149273;ENSG00000204628;ENSG00000117450;ENSG00000084207;ENSG00000148908;ENSG00000164305;ENSG00000167815;ENSG00000089220;ENSG00000221983;ENSG00000136810;ENSG00000167658;ENSG00000041982;ENSG00000114942;ENSG00000144381;ENSG00000178980;ENSG00000167085;ENSG00000134333;ENSG00000116288;ENSG00000129235;ENSG00000002330;ENSG00000119782;ENSG00000113140…
SETD5	GO:0046677	response to antibiotic	121	22	10.4811	2.09902	0.000581	0.0152262	ENSG00000198727;ENSG00000277586;ENSG00000135486;ENSG00000149273;ENSG00000204628;ENSG00000084207;ENSG00000125691;ENSG00000164305;ENSG00000089220;ENSG00000136810;ENSG00000167658;ENSG00000041982;ENSG00000114942;ENSG00000144381;ENSG00000167085;ENSG00000134333;ENSG00000116288;ENSG00000002330;ENSG00000119782;ENSG00000113140;ENSG00000044574;ENSG00000183010
SETD5	GO:0001819	positive regulation of cytokine production	91	18	7.88247	2.28355	0.000649	0.0164185	ENSG00000111640;ENSG00000149273;ENSG00000240972;ENSG00000189403;ENSG00000105373;ENSG00000108561;ENSG00000144381;ENSG00000106211;ENSG00000079785;ENSG00000165732;ENSG00000113811;ENSG00000175197;ENSG00000116288;ENSG00000099977;ENSG00000169692;ENSG00000164104;ENSG00000100219;ENSG00000135744
SETD5	GO:0072593	reactive oxygen species metabolic process	86	17	7.44937	2.28207	0.000918	0.0224626	ENSG00000198763;ENSG00000117450;ENSG00000084207;ENSG00000096384;ENSG00000167815;ENSG00000132507;ENSG00000144381;ENSG00000125995;ENSG00000213722;ENSG00000186010;ENSG00000164258;ENSG00000116288;ENSG00000145335;ENSG00000123131;ENSG00000164182;ENSG00000058668;ENSG00000135744
SETD5	GO:0001503	ossification	95	18	8.22895	2.1874	0.00110263	0.0261074	ENSG00000163041;ENSG00000115268;ENSG00000172809;ENSG00000213719;ENSG00000115541;ENSG00000041982;ENSG00000108654;ENSG00000147274;ENSG00000153187;ENSG00000168214;ENSG00000165732;ENSG00000038427;ENSG00000092199;ENSG00000167085;ENSG00000130522;ENSG00000113140;ENSG00000196305;ENSG00000172201
SETD5	GO:0070670	response to interleukin-4	11	5	0.952826	5.24755	0.00141705	0.0325035	ENSG00000100316;ENSG00000096384;ENSG00000044574;ENSG00000100219;ENSG00000178035
SETD5	GO:0034248	regulation of cellular amide metabolic process	227	33	19.6629	1.67829	0.00187215	0.0413284	ENSG00000156508;ENSG00000124766;ENSG00000164587;ENSG00000142541;ENSG00000147403;ENSG00000198034;ENSG00000111640;ENSG00000149273;ENSG00000161970;ENSG00000204628;ENSG00000170889;ENSG00000122406;ENSG00000104408;ENSG00000172809;ENSG00000156976;ENSG00000164305;ENSG00000099622;ENSG00000187840;ENSG00000115053;ENSG00000181163;ENSG00000108561;ENSG00000167658;ENSG00000132507;ENSG00000106211;ENSG00000147677…
SETD5	GO:0071897	DNA biosynthetic process	84	16	7.27613	2.19897	0.00194019	0.0413284	ENSG00000135486;ENSG00000150991;ENSG00000143947;ENSG00000096384;ENSG00000122566;ENSG00000166848;ENSG00000221983;ENSG00000196262;ENSG00000153187;ENSG00000145912;ENSG00000092199;ENSG00000167085;ENSG00000129355;ENSG00000115350;ENSG00000130826;ENSG00000117724
SETD5	GO:0046390	ribose phosphate biosynthetic process	124	21	10.741	1.95513	0.0019707	0.0413284	ENSG00000111640;ENSG00000152234;ENSG00000074800;ENSG00000067225;ENSG00000149925;ENSG00000135390;ENSG00000241468;ENSG00000099194;ENSG00000159199;ENSG00000154723;ENSG00000239672;ENSG00000103202;ENSG00000167283;ENSG00000154518;ENSG00000167863;ENSG00000134333;ENSG00000198931;ENSG00000145335;ENSG00000178035;ENSG00000128050;ENSG00000118402
SETD5	GO:0060326	cell chemotaxis	41	10	3.55144	2.81576	0.00206175	0.0420368	ENSG00000105372;ENSG00000240972;ENSG00000084207;ENSG00000189403;ENSG00000108561;ENSG00000106211;ENSG00000179218;ENSG00000099977;ENSG00000164104;ENSG00000165197
SETD5	GO:0072522	purine-containing compound biosynthetic process	125	21	10.8276	1.93949	0.00218326	0.0433112	ENSG00000111640;ENSG00000152234;ENSG00000074800;ENSG00000067225;ENSG00000149925;ENSG00000135390;ENSG00000241468;ENSG00000099194;ENSG00000159199;ENSG00000154723;ENSG00000239672;ENSG00000103202;ENSG00000167283;ENSG00000154518;ENSG00000167863;ENSG00000134333;ENSG00000198931;ENSG00000145335;ENSG00000178035;ENSG00000128050;ENSG00000118402
SETD5	GO:1901293	nucleoside phosphate biosynthetic process	151	24	13.0797	1.8349	0.00236079	0.0456005	ENSG00000111640;ENSG00000152234;ENSG00000074800;ENSG00000067225;ENSG00000149925;ENSG00000135390;ENSG00000241468;ENSG00000099194;ENSG00000159199;ENSG00000154723;ENSG00000239672;ENSG00000103202;ENSG00000167283;ENSG00000154518;ENSG00000167863;ENSG00000134333;ENSG00000111906;ENSG00000100632;ENSG00000198931;ENSG00000145335;ENSG00000169692;ENSG00000178035;ENSG00000128050;ENSG00000118402
SETD5	GO:2001023	regulation of response to drug	29	8	2.512	3.18472	0.00249309	0.0469212	ENSG00000173267;ENSG00000204628;ENSG00000067715;ENSG00000136810;ENSG00000116288;ENSG00000145335;ENSG00000183010;ENSG00000135744

## Sheet: Extended Data Fig. 8d
ADNP	ARID1B	ASH1L	CHD2	DYRK1A	PTEN	SETD5	Gene name	Estimate	Marker annotation	Gene ID
0.999362	0.886154	0.999977	0.999944	0.999802	0.870936	0.999993	TP53	FDR	Cell proliferation	ENSG00000141510
0.999362	0.096346	0.999977	0.999944	0.999802	0.857964	0.999993	CDK4	FDR	Cell proliferation	ENSG00000135446
0.833288	0.109745	0.665979	0.88621	0.999802	8.12e-06	0.777306	NES	FDR	Neural progenitor cell	ENSG00000132688
0.181203	0.987533	0.999977	0.198222	0.999802	0.025945	0.191833	STMN2	FDR	Mature neuron	ENSG00000104435
0.999362	0.187534	0.0254714	0.144226	0.999802	8.11e-06	0.999993	MAP2	FDR	Mature neuron	ENSG00000078018
0.10048	0.605282	0.999977	0.999944	0.999802	0.00108901	0.469825	DPYSL3	FDR	Mature neuron	ENSG00000113657
3.74e-05	0.409409	0.999977	0.880312	0.999802	4.65e-11	0.153569	MAP1B	FDR	Mature neuron	ENSG00000131711
0.999362	0.130239	0.999977	0.999944	0.999802	1.7e-11	0.999993	CRABP2	FDR	Mature neuron	ENSG00000143320
0.999362	0.793112	0.247569	1.04e-07	0.999802	8.35e-17	5.86e-05	NEFL	FDR	Mature neuron	ENSG00000277586
0.80997	0.000272	0.0254714	0.873399	0.999802	0.888623	0.999993	ZEB2	FDR	Mature neuron	ENSG00000169554
1.04e-09	0.000833	0.999977	8.54e-07	0.999802	0.562347	0.999993	ITM2C	FDR	Negative regulation of neuron projection	ENSG00000135916
0.00461332	0.706281	0.999977	2.69e-06	0.999802	0.675743	0.999993	CNTN2	FDR	Negative regulation of neuron projection	ENSG00000184144
0.999362	0.0381235	0.104102	0.999944	0.999802	0.0231334	0.67333	DRAXIN	FDR	Negative regulation of neuron projection	ENSG00000162490
1.5e-06	0.312538	0.999977	0.239375	0.999802	0.366013	0.377697	HDAC2	FDR	Negative regulation of neuron projection	ENSG00000196591
0.0467619	-0.0690984	-0.146807	0.0235092	0.133398	0.0741812	0.055671	TP53	log2(Fold Change)	Cell proliferation	ENSG00000141510
0.0722579	-0.271898	0.0411306	-0.103553	-0.0768896	-0.0322451	0.0469454	CDK4	log2(Fold Change)	Cell proliferation	ENSG00000135446
-0.176823	-0.320459	-0.29454	-0.198748	-0.0264917	0.549379	0.382985	NES	log2(Fold Change)	Neural progenitor cell	ENSG00000132688
0.102436	-0.0011113	0.00410093	-0.103516	0.0284444	0.105828	0.18251	STMN2	log2(Fold Change)	Mature neuron	ENSG00000104435
0.0102669	-0.147764	-0.304112	-0.192882	-0.048254	0.303886	0.148365	MAP2	log2(Fold Change)	Mature neuron	ENSG00000078018
0.371036	-0.171521	-0.210907	-0.0899202	0.0200506	0.474415	0.487728	DPYSL3	log2(Fold Change)	Mature neuron	ENSG00000113657
0.223354	-0.0740504	-0.0817743	-0.0706582	-0.000987	0.301812	0.207639	MAP1B	log2(Fold Change)	Mature neuron	ENSG00000131711
-0.153154	-0.335462	0.132323	-0.199011	-0.0538265	0.910071	0.120806	CRABP2	log2(Fold Change)	Mature neuron	ENSG00000143320
-0.0648946	0.0486956	-0.213606	-0.421565	-0.0315389	0.553089	0.469507	NEFL	log2(Fold Change)	Mature neuron	ENSG00000277586
-0.134197	-0.500442	-0.423436	-0.15694	-0.139673	0.0218114	-0.0434337	ZEB2	log2(Fold Change)	Mature neuron	ENSG00000169554
0.466952	-0.316993	0.0221677	0.383014	0.0715187	-0.0667133	0.08537	ITM2C	log2(Fold Change)	Negative regulation of neuron projection	ENSG00000135916
0.595484	0.156934	-0.0491673	0.881998	0.105359	0.124777	0.110316	CNTN2	log2(Fold Change)	Negative regulation of neuron projection	ENSG00000184144
0.065891	-0.239187	-0.290822	-0.0123076	-0.0717391	-0.219322	-0.263183	DRAXIN	log2(Fold Change)	Negative regulation of neuron projection	ENSG00000162490
0.33265	-0.113236	-0.055384	0.146713	0.0752124	0.0820546	0.232793	HDAC2	log2(Fold Change)	Negative regulation of neuron projection	ENSG00000196591

## Sheet: Extended Data Fig. 8e
ADNP	ARID1B	ASH1L	CHD2	DYRK1A	PTEN	SETD5	Gene name	Estimate	Marker annotation	Gene ID
0.967467	0.94305	0.925996	0.9992	0.966511	0.949704	0.950755	TP53	FDR	Cell proliferation	ENSG00000141510
0.980175	0.875878	0.747397	0.563993	0.893955	0.425991	0.916595	CDK4	FDR	Cell proliferation	ENSG00000135446
0.339615	0.828541	0.798668	0.464002	0.978203	0.0298812	0.660098	NES	FDR	Neural progenitor cell	ENSG00000132688
0.609539	0.187196	0.978846	0.0589032	0.99394	0.361052	0.833115	STMN2	FDR	Mature neuron	ENSG00000104435
0.87071	0.866204	0.314102	0.0157329	0.929019	0.413347	0.801132	MAP2	FDR	Mature neuron	ENSG00000078018
0.397893	0.913216	0.950014	0.840732	0.966511	0.110439	0.734064	DPYSL3	FDR	Mature neuron	ENSG00000113657
0.262509	0.905201	0.747397	0.130196	0.974245	0.569096	0.91985	MAP1B	FDR	Mature neuron	ENSG00000131711
0.769242	0.74889	0.841621	0.0589032	0.966511	5.34018e-06	0.941872	CRABP2	FDR	Mature neuron	ENSG00000143320
0.460832	0.660839	0.500607	1.86147e-10	0.904129	0.00568696	0.223455	NEFL	FDR	Mature neuron	ENSG00000277586
0.52438	0.0461897	0.274447	0.318674	0.915469	0.417943	0.928145	ZEB2	FDR	Mature neuron	ENSG00000169554
0.000109005	0.672375	0.862052	0.000520225	0.772159	0.175266	0.845652	ITM2C	FDR	Negative regulation of neuron projection	ENSG00000135916
0.00163812	0.46589	0.839947	3.49165e-08	0.995234	0.885761	0.904845	CNTN2	FDR	Negative regulation of neuron projection	ENSG00000184144
0.981942	0.897747	0.629949	0.799371	0.929019	3.22128e-06	0.625081	DRAXIN	FDR	Negative regulation of neuron projection	ENSG00000162490
0.0113486	0.930207	0.958733	0.389915	0.904129	0.477427	0.815146	HDAC2	FDR	Negative regulation of neuron projection	ENSG00000196591
-0.0601813	0.113783	-0.13338	-0.00810708	0.122209	-0.056468	0.139988	TP53	log(Fold Change)	Cell proliferation	ENSG00000141510
-0.00375211	-0.240559	0.453948	-0.0678641	-0.371753	-0.423381	0.155432	CDK4	log(Fold Change)	Cell proliferation	ENSG00000135446
-0.428782	-0.235955	-0.297351	-0.405574	-0.0933188	0.301423	0.141185	NES	log(Fold Change)	Neural progenitor cell	ENSG00000132688
0.010258	0.154147	0.0269797	-0.136942	-0.0304381	-0.0673032	0.0909874	STMN2	log(Fold Change)	Mature neuron	ENSG00000104435
-0.126184	-0.00554324	-0.522209	-0.477399	-0.20529	0.0329674	-0.158409	MAP2	log(Fold Change)	Mature neuron	ENSG00000078018
0.399361	-0.139805	-0.130727	-0.0997883	-0.0592413	0.31341	0.646434	DPYSL3	log(Fold Change)	Mature neuron	ENSG00000113657
0.109311	-0.0157968	-0.0796534	-0.139733	-0.0363248	0.067124	0.0720979	MAP1B	log(Fold Change)	Mature neuron	ENSG00000131711
-0.236684	-0.102757	-0.154646	-0.550472	-0.0576483	0.561925	0.0549827	CRABP2	log(Fold Change)	Mature neuron	ENSG00000143320
-0.190511	0.107961	-0.247089	-0.576936	-0.119355	0.200973	0.240083	NEFL	log(Fold Change)	Mature neuron	ENSG00000277586
-0.405384	-0.861048	-0.785677	-0.678363	-0.273672	-0.492024	-0.14466	ZEB2	log(Fold Change)	Mature neuron	ENSG00000169554
0.380943	-0.109026	0.150426	0.343888	0.191146	-0.125715	0.0832419	ITM2C	log(Fold Change)	Negative regulation of neuron projection	ENSG00000135916
0.820799	0.46705	-0.153681	1.19617	0.0580832	-0.0497153	0.0631303	CNTN2	log(Fold Change)	Negative regulation of neuron projection	ENSG00000184144
0.072048	-0.117763	-0.254818	-0.286525	-0.297683	-1.07185	-0.698182	DRAXIN	log(Fold Change)	Negative regulation of neuron projection	ENSG00000162490
0.225704	-0.0948356	-0.084227	0.0168527	0.0317676	-0.243644	0.0854607	HDAC2	log(Fold Change)	Negative regulation of neuron projection	ENSG00000196591

## Sheet: Extended Data Fig. 8f
ADNP	ARID1B	ASH1L	CHD2	DYRK1A	PTEN	SETD5	Gene name	Estimate	Marker annotation	Gene ID
0.888442	0.671289	0.822896	0.958646	0.566768	0.807432	0.928876	TP53	FDR	Cell proliferation	ENSG00000141510
0.767255	0.997785	0.807288	0.924175	0.970137	0.301851	0.974104	CDK4	FDR	Cell proliferation	ENSG00000135446
0.19801	0.977982	0.830158	0.398522	0.987835	0.00209676	0.32054	NES	FDR	Neural progenitor cell	ENSG00000132688
0.675087	0.969276	0.970753	4.06e-06	0.897283	0.474909	0.397679	STMN2	FDR	Mature neuron	ENSG00000104435
0.458847	0.991127	0.545388	0.000921	0.80667	0.0673484	0.637745	MAP2	FDR	Mature neuron	ENSG00000078018
0.14187	0.849848	0.85702	0.249102	0.949196	0.132351	0.303958	DPYSL3	FDR	Mature neuron	ENSG00000113657
0.0039703	0.902791	0.909907	0.000539	0.773653	0.301851	0.201361	MAP1B	FDR	Mature neuron	ENSG00000131711
0.1852	0.666393	0.79582	0.206044	0.674892	7.77e-13	0.922639	CRABP2	FDR	Mature neuron	ENSG00000143320
0.00957069	0.807345	0.600487	4.44e-13	0.522347	2.54e-11	0.000166	NEFL	FDR	Mature neuron	ENSG00000277586
0.582084	0.595066	0.693574	0.843343	0.987211	0.661435	0.984911	ZEB2	FDR	Mature neuron	ENSG00000169554
6.66e-13	0.0368601	0.955537	1.12e-07	0.920591	4.95e-07	0.91873	ITM2C	FDR	Negative regulation of neuron projection	ENSG00000135916
0.0587648	0.909366	0.830158	4.68e-08	0.783709	0.0463457	0.969936	CNTN2	FDR	Negative regulation of neuron projection	ENSG00000184144
0.744589	0.964611	0.779946	0.986685	0.989436	2.58e-07	0.397679	DRAXIN	FDR	Negative regulation of neuron projection	ENSG00000162490
5.9e-06	0.913326	0.845417	0.332397	0.897283	0.00880608	0.774559	HDAC2	FDR	Negative regulation of neuron projection	ENSG00000196591
-0.0580185	0.17865	-0.210611	0.0256669	0.173026	-0.0675875	0.117985	TP53	log(Fold Change)	Cell proliferation	ENSG00000141510
0.0493443	-0.0010835	0.0864308	-0.0233409	-0.0183894	-0.0983619	0.0201329	CDK4	log(Fold Change)	Cell proliferation	ENSG00000135446
-0.179619	-0.0129878	-0.0962844	-0.128028	0.0128173	0.200518	0.238039	NES	log(Fold Change)	Neural progenitor cell	ENSG00000132688
0.0178388	-0.0118315	-0.025327	-0.135664	-0.0268724	-0.041737	0.074163	STMN2	log(Fold Change)	Mature neuron	ENSG00000104435
-0.0542571	-0.0058149	-0.118801	-0.161435	-0.0360577	0.0770295	0.0841168	MAP2	log(Fold Change)	Mature neuron	ENSG00000078018
0.167158	-0.0702492	-0.09726	-0.173288	-0.0345286	0.135044	0.299875	DPYSL3	log(Fold Change)	Mature neuron	ENSG00000113657
0.0852387	0.0105289	-0.0449125	-0.118328	-0.0310343	0.00880054	0.0755259	MAP1B	log(Fold Change)	Mature neuron	ENSG00000131711
-0.218678	-0.133905	0.135491	-0.225277	-0.129546	0.454385	0.0824365	CRABP2	log(Fold Change)	Mature neuron	ENSG00000143320
-0.151749	0.0340228	-0.114411	-0.372799	-0.0711741	0.255926	0.29871	NEFL	log(Fold Change)	Mature neuron	ENSG00000277586
-0.0702078	-0.0882877	-0.124166	-0.0332611	-0.0103546	-0.0438835	0.00824406	ZEB2	log(Fold Change)	Mature neuron	ENSG00000169554
0.244777	-0.17367	0.0154869	0.222364	0.0168219	-0.195093	-0.0399698	ITM2C	log(Fold Change)	Negative regulation of neuron projection	ENSG00000135916
0.294007	0.0471756	-0.145006	0.51837	-0.118113	-0.271793	-0.0513491	CNTN2	log(Fold Change)	Negative regulation of neuron projection	ENSG00000184144
0.0340502	-0.0087385	-0.0808014	0.00457077	0.0064245	-0.250399	-0.177057	DRAXIN	log(Fold Change)	Negative regulation of neuron projection	ENSG00000162490
0.148801	0.0227926	-0.0451855	0.0619268	0.0247635	-0.109832	0.0649899	HDAC2	log(Fold Change)	Negative regulation of neuron projection	ENSG00000196591
